# Supplementary material for: Dissecting splicing decisions and cell-to-cell variability with designed sequence libraries
Source: Nat Commun. 2019 Oct 8;10:4572. doi: 10.1038/s41467-019-12642-3 (PMC6783452; doi:10.1038/s41467-019-12642-3)
Supplement: Supplementary file 5 — Supplementary Data 1 [file 41467_2019_12642_MOESM5_ESM.xlsx]

## Sheet: TableS1_irmain
Gene name	coordinates	intronstart	intronend	intronlength	intronstart in sequence	intronend in sequence	sequence
EPHB2	chr1:23239954-23247993(+)	23240057	23240150	91	46	137	TATCCAGGTGATGCGGGCGCAGATGAACCAGATTCAGTCTGTGGAGGTTTGACATTCACCTGCCTCGGCTCACCTCTTCCTCCAAGCCCCGCCCTCTGCCCCACGTGCCGGCCCTCCTGGTGCTCTATCCACTGCAGGGCCAGCCACTCGCCAGGAGGCCCA
CDCA8	chr1:38158072-38158456(+)	38158250	38158347	97	42	139	GGCACAGCGAGGTTTTGCTCAGCCCTTGTCTCGGGACCGCAGGTACGTGCCTGGCGACTTCTTCGGGTGGTCCCCGTCCGCCCTCCTCGTCCCTACCCAGTTTCTTGCTTCCCTGCCCCATCTCCGCCGCTCCCCGCAGCCTCCGCCGAGCGCCATGGCTCC
AKR1A1	chr1:46016454-46016827(+)	46016548	46016637	88	50	138	GCGCCACCTGCCTCATTGTGCCCAGGAGTTCTCCAAACCCGCGCTGCGGAGTGAGTGACCAAGTTCCGGCCAGTTCGACCTCGAGGATCCAGAGTGGAGACGGTACTACCTCCCAGCTCTGTTTTCCATCCCCTTCAGGTCCTTCCTCGGGAGGCGGCGAAC
SNRNP27	chr2:70131385-70132368(+)	70131557	70131643	85	53	138	TTGTATTTAACTTGCATTCAAAAAACAGGATCTCAGTTCTCCTTTCTTGTAAAGTAAGAAAATCTTATTTATGATATATGCAGTTAACTTACCTTGCTCAACAGAAGAAAGGTTAAATATTACATTTTTTTCTTTTAGGAAATATCATTTGTGGCAGGCGTC
CAV3	chr3:8787211-8788451(+)	8787559	8787655	94	43	137	CAGCAGCATCAAGGTGGTGCTGCGGAAGGAGGTCTAAAGCCAGGTGGGGCAACAGCGGTGGCAGGGCAGGGGGTGGTGGGCCAGACTGGTCCGGGGGACTTCTTCACAGGGGCTGCTGGCGAGCTCTTTCTCTTTAGGGACTGCTCCATACCCCATGATGCA
PLCD1	chr3:38051394-38051766(-)	38051544	38051621	76	62	138	CTTTCACTTCCAAGATCCTCTTCTGCGATGTGCTCAGGGCCATCCGGGACTATGCCTTCAAGGTGGGAGTGCCCCTGGCAGGTGAGGAGTGGGATGCTAGGGTGGCCCACCACTCCTAATGTGCCCTTGGGCCTCCAGGCGTCCCCCTACCCTGTCATCCTC
DRD3	chr3:113849964-113850247(-)	113850012	113850111	97	40	137	GGAGAGTTGAAAAGAGAGGAGAAGACTCGGAATTCCCTGAGTCCCACCATAGCGCCCAAGCTCAGCTTAGAAGTTCGAAAACTCAGCAAGCAGATTATCGACATCTTTGAAGCTGGGGCCCCTGCAACCTCGGGGAGTGCCACTTCGGGAGAAGAAGGCACA
NUDT16	chr3:131102005-131107674(+)	131102116	131102187	70	66	136	GTAGGAGGCCTGCCTACCTTCCTGGAGAATTCCTTTATTGGCTCTGCGCGGGAGCAGTTACTTGAAGCTCTCCAGGACTTGGGACTGCTGCAGTCTGGCTCATTTCAGGCCTTAAGATTCCAGCTCATCACTAGAGGCAGCCCTCCATGGACCCATGAAAAC
NEK1	chr4:170533170-170533778(-)	170533294	170533372	76	60	136	GGGCGTCGCCCGAGACAGGACGGAGTCAAACCCGTGGTATCAACTGAAGACGAGTGTCAGGTGTGGAGAGTCTCAGTGCCCCCTTTCAGTCTGGACTGTGCTGCTGCTGGTTAGACAGTCTTGGTTTCTCTTTCAGGATGTCATTTTCAAAATGCGGGATCA
NOP16	chr5:175815235-175815928(-)	175815344	175815433	88	50	138	AAGCGTCTGAACCGGAATGCTCGACGGAAGGCAGCGCCGCGGATCGAATGGTGAGGGGGCTGGGGTTCCGGGTGGCCGTGGGCCTCGGCCGGGAGGTCCGCGAGATGACGGATCCGCGATGTCTCTCTTTGCCGGTAGCTCCCACATCCGACATGCCTGGGC
TCF19	chr6:31126673-31127484(+)	31126812	31126919	106	31	137	AAGAAGCTACTCTTCTCCGAATTACACAGAGGTGATGTGTTCGTATTGCACGTAGACGTGTGTATAACAGGACCTCCTTCCCCGGCCCCGCCACCCCGACACACACAGGAGCTGCCTAAAGTATCCTTGCCTTGCAGATTGGAGGCTCCCCAAATATTTTGC
CNR1	chr6:88849584-88855056(-)	88854832	88854931	97	40	137	TTGCAGATACCACCTTCCGCACCATCACCACTGACCTCCTGTACGTGGGCTCAAATGACATTCAGTACGAAGACATCAAAGGTGACATGATCCAAATTAGGGTACTTCCCACAGAAATTCCCTTTAACTTCCTTTAGGGGAAGTCCCTTCCAAGAGAAGACA
ZNF12	chr7:6728063-6732334(-)	6732118	6732232	112	25	137	ATTGAGACCCTGATTGAAGAGAGAGGTAATGTTCCTGGTAAAACTTTTGATGTAGAAACGAACCCTGTTCCTTCAAGAAAAAGCCTATAAAAATAGCCTCTGTGACTCATGTGAAAAGTGTTTAACGTCTGTTTCAGAATATATTAGTAGTGATGGAAGCCA
SUN3	chr7:48068413-48068716(-)	48068541	48068625	82	55	137	CAAGAAGAAACACCCGTGGAGGAAGAAGACATTATACAAAACAAATTTAGAAACTGTATGTATAGCTTCATGTTTTTCATAAAATAGGAATGAGGACATGTTGCTCTTCATCCTACCAGCTGTTTGTTCTTTGGTAGGGGATCATGAGTGGAAAAACAAACA
CYP3A5	chr7:99273737-99274199(-)	99273831	99273939	106	30	136	GATGTTGGAGTTGCTGTTATTATTTATCGTGTACATATTACCTCCCTCTCTTGACCATTCCAGTTCCTGAGTAACTCACCAGCCCTGATCTATAAAGTCACAATCCCTGTGACCTGATTTCTGTTTCACTTTGTAGATATGGGACCCGTACACATGGACTCA
MCM7	chr7:99696645-99697026(-)	99696826	99696901	73	64	137	GTCGGGACCCTGGGATGGTCCGAAGCCCCCAGAACCAGTACCCTGCTGAACTCATGCGCAGATTGTGAGTGGTCTCTGTCGGGAAAGATGTAGGGATTGGTTCCAGGATCTTGTTTGTGACTGTTTTCTCCCCTTAGTGAGCTGTATTTTCAAGGCCCTACA
MCM4	chr8:48872762-48873774(+)	48873574	48873690	115	23	138	CGGCAAGCGGCCGCCTTTCCACGGTAACCGCGCGCCGGCGGGGAGGGCGTGGCGCGGAGCCGACGGGAACGTCCGCGCTGCGAGCAGGGCAGGGAAGCCGGGAGGCGGGCCCGGCCCGAGCTTGTCCTTGTCGCGCAGGTACTCCGAGCACTATGTCGTCCC
ARRDC1	chr9:140509010-140509812(+)	140509452	140509525	73	64	137	CCAGTGCCCACTACCAGCACCTTGATTCTTCCTCCAGAGTACAGTTCTTGGGGCTACCCCTATGGTGAGTCGACAGCCAGGGCTTGGCAGGGAGGGGACGCCAAGAGCCCCACGCAGACCCTGCTTTCTTCCCGCAGAGGCCCCACCGTCTTATGAGCAGAG
GLIDR	chr9:41954503-41955177(-)	41954633	41954748	115	24	139	GAGATGGCTGCGACGCGTGCGCAGGTAAAGTCTATGCGCGCCTTGCCTCCCACCGGCGCCTTCCCCGGCCTCTGGTTTTTGTCCCCGCCAGCGGCTCCGACTCCATCGCGTCCTCTTCCAGTCTAGTGCTTTTTTCCAGATCTCGATCCCAAACTCCCTCCT
SLC10A3	chrX:153715644-153717421(-)	153716835	153716922	85	51	136	CCCATGCTCAGGGTCACCTCCCTGGACACAGAGGTGCTGACCATCAAGAACGTGAGTGCTATAACCTGGGGAGGCGGGGGTGGCTTTGTGGTGAATCCACTCAGGCCTGGCTGGGCTGGCCCCACTCCACATCCAGCTCGTGGACGCCCATGAGGCCCCGCA
SPAG6	chr10:22634373-22634747(+)	22634565	22634651	85	53	138	GAGGAGGGCAGACGGCGGCGGGGGCGCCATGAGTCAGAGGCAGGTGCTGCAAGGTAGGGCCGAGGCGGGCAGGTGCCCTAACTAGCTGGCGCCGAGAGACCCGGGTGCGGTGGGCTCCACCGACTCTCTCTCCCGCAGTGTTCGAGCAATACCAGAAGGCCC
PTPMT1	chr11:47586981-47587538(+)	47587348	47587457	109	30	139	GCGCTGCCGTTGCGGAGCTTGACGCGCCAGGTGAGCCGGGCCGGGGAGCCCGGGCCCCTGCCCCGTCCCCGCCGCTCCGTCCCTGTCGGGCCGCTGGGGTCTCCACCGTCTTTGCTGAGCCACCTCTTTGCCTCGGCAGCTGGTACAGGACGAGAACGTGCG
TTC9C	chr11:62495951-62496558(+)	62496208	62496294	85	53	138	AGTAGAAACAAGCAAACCGCAGGTCCCTGTGGGGGGACTCTCCAGGAAGAAGGGTAATTTCCTGCCTCCTTAAATTGGCTGCTACTGTCAGTTATTTGCTCCCAACCCCAGAGCTTCACTTGCTCCTTCACTTCCCAGTTCCGCAAGAACCGTGGGCGACAC
DNAJC4	chr11:64001365-64001753(+)	64001452	64001544	91	47	138	GATCGGATCATCACAGCCTTCTACAACGAAGCCCGGGCACGGGCCAGGTCTGTCCCTGCTCTATTCTGCTCCCTGCTCCCTGTCCAGGAACCAACTTCGGGATCCCTATCCCAACCACCCAGGTGCCCTCTCCTCCAGGGCCAACAGAGGCATCCTTCAGCC
TESPA1	chr12:55367260-55367516(-)	55367303	55367394	91	48	139	CTTAAAGAAAAGCTTTATGTAGAAAAAAAGATTCATGACGCAGCTTATGTAAGAATAAACTTGTGGAATGGAATTAGTTGCAGGGAGGAGGTCTGATTTCGTTCAGTTCTCACAGTGATCTAGTGTCTGACTTTTCTAGGGAATCCAATCAATAAAATTGAA
CDC16	chr13:115037658-115038150(+)	115037956	115038038	82	55	137	CAGACCACAGCACGTGACTCCAGTCAGTGGTCCTGGTCCCACTGTCCCAGTGTAGGTTAGTATTCCTTCACATCCTCTCCATGGCTTAAGAATGTCCCACTTCCTAACGTGACTCCAAACTGCATCTCTACATTTAGGAACAGAGACCCGCCTTAAGAGACT
REC8	chr14:24641233-24641817(+)	24641574	24641675	100	38	138	AGAGAGGGGCGCCCATCTCCTGCGTCTCAGTTATCCTGGTAATTGTGTATCTGCCCATTGTTCGTTGCCTCATTAACTTGGCTTTCTAGTGCACCCACCTTGCCACCAGAGAAGTCCAAATCCTGACTTCTCTCCAAGGTGTTGGGAATTCTGTGCCCTAAC
CPEB1	chr15:83240093-83240573(-)	83240282	83240383	100	37	137	GCGGCTGCAGCATCCAGCCAGCTTGGATGTCTGGCCTGTGAGCCTGGGGAAACTATTATTAATAATATTTACTGTTGATAATATTGGGAAAACAGCCCTTAACTCTGAGGTTTCTGCTGTGCTCCTTTCCAAAACAGACTTCCAGGACTCTGAAGAAACAGC
C15orf48	chr15:45722726-45723030(+)	45722853	45722967	112	24	136	CCGTGCGCACCGCCCGGCGTCCAGGTGAGTCTCCCATCTGCAGAGACGCGGACGCGCCGGCCCGCAGTTGGCCTGCGGAGCGGTGGACGGTTTGGCGCCCACCAGGCGATCAATACTTTGGATTTTTAATTTCTAGATTTGGCAATTCTTCGCTGAAGTCCA
BCKDK	chr16:31123189-31124112(+)	31123348	31123441	91	46	137	GCCATCTGGACATGCATAGTGGCGCCCAGTCAGGACCCATGCACGGGTGAGACCCTGCCAGGCCAGGATGGAGGGGTGGGGGACCCCAGGAGTCAAGCCTCTGAAGCCTCCTGTCCTGTCCCCCTGCCCACCCCCAGCTTTGGCTTCGGGTTGCCCACGTCA
SETD6	chr16:58549694-58550001(+)	58549784	58549856	70	67	137	CGACCTGGATCCTGTGGCCTGCTTCCTGAGCTGGTGCCGGCGGGTGGGGCTGGAGCTGAGTCCCAAGGTGAGCGAGCGAGCCGGCGGGCGGAGGACCCGCGGCGGCGCGGGCTGCCCTGACCAGCCCTCCTGCTCAGGTGGCGGTCAGCCGGCAGGGCACCA
TMEM231	chr16:75589701-75590184(-)	75589871	75589968	97	41	138	CACGTACATCCCGCCGCTGCTGGTGGCCTTCCGGAGCCACGGTGAGCCTGCCCCGGCCGCTGTGCCACGAGGCTCCCCGGGCGCGCTCGGCCAGGGCCGGCCTCCCTAACCGCCTCCCTACCGCCCTCTTTAACTCAGGGTTTTGGCTGAAGCGGAGCAGCT
WRAP53	chr17:7591666-7592397(+)	7591879	7591965	85	53	138	GCCTCTCCTCCCGGGAGTCTTCTGCCTACTCCCAGAAGAGGAGGGAAGCACAGGTGGGTTTCTTTAGCTCTGCGTCGGATCCCTGAGAACTTCGAACCATCCTGGCTGAGGCTAATCTCCGCTGTGCTTCCTCTGCAGTATGAAGACTTTGGAGACTCAACC
KCTD2	chr17:73043278-73043684(+)	73043394	73043513	118	20	138	GGCGGGGCTGGGAGGGGGCGGCGGGAGTGGGGTGGGCGACGGGGGTGGCCCAGTCCGCGGGCCCCCCAGCCCACGCCCGCTGGCCCCACGCCCCGCGGGCACGGCCGCCCGGCTGCCGCCGTCGCGCAGCCGCTGGAGCCGGGTCCCGGACCACCCGAGCGC
PRKCG	chr19:54409960-54410901(+)	54410145	54410247	100	37	137	CCCGCAGCCCCACCAGCCCAGTGCCTGTGCCCGTCATGTAATCTCACCCGCCGCCACTAGGTGTCCCCAACGTCCCCTCCGCCGTGCCCGGCAGCCCCACTTCACCCCCAACTTCACCACCCCCTGTCCCATTCTAGATCCTGCACCCCAGCATTCCAGCCA
ARHGAP33	chr19:36278069-36279724(+)	36278461	36278545	82	55	137	GAGGAGCCAGCGGCCCATGGGGACCTCAAGGAGGGGACTCCGAGGCCCTGCCCAGGTCAGTGCCCAGCTCAGGGCAGGTGGCGGGGGCAGGGATGCGAGAGGCAGCAGCCCAGTCCCCATGTTCTGTCCCCTCACAGGTTCCTACCCCCGGCTTCTTCTCCA
GFRA4	chr20:3641401-3641936(-)	3641511	3641590	79	59	138	CCCGCGCCGCCCTCCTGCCTTGAGCCCTTAAACTTCTGCGAGCGCAGCCGGGTCTGCAGGTGCGCGCGGGCGGCGGCGGGGCCGTGGCGAGGGTGGGGACGGGGCCTCTCTCCGGCTCACCGCCCTCCCGCCGCGCAGGCCTCGCCTCCTGGCCTTTCAGGT
EIF6	chr20:33871978-33872295(-)	33872064	33872183	118	20	138	GGCTCAGAGAACTTCTACAGGTGCGGCGGGAGCCCCGGGGCTTACGGTGGCGGGGAGGCGTGCGCAGGAGTCAAGAGCTCGGCAGTGGGAGGGTGCCGGCCCCTCTGCCCCGCCACCACCGAGTCCATGTCCCTACAGTGTGTTCGAGGGCGAGCTCTCCGC
