# Supplementary material for: Dissecting splicing decisions and cell-to-cell variability with designed sequence libraries
Source: Nat Commun. 2019 Oct 8;10:4572. doi: 10.1038/s41467-019-12642-3 (PMC6783452; doi:10.1038/s41467-019-12642-3)
Supplement: Supplementary file 6 — Supplementary Data 2 [file 41467_2019_12642_MOESM6_ESM.xlsx]

## Sheet: TableS2_casfiltered
Gene name	coordinates	end of upstream intron	start of downstream exon	exonlength	exonstart in sequence	exonend in sequence	sequence
SZRD1	chr1:16693703-16719822(+)	16717869	16717919	50	70	120	CAAAAATAAAGACTAAGTTTTTATTTGAGAGAGATTTTTTCCTCTTTTTATATACATTTTTTTCCTCTAGGAAATAGACAGACGGTTGGAAAAAAAACTGAAGATCACACAAAAAGAGAGGTAAGGCTGCTGTCTGGTCTGAGGGCTCAT
RSRP1	chr1:25570024-25571044(-)	25570671	25570715	44	76	120	AGCAAAGGTACACGTTGTAACGGTGGGGCATCTGTGAAAAAGATGTCCCTTTCATAATATATGCAATATATTCCAGATGTTTTGAGAGATTACAGAAGAGGAGGCCTGCTTCACTTGCAGATAAGTTTATTATAATTCTCCAGAAATGTG
ZFP69B	chr1:40916660-40922716(+)	40919874	40919960	86	34	120	AGATGCAAACCTCATGGCTCTTTTCCTTCCCCAGCTCTGCTGTCTCAGGATGCTGATGAGACCCAGGGCGAAAGTTTAGAGAGTAGAGTGACCCTTGGATCCCTGACAGCAGAATCCCAGGTGGGTTGGAGTTTCTGGTCACTTTCTTGA
CCDC163P	chr1:45961117-45963070(-)	45962227	45962295	68	52	120	GAGAAGGAAAGAAGTTGGGGAACAGCCCCCTTACATTCTCTCTCATCTGCAGGCCAGCACCAGGAGCTGCTGCTGAAACAGCTGGCTGAGGGACGACAGGCTCAGGTTGGCAGTTGGAAGGTAGGACTAGGTTCAGACTTGTCTCTGCAT
MKNK1	chr1:47024372-47027249(-)	47025905	47025949	44	76	120	ACTGCTGGCTTGGGTGGGGCAGTTCTTGAAAGGAGGGAGCAGTGCTTTACCTACACATCTGTCCTTCCCATTCTAGCAAGCTCCAGAAAAGGGACTCCCCACGCCGCAAGTCCTCCAGAGGTAAATGCTCTGACCACCCCCACGCCATGC
MYSM1	chr1:59154688-59155997(-)	59154965	59155039	74	46	120	AGCCTATTTGTTTGTTATCACATTGACTTCCTTTGATGTCTTTTAGTGTTACCCTCACTCAGACCCAAGGATTATGTCTTTTGGGGCTCCCATCATCCTGAGCTAGAGACACGTGACAGGGTAAATCTCTGCCCCCAGGTAGAGGCTGTA
PRPF38B	chr1:109235389-109238423(+)	109236211	109236264	53	67	120	CTGTGCTGGGGAGCTCACCTGGCGCCTCCTCACTGCACTCTTGTCTCAGTTCTTGTTTCGTTAGCAGGATTGACTCAGTCTTGCAGCGAGGCTCGGAGCAGCCCAGGGTCGCAGGTAGAGGTATGCACTATTAATCATGCTCAATCGCCA
NBPF11	chr1:146068152-146073957(-)	146070954	146071007	53	67	120	TCTGTATATCTTATTAATGAGGTGTTCAGATCTTTCACCTTTTTTTTTTTTGCTTTGTGTTGTTTAGTTCTCAGAATTCTTCATATATTTTGGACAGCAGTTTTTCCATCAGATTATTTTGTAAGTATTTTCTCCCAGTCTGTGACTTGC
NBPF25P	chr1:146378773-146384613(+)	146381744	146381797	53	67	120	TTAATGAGGTGTTCAGATCTTTCACCTTTTTTTTTTTTTTTTTTTTTTTTTGCTTTGTGTTGTTTAGTTCTCAGAATTCTTCATATATTTTGGACAGCAGTTTTTCCATCAGATTATTTTGTAAGTATTTTCTCCCAGTCTGTGACTTGC
ZC3H11A	chr1:203764822-203765678(+)	203765420	203765482	62	58	120	CTAAATCAATCAGACTGAGTGCCGGGCGCTGAATTTACCTACTCTCATTCCTCTCCAGGGTCCCGGTACTTTGGAGCTTGTCTCAAACTCCACATACAGAAAGCCACCGACCTTATTCCGGTATCCTACACCCATTCCCCACTCTCATTA
SNRPE	chr1:203830983-203832890(+)	203831309	203831350	41	79	120	AACAAAGGTGAGACGGGAATAGCGTCGTCCGGTTGTTTCAGGAAGCAGAGTCTATGCTGCTTTTGTATTTTTTCCTTAGCCACTGTGGTGCAGAACCTCATCTTCAGATACTTACAAAATGTACGTAAGTTGCTTGTTTCGTAACTACTT
MDM4	chr1:204501274-204507436(+)	204506557	204506625	68	52	120	AAGAATGGTTATTACCAGGGAAGGTTTTCCTTTTGTTTTACTTGCTATCCAGATGCTGCTCAGACTCTCGCTCTCGCACAGGATCACAGTATGGATATTCCAAGTCAAGACCAACTGAAGGTAAAATCACCACACGGTGACTTCTTTTGT
GUK1	chr1:228335300-228336465(+)	228336071	228336157	86	34	120	CTCACTGTGCCCTGACCCCAGGCCCCACCCACAGGCAAGGAGCCCGGCCTGTTTGATGTGGTCATCATTAACGACAGCCTGGACCAGGCCTACGCAGAGCTGAAGGAGGCGCTCTCTGAGGTGGGCCCATCCTTGTGCCTACCTGGGCAA
LARP4B	chr10:910110-930486(-)	915952	916023	71	49	120	GAGGATCTGCACCATAAGCCACAGGCCTTGGAAATTGCTTTGTTTTCAGAAAACACTCCTCAGCTACCGGTGTCAGAGGACGGTGTTGTTTGGGGATGGCATGATAGAGACGGACAGTTCGTAAGTATGTTTTCTGTGTGTTTACTATTG
ZNF33B	chr10:43090047-43127476(-)	43109729	43109806	77	43	120	CTTCCAGGGCACCATATTACATTTAGTTGTTATGTCTCTTTAGGCTCCTCTTGGCTATGGTGGTTTCCCAGACTTTCCTTGTTTTGGATGACCTTGACAGTTTGGAGGAATCCTGGTGAGGTATATATAAATTCCACTTATTGGAATGTA
PTDSS2	chr11:460188-479184(+)	473894	473977	83	37	120	TGCACACACTGAGGGGCTGTTTGTTCTTTATTTGCAGAGGTATTGTGGCCAGTATTTTGGTTTTCTTATGTTTTGGAGTCACACAAGCTAAAGACGGGCCATTTTCCAGACCTCATCCAGGTAACTTGCCATTTCCTTTTCCGTGTGCCC
ARFIP2	chr11:6499328-6500067(-)	6499808	6499882	74	46	120	TGGGCCCTCCCAGGCAGTCATTCCTCATCCTCCCTCCCTCCTGCAGCCCACAGGGAGAACCCCTTCAGGGTGGGCCCAGCCCTACCCCCAGCAGCACTCACCTGTGGAGGCAGCCTAAGGGTTTGTACAGAGGTCCAGAAGTTGGAGGGG
COMMD9	chr11:36297690-36300126(-)	36298638	36298673	35	85	120	AGGAAGGGCCAGTTCCCCTCTCTATCAGAAGAGTCAGTCTCATCCCCTTTCCATTATTTTTTCCTCATCTTTCCCTCTTAAACAGGTCTACTTGGAGAACCGAAGCCCAGGCAAATCAGAGTGAGTACCAATAAATCTGCCCCTCCCTTC
SLC43A3	chr11:57193725-57194634(-)	57194060	57194125	65	55	120	TCTGTATGAAATCTCCCTGCCTCTGCACCTGGTTGAGTTGCTGTCATTATTTTAGGGGACGGTATTCAGAATTCGAGCGCAGGAGCTCCGCTTCTCCACCTGCTCCCGGGGAGCTATTGGGTAAGTCGTTTATCTCACCTGTGACTCCAG
ATG2A	chr11:64670736-64673134(-)	64671061	64671132	71	49	120	TGCCCCCTGCAGCGGTGCCCGGGCCCTTCTCAGCCCTGTTCCCCCCCAGGTTCATCCTCGATGACTCCGCCTTGTACCTGTCCGACAAGTGTGAGGTGGAGACCCTGGACCTGCGGCGAGGTGGGCAGGGCCGGGACTGGGCTCCCTCCC
MTL5	chr11:68506156-68514775(-)	68509785	68509862	77	43	120	AACGATAGATGCTACAATTAATTTTTAATTATCTTCCTTACAGATGTCCCTAAACCAATGACTGCTTTAGTAGGGAGATTTTTGCCAGCATCAACAAAATTAAATCTCATTACACAACAAGTGAGTCATTGTTTTAATTTAAAAAATACA
RPS3	chr11:75110521-75112783(+)	75111738	75111821	83	37	120	ATCTCCTAATTTTGAACTTTGCTTTGTTTGGATTAGTTTGTCGCTGATGGCATCTTCAAAGCTGAACTGAATGAGTTTCTTACTCGGGAGCTGGCTGAAGATGGCTACTCTGGAGTTGAGGTGCGAGTTACACCAACCAGGACAGAAATC
PTS	chr11:112099296-112101448(+)	112100930	112100953	23	97	120	TGTTGCCAACTTGTGCTTGTATGTTGCTAACTTGTGCTTGGATGTTGATCTGTTGAAAGTCATGCTGTTTTTTTTGTATTTTGTTTTCTTTCCATAGTTGTGGTGACAGTACATGGAGAGGTATGTGCAGAAAATATTTGTGTGGTTTTT
CSAD	chr12:53554528-53555156(-)	53554910	53554975	65	55	120	CGGTGGGGTGGGCTGAGCCAAGGCCAAGGCCCACGTTGTTCCTCCTGCTCCACAGGCTGCCTGGGGTGGGAGCGTCCTGCTGTCACAGACACACAGGCATCTCCTGGATGGGATCCAGAGGTGCATACAGTCCCCTTCTTCCCAAATCCC
SARNP	chr12:56194313-56197512(-)	56194637	56194684	47	73	120	TAATTTTAACCTTGGTAAGTGATCAAGATGGTTTTGTAGCAGGGCTTGACCTGAATATTTTAATATTCTTTAGCTGAAGAGGAGGCAAATGAAGAAGATGTACTGGGAGATGAAACAGAGGTGAGTTGGATAGAGTAAGGTTAGTCTCTG
RPL41	chr12:56510483-56511365(+)	56510972	56510995	23	97	120	AGAGTGCATTTCATATCCTTGCTAAGCCTACTAATAAGCTTCATCCCTTTTTTTTTTTTTTTTTTTTAATTATCTGCTGCTTGTGATCGGTTGCTAGTGGAGGAAGAAGCGAATGCGCAGGTACGTTGAGACTTTGCCAGCCCAGGAGGA
TMEM263	chr12:107349743-107360988(+)	107350859	107350927	68	52	120	CCAAATGAAAATATTTGCTATATGTGATTATTTGCTGTATGCTATTGTTTAGCCTTTGAAACTTCTGCTGGTGTGAGTGCCCTCAGGGGTTCCCCAGGAATATCGATACAACACCAACAGGTAAACGCGCGCGCCCGTGTGTGTGTGTGT
GTF2H3	chr12:124118319-124130101(+)	124123810	124123890	80	40	120	AGCTAATGTTTTAAATTTTATTTCTTGTTAATATTTTCAGAAGATGAATTGAATCTTCTGGTTATTGTAGTTGATGCCAACCCAATTTGGTGGGGAAAGCAAGCATTAAAGGAATCTCAGGTAAGACTGCTTGAGGAGGCCTTTGGAGAA
N4BP2L2	chr13:33111064-33113014(-)	33112819	33112821	2	118	120	GGTGACCGCCATCTTGCGTACGGAGGTGAGGTTTGTTACCGCGATTCTGAGAGGTGGGCTTTTAGTCCCTCCAGACCTCGGCTTTAGTGCTGTCTCCGCTTTTCTTTCACCTTCACAGAGGTTCGTGTCTTCCTAAAAGAAGGTTTTATT
VPS36	chr13:52991176-52997808(-)	52992126	52992191	65	55	120	TGTTTTAGTGATCATTACCATTGTATAGCATTACTGGATTTTTTTTCCCTATTAGTTGCTCTCACCAGAAGATTTAGTGAATGCGTGCAAGATGCTGGAAGCACTGAAATTACCTCTCAGGTAAAGGAACCTCTGCAGGAAGTTTGCCAC
RNASE1	chr14:21270152-21271055(-)	21270407	21270478	71	49	120	CTCCAGTATTCAAAGATAGGAACTGACAGGATTTTAGGTCACTTTGTAGGTCACCACCTAGAGGGGAGGAAGACCTCGCTTTGGAGAGTGGGAATAAAACGCTCGTGGAAAAGGGTACACGTGAGTGTCTCATTACACGAAAAACCTCAG
ACIN1	chr14:23538726-23540735(-)	23540333	23540395	62	58	120	TTTCTTTATTTTTTTTAGGATTTTTTTTGTTTGGTTTTTGTTATTTCTTCCATTCCAGAAAGGGATAAACAGCACTTCCAGGGGGAGAAAAAAAATCATGTTATCAGAAAGCAAAGAAGGGTGAGAGCTTCACATTTCCATGTATGCCTT
AP1G2	chr14:24034810-24035372(-)	24035024	24035101	77	43	120	TGCCCCTGGCCCCCACCATTCACTTCCCCGACGCTGACCCCAGGCATCCTGCTGGGCACCATCACGCTGATCACGGAGCTCTGCGAACGAAGCCCTGCAGCCCTCAGGCACTTCCGAAAGGTGGGCTGGTGAAGGGGCAGGCCCTGGGCC
SCFD1	chr14:31091505-31099782(+)	31097414	31097485	71	49	120	AAAATCCTAAAAAACAATGACAATATTTGATAAAACTTTTTATTTTCAGTGGCTTTGAAGCGTATGTTGAATTTCAATGTGCCTCATATTAAAAACAGCACAGGAGAACCAGTATGGAAGGTAAGAGTTTATCTTAATGGGAACTGATTT
CDKN3	chr14:54878324-54884665(+)	54882616	54882648	32	88	120	GTAAATAGAAGGCAGAAAGAGCAAGTCTTTAGTTGTAACTAGGGATGGAATGAAATGTACAAACTTCAAAACTGTATTTCCCTTTCAGCTGCTATGGAGGACTTGGGAGATCTTGTCTTGGTAAGAAATATATTTCTATTATTTTTTTAA
JKAMP	chr14:59951211-59954491(+)	59953448	59953522	74	46	120	TACTATACTGGCATTTGTTTTTAAAAAGCTGTCGATATTCAACCAGCATGCCTTGGACTTTATTGTGGGAAGACCCTATTATTTAAAAATGGCTCAACTGAAATATATGGAGAATGTGGGGTAAGTCTTATGTTTGTATCTTATTTCATT
COQ6	chr14:74420172-74422607(+)	74422153	74422212	59	61	120	GACAAGGGGGAGCCCAGGTCCTTGTGAAGTCACTCTGGTCTATAGATCCTTTCTTTTGTAGGTTTTGGTGCCTGGGACCATATCTGCAACATGAGATACAGAGCCTTTCGGCGAATGCAGGTGCCCCTTTATCTTTTCAATTTTGTCAAG
HAUS2	chr15:42851506-42853567(+)	42852979	42853068	89	31	120	GCTAATTTTTGTTTTTTCAATTTTTTTGTAGAGATGAAGTCTTGCTATGTTGCCCAGGCTGGTCTCGAACTCATGGCCTCAATTCTCCCGTTTCAGTCTCCCAAAACACTGCGATTACAGGTATGAGCTAGAGCACCAGCTAAGGTGACT
FAM96A	chr15:64367636-64380985(-)	64373300	64373350	50	70	120	TTGTATGCTTTTTCAAGAACCAATAAGAAGCAATAAAGAGATAATTGGAGGTGTGATTTTCCCTCCACAGGGCTGTGCTTAAGAGTAAAACTTCAGCGATGTTTACCATTTAAACATAAGGTAAGAAAGATGTATTTTTGTTGTTGTTGT
DPP8	chr15:65759461-65771317(-)	65766546	65766626	80	40	120	CTGGTATAATGTACTGAATTATAATTATATTTATCTTCAGGTGATTTCAAGTGTCCTATCAAAGAGGAGATAGCAATTACCAGTGGTGAATGGGAAGTTCTTGGCCGGCATGGATCTAATGTATGTTATTTTATTCTACTGATATGTTTG
SNHG21	chr15:83423436-83425755(+)	83425481	83425537	56	64	120	ACCCATGTTAGTTTACGCCAAGATTCTGTGGTGGTTTTACATATTCTTTTTCCCCTTTGTTAAGGTGGGGAGGCCACAGCTTATGTGAATGACTTTCTCAGGAGTTATAAAGTGATACAGGTAAAGCTAAGAAAAGAACAGATTTTGATA
SNRPA1	chr15:101825906-101827212(-)	101826418	101826498	80	40	120	ATTCCTATTTCCATTAACTCTGTGTGTGGTGTCGCTGTAGGAGCGTCAGGAAGCAGAGAAAATGTTCAAGGGCAAACGGGGTGCACAGCTTGCAAAGGATATTGCCAGGAGAAGCAAAACGTAAGACACGGATATCCAACTTAACTCTAC
PKD1P1	chr16:16417046-16418340(+)	16417608	16417664	56	64	120	CTGCCGAGCGGGTGGGGAGCAGGTGGGGGTGCCGCGGCTGCCCCACTTGGGCCTGTCCCCACAGGTGAGTACGTCCTGACCTTGCTGGCATCTAATGCCTTCGAGAACCGGACGCAGCAGGTGCCTGTGAGCGTGTGCGCCTCCCTGCCC
NDEL1	chr17:8363378-8370347(+)	8366637	8366672	35	85	120	GTAGGTGGGCATGGACTAATTTTAGGGCGTGATGTGGAAATAGTATTCGTATTACTGTTTAATATGTTCTCCTTTCTTTTATTAGGCAAGAAAAAGTCATATTTCCCACGTTGTTCATGGGTAACTGAATTTGTTTGCTGTGCTCTTTTT
SREBF1	chr17:17720671-17721109(-)	17720861	17720905	44	76	120	CCACTCCCAGCCATATCCTCTGAGCCTCATGACAGGGCCGGGAAGACCCTAACAGATCCTACCTCCCATTTCATAGACAGAATAACTGAGGCCTGGAGCCACGTGGGGTCCCACAGTAAGGTGGGCAGAATCCTGACCCCCCCCTTCCCA
ATAD5	chr17:29205014-29214309(+)	29206440	29206505	65	55	120	TTATTGGTCTTAGTGTTTAAGAATTTTTTTTTTTTGTGTGTGTGTGTGTGTGTAGACCCAACATTTAGTTTAATGTTTGATGGCTGCTTTGAAGAAATCAAGTTCAGTACTCCTTCCCTGGTAAGTTTTAAATTTTGATAGCCACAAATT
LUC7L3	chr17:48823963-48826679(+)	48825700	48825777	77	43	120	TGATGATGACATGAAATTTAGTGAAACTTTTTTTTTTTTCCAGACAGGGTCTCAGTGTCACCCAGGCTGAGTGCAGTGGCACGATCACAGCTCACTGCAGCCTCTACCTCCCCGGCCCAGGTGATCCTCCCACCTCAGCCTCCTGGGTGG
MKS1	chr17:56283641-56284545(-)	56283825	56283908	83	37	120	AGCAGAAACCTGAGGCTGTCCCAATGGCATGCCACAGGGGGAACGCCTGAGCCGCTTTGGACTCCGCACAGAGACCACAGGCACTGTCACCTTCCGCTTGCACTGTCTGCAGCAGTCCAGGTGAGTGACTTGGCCCTCTGCCTCAGGGCA
PRKCA	chr17:64302145-64637572(+)	64492318	64492401	83	37	120	TGTCTATTCTAATTTTAGTTTCCTTTTTCTCTACCAGTTTGCTGTTTTGTGGTCCACAAGAGGTGCCATGAATTTGTTACTTTTTCTTGTCCGGGTGCGGATAAGGGACCCGACACTGATGTAAGTAGTCCTGAAATCATGATTTGATGT
LINC00470	chr18:1278534-1368585(-)	1358726	1358761	35	85	120	ACTGCAGCCTCACTCAACTTCCCAGTCTCAAGCCATCCTCCTACCTCAGCCTCTGTTCCACTAATCTACTTGTCAATTTTTCCAGCAACACCACACCCTCCTGATCACCATAGCTTTATGGTAAGTCTTTATTTATTTACTTATTCATAT
CEP192	chr18:13030507-13040928(+)	13037235	13037300	65	55	120	CTAGTGTTTGTTTAGGCATTAGTGTAATGTATTTATATAAACATTCTTTTTTAAGCTGAAGCATTTGATTTGATTGCACAAGATGAAGAAGAATTTAATAAAGAGCATCAATTTATACAGGTTTGTAATTATTTGTTTTATCCAAAATTT
TMEM241	chr18:21001308-21017844(-)	21010594	21010641	47	73	120	AATGTCTTTGATTATATGGTTTGTCAGTTTTCTATCATTTGAAATGTCCAGTAATTTGGTGTTTGTTTTTCAGTATGTGCTGTCTGTCTTGAAATTTACCTACCCTACATTATTCCAAGGGTGAGTATCTTCTTTGCTCTTTATATACAT
ZNF846	chr19:9869340-9872857(-)	9870535	9870618	83	37	120	ATTTTTCTCCCAAGCTGCATTTTTCACTTTATTTCAGAATTGGATTTGCAACTCAAAACCAAAGGCTCCCCACTGCTGCAAGATATTTCTGCAGAAAGATCACCAAATGGAGTACAATTGGTAAGATTTCCAAGGGATGAAATCTTCCAC
ZNF227	chr19:44717297-44732698(+)	44721943	44722005	62	58	120	TATGTACACATGGGCTAACAGCAGGCTTGTGTCTCATGGCGTCTTTGGTCTCCCCCAGTTATGCCATCTCAGAACTATGACCTTCCCCAGAAGAAGCAGGAGAAAATGACCAAGTTTCAGGTACGTAAAGGATTCCTTGCTGTCTTTTAA
ZNF320	chr19:53385136-53391479(-)	53386892	53386957	65	55	120	CCAGCTAATTTTTTTTGTATTTTTAATAGAGATGGGGTTTTACCATTTGTTCCAGGCTGGTCTCAAACTCCTGACCTCATGATCCACCCGACTCAGCCTACCAAAATGCTGGGATTACAGGTATGTGCCACCGTGGCCGGCCATTAGTCA
ZNF776	chr19:58262179-58268339(+)	58264658	58264747	89	31	120	TTGCATTTTACCAGCATTTTATTTCTTTTAGGTTGTTGGTATGGAGCAAAAGACGAGACACCTTCTAAGCAGACCCTTTCTATACAACAGGAGTCCCCACTCAGGACACATTGGACAGGTGTATGTACCAAGAAGGTCCACCTCTGGGGA
ACP1	chr2:271839-272291(+)	272036	272065	29	91	120	ACCATTCATTATCTTAAAGAGGCCAACCTGAACTCCTCTGGGCAGGAAATTGCAAAAAAAAAAAAAAAATTCCATGTTTCTTCCCCTGCAGTGGAGGGTAGACAGCGCGGCAACTTCCGGGTATGAGATAGGGAACCCCCCTGACTACCG
XPO1	chr2:61726929-61749845(-)	61729383	61729445	62	58	120	ATTTGCATGCTACAAAAGAGCTCAACAATTTTTTTATTACGTGCAATTTTTTTAATAGGAATAAAAAAATACGTTGTTGGCCTCATTATCAAGACGTCATCTGACCCAACTTGTGTAGAGGTAAGAGTTTATTTTGGAGCTTATTGGGAG
C1D	chr2:68274351-68290176(-)	68280192	68280269	77	43	120	GCAAGTTTTCTCATGCCCTCTCCGTCTGTCTCTACCTCTGCAGCCAGTGTTTTAGAAGGAGTATGTGGAAGGGCAAGGAGTACCTATAGAACCCCGGAGGAGGGTGAGGAGCAGAGCTGGGTGAGTTCTTTTCTTCTTTGGAAATTTTAA
SNRPG	chr2:70515224-70520849(-)	70516481	70516504	23	97	120	ATAAATTTTAGCAAATTATCTTAACTATACCTATTTACTTGTTTATGCTTAAATTTTTTTAATTGGTTATATAATCTTTACCCTTTTCCTTTTTCAGATTTATGGACAAGAAGTTATCATGTAAGTTTGTTGTTGTTTTGGGGTTTTTTT
BOLA3	chr2:74362685-74372415(-)	74369398	74369487	89	31	120	TTGAAATGCTTTTGAATCATGTTTATTTTAGGAGGTTGTGGGGCGATGTATGAAATTAAAATTGAATCAGAAGAATTTAAGGAGAAGAGAACTGTCCAGCAGCACCAGATGGTTAATCAGGTCAGTAGAGGCAACAGTGCCCCTTGCCAC
KDM3A	chr2:86684094-86691275(+)	86687901	86687954	53	67	120	TGAGCCGGCAGTGTCCTTTTTAGAATTCTATCATACACTCAATTATATTATCTCCGTCTGCTGGCAGGGAGGAACTATTGCCATGACTGGTATAGAAGACCTTCAGGGAAAACTCTTCAGGTAAGAAGAAACTTTGACCCTTTGTTGAGT
KANSL3	chr2:97279256-97285195(-)	97281228	97281281	53	67	120	TTTTTCAAAACCTTTTTCTTTCTCTGAAAACTGCCTCTAATATTTAAACATTTTTCCTTTCCCCTAGGTCATTTTGACCTTTTGTGGGTAGCATGGAATTCGCAGATATTTCTTCTCAGTGTAAGCATCAACATGTCTGAAACCTATATT
SLC20A1	chr2:113410275-113414798(+)	113410465	113410524	59	61	120	AATTTAAAGTTGTTTACAAAACTTGCATTAAATGCCCAATTTACCCCTTTTTGCTTTACAGGGCTGAAATCTCCTAGAAGGTGGCTGGCCTGCGCCCATTTCAGAAGGCTGCAGGCTAGTGTACGCTGAGTTAACCTAGATAGTTTTTCA
PKP4	chr2:159530412-159537040(+)	159535092	159535166	74	46	120	AGAGTAATAAGCACTAGTTTTAATTTCATAAAATATTTTCTTACAGGCTCCAGCAAACCTTCACCAATTTACATCAGTTCCTATTCCTCACCAGCAAGAGAACAAAATAGACGGCTACAGGTGAATTTGCAATATCATTTTTACAGAAGG
PDK1	chr2:173431561-173435553(+)	173433468	173433545	77	43	120	CACATCTCTCTGTACTTTCATATTTTTCTCTTCTGCTCTGTAGCAAAATCACCAGGACAGCCAATACAAGTGGTTTATGTACCATCCCATCTCTATCACATGGTGTTTGAACTTTTCAAGGTTTGTAAAATAGTATTACATAACCTTTAC
TFPI	chr2:188378273-188394190(-)	188385268	188385345	77	43	120	TTCTTTTAAAGTGCTGGCTATATGTAGTGACTTTCTTCCAAAGTACAGTACGGGTGGCTGGCAAGATGGCCGAATAGGAAGAGCTCCAGTCTACAGCTCCCGCAGAGATCAACGCAGAAGGTGGGTGATTTCTGCATTTCCAGCTGAGGT
PPIL3	chr2:201752308-201754066(-)	201753678	201753752	74	46	120	GCCCAACTTCCGCTGGCCCAAAGAAACTATAATTTTGAACCAACAGACCTCTGCTGGCATCTGCGATTGCATTTTTCCTGTTTTAACAACGGCTGTGCTAGACGAAGTGGTGAAGCCCAAGTATGGAGTAACGTCATTAATTCTTTCATT
FAM126B	chr2:201881793-201887653(-)	201886781	201886837	56	64	120	ATTCATGTATGCTTAAAATGAAAATGAAAGGAACACACAGGAAAGTAGCTTCTTATCTTCCCAGATACAGCCTCCAAGAGTGCCTCTGCTGTGTACTGGAGTGAGTTTGAAGAAGTTCAGGTAATCCTCTCCTAACCAGCAGCTTAACTT
TRAK2	chr2:202264116-202272225(-)	202265740	202265817	77	43	120	ATTATTGCTAAAGCCTATAAATAGTTGTTTTTAACTATATTAGTTCTAGGCACAGACAGGGTGGAGCAGATGACCAAAACTTACAATGACATCGACATGGTTACACATCTCCTGGCAGAGGTAGGAATATCTTTTCTTTCTCCAGTACAA
UBE2F	chr2:238903351-238934082(+)	238925207	238925275	68	52	120	TTTTTTTTTTAATTTAAAGGATTTTTTTGTTTTGTTTTGTGTTTTTTGATAGATGAGGGTTACTACCAGGGTGGAAAATTTCAGTTTGAAACTGAAGTTCCCGATGCGTACAACATGGTGGTGAGTAGCCTGCGTTGAGCCTGTTGTTTT
CRLS1	chr20:6003968-6012030(+)	6006816	6006884	68	52	120	TGAAAGGCAGAGTCAATTTATGTGGCAAACTTGATTGTTGTCTTATTTTAAGAAATTGCCACAGCCACCCCAGCCTTCAGCAACCACCACACTGATCAGTCAGCAGCTGTCAACATTGAGGTAAGATCCTCTACTAGCAAAAAGATTATG
SNX5	chr20:17937581-17949442(-)	17949017	17949100	83	37	120	CGGCGGCGGCGGCCCAGCTTCTTCTTTCCTCGCACAGCCAGGCGGCCCCTGCTCGAGTCCCGCGTCGCCATGGCCGCGGTTCCCGAGTTGCTGCAGCAGCAGGAGGAGGACCGCAGCAAGGTGAGGTCCTCCCAGCCTCAGACTCCTGGG
FRG1BP	chr20:29628231-29631637(+)	29629132	29629179	47	73	120	TAGGTTGTTTCCAGTCTTTTGCTCTTCTAAATAGTGCTGCAGTACATAACATTGAATATGCATCAATTTGTAGATGTGCGGGTGGACCTGCAGATAAATTTCCAGAAGCAGAATTACCAGGTCGGGGTATACGTGTTTGTATTTACATAA
HM13	chr20:30149439-30157022(+)	30154012	30154098	86	34	120	CAGCATGGCTTCACCAGCCTGTGTCCTCTCATAGCCTGCCCTCCTATACCTGGTCCCCGCCTGCATCGGTTTTCCTGTCCTGGTGGCGCTGGCCAAGGGAGAAGTGACAGAGATGTTCAGGTAAGGCAGAGTGGGGGGCAGATGTCCTCA
CPNE1	chr20:34220745-34252781(-)	34246851	34246904	53	67	120	CATTGATTTTTGCCTCCGTTTATTCTCTATTGCAGTCTAAAAGTTGGTTTTAATTGGTTGCCCACAGGATTGACTTGGCCTCTACTTCTTGTTAAGGAAATTCATCTCTTGTTTTATCAGGTAAGAGATTTTGAATAGAGAGTTCGTTTT
RBL1	chr20:35695424-35696488(-)	35695635	35695700	65	55	120	TTACATGATATTTAGCGAGCTAGTCAGACAAAAAGTAATTTTTTTCCCTTTTTAGGAGGATTCCTTGCAGTGTTAAGGATCTGTTTAATTTCTGTTGGACACTTTTTGTTTATACTAAGGGTAAGATGACACTTTCAGTGGTCTTACATT
ADA	chr20:43249688-43251569(-)	43251228	43251293	65	55	120	GAGGAATCAGCATGGCCTGGGGCCATCCCTGCCAGCCACACACCTGCTCTTCCAGATCTGCCCCTGGTCCAGCTACCTCACTGGTGCCTGGAAGCCGGACACGGAGCATGCAGTCATTCGGTGAGCTCTGTTCCCCTGGGCCTGTTCAAT
PABPC1L	chr20:43565271-43566801(+)	43565534	43565617	83	37	120	ACTGGGTGACCGTGGCCAAGCTGGCTCTATTCTCTAGGCACCTGTTATCTTGTCTTAAAACGCTGGTCAGACTGGATGGTCCTGAGCTTTCTTCCACTGCTGCTGTCCTGTGACTTTGAGGTTGGGAGACAGTCCAGATGTGGGGAGATC
FAM65C	chr20:49211941-49212776(-)	49212359	49212433	74	46	120	GGCCAAGCCCTAAACCAAAGGCTTTGGTGGTGACTCTCATTTATAGGTGCCAGAACCCTAATGCAAACTGGCTCAGCCAACAGGAAAATTTATCGGCTCATGGTACTGAAAGCCTCAGAGGTAGGCTTCAGGCTCGGCTGGATGCACGGG
ZNF74	chr22:20748852-20755021(+)	20749622	20749708	86	34	120	TAGCCGTGACCTTGACTCATTTCTCCTTCGCCAGCTCTTTCCTCTCAGGATCCTGCTCTTTCCCTGAAAGAGAATCTCGAGGATATATCGGGTTGGGGTCTTCCCGAAGCCAGGTCCAAGGTGAGTGGCTGTGTGTTCTTCCTTCTTTAT
TFIP11	chr22:26906568-26908164(-)	26907084	26907161	77	43	120	TCCTGTGCTGGATGCTTCCTGCCCTCGAACATTGGACTTCAAGTTCTTCAGCTTTGGAACTTGACTGGCTCTCCTTGCTCCTCAGCCTGCAGACAGCCTATTGTGGGACCTTTTGATCGTGTGAGTTAATAGTTAATAAGCTCCCCTTTA
SGSM3	chr22:40796717-40798242(+)	40797596	40797679	83	37	120	TTTTCTTGATTGTTCTCCTGGTCCTCTTTGGTTTTAGGAAGCCATACACCTGCCTGTGGCCCTTTCTCAGCCCTGACTCCGAGCATATGGCCCCAGGAGATCTTGGCCAAGTACACGCAGGTATAGCAGTTAGCCAGGCACCAGCCTGCT
EDEM1	chr3:5249848-5252904(+)	5251859	5251933	74	46	120	GTCTTCCAAGCCCATGCTGGATCACATTCTCTCGTGTTCTCTCTAGGCAACCAAGAATCCCTTCTACCTCCATGTAGGAATGGATATTCTGCAGAGTCTGGAAAAGTACACAAAAGTCAAGTCAGTTTTCTAAGTTCCTACCTTTTTCTG
THUMPD3-AS1	chr3:9433410-9439207(-)	9437189	9437263	74	46	120	GTTCTTAAATGTTTATCTTGATTTTCATTTTATCCTTTTTCCTTAGCTGGGATTCTGTCCCTGACCGTCTTCACAGTCCAGGTGATCTTGACTACTGCTTTACAGAGAATTGGATCTGAGGTTAGGCAACATCTCCCTTTTTCTTCCTCT
USP4	chr3:49315784-49318276(-)	49316246	49316335	89	31	120	CGCTAGAGTATTTTCTTTGTTGACTTGGCAGACACTGCATATGCGAAGAACAAACTGAATGGTAAATGGTATTACTTTGATGATAGCAACGTGTCCCTGGCCTCTGAGGATCAGATAGTGGTGAGTAGGCCATGATATGTGGTTCTTCCT
RBM6	chr3:50012725-50085777(+)	50036872	50036946	74	46	120	CAAGGCACTAACACCACTCCCGTCTGTATTTAAATGCTGTCCCCAGGTTACGACTATGGCTATGTCTGCGTGGAGTTTTCACTCTTGGAAGATGCCATCGGATGCATGGAGGCCAACCAGGTTGCTTTATACTTCGGTCAAATGATGCTG
RBM5	chr3:50137384-50140615(+)	50137964	50138038	74	46	120	ACTGACTAACACAAGTATCCCGTCTATATCTGAATGCTGTCTCTAGGTGTAAGCCGTGGTTTCGCCTTCGTGGAGTTTTATCACTTGCAAGATGCTACCAGCTGGATGGAAGCCAATCAGGTTGCTTCACTCACCAAGTCTAGATATTCA
ACY1	chr3:52018074-52019476(+)	52019222	52019287	65	55	120	CTGGTGGGAAGCTGTGGGTAGGCAGAAGCAGCCCCAAGACACTCTGTGCCTCCAGGAGCTGCTGTGGCTTTCTTTGAGGAGACAGCCCGCCAGCTGGGCCTGGGCTGTCAGAAAGTAGAGGTGAGCCTGGGGCCCTAAGCGGGGAAGGGA
CMSS1	chr3:99536787-99865916(+)	99728974	99729024	50	70	120	GACTAGTATATTGAGGGTTGAGTACCATACCAAGTTCTCACTTTTTTCTTTCTGTCTCTCTTATTTTTAGGTAAGTCATCTGATTGGAGCCACATTTCATTTGATGGAATTTTCCATTTGGTAAAGTATTGCTATTTTTATCAAATGATG
SENP7	chr3:101212712-101232034(-)	101219913	101219963	50	70	120	TCCTTTGTCAAACTGTTTATCTCATTTAGATGTTAAACGATAATTTTTACCACGTCTTTGGTTTTTGTAGAAATCATCACAGAAGGAAAAAGGAAAAAGTCATCTTCTGATTTATCGGAGGTATGCATTTGTTTTGCTTTTAACCTATTA
CD47	chr3:107766039-107776423(-)	107770785	107770817	32	88	120	GAACATTTTATCTTAAAATTAAACATTACCAAATGCCTTAGTTTATTTCATTTATTAAATTTATATTCTTATTTGTTATTTATATCAGCTTCCAATCAGAAGACTATACAACCTCCTAGGGTAAGTTAAAGTTTATTAAATGAATTGTGA
NPHP3	chr3:132413709-132416203(-)	132415574	132415657	83	37	120	GTATTTCTGTTTTGTTTTTCTTGGTAAACTGGTGCAGGAGAAGAAGCTAGAACGACACTGTCGTTCTGCTACAACCTGCAATGCCCTTTATGTCACCCTTTTCGGCAAAATGATCGCGCGGTGAGTGGTGATTATTTTACATGATCTTCT
TFDP2	chr3:141724286-141812002(-)	141772956	141772991	35	85	120	TTCACTTGTGGAGCATTATTAATAAAACTGCTGTGAACATTCAAATACAAGCTTATGTGTTGACATAAGTTTTCATCTCTCTAAGGTAAATACCTAGAAGTGGAATTGCTGGGTCATATGGTAAGTGTATATTTAACTTTATAAGCAATT
GK5	chr3:141904731-141905393(-)	141905035	141905109	74	46	120	GATATATGTAAATATGTATATTCTGATGATACGTTTTTATGCTCAGATGTGTTGGAGTGGGATGATTACCTCTCTAATTTCGATACCACTTTCTCTCCTACCTCCTGTGAGGGACACAAGGTAATAATAAACATCAGACATAGTAACCAG
U2SURP	chr3:142741806-142746090(+)	142742816	142742860	44	76	120	TGTATATTTTTGCTTGTTACTTGTTAACAATACTCACATATTCTATGTTTATTATCTGATGTGACTTCATATACAGACTCTGTCGCAAGCCATAGTCAAAGTGGTTATCCCAACAGAAAGGTACATGTTTTTCTTTATTATTACTGATCT
LINCR-0002	chr3:191275073-191287488(+)	191277466	191277543	77	43	120	GAAAGATCCATAAATTATCTACTTCATCCCCTTTATTTTACAGGGGGAGCTAATAAAACCGAGGTTAGAACACACAATGTGGAAATGAAAACCTTATTCTTGTCAATGGATGGAGGGTGGGTAAGTGCCTGGGTAATAGCCTGATTCTTC
CEP44	chr4:175237341-175238585(+)	175237680	175237718	38	82	120	TGTGTTTTGTACATTCTCGGTCCATCTTTGATGATGGTTTACTTTGAGAAATCATCTAAATTTGTTGCTTTTTAAATTAAAGGAAACAACAATCCAGAAAATGGAAAGGATGAAAAAAATGTAAGTAACAGAAAGGGGCAACAGAAATTC
MTRR	chr5:7885867-7889307(+)	7886727	7886816	89	31	120	ATGAACCCCTTTCCCGTCTTTACCTGAAAAGGAGCTACCTTACCCCAGCATATACCTGCGGGATGTTCTCTCCAGTTCATTTTTACCTGGTGTCTTGAAATCCGAGCAATTCCTAAAAAGGTATTTTTTTCTGTCTTCTTCAGGTAACTA
HMGCS1	chr5:43298977-43313557(-)	43307867	43307926	59	61	120	AGTATTTGAATTTGGGTAGTGATTTATAACTTTAAAAGCAGTTCTTGTTTGAAATTCCTAGTGCCCGAAGGAGGAAACAGTGACAGACCTGGAGACTGCAGTTCTCTATCCTTCACACAGGTATGACATCCTGTCATGCTGCTTAAGGAA
RFESD	chr5:94989840-94991849(+)	94990036	94990071	35	85	120	TTTTTCATTTGTAAAACTTTAAACCATGAAACTATCAAAATTTCAGTTTTTTAGTGACTGCAGGTAATATTCAATTCCTTTTCAGACTCAGGAGGACCTTTACATTTGGGAGATATAGAGGTATGTAAAATTAAATTTATTTTCAGCAAA
BRD8	chr5:137498933-137500108(-)	137499775	137499822	47	73	120	AGGGGATTATGGTCCATAGGAAGGGGAAGGCTAAGGTGGAAAAATCTTCAGGTAGTCTTTCTCTCCTCTGCAGACTCATTGAAAGAAGAATCAGGGACTATTTTTGGAAGCCAGATAAAGGTATTTCAGACTTTTCTTTATTCCTCTTGC
FCHSD1	chr5:141027563-141028623(-)	141028031	141028102	71	49	120	ATAAAGAATAACAAGGGGGTAGAATTTAGAGGGAGGCCTCTCTGAATAGGTGGCCTAACTGTCAAGAAGGAGCTGGCCTTGCAAAGATCTAGGGGAAGAACATTGCAGAGAGAAGAAATGGTGAGTGCAAAGGGTCTGAGGTGGGAATAA
KIAA0141	chr5:141318225-141319170(+)	141318416	141318469	53	67	120	GCCTCTTAGGGGCCAGAGCGGGCAGGAGGTTGGATAACAAAAATAGAGCATCAGCAACCCTTTCCAGGTAGAAATTCCAGCGGGAGTTCAGGTTCCCAAGCAATTTCACGTACATGGCTGGTAAGTGACTGATCTTTCCCCCCGCTTGGT
LOC643201	chr5:175609666-175612203(-)	175610233	175610304	71	49	120	GAGGTCCTTCAGCAGCTGCCACGGCTGACAGTGACTCTATGTTTCCTAGGCTTCTTCTACCGCCAGAATTGGCGGTTTCTCTCGCTGGATTCTTGGGACCTGATCCAGGCAGCACACTCGGTAAAGTCTTCTTTCTTTGTCTGAGATGGG
SLC35B3	chr6:8417627-8421053(-)	8419812	8419877	65	55	120	TTTTTTTAATACCTTCTTGAAGGTGTGGTGCTTATTTCCCTGGCACTATGTGCAGATGCCGTCATTGGAAATGTTCAAGAGAAAGCTATGAAACTTCATAATGCTTCTAATTCTGAAATGGTAAATACTCTAGTGTTTTTTCTTCAAATT
MRPL2	chr6:43022124-43023734(-)	43023282	43023356	74	46	120	CACCCCCCTGTTTTGTGGAGGGTGGCAAATCAGCTTCTTTCCCCAGGGACGTGTGGTGTGCTACTGCGGAAGGTGAATGGCACAGCCATTATCCAGCTGCCCTCTAAGAGGCAGATGCAGGTGTGTATGGGTATGGATGGGAGGGGTCAG
SNX13	chr7:17865614-17873774(-)	17869632	17869670	38	82	120	TCATTCTTAGTGTTTGAACCTTAGATAAAGCAACCGTTTTAAAGTTTTTTGCTGTATACTAAGTTGAATTTCCCCCCTGCAGAATCTTTTAATGGGTCTCCTACAGGAAGCATAAATTTGGTAAGTACTATTATGGGTACTTTATTAAAG
NUPL2	chr7:23226665-23236398(+)	23235457	23235534	77	43	120	ATTGGCATTTATTTTAAAGATTCCGATTGATTCCTCACTTCAGGTTTTACAGACATTTCACCAGAGGAATTGAGGCTTGAATACCATAACTTCTTAACCAGCAATAACTTACAGAGTTATGTAAGTTTGTTTCCTATTAATCTACTGCAA
TMEM120A	chr7:75616646-75617135(-)	75616855	75616920	65	55	120	TGGTAGCGTCCCCTCTGTCCCTGGCCGTCCTGTGCCCTGACCTTCCTCCCCGCAGAGGGCTTCCAGTCCTGGATGTGGCGGGGCCTCACCTTCCTGCTGCCTTTTCTTTTCTTTGGACACGTAAGTCGTGCCTCTGTGTCCCTGCCTGTC
ZKSCAN5	chr7:99110114-99123535(+)	99117449	99117532	83	37	120	GATGTTCTCACTTAAACCTCTTTTTCTCCTCCCTTAGCCCTTCCTGTTCTCCAAGTTCCTTCCCTTCCCCTGAAGGACAGCCAGGAGCTGACAGCTTCACTTCTCTCAACTGGGTCCCAGGTGAGCTGGTGCCCCTTTGCCCTCAGAGAG
ZNF655	chr7:99158218-99160090(+)	99159510	99159596	86	34	120	TGCTCTCACTCTTCACTCCTTTCTCCTCCCTCAGCTCCACCTGTTCCTCAGGTGCCTGCTCTTCCCCGTGAGGGAAGCCCAGGAGACCAGGCAGCTGCGCTCTTGACAGCCAGGTACCAGGTGAGCTGAGGAACCCTCTGCTTTTCCTCA
SRRT	chr7:100473233-100479005(+)	100478316	100478390	74	46	120	TTCTAGTAGGGGATGATTTTTAAAAAGTTTTCTGTTTTATTTTTAGAGACAGGGTCTCCCTCTGTCACCCGGGCTGAGTGCACTGGTGCAGTCGAAGCTTGCTGCAGCCGCGACCTGCCCGTAAGTGGGCCTGTAGCAGGGGTGATTCAT
FBXL13	chr7:102566721-102604079(-)	102572327	102572380	53	67	120	AGATAGAAAAACTTTGTTTAAACATTTGCAATATGTAGTTTAGTGACGTGTAACTTATTTGATTTAGGCCACTGTAGGAACTTGCAAGAGTTGAATGTCTCTGACTGCCCAACATTCACAGTGAGTATAAGCAACCATTTTTACTGCTGT
DNAJC2	chr7:102967031-102968202(-)	102967778	102967825	47	73	120	ACCTGGCAGCTTATTAGAAATGCAGTCTCAGGCCCTGCCCCAAACCTACTGATTAAAATCTGCATTTTAACAGGATCCCCAGGTGATTCTTATCAGAAGCTCATCCTACAGTTAATTCATGTAAGTGTTCTATTTAATGATGAGAATACT
EZH2	chr7:148515109-148516787(-)	148516069	148516137	68	52	120	ACTCTCTTATTTTTACCATTTCCCCTCTTTGAACCAAGCCACTCCTACCTAGGAACTAAATGGGTATATATTGCCTGTTGGATTTTGGACAGAAGATTCATTGAATGGCACCTGCAGAAGGTATCCTATTTTTAAGCAATTTGGTTTTTG
ACTR3B	chr7:152456911-152497715(+)	152480271	152480327	56	64	120	CATTAATCCAATATAGACGAGAGTATTATTATCTAAACATGTGTTGATGACTTTGTGCTTTTAGGTATACCAAGCTTGGCTACGCAGGCAACACTGAGCCCCAGTTCATTATTCCTTCATGTAAGTAAAGCTCTATCCTTGGGTTTATAA
FBXO25	chr8:381344-385714(+)	382885	382935	50	70	120	AAATTCCTTTAAAATCTTCATTTTGAAATGATTTGCCAGATTTTAAAAACAAAGGTAATTTTTATTCTAGGTTTTTATCGTGAAAAATGGATCTATGTCCATAAAGAAAGCACAAAGGAAGTAAGTATTCTATTATAAATATGAGAGTAT
PINX1	chr8:10623326-10683761(-)	10677702	10677779	77	43	120	AGGAAGAACAGTCTTACTGAAAAGCATCACATTGTTTTTCTAGGGAAGGATCTGTCATCTCGGAGCAAAACAGATCTTGACTGCATTTTTGGGAAAAGACAGAGTAAGAAGACTCCCGAGGTATAAAGCCACGTACAGTTTCCGTGTTCC
PCM1	chr8:17780597-17793197(+)	17782221	17782289	68	52	120	TTCATAGCGTAAGTAATTTACTTAAGTGATACATATTTTTAATCCTAATTAGGAAACAGCTTTGAAGTGTGGAGCGGGAAAGGAGCAGTTTCTGAGCTGCAAAAACTAGTTTCTAAACAGGTAATTTGACATTATTATCTGTATTATCCT
RNF170	chr8:42716898-42725246(-)	42720558	42720632	74	46	120	ACATCAATATTAATGGGTTATGTGTTTGTTTTGTTTTGTCTATTAGGTGCCTGCATTATTGCTTACTGGCGATATGGTTCATGGCTTGGGGCAATCAGTTGTCCAATCTGTAGACAAACGGTAATGTTTTGTGTGCAGAAAGTATCATTT
PEX2	chr8:77898432-77912325(-)	77900542	77900574	32	88	120	CAGTATAGTGAAAATATAAGTTTTATATGCACTGGAAAACCAAAAAAGTTGTGTAACTTACTTTATTGTGATATTTGCTTTATTGCAGTGGTCTGGAACCTAACCTGCAGTGTCTCTGAGGTATGCCTGTTTTCTTATGTGATTCTGATG
C8orf59	chr8:86129631-86132634(-)	86131551	86131589	38	82	120	TGAGGGGTTTTATTATGTGTATTTTATTTTTTGCATCTTCTGTAATAACCATGTATTTTCTACTGCATTCTTTTTTAAGTAGGAGGAATACTGTTGGCGTTCAAAAGCATTGCTGTTTCAGTTAAGTAGTTCCTTAATTACTTACAATGT
NBN	chr8:90993651-90995049(-)	90994180	90994230	50	70	120	TAATCAAAGATTGCATATATGCGATATGAATTTCTTCAGTTTTATTTAGGTTTTGTTTCTGTTCTTTTAGGTATAGAAAAACATTTTGGAAATTTCTACAGAAAAAGTAAAATTGTTACTGTAAGTCAGAAACACTAGCCTATAACCTCG
TATDN1	chr8:125531022-125535277(-)	125534391	125534441	50	70	120	ACAGAAGCTAAAAAAAAAAGTCAAATTTTTGTCTGCCAGGTTTTCATAATACAGAGTTTATCTTTTACAGATGACTTACAGGATGTAATAGGGAGAGCTGTCGAGATTGGTGTTAAAAAGGTAACATCCATTTTGTTATTTTTGAGATTT
MELK	chr9:36581636-36589632(+)	36583623	36583709	86	34	120	TGCTTATGCTTTCATAATACATTTTCCTACTTAGGTGGCTTTGCAAAGGTCAAACTTGCCTGCCATATCCTTACTGGAGAGATGGTAGCTATAAAAATCATGGATAAAAACACACTAGGGGTAAGTTTAGATTTATTTAAAAAATAGTCC
RABEPK	chr9:127975701-127982917(+)	127982605	127982676	71	49	120	AGGCATGAGCCACACTGCACCCAGCCTGACTCCATTCTTGTGCTTACAGCTTTTAAATCTTGGGGATTTTGGACTGTCTTGGCAAATCCTAAGTATCATCTTCATTCTTCCTTGATGTTTGTGAGTATGAGATCCCTGCCCAAAACTATG
TBC1D13	chr9:131550586-131553758(+)	131553013	131553054	41	79	120	GCCAGTTGGCTCCACGGTGAAGGGCTGGGGGTTCTGGGACTCTGGCCTGGGGCATGACCTTTGCCTGCTGTGTCCACAGGCATCCCCTGTGAGGGCGGACTGCGGTGCCTCTGCTGGAAGGTGGGTGTGCCTGGGGTGGGGCTTCTGCTC
RBM10	chrX:47032496-47035998(+)	47034417	47034491	74	46	120	AGCTGTTGACTAACCCACTGCGTCTGTATCTGAATGCTGTCTCCAGGTCAGAGCCGGGGCTTCGCCTTCGTCGAGTTTAGTCACTTGCAGGACGCTACACGATGGATGGAAGCCAATCAGGTTGCTTTGCCGCACTTGAACCCCCCCCCA
COX7B	chrX:77154990-77160780(+)	77158146	77158211	65	55	120	TGACAATTGATAATATGCTTCTGTATTCTTTTTTCGTTTTCCTGTAAGTTCGAAGCATTCAGCAAACAATGGCAAGGCAGAGCCACCAGAAACGTACACCTGATTTTCATGACAAATACGGTAATGCTGTATTAGCTAGTGGAGCCACTT
ATP7A	chrX:77166232-77218219(+)	77178495	77178539	44	76	120	TGCAAGCACTTTACACATGTTATCTCATATACAGCACTCAGCAGTCTCATGAGTAAGAGTTATCTGTGTTTTTCAGATGAGGAAACTGAGCATCAGAAGAGACCAAACAATTTGCTGAAGGTATACAACAGTAAGCAACAGAATTTGGAT
ITM2A	chrX:78618536-78622701(-)	78618919	78618966	47	73	120	GCCACCCAGGAAAAAGAGGGCTCCTCTGGGAGATGTATGCTTACTCTCTTAGGCCTTTCATTCATCTTGGCAGGACTTATTGTTGGTGGAGCCTGCATTTACAAGTACTTCATGCCCAAGGTAATAATAATAATTATAATTATTATACTT
NUP62CL	chrX:106418323-106449602(-)	106436258	106436302	44	76	120	CTGTCCACCATCTTTTCTTTGAGGTCTCATTGAGAGCTCTAATTTTTTTTCCCATTCTTCTCTTATCCTTTTTTAGGGTTTGGAGTCATCAGCAGGTTTAATTTTGGAGGAACTTTACAGGTGGGTTCATTATTTGGCTCTGCAAAAACA
SLC25A14	chrX:129483219-129492713(+)	129484619	129484705	86	34	120	AAGCAGACCTTTCTTTTTCTTTTCCTTTTCACAGATGAAACTCTTTTAATTAATATGATCTGTGGGGTAGTGTCAGGAGTGATATCTTCCACTATAGCCAATCCCACCGATGTTCTAAAGGTAAGAGAGATACAGTGTGATTTGAAAGGA
DKC1	chrX:153994575-153995630(+)	153995271	153995336	65	55	120	ATGGAAAACAGAAAACTCAGTGGCCACACCTGACTACTCTTTTGTCATTTTTCAGGCAAAGAGTATGTGGGGATTGTCCGGCTGCACAATGCTATTGAAGGGGGGACCCAGCTTTCTAGGGTAAGTCTGCAATTGTAGGGAGGACACCCT
VAMP7	chrX:155130151-155169464(+)	155149476	155149544	68	52	120	TTTTATTCTACAATGGAAAACTTGACCTTTTCTACTTTTCCAATATTTTCAGATCTGGTAGCTCAGCGAGGAGAAAGATTGGAATTATTGATTGACAAAACAGAAAATCTTGTGGATTCTGTAAGTATGGAATCTGATAATATGGAGTCT
