# Supplementary material for: Dissecting splicing decisions and cell-to-cell variability with designed sequence libraries
Source: Nat Commun. 2019 Oct 8;10:4572. doi: 10.1038/s41467-019-12642-3 (PMC6783452; doi:10.1038/s41467-019-12642-3)
Supplement: Supplementary file 7 — Supplementary Data 3 [file 41467_2019_12642_MOESM7_ESM.xlsx]

## Sheet: TableS3_fivefiltered
Gene name	coordinates	donor1	donor2	distance between donors	donor1 in sequence	donor2 in sequence	sequence
PARK7	chr1:8025330-8025630(+)	8025480	8025482	2	51	53	GTAGCCGTGATGTGGTCATTTGTCCTGATGCCAGCCTTGAAGATGCAAAAAAAGAGGTTTGTAATCCATACATGGAGTTATTCCTTCATATGGCTTCTTTGTTTCTTGAAATGTCTTAAGAGTGTTGTTAGCACAGACTCATTTTAGAAAATTATTTTGCTT
PPIE	chr1:40204445-40204745(+)	40204595	40204603	8	51	59	GCTTCCGGCGGAAAAGCGCGCGAGCAAGATGGCCACCACCAAGCGCGTCTTGTACGTGGGTGAGCAGGAGGGGTTGCTAGGCGGAGTCTGAGTGAACGCGACCCCCAAGGGTCGGGGCGTGGGGTGGGACGCATCTCTGAACCAGGAGGACGGCGAGCTGCT
CDC7	chr1:91966284-91966584(+)	91966434	91966505	71	51	122	GCAACCAGAGCGGCGGCGGGAAGTGTTGCGCAGGCGCATCCGATCGACTCGGTAGGTGGGGATCTCTTGGAGACGGCGACCCAGGCATCTGGGGAGCCACAGAAGTCGTACTCCCTTAAACCGTGAGTTTCCGACGGTTTGTTCCATGGCGCGGGATTGTGA
ZBTB7B	chr1:154974995-154975295(+)	154975145	154975162	17	51	68	GGGGCGGGGGGAGGGAGGGGAGGGATGGGGGGAAAGCAAGCTGGAGGACAGGTGAGACAGCAGGACAGGTGAGGCGGGCCCTGAGGGGGGGGCGGGTGGGAGCCAGGTGAATGTACGGCTCTTGGCGGCCGAGGGGGGGCGGGCGGCAGGAGGAGGCAGAGG
FAM149B1	chr10:74937581-74937881(+)	74937731	74937733	2	51	53	CAGGCGCAGGGATATCTACTGAAGGAAGCTCGGACTTCTCCTGGGGATATGGTGTGAGTTATATGTTATCAGTCTGATAGAGTGCTTGGGAGATGATTCTGGGAATTAGGATTTGTCAGTATATTTCATTCCTTCACTCTCCTGCATTGTTTCTTTACATTT
TMEM106C	chr12:48357266-48357566(+)	48357416	48357487	71	51	122	ATTTGGCGCCTGCGCGCTGAGTGCGTGCCGCTCCGCCGACCGAAGAGGCTGGTAAGTCCTCAAGCTGGCAGGTGGTCGGGGGAGCGGCCGGAGAGGAGCTGCCGGGAGTTCGTGCCCTGCAGGTCTGCGACGCTGGCGTTCGCTCCTGCCTGGGCCACTTTG
ESYT1	chr12:56536544-56536844(+)	56536694	56536717	23	51	74	CTGGGCCAGGTGAAACTGACTCTGTGGTACTACAGTGAAGAACGAAAGCTGGTCAGCATTGTTCATGGTTGCCGGTGAGACCCCATCCCTCCTGTCCTCCAGATCGCCTCCATCCCTTCCCTCAGGTTACCATATCACCTACATCCTCCTGTTGTAGGTCCC
SH2B1	chr16:28883876-28884176(+)	28884026	28884079	53	51	104	CCAGTGATGTTGTCCTTGTCAGCTATGTCCCATCCTCCCAGCGACAGCAGGGTGAGCAGAGCAGGTCTGCAGGGGAGGAGGTGCCCGTGCACCCAAGAAGTGAGGTGTGTGTGCCAGAAAGATGGGGCGGGGAGGGGGGACTATCACAAGGAGAAGCTTTGC
ZNF276	chr16:89793583-89793883(+)	89793733	89793765	32	51	83	TCAGGGCAGTTGGGTGAGAAGCAGCTTCCATCTTCAACCTCGGATGATCGGGTAAAAGACGAGTTCAGTGACCTTTCTGAGGGGTGAGAGAAGAGTGGGTTTAAACAGCCTAAAATTTCTCCTTCAAAAACCATCAGTGACCTTTCTGAGGGGTGAGAGAAG
G6PC3	chr17:42148401-42148701(+)	42148551	42148610	59	51	110	GGTGCTCTGGATCAGCCTCATCACCGAGTGGCTCAACCTCATCTTCAAGTGGTGAGACAGAGAAGCCCTCCGGCATCCTGGTCCCCACCCCCGAGGGCCCTGAGTCATGTGTAAGCCCTGGTCTCTTTCAGCAACTGTCTCAAGGGCCTTCCCACCCCTACT
SNX11	chr17:46189297-46189597(+)	46189447	46189473	26	51	77	TTCCTTCCAATGGGCTTTTGGTGTAGGATGTCGGAGAACCAAGAACAGGAGGTAAGAGTATGGTCTGCAGAGAACAGGTGGGTAAAAGTTGGAGAGGGGATTTAGGAGGAAAGAGGACATAGAGATGCAAATCATTAATTATTACCTGCAGTATTACTTTGG
BISPR	chr19:17516646-17516946(+)	17516796	17516804	8	51	59	AAGAGGCAGAGGCCATCACTGTTGGTCCGGTCTCCACCTGGGGAAACTGAGGTTGCACAGTTGCGTGGTGGAGTGAGGGCAGGGCCTGGGTCTGGGGGCGGGGCCTGGGTCTGACCCCAGGGACTGGTTTTTGTGTTCAGGTGTCTCTGTGGTGACGAGCAG
VRK2	chr2:58273806-58274106(+)	58273956	58274003	47	51	98	GCCTCCCCGCGGGACTGTAGGCCCGGGGGCTCCGCCTCGTCGCAGCGGCAGGTAGGAGGCGGTGCGCGCGGCCCGGCGACGGGGGATCCTGAGGCCCGGTCAGTCTCTTGCTCTGGGGTCTTGGGTGGCGGGCGGCACCTCCGCTTGCAGTGCCGGAGCCGC
43531	chr2:160615696-160615996(+)	160615846	160615869	23	51	74	CTGGAGGATTTTGATATTCATGAACTACATAGAGCTCATGCAAATGAACAAGTTAGTATATTTTGCCTAATTTGGTAAGTGTCTATTCTATGCTTCAAGGACAGCTCTTGAAGAAAAGATTAAATCATGGTCAGAAACCTTGCATTAAAATAATAATAATAA
GORASP2	chr2:171804740-171805040(+)	171804890	171804940	50	51	101	TGTCGTTTTTGTTTCCGCAGGTACAAGAAAATTCCCCAGGACACAGAGCTGGTTTGGAGCCTTTCTTTGATTTTATTGTTTCTATTAATGGTTCAAGATTAGTAAGTTCAACTTTCTGTAGTTTTGTCTATAGTATTTGTAATCTCTCAAAAATGGAATTTT
DGCR8	chr22:20077184-20077484(+)	20077334	20077366	32	51	83	CGGGTGGTCACCTGGTCCAGGCCATACTTCTTGGGAACGGGAAGCATACGGGTAGGGGAGGCATCAGTCGTGACTTTAGGCTTGTAAGTTCTCAGACCAAAACGTGCACATCCACACACATGGCACCGCAGCCAAGCAGAGGCCGGTGAAAGGCATCAGAGT
SNRPD3	chr22:24951875-24952175(+)	24952025	24952039	14	51	65	GACTCACGCCTTCGCCGTAGCATCTTTCGCAGCGGACCGAAGAGAAGAAAAGTAGGCCAGAGCCGGTGAGGCTGGGGACGGGCGAGGGGAGGTCGAGGCGCCTGTGAGGGGCCAGGGGCTGGAGAAAGACTTGCTGCATGGAACTCTGCGGGGCTCGGGGAG
POLR2F	chr22:38352699-38352999(+)	38352849	38352908	59	51	110	GATGATGTGGAGGAGGATGAAGGGCTAGATGACTTGGAGAATGCCGAAGAGGTCAGTATTCAGCCTCAGGCTCCCACCTCTGCAGCCCAAGCTGCCAAATCGTCTGACAGGTGATGATTAGCTGAATGTGTCTGCCTTCTATTTGTGGTCAAGGCCCCTGCC
LINC00888	chr3:183165403-183165703(+)	183165553	183165582	29	51	80	GGGTGCAAGAAACTGGTGGCGACACTGCCTGAGCCCGCTGCTGTTGCCAAGGTGACGAGGCATAAAGCCGCGGTGGATCGGTGCGTGGGGGCGCGGGGTGGGTGGTGAAGGGAGAACGAAGCTCGAGCGGAAAGACAGGACCGCGACCGCTTGTCAGGGGAT
MTRR	chr5:7869152-7869452(+)	7869302	7869328	26	51	77	CGCTGCGTCAGTGCGCGCTGGCGCAAGGTTGGTGGAAGTCGCGTTGTGCAGGTTCGTGCCCGGCTGGCGCGGCGTGGGTAAGCTGCCTGTCGGCTACGGTTCCCGGATTCCGGCCGCTCGCCCTGCACTAATCTCCTGGGAGAGGCGGCCCGGGGCGGGGGT
NIPBL	chr5:37063930-37064230(+)	37064080	37064121	41	51	92	ACAGAAGATGATGAAAGTGATGGGGAGGATAGAGGAGGAGGCACTTCAGGGGTGAGGCGGAGGAGGAGTCAACGTATTTCGCAGCGTATTACGTAAAATGATTTTTATGTGCTTATATATGTCAGTCTATTAAATGTACACCAAGTAATGTAATACTTAAAA
COX7C	chr5:85913720-85914020(+)	85913870	85913947	77	51	128	CCATTTCATCTGTCCTCATTCTCTGCGCCTTTCGCAGAGCTTCCAGCAGCGGTATGTTGGGCCAGAGCATCCGGAGGTTCACAACCTCTGTGGTCCGTAGGAGCCACTATGAGGAGGGCCCTGGGAAGGTTAGTGTGTAAGGGGCACGGCTTCGTTGGGGGA
TSPAN17	chr5:176083775-176084075(+)	176083925	176083957	32	51	83	CACCTGTCCTCTGTCTTACAGATCTTTGGCATCTGCCTGGCCCAGAACCTCGTGAGTGACATCAAGGCAGTGAAAGCCAACTGGTGAGGCCGCCAGAGGCCATGGCCACATGCCTGGCCTACGCAGGCCTCTGGGGGGCCCCCCAGGACCCTCCTACTATAC
ZKSCAN8	chr6:28116452-28116752(+)	28116602	28116616	14	51	65	GTGACCCTATTAGAGGATTTGGAAAGGCAGATTGATATACTAGGACGACCAGTAAGTAGAAGGAGGTATGCGTGCTATGACTGTGGGAGTCCTGGAAGCTTGGTAGAGGGACATAGGCATCACAGTGGGAGAGCAGATGCTTAGCATCAGTTTCTGTTGGAT
MSH5	chr6:31726804-31727104(+)	31726954	31726977	23	51	74	CCTTCCATGGTAGAGGCCAGTGACTTTGAGATTAATGGACTGGACTTCATGGTAAGACCCTCAACCTCTGTAAGGTGAGTGATGAGGAAAATGAGTCAGCAGCTGAGGAAGAGCGTTACTCTACAGCAGCACTGCCCAATATGGGATCTCTCCTCTGTAGTT
STAG3L5P	chr7:99936362-99936662(+)	99936512	99936517	5	51	56	CCAGCCAATGATCTTTTCAATGCTGCGAAAGCTGCCAAAAGTGACATGCAGGTAAAGCAGTGTCTTACCTCTGTTGATACCATCTCACTTTTTGTAAGGTGGTAAGGACAAGTGTCTACAAACTTGATTTGATGTGAACATTTTAGTGAGTGTAACATATCA
CLEC2L	chr7:139227296-139227596(+)	139227446	139227472	26	51	77	GGTCACATTTTACTGGCGAACGCATCTCTTGATGGACGGAGCGCTGCTGAGGTGGTGGCGTGTGCCGTGGCGGTTTTGTAAGACTCAAGTGGAGTGGATGTGAGTGTGTGATGCCAGGTCTGGTGTGTGGTGTGGGGGTGATGGTCATGGGCGGAGTGGGTG
CHCHD7	chr8:57125298-57125598(+)	57125448	57125468	20	51	71	AAGGAAAAGGAAATGAAATGTGAAGAAACTCATGCACCAAACTCGAACTGGGTATATGTGATGTTACCTAGGTATTATTTTTGAAGAATTTCTGACTGACAATAAAATATAGAGTAGGATACTTTCATGTAAGGCACGAAACTTAAATTTAATGCAAGGTTG
CARD19	chr9:95869948-95870248(+)	95870098	95870109	11	51	62	CAGCTGAACCGTTACTACCCACAGATCCTTACCAACAAGGAGGCGGAAAAGGTGCTGAGGAGGTGAGGGGGGTACCCGAGACACTGCTCAGTTTCCCTTCCTTTCTGGGCTGGGAGAAGCTGGTGACCAGCCCTGGGTCATTCTCTCATGGGATGACACACT
POMT1	chr9:134386704-134387004(+)	134386854	134386859	5	51	56	GAAACCTGTGCCCTGCTGGCTTCATTCCCACCAGGACACCTACCCCATGATGTAAGGTGATGGTTTTACTTTGAAGATAATTAAATGCTTTATTTGCTCGTAGATTTGCTTATCTTAGCAACTTTCCCTTTCTTTGAGGAAGTTTGTTTGCAGGACAGAAAG
SNORD36C	chr9:136217424-136217724(+)	136217574	136217582	8	51	59	CTGGGACGTCTAGTCCACAGGAAGACCTGCACCACTGTCGCCTTCACACAGGTGAACTCGTAAGTACACAGCCTGGCCCCAAACTTCCCCCCAGTTCATTTAATCCATGCCTCACAGTTGTTTCCTTTTGCCTTAAAGGCCAATCTTTTAGTTTAAGAAATA
EGFL7	chr9:139565316-139565616(+)	139565466	139565525	59	51	110	ATGAAGGAAGAAGTGCAGAGGCTGCAGTCCAGGGTGGACCTGCTGGAGGAGGTGAGGCATTGGTGGGGGGGGGGGGGGGCAGGCAGTCCAGGGTGGACCTGCTGGAGGAGGTGAGGTGTGGAGGGGCAGGCAGTCCAGGGTGAACCTGCTGGAGGAGGTGAG
RPL22	chr1:6252856-6253156(-)	6253006	6252989	17	51	68	GGGGTGGTGACCATCGAAAGGAGCAAGAGCAAGATCACCGTGACATCCGAGGTGCCTTTCTCCAAAAGGTACAGGAGGGAAGTGTGTGTGTGGCCTGCGTGCACCCAGTGCCCAGCCCGCCTTTTCCCTGCATGGGAGTGGGGGCACCCGCAGAGTGATTGG
SNORA16A	chr1:28907472-28907772(-)	28907622	28907605	17	51	68	GCCTACAGGATGACTGACTTAGTCTACAGAGATCCCGGCGTACTTAAGCAGGTAGTAATGATGGACAGGTGAGGCTTTAGGCGGCCGCCCTGGGATCTGAATTGCCCCTTGGCCCTTATCGAAGCTGCAGCTGCTTCCGCATAGCTGCTGTGGTCAAAAAGG
SIKE1	chr1:115322907-115323207(-)	115323057	115323007	50	51	101	GCAGCTATGCGGGAGGCGGGGACAGCGCTTCCGGACCAGGTCAGGCAGAGGGTAGGAGTCCAGTGCTCTCGGATTCTGGGCACTGAAGGGTGGAGAGCGAGGTAAAGTGGGAACTCGGCCTGGAATTTATTCCCGGTCTCAGAGGGCGGCGGTGAGACCATT
NBPF14	chr1:148346743-148347043(-)	148346893	148346888	5	51	56	GTGGTGAAGGATCCTAAAGTGCTGTGGGGAGTGATCACATTTTTCACAACAGTAAGGTAAGAATTTCAGTTACTGACATCCCTCAGTCCTGATTAAACCTATTTGATTTCACCAGTTTTTAACCCATCATATGTTTGGGTTTCTTCTCCCCAGTCCCTGACT
EIF2D	chr1:206781482-206781782(-)	206781632	206781588	44	51	95	GCAGATTTGATGCTGCCTGGACTGGTGATGCCCCCTGCTGGTCTGCCTCAGGTACAGAAGGGCGACCTCTGTGCCATTTCTTTGGTGGGGAACAGGTACTGTGCCAGGCAACTGTGCCTTTGGGGGAAAAACTTGTGTAAAAGAGAAGTTGGAGGGGAATGA
CAMK2G	chr10:75576630-75576930(-)	75576780	75576772	8	51	59	TTGGTAACCTCGTGGAGGGGATGGATTTCCATAAGTTTTACTTTGAGAATCGTGAGTGGGTTCGTGCTGCTGATATACTCCTGCCTGCCCCTTTACCCCTTTGTCTCTGTCTCCTGCTCACCTTCTCATCCCAGTTGCCCACTTTTCCCTTATTTGACCTTC
CHUK	chr10:101952921-101953221(-)	101953071	101953054	17	51	68	GCATGGCTGCCCCCGACTTCAGCAGAACATGATCATTCTCTGTCATGTGTGGTAACTCCTCAAGATGGGTGGGTTTACTTTGTAACAATAGATAGCTGTGTTTTCATAGCAGTGGTATAGGAATGAGGCAGTAGTTGTTAAGGTAGTCTTCTGTGCCTTCAG
PIDD1	chr11:800851-801151(-)	801001	800984	17	51	68	ATCACAGCTCAGGTGGTCCTGGAGCTCACCCACCTGTACGCACGCTTCCAGGTCACACACTTCTCCTGGTCAGTGCCCCCCAGCTTTCTCAGCCCCCCTCCCCCAGTCTGTACAGCCCTCCTCACCCCCAGCTCTCCCAGGTACTGGCTCTGGTACACCACC
CARS	chr11:3023049-3023349(-)	3023199	3023191	8	51	59	AGTGAGATGTTCTTGTCAGAAACCGACAAATACTCCAAGTTTGATGAAAATGTAAGCATGTAAGCATCCTTCTCTTCTATTCAGAACTTGATCAGACCACATTAAAGTGGGAGGACAGGAATTTTCAACCTTGGACAAGCAGATTTTCTGTCTGTAGAAAAT
FAM160A2	chr11:6235812-6236112(-)	6235962	6235939	23	51	74	CTGCTCAACACCAACATGGTCTTCCAGCCCAGTGTCAAGTCCCTGCTGCAGGTGTGCGATGCATGCATGCATGGGTGCGTCCAGGCTCCGTGGTGGGCCAGGCCCGCAGCTGGAGTGACCCTGGGTGGGCTGGGAACAGGCCCAGTGGGACTAGAAAGGACT
PSMA1	chr11:14541300-14541600(-)	14541450	14541418	32	51	83	AGACTTGACTTGGAGGCCTACCTGTACCACCAGTGCGGACTTGACCCCCAGGTTTGTGTTCCTGGACAGCGTCCGTTTTCCTGGTGGGTCCGTCTATTTATCTCTCGCCTAGACTTCGATTAGAAGAGGCCCTTTTCAATCATTTTGTCCAGTCACCTAGTT
BSCL2	chr11:62473580-62473880(-)	62473730	62473674	56	51	107	CCGGGAGCCGGAAGTCCCGTCTCACGGTTGCCCTGGCAGCGCGCGAGGCTGGTGAGTCGGCAGCCCTGTGGCAGCCGGCGGGCTGGTTTCCATGGTTGCACGATTAGGTAGGGGCTCCGGGCGCTTTGCCCACCCCCGAGCTGGAGGGGACTGGCGGGAAGC
DHCR7	chr11:71159208-71159508(-)	71159358	71159335	23	51	74	AGGCGGCGTGGAGCAGCGCGCGCAAGCGAGGCCAGGGGAAGGTGGGCGCAGGTGAGGGGCCGAGGTGTGCGCAGGTGAGTGGCCAAGGTGTGCGCAGGTGAGGCCAGGGGAAGGTGTGCGCAGTGGGGGGCGCTTGCCCAGGTGAGCAGGTGCCCACTCACA
NOP2	chr12:6677222-6677522(-)	6677372	6677304	68	51	119	GCACGTGGAGGGCCGCCCGAAGGGCACTCTCGGACATTAACCCGCATTCTGGTGGGTCTAGAGGAAATTGGGGGACGAAGAGTGGCAGCACTGACCTGGTCTGGGACGTGGGGAGAAGGGTGCGCTACCTGGGTTTCAGGTGGGAGGGCGTTCGGTCGGGCC
ACRBP	chr12:6748194-6748494(-)	6748344	6748330	14	51	65	TTCCCAGCAACCTGTGACAGAGCGGCAGGGGAAAGGCAGAGGGAAAGCGGAGTGAGGGGCCGCCTGTGTGTGGAAGACCTGGGTCTTGGGCCACACCCTGCCCCTGGCTCTGCCCTAGCAGATATTCCCTGGAGTGCTGCTGCCTGGTGAGGCTTCTGATAC
RECQL	chr12:21654246-21654546(-)	21654396	21654346	50	51	101	ACAGTCGGACACCGGACAGTCAAACACCGGAGAGTTAGACCGGGCTTCTCGGTGGGGAGAGGCTCTGGGATAACTACTGTTACAGCTTTGAAGGGTCAAGGGTGTGCGCTTTTTGTTTCATCCTTCCCTTTCCTGCTGCAGGGCGAGGCCGGTCTGTAGCGG
SLC11A2	chr12:51419947-51420247(-)	51420097	51420092	5	51	56	GAATATGGAGCCCTGGGCGCGGGGGCGGCGTGTCAGGTGGTTGCGGAGCTGGTAAGGTGAGGGGAAGGCAAGGTCAGGGGTCACGGCATTCCGCTCGCTGGCAGGGAGGGGCGCGGGGCGGCTCGAGGGCCTGTGTCGGGGGTCAGGCTCCGGGGCTAGGAT
TMEM116	chr12:112443602-112443902(-)	112443752	112443747	5	51	56	CCTATGACCTTTCCACTAGACGCTAGCATTCTGGAGGACAGTTGGGACTTGGTAAGGTCAGAAGCTCTCCCTGTCTTCCTTTGTATTTTCCCTTTCTTCTTTCCTGTTCTGCATTTTTCACTCACAATCTCTTTTCATACTACTAACTTTTCTTCAGTTTCT
TESC	chr12:117484431-117484731(-)	117484581	117484576	5	51	56	ATGTACGACTCGGACAGCGACGGCCGCATCACTCTGGAAGAATATCGAAATGTAAAGTATGCTCCTCTGGCCCGCCCGGGGCTCCTGGTGCCTTCCCCCTCTGCCCCCCACGACCCTGATGGAGGCCCAAGGTCACCGTTTGTTTCCGCCCCACCTGGCAGG
POLE	chr12:133249062-133249362(-)	133249212	133249165	47	51	98	GCCCTCGAGTCTGGGGTTTTCCGCAGCGATATCCCTTGCCGGTTTAGGATGGTGTGCTTCTTCCCTGGGATTCAGATTCTTCCCACTCTTGTGCTGTGGTAGGACCCAGAAGCTGCAGGGGCTGAAATAAAGCCCCTTCTCCCCATCCTGTCCCACGGCCCC
RASA3	chr13:114770152-114770452(-)	114770302	114770279	23	51	74	TGGACACGTGGATTCCGTGTCTTTGCTGTTGTGAGTGGTTCAGCGGTAAACGTACGCATGCAGGTGTCTTTTTGGTAATTGCTCTTCCTTTGGGTGGGGCCTGGTGTGGGATTGCTGGATCGAATGGCAGCTCTGCCTTTAGCTTCTTGAGAAATCTCCGTG
HAUS4	chr14:23425982-23426282(-)	23426132	23426124	8	51	59	CGCCCCAGCCGAGGTTCTCGGCACCGCCTTGAGAGCTTCAGCTGCCCCAGGGTGTGCAGGTTTGCTTTAGAGGGTCGGCGGGCGGAGCTTCGGGGAAGAGGAGCTCTGGGAGAGTCATTCCGGCCAGTGGCCGGAGACCGTCGTCGCTCTTGGGAATCCTTG
UBL7	chr15:74753348-74753648(-)	74753498	74753448	50	51	101	CAACTCCCAGAATGCAGCGCGGAATTTCCGGTTTCCGGCGAGAGGGCCAGAGTGAGTGTTTACACCGGCGGCAGTGCGGCCGGGTTCCTTCCGCGGGACGGGTGAGGGCGCTGGGGCCCTGGGCAGCGCGGGCTCGATGTGTGTCAGCCAAGTAGCTGGTCC
HERC2P4	chr16:32191790-32192090(-)	32191940	32191905	35	51	86	CCAGCACCTTGCTTTTGTCCTTGCTGCAAACGTTCCAGAGCATCATTTGCGGTAAGGATACGCCCCCCTCCGAGGGCAACATGCACGTGAGTGTCATGATGGAACGTTGTGTTTAGGTGGTACTCAAGTCTAGTTATTTTTTACGCAAGACCAGTGTGTGTG
RFWD3	chr16:74700589-74700889(-)	74700739	74700683	56	51	107	AGCGGCTCCGGAAGTGGCAGTTGGCGTAGGTGCATTCGGAGTGCGGCCGAGGTAACTACCGAGTCTTCGGCGGGCTCGCGAGCCCGGCCGCGGCCTGCTGGTTTCAGGTGAGGAGGGGTGTTGCTTCTCCTCAGGCCTTGGGCCTCTAGCTTCGGGATAAAC
PITPNA	chr17:1438247-1438547(-)	1438397	1438320	77	51	128	GTGACTGCGTGTGTGTGTTGTGGGGGGGTGGTGGAGAACTTCATCCATAAGGTGAGTAGCTCGGCTGAGGCCTTCCCAGTGACTGCGTGTGTGTGCGGTGGGGGGTGGTGGAGAACTTCATCCATAAGGTAAGTAGCTCGGCTGAGGCCTTCCCAGTGACTG
PIP4K2B	chr17:36936554-36936854(-)	36936704	36936699	5	51	56	TCCAGCGAGGACGTGGCGGAGATGCACAACATCTTAAAGAAATACCACCAGGTATGGTGAGTCCCAAGCCTGGGCTGCAGAGGATGGGTTGGAAGAGGGAGAAGAGAGCCCTGGGGGAGCTTCTTAGGGAGGGGTTGGTCCTCTCTGGTAATGGCAGCTGCT
PTGES3L-AARSD1	chr17:41116309-41116609(-)	41116459	41116418	41	51	92	TCCGTTCGCTCCCAGGCTTCTCTGCGCGTGCGCCTCCTCACACGCCTGCAGGTATGGCGTTCTGGTGTCAGCGTGACAGTTATGCCCGAGAGGTACGGCGTCACGGCGAGGCACTTGAGACTGCCGGGCCGGCAAGGCGGTTTGGGGAAGAGGGCGCCACGT
SUPT4H1	chr17:56429277-56429577(-)	56429427	56429425	2	51	53	CCGAAGGACCTGCGGCATCTGCGGGCCTGTTTGCTGTGTTCGCTGGTCAAGGTGTCAGTCGGGGACCTGGTTGTAGGGCCCATGGGGGACCAAGGTCGGGGAAAGAGGGCGGAATGGGGCTGTGGGACAGTAAAGAGAAAAGTTAAGTCTCAGAACTCAGAG
TMC6	chr17:76124589-76124889(-)	76124739	76124692	47	51	98	TTGGCAAGGAGAGCCGAGACCTCAGTTCCCGGCGGCTCTTGCGGGGCACAGGTGAGCCCTGGCTGCGCGCGCGGCCCCTCCTCCCCGGCGCCTCCCAGGTGAGCGGCCGCGATCCCGGTCCCGGGTCCCGCCAGCCCCAGCTGCTTCTCCTATGCGGGGACA
RPL17-C18orf32	chr18:47018039-47018339(-)	47018189	47018115	74	51	125	AGCATTGGATTGAAACAGGCTGTATTTTCTTCCAAAGGGTTGACTGGATTGGTGAGGCCCGTGTGGCTACTTCTGTGGAAGCAGTGCTGTAGTTACTGGAAGATAAAAGGGAAAGCAAGCCCTTGGTGGGGGAAAGTATGGCTGCGATGATGGCATTTCTTA
FBXL12	chr19:9929279-9929579(-)	9929429	9929403	26	51	77	TTGGTCGAACTGCCGGACTCGGTCCTGCTCGAGATCTTCTCTTACCTCCCGGTACGGGACCGGATCCGCATCTCCAGGTGCGGCCCCGCCTCCGGGGGGAAGGGCAGGGCGGAGGGCGCAGCTGGCACCTGGAGATGCGATGTGGCCCGGGGCTGGGGTCGT
YIPF2	chr19:11039110-11039410(-)	11039260	11039186	74	51	125	GAGACGCGCAGGCGCAGAGAGCCCCAGCCACGCCGGCCCAGGTGGCCTCAGGTGAGGGGGGGCGGAGCGCACCTGTGGGGACGGGACGACGAGTTCAAGCCTCCGTGGGTGCAGTTGGTCGCCAGGTAGGGCTGGGGGCCGAGGGACCGGCTCGGGGGCGGG
SUPT7L	chr2:27886045-27886345(-)	27886195	27886190	5	51	56	AGGGACTTGGGCATTCCTTGGGCTCCGTGCCTGTTCTTCGTGCTCCTTTCGGTAAAGTAAGGGAAGAGGGCGACTTTTTTGTTATTTCGTTCATTCATTTATTTTTTTTCTGAAATTATTAAGGCAGAATAGTTAAGTGGTTAAGAGAGCAGACTCTGGAGA
SNHG17	chr20:37050588-37050888(-)	37050738	37050733	5	51	56	ACATGCTTTCAGTGGCTGTTGCAGAGGAAGAGCCTCTGGAAATCTGCGTGGGTAAAGTGAGCTCCCCGGGGGAACCGTCCTCCTCCCTTGAGCGCTGGTGTGTCCATAGTGTGCTGTGATCTGGATTAGCAGTGAGTTTTTCTTTCAGGGTGTGTGTGTATG
THAP7	chr22:21355856-21356156(-)	21356006	21355995	11	51	62	AACTGCGTAGAGGCTTCGCGCCTTTCTCAGATACTGAGGAGGCTTGAACCTGTGGGTGGGAGGTGAAGCGGAACGGTCCCGGCGGGACTGAATGCAGTCGGGAAGGGGAGGACGGGAAGTCTAGCCGGCTTGGACCCGCCCCACTCTGTTACCTGCCAGATG
YDJC	chr22:21983740-21984040(-)	21983890	21983831	59	51	110	AAGATGGGATTCCGGGAGGCGGTGGCGGCCGGAGACGTGGATTTGCCTCAGGTGCGGAGCCGCAGCTACAGGAGGATGCTCGCGAGGACCCCCAGAGCTCCGCCCGGAGGGTACTGTGAGGCCGTTAGGAGCTGGCGGTGGATGACTTCCGCATTCAAACAC
RBSN	chr3:15137908-15138208(-)	15138058	15138041	17	51	68	CAGTGGCTGAAGTGGCATATGAATTATGAAGTTGGATCATTTGGAATGAATGTAAGAGAATTGCCAAGGTATTGTTTGCTTATTTCAAGAATCTGTGCTTCCCACTTCATTGAGTTTTTGTTCTCCAGTGATGTTTTCACATTTTAGGTTTTGCAGCTTGCT
GORASP1	chr3:39142128-39142428(-)	39142278	39142237	41	51	92	AAGCCCTTGAAGCTGATGGTGTATAACTCCAAGTCAGACTCCTGCCGGGAGGTGACTGTAACTCCCAACGCAGCCTGGGGTGGAGAGGGCAGGTACTTCGTGGGGTTGGAGGGCTGCAGGGCCAGGTGGGTGGGGCCTGACCATTGGGCATGGACCTCAGAG
SLC26A6	chr3:48668535-48668835(-)	48668685	48668656	29	51	80	ATCGGGGCCACAGGCATCTCCTATGGCATGGGTCTAAAGCACAGATTTGAGGTAGATGTCGTGGGCAACATCCCTGCAGGGTGAGCTCTGGCCTCCATCAGGTCAGGGAGGGTTGGGCAGCCAGGACAGGACCTTGCTTTGGCCTCACAGATACCTCTCACA
NPRL2	chr3:50385991-50386291(-)	50386141	50386115	26	51	77	TTCCGCCACATCCAGAAGATTTCAGCAGAGGCAGATGTGGAGCTCAACCTGGTGCGCATTGCTATCCAGAACCTGCTGTGAGTGGGCCTACAGTCATACCTGGGACAAGGTCACCAGCCAGGGAAGACCTCAGGGGCCCTGGGTGTGAGGGTTGGGAAGGCA
B4GALT4	chr3:118937408-118937708(-)	118937558	118937496	62	51	113	AGTGGATATTTTGGGGGTGTTACTGCCCTAAGCAGAGAGCAGTTTTTCAAGGTGAATGGATTCTCTAACAACTACTGGGGATGGGGAGGCGAAGACGATGACCTCAGACTCAGGTGAACAACAGAGAAAGGTCCCCTTCACGGGGCTCTGCACTCAGTGTGG
NCBP2	chr3:196669146-196669446(-)	196669296	196669240	56	51	107	CGCAGCGACTCCTACGTGGAGCTGAGCCAGTACCGGGACCAGCACTTCCGGGTGAGGGAGGCCGGGCCGCGAGACGGGAAGGCCCTGGGCAAGAACGCTGAGAAACGGTTTGCTCTTGTCTCATTGTGTCGCCTCCCATTCAGCTGAAATCCGCAAACGCCA
GTPBP2	chr6:43590219-43590519(-)	43590369	43590364	5	51	56	CAGGCTGCTACACTGGCGCTTGGGGACTTTGACCGTGCACTGCTTCGCAAGGTGAGGTGGGTGCATGGGTTGGGGAGGGAACGCTAAGAGAAGTGCCTAGGAGACTGGCTACTGAATGAGCACCTATCTAAGGTGCTTCAGAGAAACTCAGAGGAAACACAC
HMGN3	chr6:79911883-79912183(-)	79912033	79911992	41	51	92	GCAGAGGTGCTAAAGGGAAGAAGGAGGAAAAGCAGGAAGCTGGAAAGGAAGGTACTGCACCATCTGAAAATGGTGAAACTAAAGCTGAAGAGGTACTTTCCATAAATACCTCCCACTGATTGAATCAGTGTCTTTAAAGAAATTTCTCAATCCTTCAGCCGG
LYRM2	chr6:90347310-90347610(-)	90347460	90347443	17	51	68	AAAGATTGGGCAAGAGAAGAATTCAGAAGAAACAAAAGTGCCACCGAAGAGGTGAGAACAAAATCATGGTGAGGACAGATCCTAACCCTTTTTATTGATCAGTGAATTTTTTTTTTTAAGTTTAGCAGACATCTTGGAATATAGTGCCACTGAGCTGGTATA
LOC401320	chr7:30603196-30603496(-)	30603346	30603338	8	51	59	GGAGCATGGCTCGGCCAACACTTTGATCTTGGTCTTCCAGCCTCCAGAACGGTGAGTCGGTGAGTTTCTGTGGTTTAGGCCCCCCAGTTGTGGTTGTTTCTTACGGCAGCCCCAAGAAACCAATACACTCCCCCGTCCACTTTCCACGGCAGAGTTTGGGCG
RPS6	chr9:19379348-19379648(-)	19379498	19379484	14	51	65	GTACTTTCTATGAGAAGCGTATGGCCACAGAAGTTGCTGCTGACGCTCTGGGTGAAGAATGGAAGGTAAAAGTTGACAAATTGTTGCAGGTATTTAAGTCAGAGACGGTAAACGCCATTGGTAACTGGTATTTGGAATGGGGTTCAGACTCCGGGTTCTGGC
CT45A10	chrX:134975345-134975645(-)	134975495	134975478	17	51	68	CCACAACTTCACTGCCATTTTGTGAGGTGCTGCCGCCCCTCCTCCGGCAAGGTCAGGACTTCAGGACTGTGAGTGGGGCAGTTTTTCCCTGGATGCTTTAATTTCGCCCGGGAAAGTGTCCTTTTTCCTCAGAAAGTGTCTTTTCTGAGGTGTTCTCTGTCG
