# Supplementary material for: Dissecting splicing decisions and cell-to-cell variability with designed sequence libraries
Source: Nat Commun. 2019 Oct 8;10:4572. doi: 10.1038/s41467-019-12642-3 (PMC6783452; doi:10.1038/s41467-019-12642-3)
Supplement: Supplementary file 8 — Supplementary Data 4 [file 41467_2019_12642_MOESM8_ESM.xlsx]

## Sheet: TableS4_threefiltered
Gene name	coordinates	acceptor1	acceptor2	distance between acceptors	acceptor1 in sequence	acceptor2 in sequence	sequence
GPR89B	chr1:147415940-147416240(+)	147416090	147416110	20	79	99	GCAGCCAAATATTAGTTAGCATTATCTTATATTTTTAAATAGAGCAAGCTCTTTAACCTATATCTGTTTTTCCTAACAGTTTTGTCTCCTCTGTCTCAGTGCATAAACAACGACTGCTTTTTTCCTGTCTCTTATGGCTGACCTTTATGT
ADAMTSL4	chr1:150528487-150528787(+)	150528637	150528672	35	79	114	GAGGCTCCCGAGGGGACCGGGGTGGGGTTGAGGTGGTGTCTGGCGTTCTGTGGCCACTGCCTCACCTCACTCTCTCCAGAGCCCCGGCTGTGATGGGATCCTTGGCTCTGGCAGGCGTCCTGATGGCTGTGGAGTCTGTGGGGGTGATGA
HSD17B7	chr1:162767441-162767741(+)	162767591	162767617	26	79	105	GGATGGGTTGGAAAGTGTTTTCAGTATTTCCAGTTAAAGAAGCTTTAAAAAGTCATGCAATTATCTTCTGCTGTTTCAGAAAAGTGATTCATATGTTCTCCACAGCTGAAGGCCTGCTGACCCAGGGTGATAAGATCACTGCTGATGGAC
RAB4A	chr1:229433078-229433378(+)	229433228	229433266	38	79	117	ATGAGTAGTGAGAATGACTGGAAAGAGTTGCTAGTTTTATAAAATACATGTATTATTTTCACAATCTTATATTACGCAGCCGAGAAACCTACAATGCGCTTACTAATTGGTTAACAGATGCCCGAATGCTAGCGAGCCAGAACATTGTGA
MAPK8	chr10:49642771-49643071(+)	49642921	49642926	5	79	84	CCACTGGAGGCAGTCAGTGCAGTGCAAGTAGCTTGATCTGCAGCTGTCTGCAACTGATTTGCTGTTTTGTTTCTCATAGCACAGGTGCAGCAGTGATCAATGGCTCTCAGCATCCATCATCATCGTCGTCTGTCAATGATGTGTCTTCAA
ADAMTS14	chr10:72509427-72509727(+)	72509577	72509621	44	79	123	GCCTTGAATTTCATATTCATGGCCCGCCCCCTGTGGAGAGGAGCAGAAATCTGTGTGACCCTCTCCCCCCACCGGTCAGTGGTGAAGAACCAGGTCACCGGCAGCTTCATCCTCAACCCCAAGGGCAAGGAAGCCACAAGCCGGACCTTC
METTL15	chr11:28318149-28318449(+)	28318299	28318343	44	79	123	ATGTCTCAGTACTCTGAAGTTTCACGTCTTGTCAATGAGAACTGATGTCAGTGAACTAATTGGCTCTTCTTGTGCGTAGGTACCCTGACATGCCCACTGCTGCTGATGTTGTGAATGCTTTAGATCAACAGGCACTTGCATCTATCCTAA
TARBP2	chr12:53897346-53897646(+)	53897496	53897513	17	79	96	TCAGGAGGACGTGGGTCCCCCACCCCTCTCTTCCCCCTATACATGGGTGTGAATCAAAGGCCCCCTTCCCCTCGGGAAGTTCTTTTTCTCCCCTAGACTCTTCACTGCCTGAGGACATTCCGGTTTTTACTGCTGCAGCAGCTGCTACCC
ZDHHC17	chr12:77209486-77209786(+)	77209636	77209677	41	79	120	AGTTTAGTATTTGTAATGATTTCTATAATTGAAATTAGGGTTGTTGTTGTTGTTTGTTTTTTTTTTTTTTCCTTTTCAGTGTGGATCCAACTAGATTGCTTTTAACATTCAATGTTTCAGTTAACCTTGGTGACAAGTATCACAAAAACA
DYNLL1	chr12:120934054-120934354(+)	120934204	120934218	14	79	93	GTCGTCCCGTGGTGGCGCCGGCCGGGGTGGGGGCAGTTAGTGCCTGGGGGGCGCGGCCCAACTCAACCCCTTACCCCAGGCCTTGCCCACTAGGTAACCATGTGCGACCGAAAGGCCGTGATCAAAAATGCGGACATGTCGGAAGAGATG
CUL4A	chr13:113882139-113882439(+)	113882289	113882291	2	79	81	gactccatctcaaaaaaaaaaaaaaaGGTAATAATTAAATTGGCCAGCATTTTTAAAGTTTTCCTTAGCAGATCTGTACAGACTCACTAGATAGTGTTTTATTTTTAAAGAAGATTAACACGTGCTGGCAGGACCACTGCAGACAAATGG
SLC38A6	chr14:61550117-61550417(+)	61550267	61550272	5	79	84	agatagggtctttaaagaagtaattaaattaaaatgaggccattaagccctaattcaatgtgactggtgttcttgtaagaaaaggaagagataccatggagatgtgcacccagaggaaaggccacgcaaggacacagcaagaaggcaact
RHOT2	chr16:718202-718502(+)	718352	718357	5	79	84	CGTGAGGCGGGGTGAGGGTCTCGGGGGTCGGGGGGCGCCGTGACCTTGGCCCTCGCGCTGACCGCCTCGCCCCGCGCAGCCCAGGTGGGGAAGACGTCGCTGATCCTGTCCCTGGTGGGCGAGGAGTTCCCCGAGGAGGTAAGGGGCACG
PRSS21	chr16:2870805-2871105(+)	2870955	2870981	26	79	105	CACCCCCGCAGCCTATGCCATCCCTCCATAGAGGGGCCTCAGGTTGCTGTCTCTCTCCTTCCCACTATCGTCCGCACAGCACTGCCATCTCCCCACACCCTCCAGGAAGTTCAGGTCGCCATCATAAACAACTCTATGTGCAACCACCTC
HEATR3	chr16:50117868-50118168(+)	50118018	50118044	26	79	105	TTTGTTAACATTTACATTTAGACATTTTCCCCCTGAGCCAAGAGGGAAACTCCCGTGGAGATTTTCTTAACTATTCCAGTTCTGCGTGGTTTGCCCGCTTCCCAGATCCCTCTGATGACGAATGGGAAGAGCTTTCTAGCAGTGATGAAA
SLC7A6	chr16:68307547-68307847(+)	68307697	68307720	23	79	102	CAAGCAGCAACATGGGAGAGTGAGGTAGGTGTTGCAGACACAGTGATACCCAGGCATGTAttttttttttttttttgagaccaagtcttgctctgttgccaggcagtggcgtgatcttggctcactgcaacctccgactccctggttcaa
ENO3	chr17:4859007-4859307(+)	4859157	4859168	11	79	90	CGtgtctctgccctgtctctgccttgtctctgccctgtctctgctctgtctctgccctgtctctgccctgtctctgccctgtctctgctctgtctctgccctgtctctgccctgtctctgctctgtctctgccctgtctctgcTCCAAAC
CASC3	chr17:38326549-38326849(+)	38326699	38326704	5	79	84	CTTTTTGAAAACAGCTTGTGAATGCCCAGAAGGCCCACTAACACTTTGGTGGTTCTTCCCTTTTTCCAACCCCTGTCAGAGCAGCAGAGGTGAGAACTCAGAAGAGAAATACAGCTGGCTATCTACTACCAGAAGGGCTTCAAAGATATA
METTL2A	chr17:60525785-60526085(+)	60525935	60525937	2	79	81	TTTTAACAAGGACTTAGTAGATAAAAATGCCTTTTCTTGAGGGGAAAAATGCATAAACATCTTTTATTTTCCACACTAGAGGAACTGGACACGCTTTTCACCACTGCTGGACTGGAAAAAGTTCAGAACCTGGTGGATCGCCGACTGCAG
TECR	chr19:14673835-14674135(+)	14673985	14674017	32	79	111	CCTTCCCATAGCTACAGCCCAACCCCCAGCCTGCCATCCCCTTTAGTACCTCCCCATCCTGAGTCTGGGCTCCCCGCAGAGCTGACGTCCCTGCGCCTGTGCTTCCCCCAGGTGGAGCCCCACGCCACCATTGCGGAGATCAAGAACCTC
BABAM1	chr19:17379414-17379714(+)	17379564	17379602	38	79	117	cctcggcctcccaaagtgctgggattacaggcatgagccaccgtgcccgaccGTAACCAAATGTTTTTAAAACTCCAAGGGGAGGATTCTGGCTTCCCCTGTCCGTGTTCCATCTAGCCACACAGGAGCCATGGAAGTGGCAGAGCCCAG
DPY19L3	chr19:32929867-32930167(+)	32930017	32930022	5	79	84	ATATCTTTCGTTGAGGAAGTCTTCGAGGAAATTATTGTAAAAACTATCACTTTGGCCATTTGTGTTTTCTTTTGTGCAGAATAGATACCACAAGAGTTGAGTTTACCATCCCACTGAGGGAGAACTGGGCGCTGCCATTCTTTGCAATTC
RPL13A	chr19:49994835-49995135(+)	49994985	49994987	2	79	81	GTTGGGGTGGGATGCAGTCCATGTAATGAGGGCAATGCAACCCCTCCTGACCACCACCACCTGCACTTATTCTTGGCAGAGGCTACGGAAACAGGCCGAGAAGAACGTGGAGAAGAAAATTGACAAATACACAGAGGTCCTCAAGACCCA
RNASEH1-AS1	chr2:3606843-3607143(+)	3606993	3607037	44	79	123	aaaaaaaaaaaaaaaGTCTCCATTGGCAAACATTGTTATTCGAATTATTTTTAAACCACTTTTCTTTAATTTTCTTAAGGTCTTCTAACAAGCCTTTTGCACACCTGCCATGTATTTTGTCAGGCCTTGGGGATGAAGGTGAGAAATTCG
GLS	chr2:191797232-191797532(+)	191797382	191797441	59	79	138	ACATGAAGCAAAATGTCAGAGGTGGTGGTTTAAAATGTTAACATTTTAATAATGCTCATTGAAAAATACCATTTTATAGCTTGGACCTTTCTTCACTCAAGTGCACTAATAAATTATGTATGTTGCTTGAACAACTAGCATTCCTTTGGA
EEF1B2	chr2:207025455-207025755(+)	207025605	207025610	5	79	84	GTTTTGTTGGGATATTGTAAGCTAAATTTTTCTGTAACCTTAGAaggccaagagactgaagccctccattttttcacagaacaggtagaacatggacagcagcaattcaacttttccccacactgccctgccaatgtgcctcgaccttga
D2HGDH	chr2:242682886-242683186(+)	242683036	242683053	17	79	96	GCAAGATGGGGGTTGGGACTCACCAGCCCGGGGGCCCACTGGAAGCCAAGTGCTGCGGCAGCCTGGTCACTCTCTGCAGGAATTCTGGTTTGCCAGGCGGGCTGCGTCCTGGAGGAGCTGAGCCGGTATGTGGAGGAACGGGACTTCATC
MCM8	chr20:5965276-5965576(+)	5965426	5965476	50	79	129	GTAAATAAGTGAGTAGACAGTTTTCTAGTTTTTCCTTTTGATTCCAATCATTGTTTCTTCTTTCTTTCATCCTTCATAGAATGGGGAGTGCACTACTATCCAGATTTGATTTGGTCTTTATCCTGTTAGATACTCCAAATGAGCATCATG
DHX35	chr20:37638752-37639052(+)	37638902	37638922	20	79	99	ACCCTTGTTCAAGATAGAGAAGAAAATTTGTCCCTTGGCATAGTGATTGCATTTGATTGTGACATTTGGTCCCAAACAGTTCTGATTTCCTATCCTCAGAGGAAGCCTTTGACAAGTTGCCTCAGTCTACGGTTCCTGAGATGCAGCGTA
2019-09-05	chr22:19709194-19709494(+)	19709344	19709355	11	79	90	AGAGTCTTGGGGTACCAGGTCTGGTGGGGGAAGGCTGTCCTGGGCCGGCGCCAGCCCACTACCCACCCCCACCCCGCAGTGGAGAACCAGGCGCATTGCGACTTCGTGAAGCTGCGCAACATGCTCATCCGCACGCATATGCACGACCTC
SDHAP2	chr3:195399204-195399504(+)	195399354	195399356	2	79	81	ACGCTTCCAAGATGACGTATTCTCAGGTCTGCTGCCGTTGCCATTCTCTGCCTTATGTGATGGTGTTCTGTCTTACCAGAGGCTGTGGCCCTGAGAAAGATCACGTCTACCTGCAGCTGCACCACCTACCTCCAGAGCAGCTGGCCATGC
TRMT44	chr4:8451245-8451545(+)	8451395	8451424	29	79	108	CATTAGGTAAATAAATAGATAATTTTAAAATAAGAATTGAACATATCTGTGCTTATTCATATTTCTCTTATTTTTAAAGGTTCATATCTGTTTTAATTTTCTGTCCAGAAAGATGGCATTCAGATGGAATCGTGTATCCCAAACCCACGT
PLK4	chr4:128808400-128808700(+)	128808550	128808594	44	79	123	CTTCTCTAATATTTTTACCTTAAAAAGTTACCTGATAATTTTTTATTAGTTTATGGGATTTTTTTGTTTGTTTGTTTAGCTCCAATCATCTTTGTCCAGGAAAAACTCCTTTTCCATTTGCAGACCCGACACCTCAGACTGAAACCGTAC
MTRR	chr5:7877906-7878206(+)	7878056	7878061	5	79	84	AGACTGTCATTATCCTGTTCTGTGTTCAGATGGAGAACTTAGGCATTTGTTTTGTTTTTCGTTTGTTTTTACTGTCCAGTTTAGAACTTGTGGTTGAGCCGTGGATTGCTGGACTCTGGCCAGCCCTCAGAAAGCATTTTAGGTCAAGCA
ZNF131	chr5:43121990-43122290(+)	43122140	43122145	5	79	84	TGTTGTTGTTTTATGCTTTAGGGGTTTTGTTCCTCGGCTCGAGCTCATGGGTGTACATTATCATGCTCTTCTTTTGTAGAGCAGCCCGACGGCCATGGAGGCTGAAGAGACGATGGAATGCCTTCAGGAGTTCCCTGAACATCATAAAAT
SRP19	chr5:112202918-112203218(+)	112203068	112203100	32	79	111	ATTTTCCATTTTCTTGATGTGATAGTTTCTTACACTTTGTGATATTCAATTTGATGACTTTTTATGTCTTATTTCTCAGATTATACACTAAGCCTAACTTCTGGTTCCTAGGTAAGTCAGTAATGTTGTATGCAGCAGAAATGATACCTA
GRK6	chr5:176868585-176868885(+)	176868735	176868737	2	79	81	CGGCCCCATGTGACGTCCCTCGTGGTTAATGGCACCTGCTCTGCCTCTCTCCCTCCCTCCGTGTCTTCCCCGTCCCTCCAGGATTGCTGTGGAAACTGCAGCGACAGCGAGGAAGAGCTCCCCACCCGCCTCTAGCCCCCAGCCCGAGGC
SYCP2L	chr6:10910895-10911195(+)	10911045	10911056	11	79	90	CTCTAGTTATAAGTGCTTGTTGCGGAACGTCTGTAGATGTGTTTAAGATTCATTCATGTTTTATTTTTTTAATTGTGAGGTATTTTGCAGGGTGTATTCATTTCCGTGTATTGCTGCTTTTGCTGATGAGCATGAGGTATGTTCATCCCT
MTO1	chr6:74191601-74191901(+)	74191751	74191762	11	79	90	CCCATGCCATTGTTTCTGAGTAGTGTTCTGAATGGGATAGCCGTTTGTTTAGTTCATAATGGCCTTTTAAACATTTCAGTGCTCTTGTAGGGTGTGATAGCCGGAATCAACGCCAGTCTTCGGGTCAGTCGCAAGCCTCCCTTTGTGGTT
EIF3B	chr7:2419763-2420063(+)	2419913	2419918	5	79	84	CCAGGGGACGGACTCCGCCTGCTGTTCCCGCGCTGAGCTACAGGACTCCCGAGTGTGAGCCGCGGTTCCTCTGTTGCAGCGCAGCCGTGTGTGCTGTGGAGCCGAGGCCGTCCTGCAGGAAGCCGCGTGACTCCCGCCTCCTCCCTGTGC
DMTF1	chr7:86817204-86817504(+)	86817354	86817407	53	79	132	AAGCTCTCACATCCAGTATGCAGTTATTTATTCCAAATACTTTCCCTCCTTACCTCCCCCCACCTCCCTTGCTGCTTAGATGGTGGTCTGTCGGAGAATCAATGTTCTTTTTGTCTACCCATCTCCCTTCAGTCTTAATAAAAGGTCTTA
STAG3L5P-PVRIG2P-PILRB	chr7:99947189-99947489(+)	99947339	99947353	14	79	93	ggtgacatctcacagctggtactctgcggagcctgtggtaggcaagtccttcagacccttaaaggggtccgcctctcagtttgtctttcctagatccagacacggggactgcagagaaaggctgtgtgcatccgctgtctactccactgt
RINT1	chr7:105188845-105189145(+)	105188995	105189000	5	79	84	AAATTTATTGTGTGTGTATACATACATATGTGTGTGTATATTAGGTATGCTTTTGATTCTTTTTCCTTGACTTGATTATGTCAGAGATGAATTACTTACTGAGCCAAAGCAACTCCCAGAAAAATACTCTCTTCCTGCCTCCCCTTCTGT
CPED1	chr7:120724972-120725272(+)	120725122	120725124	2	79	81	gacggccccaaatgctcccTTTGTCTCAGAGATCACTTCCTATGTATTCATAAGTACAATCCTCTCATACTTGTTACAGCTATATTCACCGTTTACTCCACTTCTGCTGGAGTCCCCCATGGCCATCTGCTGCTGATGTACACCACTGCT
MYC	chr8:128750346-128750646(+)	128750496	128750537	41	79	120	TGCGCGCTGCGCCAGGTTTCCGCACCAAGACCCCTTTAACTCAAGACTGCCTCCCGCTTTGTGTGCCCCGCTCCAGCAGCCTCCCGCGACGATGCCCCTCAACGTTAGCTTCACCAACAGGAACTATGACCTCGACTACGACTCGGTGCA
SMC5	chr9:72961344-72961644(+)	72961494	72961520	26	79	105	GATTCTCAGGATGCTTTTTTAGTTCTTCATAAGTGCAGTATAAAGTTCTAACTTCTTGCTCTCTTTCAATGCCCCACATATTCTGGACCCATTCTACCAATTCAGCAAGTACCCACCATTCCAAATGGACACAACTCCTCACTCCCCATG
CROCCP2	chr1:16946383-16946683(-)	16946533	16946519	14	79	93	TGGGGGCCAGATGGCTCTTGCTGCCCTGATGTTTTGGGGGGTCTGCCTGGGCCCCTCCTGGTGTGTCACACGCGTCCAGTCCTGGCCCCCTAGGAGGCAGCATGGCGGGAGCTGGAGGCCGAGCGGGCCCAGCTGCAGAGTCAGCTGCAG
USP48	chr1:22030735-22031035(-)	22030885	22030880	5	79	84	GTTTAGCAGACTAATGGATTATGTTAATTCTCTTAATTTCCATGTGTCTTAAGGCATGTTGTGTTTTTTTTTTGCACAGTATAGCTCTCATATGGCCCAGTGAGTGGCAAATGATACAAAAGCTCTTTGTTGTGGATCATGTAATTAAAA
LRIF1	chr1:111495287-111495587(-)	111495437	111495429	8	79	87	tatttacaaatatttatttttaaataaaatGTATATACCATGTAGTATGTTGTATTTATTTACTCAATGTTCTTTTAAGTGTTTCAGGCTGCATGTACCAAGTAGTTCAGACGATTGGCTCGGATGGAAAAAATCTTCTGCAATTACTTC
CD58	chr1:117061774-117062074(-)	117061924	117061889	35	79	114	ATGGGGCTCTGGCTTAGTTTTCCATATTTAGGCCTCTAATAGGCAGTCAGTAACTCCACATTTCACCTTTTCTTTTCAGTTCTTTAATTGAGAAGACAATTTCTTCATTTTTAGGTATTCTGAAATGTGACAGAAAACCAGACAGAACCA
GPR89A	chr1:145811313-145811613(-)	145811463	145811443	20	79	99	GCAGCCAAATATTAGTTAGCATTATCTTATATTTTTAAATAGAGCAAGCTCTTTAACCTATATCTGTTTTTCCTAACAGTTTTGTCTCCTCTGTCTCAGTGCATAAACAACGACTGCTTTTTTCCTGTCTCTTATGGCTGACCTTTATGT
DPM3	chr1:155112597-155112897(-)	155112747	155112721	26	79	105	tctggccagggctggttttaatgctctccgtgggcgggcttcggttgagtttggtccgcttttcctttctgctcctcaggggagcattgCTTCCTTCTCTCGCAGTGACCATGACGAAATTAGCGCAGTGGCTTTGGGGACTAGCGATCC
ZNF692	chr1:249150471-249150771(-)	249150621	249150583	38	79	117	ATAGGAGAGAAAAGGCGGAATTGCATAGGTGGGAGGATGAGGGAGCAGGACCTCAGGCTTGCCTTCTTTGGGCCTGCAGGAGGGTGGGACCCCCACCAGAGACCTTCCCACCTCCaggagaggaagagggtgaggaagaagaggacaatg
DNA2	chr10:70202718-70203018(-)	70202868	70202863	5	79	84	TTATTTTGGAATTATCTCACTTCGTACCCAGCCAGGGAAATGGTTTATAAGCATCTCTAACTTGGAACTTTATATTTAGAGCAGTTGAACAACAGATGGATTGTAGTTCAGTCCCAATTGTGATGCTGCCCAAAATAGAAGAAGAAACCC
MRPS16	chr10:75011645-75011945(-)	75011795	75011781	14	79	93	AGACATTTCAGTGGGAAAAGGGAATTGTGCCGTCTGTGTCATTTTGTCCTTTTTGTGCTGTTTTTTGTGTCCTAACCAGCTGCTTTTCTACAGCTACTCTCCTCTGCAAGGCCTACCGTGGGGGCCACTTAACCATCCGCCTTGCCCTGG
CARS	chr11:3039620-3039920(-)	3039770	3039741	29	79	108	GTATACACTGGCTTCTCCCACAGACCCCCCAACCACCTTCTCATACATGTGTAATGGCTGTAGCACTCGGGAGAATAAGGGCGTTGGCTGTCTTGTGTCCCCCCACAGCACGGCAGTTGCGGCTGGCCTTCCTCATGCACTCGTGGAAGG
HBG1	chr11:5270583-5270883(-)	5270733	5270731	2	79	81	TTGTCTACCCATGGACCCAGAGGTTCTTTGACAGCTTTGGCAACCTGTCCTCTGCCTCTGCCATCATGGGCAACCCCAAAGTCAAGGCACATGGCAAGAAGGTGCTGACTTCCTTGGGAGATGCCACAAAGCACCTGGATGATCTCAAGG
ZBED5	chr11:10876483-10876783(-)	10876633	10876628	5	79	84	atgtttatttaaatatgagattaagactgctaaactcatttctatagcttttatttttatgtgataatctacctttaagaaaaggtgtaccatacctgagagcaccaggaagtcgcatgagagatcacctgatacatgaacgtatgatgt
SAAL1	chr11:18111713-18112013(-)	18111863	18111837	26	79	105	TAAGAGTAGATAAGAAAAAAAAGTTAATTTTTTATTTTCGAATTTCCTTTACTGTTTTTTTTTTTTTTTTGAAAAGTAGAAATTCAACCCACGTTTACCATGTAGGTTGTTGCTTACTTGCCTTTCCCAGGCAGAAGTGGCCAGTGTTTG
SNHG1	chr11:62619988-62620288(-)	62620138	62620130	8	79	87	TGTTAAATATTGTGTTCATTTGTATTTTCCAATCCAATAAGAACTTTTTTTTTTACCTCTGCAGGAATCTGTCTTGGAGGACATCAGAAGGTGAATTTTCCAAGTTCTTGGACAACCTAGCTGTTGAAAAGCTTTCTGGGTTTGGGGGGT
ANAPC15	chr11:71822182-71822482(-)	71822332	71822327	5	79	84	ACCCTATCCCTAAATCAAATTACAACCAAATTAAAAACAAAAACAAAGCAAAACACATTCACTTGACCCTTTCCCTCAGTCTAGGAGCCATGTCCACTTTGTTCCCCTCACTCTTCCCTCGTGTGACTGAGACTCTGTGGTTTAATCTGG
NACA	chr12:57118183-57118483(-)	57118333	57118307	26	79	105	TTTTCTAACAGCCCTCCTCGGAGTTTTTAAGAATACTTATCTCCGGGTTGGGCAAGTGAATGTATCCCAATCAATTTAGGCCTCCTTTTTATTCCCTTCCTTCAGAAATGCCCGGCGAAGCCACAGAAACCGTCCCTGCTACAGAGCAGG
MPHOSPH9	chr12:123646615-123646915(-)	123646765	123646739	26	79	105	GCCAGCTCATCTTTGTAGTGGAGATAGGGAAAATCAGTTAACATTTTTTTTCTCACAAGTAACTTGCTTCATTCAATAGATTTGATATACTTTTGGATGATTTAGATACTGTTCCTGTGTCTACATTACAACGTACCAATCCAAGAAAGC
POLE2	chr14:50122411-50122711(-)	50122561	50122529	32	79	111	CAAAGAAGCTAAATGTATACAACTATTAGAAAAATATCTCTAGTGGTATATAGAAGATAATTATGTTATAATTATCTAGGGCATACTATGGAAATATTAATTTTTTTGGAGGTCCTTCTAATACATCTGTGAAGACTTCTGCAAAACTAA
HERC2P2	chr15:23325094-23325394(-)	23325244	23325215	29	79	108	TGTCAGTGCTTATTAGTCAGATGTTTAGAGTAATTGCCCGTGCTTTCTGCATTACATTTATTCTTGTATCCATTACAAGAAATGTCAGTGGGTGCCAATGCTCATTAGGTATCCAGCCGGTTCCCCTGCAAACCATCACCAATGAGAACC
PKD1P6-NPIPP1	chr16:15226768-15227068(-)	15226918	15226871	47	79	126	CTGAAGCAGCACCCCGACGTTCCGCTCCCAGCAGCCACACCCACCGGGCCCTCTCCGGCGTCTGCTTTCCACAATGCAGCCCCCGCCCAGGAGGGCCCATGTGCTTACCCTGTTTTGCCCATGAAGAAACAGCTCAGTGTTGCGGGTCAA
PIEZO1	chr16:88787984-88788284(-)	88788134	88788081	53	79	132	GGGCCGAggccgcgggggagggggcgcccggcccaccgcgccgTGACCCTCCCCGCGTGCTGAGCCCCCTCCCCCACAGATCGCGGTGGTCGTCAAGTACCTGTTCCAGTTTGGGTTCTTCCCCTGGAACAGCCACGTGGTGCTGCGGCG
STAT3	chr17:40468769-40469069(-)	40468919	40468869	50	79	129	GTGTTTTGTTCTTTTTTTTTTTTCCATTGTGTCTTGTCAACCCCCCGTTTCCCCTCCTGCTGCCCCCCATTTCCTACAGAACGACCTGCAGCAATACCATTGACCTGCCGATGTCCCCCCGCACTTTAGATTCATTGATGCAGTTTGGAA
NT5C	chr17:73126587-73126887(-)	73126737	73126732	5	79	84	CCTCTGGCCTGCCCGGATTAGGGAGAGGGAGTAATAATACCCATGACAGATGGCAGCGCGCTGTCTTTCACTGTCCTAGGCCAGGAGGAGACCCCAAGCTGGGAGCACATCTTGTTCACCTGCTGCCACAATCGGCACCTGGTCCTGCCC
USP36	chr17:76793834-76794134(-)	76793984	76793961	23	79	102	GCCATGCATTGGGTTCCTAGGTTGGACTCATACCCGAGGGTGGCAGTGGGAAGATTCGGGTCTCGTTTCTCTCTGTCAGGACTACCGTGGTTTGTTCTGCAGCCTCCTGGAGACAAGGCGTCCCTTCCCGGGAGCTGTCGGTCTGGATCT
DUS1L	chr17:80016142-80016442(-)	80016292	80016284	8	79	87	AGTGGGGCTGCTCCCCTGCTGGCCAGCCTGGCCCCGGGAGTGGTGCTGGCCACAGGCTCCCGAGATTTCCTGTGCCCAGGGCAACAGATGTGTGTTCAGCCTGTGCCGCGGCTGCTGCAAGAAGCGAGCCTCCAAAGAGACTGCAGACTG
PPP4R1	chr18:9562894-9563194(-)	9563044	9563042	2	79	81	GCTCACTGCAGTGAAATAGTCTTACTGGAAACAAAGCCCTTTATCAAGAATAATTAACTCTTCCCTTTTCTTTTTGGAGAGGTGCTTTGTTTCTGATCGGACCATTTCACTGCAGCAAGCAACACAGTATTCTGAGCAGAAGATCGGGAC
ECSIT	chr19:11623949-11624249(-)	11624099	11624094	5	79	84	CTCACTTCACTGTTTTCTTTTCTCCTCTTCCCTTCCCTCCTCCCCCTCCATCTCTGAGGTTCTGCCTGCATCTGCCCAGCACAGGTGTGATGCCCAACAAGGAGACGGAGTTCCTGCTGATTCAGATCTTTGGACGCAAAAGCTACCCCA
LYL1	chr19:13211412-13211712(-)	13211562	13211542	20	79	99	GATCTGGGGTGGGGGGCAGTGGGGATTGGGGGCCAGGGTCCTTGCCCACAAGGCATTAGTGACCCACGACCCCTTACAGTGTCTACATTGGGCCAGCAGGACCTTTTAGCATCTTCCCTAGCAGCCGGTTGAAGCGGAGACCAAGCCACT
ATP5J	chr21:27106559-27106859(-)	27106709	27106686	23	79	102	CCATTAAGAGGGAAAAAATTAGTCATAATATTGAAAGTTTGCATCCCACCTAAAAACGATGGTGCTAACACTTCATTAGGCGACTTTATGGATTGTTCATAGGAATATGCACTGAAGAGGCAGCGAACCTACTAACCTTTGGCCGGTCAG
HMGN1	chr21:40719259-40719559(-)	40719409	40719404	5	79	84	ATCCAAAACTTAGGTGAGAGTTTGCTATTTGAAGTCTCAAAAAAAATTTTTGTTAATGCCTTCACCTCTTTCCTAAAAGTGTAGGTAGAAGTTTAGCACTGCAGTCATCAGAAGAGGCAAGATTAATTTCCTTGACATTGAGGAGTTGTT
PI4KAP1	chr22:20398573-20398873(-)	20398723	20398694	29	79	108	ctaaatcttattcagtgagcacgtgttcctttttttaattagagaaaaCTTGACAGTAGCCCCTTTTTGTGTTTCACAGAGGAGCTAACATTCCTTCTGTACCTGTAGTTCATGCGGGAGATGGCAGGGGCTGGCACATGACAGTGGAGC
PI4KAP2	chr22:21842549-21842849(-)	21842699	21842670	29	79	108	ctaaatcttattcagtgagcacgtgttcctttttttaattagagaaaaCTTGACAGTAGCCCCTTTTTGTGTTTCACAGAGGAGCTAACATTCCTTCTGTACCTGTAGTTCATGCGGGAGATGGCAGGGGCTGGCACATGACAGTGGAGC
ACAA1	chr3:38167693-38167993(-)	38167843	38167832	11	79	90	GACCAGGCCCCTCTGCAAAGTAGAAGTGGGAGGGCTGGGATCTCCTCATCCCCACCCCGATGCCTTCTTACCCCAACAGTTTGCCCCTAGGAAACTCTAGCCAGGTGAGTGATGGGGCAGCTGCCATCCTGCTGGCCCGGAGGTCCAAGG
NPRL2	chr3:50387114-50387414(-)	50387264	50387259	5	79	84	GTGAGCGGTGGGTGGCAGGGGTTGTCCCAGGAGGAGGAAGGGACAGGCTTGGGGGCCTGACTGTGTTCCAATTATCCAGCACAGCTATGGAAAAGAAGCTGATCGGCTGTCCTGTGTGCATCGAACACAAGAAGTACAGCCGCAATGCTC
PDCD10	chr3:167451988-167452288(-)	167452138	167452133	5	79	84	AAGTAAGAGAAAAGGGAGGAGGAAGGAAAGGGTGCTTGGGAGTCGGCTCTTGGGGGTGACTCGGGTTATGCCCTTTGAGGGAAGAGGAGCACTGGAAGAAGGAAGAGACAAATGTTGGGGTCTACGGATTCAGTTCCAGTTTAATGATGT
SDHAP1	chr3:195702621-195702921(-)	195702771	195702769	2	79	81	ACGCTTCCAAGATGACGTATTCTCAGGTCTGCTGCCGTTGCCATTCTCTGCCTTATGTGATGGTGTTCTGTCTTACCAGAGGCTGTGGCCCTGAGAAAGATCACGTCTACCTGCAGCTGCACCACCTACCTCCAGAGCAGCTGGCCATGC
TMEM128	chr4:4237833-4238133(-)	4237983	4237981	2	79	81	CAATGTTTTACTTGGTACATAAATGCTGGTTTTCTTTCAGATTTAAGGACATACACTTTTTtttttttttttttttaagagacagggtcttctatgttgcccaggctgtctttgaactcctgggatcaagtgatcctcctgcctcagcct
HMGCS1	chr5:43307796-43308096(-)	43307946	43307926	20	79	99	GAATTGCTTATTTTAACTCACTTTGAATTGGATTCATTAGTATTTGAATTTGGGTAGTGATTTATAACTTTAAAAGCAGTTCTTGTTTGAAATTCCTAGTGCCCGAAGGAGGAAACAGTGACAGACCTGGAGACTGCAGTTCTCTATCCT
TMEM161B	chr5:87502847-87503147(-)	87502997	87502959	38	79	117	GCAATCAAGTCCTATAAAGATCATTGTGTATAGCTCCTATAAATTTATTGTGGTTTTTCCTGAACTTTTCCTTCTGCAGCAAAGTTCTATTTTCATTAACTACACACTATTTTAAAGTAGAAGATGGTGGTGAAAGATCTGTTTGTGTCA
MEF2C	chr5:88018496-88018796(-)	88018646	88018644	2	79	81	ATTTATCTCAGAGTTCAAATCTCTCCCTGCCTTCTACTCAAAGCCTCAACATCAAGTCAGAACCTGTTTCTCCTCCTAGAGACCGTACCACCACCCCTTCGAGATACCCACAACACACGCGCCACGAGGCGGGGAGATCTCCTGTTGACA
ARRDC3	chr5:90669543-90669843(-)	90669693	90669655	38	79	117	TTGATCACCAAACAATAATTATTTTACCTTGACGTTGCTTTTTAATACCTACTATTCTGTGTATTTTGACATGCATAAGAACATGCTGTTCGAATTGCGTGTATCTTTTTCCTTCAGCACCACCCAGCTATGCAGAAGTGGTAACAGAGG
MAPK9	chr5:179663381-179663681(-)	179663531	179663526	5	79	84	CGAGAAATGGCCTGCAGTCTCGCTGCCTGGATTTGCAGCAATGTCGTGCCTCAGATTTTATTATATTTGGTTTTCTTAGCACAGATGCAGCAGTAAGTAGCAACGCCACTCCTTCTCAGTCTTCATCGATCAATGACATTTCATCCATGT
VPS52	chr6:33237189-33237489(-)	33237339	33237334	5	79	84	ACTTCAAAGAGAAATTGGAGAGGTACTACAAATCTGAGGATCTCCCATCTTCACCATGAGGCCCCTTGACTTTTTGTGGATCAGATATTCAAGAGAGTGAGAATATAGCATCTCTACACAACCAGATCACAGCCTGTGATGCTGTCCTGG
MAP3K7	chr6:91269803-91270103(-)	91269953	91269933	20	79	99	AAAAATACCCAGTCATGTGTTCTGATAGTGCTTGCATTCACATTGTGTCTTTTGTTATATGCAATAAAGTTCTTTTTAGTTTGTGCCTTTCTTTCGCAGTGCTGCATGGTGCTGAACCATTGCCATATTATACTGCTGCCCACGCAATGA
PLAGL1	chr6:144281543-144281843(-)	144281693	144281679	14	79	93	GTGTGCTCTAGAAGTGAAGTTCAGGGGGTAACATAATGGAGGAATGTTTTCCTAGCTTCATTCCCTGACGATGTACAAGGTCTCTTCTCACAGGTTTGAATCTTCAGACAAACTTCTGGGAGGACTCGGTCCCTGCCTCGCAGCAGATGT
VWDE	chr7:12376771-12377071(-)	12376921	12376898	23	79	102	CTCTGCCTTATGTCCTCATTGATGACAAGCACATGATGCAATGTATCATATGTAGTAATGGGATGTGTAATATTCACAGATTGCTGCCATGTGTTCTTTTAGCTTTCTGTCACCCTCCCTGTAAGAATGGTGGCCACTGCATGAGAAATA
SLC37A3	chr7:140051831-140052131(-)	140051981	140051946	35	79	114	GTCTCCCTTCCCACCTCTCCCCCACCCCCACCTTCCCCCACACACCTTTAATGAATGTGCTTGTGATGACTGTCCCCAGATATGTAAGGACCACCTTTCACCCCTCTCCTCCAGTATGCCTTTCTGGTGACGGCGTCTGTGCAGTTTGCT
EZH2	chr7:148516001-148516301(-)	148516151	148516137	14	79	93	GGGTTAGGAAAATATGAGGTAGAAAAGTTGTTTTTACGGGTACTCTCTTATTTTTACCATTTCCCCTCTTTGAACCAAGCCACTCCTACCTAGGAACTAAATGGGTATATATTGCCTGTTGGATTTTGGACAGAAGATTCATTGAATGGC
OPLAH	chr8:145109942-145110242(-)	145110092	145110087	5	79	84	GTGGGTCCTGTTCCTCCCTTTCCTGGGGCCAGGCTGTGGGTGGGTGGGGCCAGCGGGCCTGGTCACTTTGTGCTCCTAGAGCAGATGGGCCGCATCCTGCAGCGCACAGCCATCTCCACCAACATCAAGGAGCGTCTGGACTTCTCCTGT
TIMM17B	chrX:48752634-48752934(-)	48752784	48752779	5	79	84	cacagattccccctccttcaagaggcctttcctgacccctcagccccagtcatatttcttcatggcatttcctctacagtgcagattgctgtctgaagctcccttgtttatctactcttgctcaagatctgtgtctcccaccgttaatgt
XIST	chrX:73047669-73047969(-)	73047819	73047763	56	79	135	TGTGCCCCTCACTGTATCTTGCCTCTTCTACTACTTACTTCCTCTGAATGTCTGCCTTTGCTTATCTCTTGCACTCAAGTGTGTATTTCTTTGTCTCTTTCTTTCTTGTCTTTGCTCTTTGTTCTCTATCTAAAGTGTGTCTTACCCATT
