# Supplementary material for: Dissecting splicing decisions and cell-to-cell variability with designed sequence libraries
Source: Nat Commun. 2019 Oct 8;10:4572. doi: 10.1038/s41467-019-12642-3 (PMC6783452; doi:10.1038/s41467-019-12642-3)
Supplement: Supplementary file 9 — Supplementary Data 5 [file 41467_2019_12642_MOESM9_ESM.xlsx]

## Sheet: Table_irdf
library index	subset	gene name	intronlength	intronstart in sequence	intronend in sequence	maxent5	maxent3	MFE exon1	MFE donor	MFE intron5	MFE introncenter	MFE intron3	MFE acceptor	MFE exon2	splicing ratio (log2)	wt logratio	normalized log-ratio	splicing value (protein)	normalized splicing vale	log2(RNA/DNA reads)	normalized log2(RNA/DNA reads)	changes	combination	first_ss	second_ss	firstss	secondss	rnareads_effective	number_reads	fraction_canonical	smoothednumberofpeaks	rawnumberofpeaks	noise strength (log2)	noise residual_linear	noise residual_GAM	normalized noise residual_linear	normalized noise residual_GAM	sequence
26744	ircomb	AKR1A1	88	50	138	6.05228	12.3224	-5.2	-4.8	-1	-6	0	-1.9	-8.2	-2.1247	-3.27517	1.15048	2.23925	-1.12482	-0.955405	-0.0724325							965	2217	0.510582	1	1	-2.82899	-1.88857	-0.7531	-1.61723	0.0994678	CGAAATGGGCCGCATTGCGAAACAAGTTTCGCGCCACCTGCCTCATTGTGCCCAGGAGTTCTCCAAACCCGCGCTGCGGAGTGAGTGACCAAGTTCCGGCCAGTTCGACCTCGAGGATCCAGAGTGGAGACGGTACTACCTCCCAGCTCTGTTTTCCATCCCCTTCAGGTCCTTCCTCGGGAGGCGGCGAACCACTGCGGCTGATGACGA
26745	ircomb	AKR1A1	88	50	138	-15.2425	1.74057	-1.8	-2.8	-2.1	-1.8	-0.4	-4.4	-2.6	-0.664858	-3.27517	2.61032	5.19007	1.82599	-1.30391	-0.420942							1347	4735	0.602685	1	3	-3.31621	-0.335288	0.762491	0.27641	1.61506	CGAAATGGGCCGCATTGCACACTGACCCCAGGTCTGCAGCAGCATCAAGGTGGTGCTGCGGAAGGAGGTCTAAAGCCAGGTGAGTGACCAAGTTCCGGCCAGTTCGACCTCGAGGATCCAGAGTGGAGACGGTACTACCTCCCAGCTCTGTTTTCCATCCCCTTCAGGGACTGCTCCATACCCCATGATGCACACTGCGGCTGATGACGA
26746	ircomb	AKR1A1	88	50	138	10.4737	10.3389	-1.4	-2.8	-1	-3.6	0	-1	0	-0.678072	-3.27517	2.5971	3.91195	0.547867	-0.636972	0.246001							208	488	0.291317	2	3	-1.69331	0.403776		0.868052		CGAAATGGGCCGCATTGCCTTAATGAACTAAGATCCTCTTCTGCGATGTGCTCAGGGCCATCCGGGACTATGCCTTCAAGGTGAGTGACCAAGTTCCGGCCAGTTCGACCTCGAGGATCCAGAGTGGAGACGGTACTACCTCCCAGCTCTGTTTTCCATCCCCTTCAGGCGTCCCCCTACCCTGTCATCCTCCACTGCGGCTGATGACGA
26747	ircomb	AKR1A1	88	50	138	-13.0023	-23.438	-2.7	-5.5	-2	-4.8	-0.6	-1.3	-2.7	-0.988504	-3.27517	2.28667	4.89837	1.53429	0.655072	1.53804							188	95	0.151125	1	1	-7.26331					CGAAATGGGCCGCATTGCCTTATTTATCTGTTCCTGGAGAATTCCTTTATTGGCTCTGCGCGGGAGCAGTTACTTGAAGTGAGTGACCAAGTTCCGGCCAGTTCGACCTCGAGGATCCAGAGTGGAGACGGTACTACCTCCCAGCTCTGTTTTCCATCCCCTTCAGGCAGCCCTCCATGGACCCATGAAAACCACTGCGGCTGATGACGA
26748	ircomb	AKR1A1	88	50	138	-14.5473	-25.7481	-2.1	-3.4	-2	-2	-1.1	-1.4	-0.4	-0.353897	-3.27517	2.92128	4.87304	1.50896	-0.993146	-0.110174							549	1103	0.622449	1	1	-3.60142	-0.83973	0.363162	-0.2646	1.21573	CGAAATGGGCCGCATTGCGGGCCGCGTCTAAGACAGGACGGAGTCAAACCCGTGGTATCAACTGAAGACGAGTGTCAGGTGAGTGACCAAGTTCCGGCCAGTTCGACCTCGAGGATCCAGAGTGGAGACGGTACTACCTCCCAGCTCTGTTTTCCATCCCCTTCAGGATGTCATTTTCAAAATGCGGGATCACACTGCGGCTGATGACGA
26749	ircomb	AKR1A1	88	50	138	10.1256	10.0299	-2.7	-3.7	-1	-3.6	0	0	-3.5	-2.66873	-3.27517	0.606444	2.61011	-0.753973	-0.938809	-0.0558364							1354	2509	0.615455	1	1	-3.19218	-1.99532	-0.753726	-1.6812	0.0988417	CGAAATGGGCCGCATTGCTGTCGACAAGGAAAGCGTCTGAACCGGAATGCTCGACGGAAGGCAGCGCCGCGGATCGAATGGTGAGTGACCAAGTTCCGGCCAGTTCGACCTCGAGGATCCAGAGTGGAGACGGTACTACCTCCCAGCTCTGTTTTCCATCCCCTTCAGCTCCCACATCCGACATGCCTGGGCCACTGCGGCTGATGACGA
26750	ircomb	AKR1A1	88	50	138	-15.2425	-8.85142	-1.4	-2.8	-2.1	-1.3	-0.9	-5.1	-2.1	-2.28824	-3.27517	0.98693	4.35866	0.994581	-0.905103	-0.0221305							306	531	0.62069	2	3	0.216761	2.62276		3.13856		CGAAATGGGCCGCATTGCCCCGAGCCGCAAATAAGCAAGTTTGACAGGAAGAAGCTACTCTTCTCCGAATTACACAGAGGTGAGTGACCAAGTTCCGGCCAGTTCGACCTCGAGGATCCAGAGTGGAGACGGTACTACCTCCCAGCTCTGTTTTCCATCCCCTTCAGATTGGAGGCTCCCCAAATATTTTGCCACTGCGGCTGATGACGA
26751	ircomb	AKR1A1	88	50	138	-15.2425	-8.43816	-0.5	-2.8	-2.1	-0.8	-0.9	0	0	-2.59418	-3.27517	0.680994	2.31019	-1.05389	-0.527601	0.355371							183	176	0.590323	1	2	-1.56803		0.672122		1.52469	CGAAATGGGCCGCATTGCGTTTTAGCACGCAAACCTTCAAGGCAAACTGTGTTCATTGAGACCCTGATTGAAGAGAGAGGTGAGTGACCAAGTTCCGGCCAGTTCGACCTCGAGGATCCAGAGTGGAGACGGTACTACCTCCCAGCTCTGTTTTCCATCCCCTTCAGAATATATTAGTAGTGATGGAAGCCACACTGCGGCTGATGACGA
26752	ircomb	AKR1A1	88	50	138	-15.4822	1.03153	0	0	-2.1	0	-0.4	-8.4	0	-7.89482	-3.27517	-4.61964	2.1121	-1.25198	-1.40941	-0.526438							237	864	0.695015	1	1	-1.91387	-1.06138	-0.0730886	-0.804702	0.779479	CGAAATGGGCCGCATTGCACGACATCACTGGAAACACCCGTGGAGGAAGAAGACATTATACAAAACAAATTTAGAAACTGTGAGTGACCAAGTTCCGGCCAGTTCGACCTCGAGGATCCAGAGTGGAGACGGTACTACCTCCCAGCTCTGTTTTCCATCCCCTTCAGGGGATCATGAGTGGAAAAACAAACACACTGCGGCTGATGACGA
26753	ircomb	AKR1A1	88	50	138	-17.4834	-7.77429	-3.9	-1.4	-2.1	-4.7	0	-0.4	-0.9		-3.27517		2.80532	-0.558762	-0.226619	0.656354							81	138	0.2	2	2	0.477223					CGAAATGGGCCGCATTGCGCCGCATTCCTCTGGTCCGAAGCCCCCAGAACCAGTACCCTGCTGAACTCATGCGCAGATTGTGAGTGACCAAGTTCCGGCCAGTTCGACCTCGAGGATCCAGAGTGGAGACGGTACTACCTCCCAGCTCTGTTTTCCATCCCCTTCAGTGAGCTGTATTTTCAAGGCCCTACACACTGCGGCTGATGACGA
26754	ircomb	AKR1A1	88	50	138	11.4533	12.0657	-5.3	-3.7	-1	-4.5	0	-1.1	-1.4	-0.209923	-3.27517	3.06525	6.19688	2.8328	0.166208	1.04918							1074	364	0.516346	1	2	-4.08673	-0.409591	0.238001	0.318235	1.09057	CGAAATGGGCCGCATTGCGAATTGGGGTTGGGTGGACTCGGAGTCCGCGAGCGTCGTCGGCAAGCGGCCGCCTTTCCACGGTGAGTGACCAAGTTCCGGCCAGTTCGACCTCGAGGATCCAGAGTGGAGACGGTACTACCTCCCAGCTCTGTTTTCCATCCCCTTCAGGTACTCCGAGCACTATGTCGTCCCCACTGCGGCTGATGACGA
26755	ircomb	AKR1A1	88	50	138	-16.5709	-7.43459	-5.7	-3.7	-2.1	-5.7	-0.9	-0.7	-0.9	-5.63227	-3.27517	-2.35709	6.08448	2.7204	-0.604844	0.278129							253	233	0.702778	1	2	-3.99255	-0.39314	0.0160651	0.321722	0.868633	CGAAATGGGCCGCATTGCATCATCCTGCTAAGCACCTTGATTCTTCCTCCAGAGTACAGTTCTTGGGGCTACCCCTATGGTGAGTGACCAAGTTCCGGCCAGTTCGACCTCGAGGATCCAGAGTGGAGACGGTACTACCTCCCAGCTCTGTTTTCCATCCCCTTCAGAGGCCCCACCGTCTTATGAGCAGAGCACTGCGGCTGATGACGA
26756	ircomb	AKR1A1	88	50	138	-28.4724	-4.59699	-3	-4.2	-3	-7.1	0	0	0	0.0619617	-3.27517	3.33714	5.08119	1.71711	-0.400856	0.482117							2189	2029	0.494019	1	1	-4.71956	-1.81394	-0.471435	-1.2148	0.381133	CGAAATGGGCCGCATTGCCCGCGGGGATTCCAGTGGCGGTGGCCACCACTGTGGGCGGAGATGGCTGCGACGCGTGCGCAGGTGAGTGACCAAGTTCCGGCCAGTTCGACCTCGAGGATCCAGAGTGGAGACGGTACTACCTCCCAGCTCTGTTTTCCATCCCCTTCAGATCTCGATCCCAAACTCCCTCCTCACTGCGGCTGATGACGA
26757	ircomb	AKR1A1	88	50	138	-24.8995	-5.52253	-4.5	-2.8	-3	-4.5	0	-1.5	-2.9	-1.38042	-3.27517	1.89475	6.826	3.46193	-1.06091	-0.177934							209	679	0.431818	1	1	-7.75634	-3.64416	-1.43103	-2.84377	-0.578466	CGAAATGGGCCGCATTGCCTACAATCTGCAGACCCCACCGTGCTGCTGGGCGCGCTGCCGTTGCGGAGCTTGACGCGCCAGGTGAGTGACCAAGTTCCGGCCAGTTCGACCTCGAGGATCCAGAGTGGAGACGGTACTACCTCCCAGCTCTGTTTTCCATCCCCTTCAGCTGGTACAGGACGAGAACGTGCGCACTGCGGCTGATGACGA
26758	ircomb	AKR1A1	88	50	138	-15.2425	-0.438813	-4.1	-2.8	-2.1	-4.1	-0.4	-1.6	0	-1.98057	-3.27517	1.29461	3.27861	-0.085469	-1.10761	-0.224638							1479	3192	0.703616	1	1	-4.38264	-2.7235	-1.64174	-2.33228	-0.789176	CGAAATGGGCCGCATTGCCACAAACACGAAACAGCACGTGACTCCAGTCAGTGGTCCTGGTCCCACTGTCCCAGTGTAGGTGAGTGACCAAGTTCCGGCCAGTTCGACCTCGAGGATCCAGAGTGGAGACGGTACTACCTCCCAGCTCTGTTTTCCATCCCCTTCAGGAACAGAGACCCGCCTTAAGAGACTCACTGCGGCTGATGACGA
26759	ircomb	AKR1A1	88	50	138	10.0978	12.1928	0	-3.9	-1	-3.5	0	-4.6	-4.5	-0.582861	-3.27517	2.69231	3.54035	0.176269	-0.697059	0.185914							572	778	0.55642	1	1	-2.09061	-0.25048	0.749236	0.170935	1.6018	CGAAATGGGCCGCATTGCTACAATTCACCTCTGAGGGTCCACAGAGAGGGGCGCCCATCTCCTGCGTCTCAGTTATCCTGGTGAGTGACCAAGTTCCGGCCAGTTCGACCTCGAGGATCCAGAGTGGAGACGGTACTACCTCCCAGCTCTGTTTTCCATCCCCTTCAGGTGTTGGGAATTCTGTGCCCTAACCACTGCGGCTGATGACGA
26760	ircomb	AKR1A1	88	50	138	-15.4822	-8.5528	-8.2	-1.5	-2.1	-1.9	-0.9	-0.5	-2.8	-5.24793	-3.27517	-1.97275	1.75758	-1.6065	-0.967243	-0.0842705							897	2025	0.530142	1	1	-2.18709	-1.57976	-0.637474	-1.36397	0.215094	CGAAATGGGCCGCATTGCCTACTTACTTCTAGTGCAGAGGCAGCGGCTGCAGCATCCAGCCAGCTTGGATGTCTGGCCTGTGAGTGACCAAGTTCCGGCCAGTTCGACCTCGAGGATCCAGAGTGGAGACGGTACTACCTCCCAGCTCTGTTTTCCATCCCCTTCAGACTTCCAGGACTCTGAAGAAACAGCCACTGCGGCTGATGACGA
26761	ircomb	AKR1A1	88	50	138	-14.5473	-14.0228	-4.7	-2.8	-2	-6.5	-1.6	0	-2.9	1.20762	-3.27517	4.4828	4.54051	1.17643	-0.131302	0.751671							5153	2719	0.54936	1	2	-3.10003	-0.568292	0.584527	-0.0315156	1.4371	CGAAATGGGCCGCATTGCGACGGCTTGTTATTCGGTTCCGGGCGTTACCATCGTCCGTGCGCACCGCCCGGCGTCCAGGTGAGTGACCAAGTTCCGGCCAGTTCGACCTCGAGGATCCAGAGTGGAGACGGTACTACCTCCCAGCTCTGTTTTCCATCCCCTTCAGATTTGGCAATTCTTCGCTGAAGTCCACACTGCGGCTGATGACGA
26762	ircomb	AKR1A1	88	50	138	-15.2425	-1.15697	-10.6	-2.8	-2.1	-2.2	-0.4	-3.3	-7.1	0.862198	-3.27517	4.13737	4.79999	1.43591	-0.711563	0.17141							1361	1383	0.76332	2	2	-0.0864485	2.62473		3.19144		CGAAATGGGCCGCATTGCCTGCATGTCTCCCTGCTTCCTGAGCTGGTGCCGGCGGGTGGGGCTGGAGCTGAGTCCCAAGGTGAGTGACCAAGTTCCGGCCAGTTCGACCTCGAGGATCCAGAGTGGAGACGGTACTACCTCCCAGCTCTGTTTTCCATCCCCTTCAGGTGGCGGTCAGCCGGCAGGGCACCACACTGCGGCTGATGACGA
26763	ircomb	AKR1A1	88	50	138	10.4937	8.64328	-2.2	-3.8	-1	-3	0	-4.9	-7.3		-3.27517				-1.81014	-0.927172							1	5	1	0	0						CGAAATGGGCCGCATTGCGGCCCCACCTTGgatggcggaactgcagctggacccggcgatggcggggctgggagggggcgGTGAGTGACCAAGTTCCGGCCAGTTCGACCTCGAGGATCCAGAGTGGAGACGGTACTACCTCCCAGCTCTGTTTTCCATCCCCTTCAGccgggtcccggaccacccgagcgCCACTGCGGCTGATGACGA
26764	ircomb	AKR1A1	88	50	138	-15.8251	-9.54685	-2.6	-4.5	-2.1	0	-0.9	0	-1.9	-4.54768	-3.27517	-1.27251	1.78126	-1.58282	-0.575452	0.30752							1195	1048	0.702115	1	1	-2.00777	-1.38407	-0.353742	-1.16555	0.498825	CGAAATGGGCCGCATTGCGCGAGAGCGGTCTGCACCCGGATGCCCGCAGCCCCACCAGCCCAGTGCCTGTGCCCGTCATGTGAGTGACCAAGTTCCGGCCAGTTCGACCTCGAGGATCCAGAGTGGAGACGGTACTACCTCCCAGCTCTGTTTTCCATCCCCTTCAGATCCTGCACCCCAGCATTCCAGCCACACTGCGGCTGATGACGA
26765	ircomb	AKR1A1	88	50	138	-15.2425	0.0130391	-5.2	-2.8	-2.1	-5.1	-0.4	-1.8	0	1.673	-3.27517	4.94817	5.33126	1.96718	0.418438	1.30141							4549	712	0.72889	1	1	-5.05098	-1.97243	-0.655493	-1.34444	0.197075	CGAAATGGGCCGCATTGCAAATCCTACAACCCAGCGGCCCATGGGGACCTCAAGGAGGGGACTCCGAGGCCCTGCCCAGGTGAGTGACCAAGTTCCGGCCAGTTCGACCTCGAGGATCCAGAGTGGAGACGGTACTACCTCCCAGCTCTGTTTTCCATCCCCTTCAGGTTCCTACCCCCGGCTTCTTCTCCACACTGCGGCTGATGACGA
26766	ircomb	AKR1A1	88	50	138	10.6736	10.9283	-7.7	-5.5	-1	-4.2	0	-3.5	-5.5	-2.42033	-3.27517	0.854843	3.52673	0.162649	-0.812498	0.0704742							432	579	0.686804	3	3	-0.153668	1.67704		2.09688		CGAAATGGGCCGCATTGCAAGCCCATATCTcccTCCTGCCTTGAGCCCTTAAACTTCTGCGAGCGCAGCCGGGTCTGCAGGTGAGTGACCAAGTTCCGGCCAGTTCGACCTCGAGGATCCAGAGTGGAGACGGTACTACCTCCCAGCTCTGTTTTCCATCCCCTTCAGGCCTCGCCTCCTGGCCTTTCAGGTCACTGCGGCTGATGACGA
26767	ircomb	AKR1A1	88	50	138	10.6736	9.92957	-3.3	-2.8	-1	-1.4	0	-3.9	-4.9		-3.27517												1	0	1	0	0						CGAAATGGGCCGCATTGCGGCCCTGACCGTACCAACACCTACTGTCTGGTAGCGATCGGAGGCTCAGAGAACTTCTACAGGTGAGTGACCAAGTTCCGGCCAGTTCGACCTCGAGGATCCAGAGTGGAGACGGTACTACCTCCCAGCTCTGTTTTCCATCCCCTTCAGTGTGTTCGAGGGCGAGCTCTCCGCCACTGCGGCTGATGACGA
26768	ircomb	CAV3	94	43	137	-16.0951	-11.0004	-4	-8.6	-2.1	-7.3	-2.6	-1.3	-8.1	-5.89077	3.47988	-9.37065	4.38241	-0.78188	0.649395	1.13311							181	195	0.0715698	1	2	-3.46314					CGAAATGGGCCGCATTGCCTCACGAGCCGGCCTGCCTCATTGTGCCCAGGAGTTCTCCAAACCCGCGCTGCGGAGTGGGGCAACAGCGGTGGCAGGGCAGGGGGTGGTGGGCCAGACTGGTCCGGGGGACTTCTTCACAGGGGCTGCTGGCGAGCTCTTTCTCTTTAGGTCCTTCCTCGGGAGGCGGCGAACCACTGCGGCTGATGACGA
26769	ircomb	CAV3	94	43	137	6.9152	7.27277	-1.8	-4.2	-2.3	-4.8	-2.6	-1.7	-2	3.46713	3.47988	-0.0127549	4.2475	-0.916793	-0.782793	-0.29908							410	1593	0.225275	2	2	0.608293	2.93742		2.65399		CGAAATGGGCCGCATTGCATGATTCGGGCTCAGCAGCATCAAGGTGGTGCTGCGGAAGGAGGTCTAAAGCCAGGTGGGGCAACAGCGGTGGCAGGGCAGGGGGTGGTGGGCCAGACTGGTCCGGGGGACTTCTTCACAGGGGCTGCTGGCGAGCTCTTTCTCTTTAGGGACTGCTCCATACCCCATGATGCACACTGCGGCTGATGACGA
26770	ircomb	CAV3	94	43	137	-10.9937	-11.1044	-1.9	-6.3	-2.3	-5.6	-2.6	-1.7	-0.8		3.47988		4.7733	-0.390989	-0.165296	0.318417							26	577	0.0138371	2	4	-0.824388	1.86833		1.64555		CGAAATGGGCCGCATTGCAGTTCGGGAGTCTCTTCTGCGATGTGCTCAGGGCCATCCGGGACTATGCCTTCAAGGTGGGGCAACAGCGGTGGCAGGGCAGGGGGTGGTGGGCCAGACTGGTCCGGGGGACTTCTTCACAGGGGCTGCTGGCGAGCTCTTTCTCTTTAGGCGTCCCCCTACCCTGTCATCCTCCACTGCGGCTGATGACGA
26771	ircomb	CAV3	94	43	137	-8.22519	-3.00702	-5.1	-1.7	-3.1	-0.9	-3.6	-0.5	-2.7		3.47988		1.41264	-3.75165	-0.398239	0.0854734							4	93	0.0196078	1	1	-4.11675					CGAAATGGGCCGCATTGCCCGTCAATTCCTGAGAATTCCTTTATTGGCTCTGCGCGGGAGCAGTTACTTGAAGTGGGGCAACAGCGGTGGCAGGGCAGGGGGTGGTGGGCCAGACTGGTCCGGGGGACTTCTTCACAGGGGCTGCTGGCGAGCTCTTTCTCTTTAGGCAGCCCTCCATGGACCCATGAAAACCACTGCGGCTGATGACGA
26772	ircomb	CAV3	94	43	137	-11.7149	-1.02586	-2.1	-2.4	-3.1	-2.4	-3.6	0	-0.2		3.47988				0.499793	0.983505							44	16	0.273292	0	0						CGAAATGGGCCGCATTGCGATATGGGGATCGACGGAGTCAAACCCGTGGTATCAACTGAAGACGAGTGTCAGGTGGGGCAACAGCGGTGGCAGGGCAGGGGGTGGTGGGCCAGACTGGTCCGGGGGACTTCTTCACAGGGGCTGCTGGCGAGCTCTTTCTCTTTAGGATGTCATTTTCAAAATGCGGGATCACACTGCGGCTGATGACGA
26773	ircomb	CAV3	94	43	137	-17.8387	-11.9592	-2.7	-1.8	-2.3	-2.1	-2.6	0	-3.1		3.47988				0.542854	1.02657							12	40	0.0277136	0	0						CGAAATGGGCCGCATTGCATCTGCCATATTCTGAACCGGAATGCTCGACGGAAGGCAGCGCCGCGGATCGAATGGTGGGGCAACAGCGGTGGCAGGGCAGGGGGTGGTGGGCCAGACTGGTCCGGGGGACTTCTTCACAGGGGCTGCTGGCGAGCTCTTTCTCTTTAGCTCCCACATCCGACATGCCTGGGCCACTGCGGCTGATGACGA
26774	ircomb	CAV3	94	43	137	4.40651	6.94036	-0.3	-1.7	-2.3	-2.6	-2.6	-3.2	-2.1		3.47988		5.62021	0.455923	-0.0663687	0.417344							5	101	0.0128535	1	1	-6.76052					CGAAATGGGCCGCATTGCAGACTCTCGATAAAGTTTGACAGGAAGAAGCTACTCTTCTCCGAATTACACAGAGGTGGGGCAACAGCGGTGGCAGGGCAGGGGGTGGTGGGCCAGACTGGTCCGGGGGACTTCTTCACAGGGGCTGCTGGCGAGCTCTTTCTCTTTAGATTGGAGGCTCCCCAAATATTTTGCCACTGCGGCTGATGACGA
26775	ircomb	CAV3	94	43	137	4.40651	6.45478	0	0	-2.3	-2	-2.6	-0.1	0		3.47988		4.4984	-0.66589	-0.308188	0.175524							5	90	0.0217391	2	2	-1.05576					CGAAATGGGCCGCATTGCCCGAAGACAATTTCAAGGCAAACTGTGTTCATTGAGACCCTGATTGAAGAGAGAGGTGGGGCAACAGCGGTGGCAGGGCAGGGGGTGGTGGGCCAGACTGGTCCGGGGGACTTCTTCACAGGGGCTGCTGGCGAGCTCTTTCTCTTTAGAATATATTAGTAGTGATGGAAGCCACACTGCGGCTGATGACGA
26776	ircomb	CAV3	94	43	137	-3.30736	6.86053	0	-3	-2.3	-3.6	-2.6	-2.5	0		3.47988		2.90644	-2.25785	-2.01153	-1.52782							3	3715	0.00568182	1	1	-3.57394	-2.17216		-2.61028		CGAAATGGGCCGCATTGCTACTACAATTGCCCCGTGGAGGAAGAAGACATTATACAAAACAAATTTAGAAACTGTGGGGCAACAGCGGTGGCAGGGCAGGGGGTGGTGGGCCAGACTGGTCCGGGGGACTTCTTCACAGGGGCTGCTGGCGAGCTCTTTCTCTTTAGGGGATCATGAGTGGAAAAACAAACACACTGCGGCTGATGACGA
26777	ircomb	CAV3	94	43	137	-13.5955	-11.0115	0	-0.7	-3.1	-4.8	-3.5	-1.9	-2.3		3.47988												1	0	0.142857	0	0						CGAAATGGGCCGCATTGCCTCTATCTTCGCAATGCAATTACTGATGTTGGAGTTGCTGTTATTATTTATCGTGTGGGGCAACAGCGGTGGCAGGGCAGGGGGTGGTGGGCCAGACTGGTCCGGGGGACTTCTTCACAGGGGCTGCTGGCGAGCTCTTTCTCTTTAGATATGGGACCCGTACACATGGACTCACACTGCGGCTGATGACGA
26778	ircomb	CAV3	94	43	137	-4.90447	4.77873	-3.9	-3.9	-2.3	-4.2	-2.6	-1.7	-0.9		3.47988		3.92152	-1.24277	-1.01854	-0.53483							52	1209	0.0561555	2	2	-1.88767	0.216038		-0.104992		CGAAATGGGCCGCATTGCAAATATGATGGCGAAGCCCCCAGAACCAGTACCCTGCTGAACTCATGCGCAGATTGTGGGGCAACAGCGGTGGCAGGGCAGGGGGTGGTGGGCCAGACTGGTCCGGGGGACTTCTTCACAGGGGCTGCTGGCGAGCTCTTTCTCTTTAGTGAGCTGTATTTTCAAGGCCCTACACACTGCGGCTGATGACGA
26779	ircomb	CAV3	94	43	137	-15.602	-11.0004	-5.5	-7.2	-2.3	-4.6	-2.6	-0.7	-1.4		3.47988		4.0963	-1.06799	-0.512225	-0.0285122							31	354	0.0484375	2	2	-0.493535	1.73103		1.43016		CGAAATGGGCCGCATTGCACGTTCCCTAGTCTCGGAGTCCGCGAGCGTCGTCGGCAAGCGGCCGCCTTTCCACGGTGGGGCAACAGCGGTGGCAGGGCAGGGGGTGGTGGGCCAGACTGGTCCGGGGGACTTCTTCACAGGGGCTGCTGGCGAGCTCTTTCTCTTTAGGTACTCCGAGCACTATGTCGTCCCCACTGCGGCTGATGACGA
26780	ircomb	CAV3	94	43	137	2.6269	5.11614	-5.7	-7.7	-2.3	-7	-2.6	-1.6	-1.4		3.47988		1.23658	-3.92771	-0.441654	0.0420589							12	714	0.00824742	1	1	-1.13403	-0.886967		-1.51768		CGAAATGGGCCGCATTGCAAACATGACACATTGATTCTTCCTCCAGAGTACAGTTCTTGGGGCTACCCCTATGGTGGGGCAACAGCGGTGGCAGGGCAGGGGGTGGTGGGCCAGACTGGTCCGGGGGACTTCTTCACAGGGGCTGCTGGCGAGCTCTTTCTCTTTAGAGGCCCCACCGTCTTATGAGCAGAGCACTGCGGCTGATGACGA
26781	ircomb	CAV3	94	43	137	-18.2153	-12.7117	-2.7	-3.7	-2	-5.5	-2.6	-0.2	0		3.47988				1.51175	1.99546							8	14	0.0102041	0	0						CGAAATGGGCCGCATTGCCAAGGCCGCTTCCGGTGGCCACCACTGTGGGCGGAGATGGCTGCGACGCGTGCGCAGGTGGGGCAACAGCGGTGGCAGGGCAGGGGGTGGTGGGCCAGACTGGTCCGGGGGACTTCTTCACAGGGGCTGCTGGCGAGCTCTTTCTCTTTAGATCTCGATCCCAAACTCCCTCCTCACTGCGGCTGATGACGA
26782	ircomb	CAV3	94	43	137	-19.1714	-12.0957	-4.4	-7	-2	-6.3	-2.6	-0.2	-1.8		3.47988				-0.887534	-0.403822							2	23	0.0909091	0	0						CGAAATGGGCCGCATTGCCGCCATACATGCACCGTGCTGCTGGGCGCGCTGCCGTTGCGGAGCTTGACGCGCCAGGTGGGGCAACAGCGGTGGCAGGGCAGGGGGTGGTGGGCCAGACTGGTCCGGGGGACTTCTTCACAGGGGCTGCTGGCGAGCTCTTTCTCTTTAGCTGGTACAGGACGAGAACGTGCGCACTGCGGCTGATGACGA
26783	ircomb	CAV3	94	43	137	3.33087	7.67931	-4.1	-9.5	-2.3	-2	-2.6	-3.8	0	-0.234465	3.47988	-3.71435	3.25939	-1.9049	-1.01706	-0.533351							185	1555	0.154941	1	1	-4.23247	-2.58662		-2.98402		CGAAATGGGCCGCATTGCAGCAACAACGTCCGTGACTCCAGTCAGTGGTCCTGGTCCCACTGTCCCAGTGTAGGTGGGGCAACAGCGGTGGCAGGGCAGGGGGTGGTGGGCCAGACTGGTCCGGGGGACTTCTTCACAGGGGCTGCTGGCGAGCTCTTTCTCTTTAGGAACAGAGACCCGCCTTAAGAGACTCACTGCGGCTGATGACGA
26784	ircomb	CAV3	94	43	137	-22.3316	-11.0004	0	-3.7	-2.3	-4.4	-2.6	-2.8	-2.7		3.47988				0.329537	0.81325							5	26	0.0255102	0	0						CGAAATGGGCCGCATTGCAGCCTAGAGGTCGTCCACAGAGAGGGGCGCCCATCTCCTGCGTCTCAGTTATCCTGGTGGGGCAACAGCGGTGGCAGGGCAGGGGGTGGTGGGCCAGACTGGTCCGGGGGACTTCTTCACAGGGGCTGCTGGCGAGCTCTTTCTCTTTAGGTGTTGGGAATTCTGTGCCCTAACCACTGCGGCTGATGACGA
26785	ircomb	CAV3	94	43	137	-3.18828	5.60178	-8.2	-4.8	-2.3	-4.8	-2.6	0	-2.8		3.47988		2.98986	-2.17443	-0.943548	-0.459836							76	845	0.103401	1	3	-2.57974	-1.12029		-1.54877		CGAAATGGGCCGCATTGCCGGCTCCCGCATGAGGCAGCGGCTGCAGCATCCAGCCAGCTTGGATGTCTGGCCTGTGGGGCAACAGCGGTGGCAGGGCAGGGGGTGGTGGGCCAGACTGGTCCGGGGGACTTCTTCACAGGGGCTGCTGGCGAGCTCTTTCTCTTTAGACTTCCAGGACTCTGAAGAAACAGCCACTGCGGCTGATGACGA
26786	ircomb	CAV3	94	43	137	-11.7149	-9.89687	-4.5	-5.5	-3.1	-4.5	-3.5	0	-3.7	2.14296	3.47988	-1.33692	4.3554	-0.808893	0.164648	0.648361							130	123	0.185449	2	3	-2.29654					CGAAATGGGCCGCATTGCACGGGAACGCGCTCCGGGCGTTACCATCGTCCGTGCGCACCGCCCGGCGTCCAGGTGGGGCAACAGCGGTGGCAGGGCAGGGGGTGGTGGGCCAGACTGGTCCGGGGGACTTCTTCACAGGGGCTGCTGGCGAGCTCTTTCTCTTTAGATTTGGCAATTCTTCGCTGAAGTCCACACTGCGGCTGATGACGA
26787	ircomb	CAV3	94	43	137	5.86969	8.03422	-10.6	-8.5	-2.3	-8.5	-2.6	0	-6.2		3.47988		1.40802	-3.75627	-0.953374	-0.469662							45	505	0.104167	1	1	-3.91111	-3.5455		-4.15644		CGAAATGGGCCGCATTGCCATGGATTTGTCCCTGAGCTGGTGCCGGCGGGTGGGGCTGGAGCTGAGTCCCAAGGTGGGGCAACAGCGGTGGCAGGGCAGGGGGTGGTGGGCCAGACTGGTCCGGGGGACTTCTTCACAGGGGCTGCTGGCGAGCTCTTTCTCTTTAGGTGGCGGTCAGCCGGCAGGGCACCACACTGCGGCTGATGACGA
26788	ircomb	CAV3	94	43	137	-24.7423	-11.6688	-2.5	-3.4	-2.3	-4.4	-2.6	-3.8	-10.4		3.47988		3.73904	-1.42525	-0.376168	0.107544							1	404	0.00108696	2	2	-0.165356	1.81217		1.47009		CGAAATGGGCCGCATTGCTCGCGCGGTCAAggaactgcagctggacccggcgatggcggggctgggagggggcgGTGGGGCAACAGCGGTGGCAGGGCAGGGGGTGGTGGGCCAGACTGGTCCGGGGGACTTCTTCACAGGGGCTGCTGGCGAGCTCTTTCTCTTTAGccgggtcccggaccacccgagcgCCACTGCGGCTGATGACGA
26789	ircomb	CAV3	94	43	137	-0.691596	7.09332	-2.6	-9.8	-2.3	-5.8	-2.6	0	-1.9	-8.8806	3.47988	-12.3605	3.07336	-2.09093	0.647097	1.13081							1417	197	0.556778	2	3	-0.840099					CGAAATGGGCCGCATTGCACGGGGCGCCGCCGGATGCCCGCAGCCCCACCAGCCCAGTGCCTGTGCCCGTCATGTGGGGCAACAGCGGTGGCAGGGCAGGGGGTGGTGGGCCAGACTGGTCCGGGGGACTTCTTCACAGGGGCTGCTGGCGAGCTCTTTCTCTTTAGATCCTGCACCCCAGCATTCCAGCCACACTGCGGCTGATGACGA
26790	ircomb	CAV3	94	43	137	6.9152	8.207	-5	-12.3	-2.3	-8.3	-2.6	-1.8	0	-1.37611	3.47988	-4.85599	5.08459	-0.0796995	-0.206284	0.277428							2330	1403	0.546692	1	1	-5.15606	-2.24808	-0.866306	-2.43496		CGAAATGGGCCGCATTGCCTGAGACCACCGGCCCATGGGGACCTCAAGGAGGGGACTCCGAGGCCCTGCCCAGGTGGGGCAACAGCGGTGGCAGGGCAGGGGGTGGTGGGCCAGACTGGTCCGGGGGACTTCTTCACAGGGGCTGCTGGCGAGCTCTTTCTCTTTAGGTTCCTACCCCCGGCTTCTTCTCCACACTGCGGCTGATGACGA
26791	ircomb	CAV3	94	43	137	-18.8247	-11.1044	-5.2	-3.9	-2.3	-4.2	-2.6	-3.4	-6.9		3.47988				2.18225	2.66597							45	11	0.0234253	0	0						CGAAATGGGCCGCATTGCGATTGGGGAAAGTGCCTTGAGCCCTTAAACTTCTGCGAGCGCAGCCGGGTCTGCAGGTGGGGCAACAGCGGTGGCAGGGCAGGGGGTGGTGGGCCAGACTGGTCCGGGGGACTTCTTCACAGGGGCTGCTGGCGAGCTCTTTCTCTTTAGGCCTCGCCTCCTGGCCTTTCAGGTCACTGCGGCTGATGACGA
26792	ircomb	CAV3	94	43	137	-15.9086	-11.0716	-3.3	-1.3	-2.3	-2	-2.6	-0.7	-4.9		3.47988				1.38983	1.87355							8	13	0.0135135	0	0						CGAAATGGGCCGCATTGCATTCGCTCCATTACCTACTGTCTGGTAGCGATCGGAGGCTCAGAGAACTTCTACAGGTGGGGCAACAGCGGTGGCAGGGCAGGGGGTGGTGGGCCAGACTGGTCCGGGGGACTTCTTCACAGGGGCTGCTGGCGAGCTCTTTCTCTTTAGTGTGTTCGAGGGCGAGCTCTCCGCCACTGCGGCTGATGACGA
26793	ircomb	PLCD1	76	62	138	-6.68007	9.53904	-5.2	-8.9	-3.7	-2.1	-2.9	-7.2	-8.2		-7.42356				0.750147	0.487463							97	44	0.143279	0	0						CGAAATGGGCCGCATTGCAGTCGTCGATGTCCCACGTGGCCAGCGCCACCTGCCTCATTGTGCCCAGGAGTTCTCCAAACCCGCGCTGCGGAGTGGGAGTGCCCCTGGCAGGTGAGGAGTGGGATGCTAGGGTGGCCCACCACTCCTAATGTGCCCTTGGGCCTCCAGGTCCTTCCTCGGGAGGCGGCGAACCACTGCGGCTGATGACGA
26794	ircomb	PLCD1	76	62	138	-20.8142	-3.80804	-1.8	-3.1	-3.7	-1.6	-4.3	-3.3	-2.6	-9.70217	-7.42356	-2.27861	3.16202	-0.541516	-0.745581	-1.00826							834	1346	0.509158	1	2	-1.78914	-0.210629	1.00381	2.06942	3.74874	CGAAATGGGCCGCATTGCTTCTGGATTCTGGGCCCTGGGCCAGGTCTGCAGCAGCATCAAGGTGGTGCTGCGGAAGGAGGTCTAAAGCCAGGTGGGAGTGCCCCTGGCAGGTGAGGAGTGGGATGCTAGGGTGGCCCACCACTCCTAATGTGCCCTTGGGCCTCCAGGGACTGCTCCATACCCCATGATGCACACTGCGGCTGATGACGA
26795	ircomb	PLCD1	76	62	138	6.03361	8.21	-1.4	-4.6	-3.7	-5.5	-2.9	-3.8	0		-7.42356		0.994185	-2.70935	-1.1408	-1.40348							72	445	0.259928	1	1	-1.55016	-1.47072		0.559289		CGAAATGGGCCGCATTGCATCCGACGGATACTTTCACTTCCAAGATCCTCTTCTGCGATGTGCTCAGGGCCATCCGGGACTATGCCTTCAAGGTGGGAGTGCCCCTGGCAGGTGAGGAGTGGGATGCTAGGGTGGCCCACCACTCCTAATGTGCCCTTGGGCCTCCAGGCGTCCCCCTACCCTGTCATCCTCCACTGCGGCTGATGACGA
26796	ircomb	PLCD1	76	62	138	-0.690263	-27.2017	-2.7	-3.7	-3.7	-6.8	-4.7	-5.8	-2.7	-9.48247	-7.42356	-2.05891	2.20685	-1.49669	-0.293762	-0.556446							2149	1283	0.639583	2	3	0.351965	1.26997		3.43985		CGAAATGGGCCGCATTGCGCCGCCTATTGGGGCCTGCCTACCTTCCTGGAGAATTCCTTTATTGGCTCTGCGCGGGAGCAGTTACTTGAAGTGGGAGTGCCCCTGGCAGGTGAGGAGTGGGATGCTAGGGTGGCCCACCACTCCTAATGTGCCCTTGGGCCTCCAGGCAGCCCTCCATGGACCCATGAAAACCACTGCGGCTGATGACGA
26797	ircomb	PLCD1	76	62	138	-1.59826	-29.7309	-2.1	-4.5	-3.7	-0.6	-5.5	-1.2	-0.4	-7.24397	-7.42356	0.179597	1.89054	-1.813	-0.246222	-0.508906							1831	1067	0.60449	1	1	-2.24752	-1.54824	-0.412035	0.585151	2.3329	CGAAATGGGCCGCATTGCGAATCTAGAATAGGGCGTCGCCCGAGACAGGACGGAGTCAAACCCGTGGTATCAACTGAAGACGAGTGTCAGGTGGGAGTGCCCCTGGCAGGTGAGGAGTGGGATGCTAGGGTGGCCCACCACTCCTAATGTGCCCTTGGGCCTCCAGGATGTCATTTTCAAAATGCGGGATCACACTGCGGCTGATGACGA
26798	ircomb	PLCD1	76	62	138	2.88104	7.28369	-2.7	-2.3	-3.7	-2.6	-2.9	-3.1	-3.5	-6.66534	-7.42356	0.758228	5.26279	1.55925	-0.346749	-0.609433							205	320	0.267624	1	1	-3.88723	-0.856025		1.66633		CGAAATGGGCCGCATTGCTGGCTCGGGGAAAGTGTCAACCGAAAGCGTCTGAACCGGAATGCTCGACGGAAGGCAGCGCCGCGGATCGAATGGTGGGAGTGCCCCTGGCAGGTGAGGAGTGGGATGCTAGGGTGGCCCACCACTCCTAATGTGCCCTTGGGCCTCCAGCTCCCACATCCGACATGCCTGGGCCACTGCGGCTGATGACGA
26799	ircomb	PLCD1	76	62	138	-20.8142	-14.1937	-1.4	-3.1	-3.7	-5.6	-2.9	-15.1	-2.1		-7.42356		4.099	0.395466	-1.55913	-1.82182							92	601	0.5	2	3	-0.144384	2.08206		4.47018		CGAAATGGGCCGCATTGCATTTGCGTTAAATGCTCTATTAGGATAAGCAAGTTTGACAGGAAGAAGCTACTCTTCTCCGAATTACACAGAGGTGGGAGTGCCCCTGGCAGGTGAGGAGTGGGATGCTAGGGTGGCCCACCACTCCTAATGTGCCCTTGGGCCTCCAGATTGGAGGCTCCCCAAATATTTTGCCACTGCGGCTGATGACGA
26800	ircomb	PLCD1	76	62	138	-20.8142	-13.6885	-0.5	-3.1	-3.7	0	-2.9	-1.6	0		-7.42356				-0.201506	-0.464189							36	16	0.734694	0	0						CGAAATGGGCCGCATTGCGACCGGCAAAAGGAAGAGGAAAATAAACCTTCAAGGCAAACTGTGTTCATTGAGACCCTGATTGAAGAGAGAGGTGGGAGTGCCCCTGGCAGGTGAGGAGTGGGATGCTAGGGTGGCCCACCACTCCTAATGTGCCCTTGGGCCTCCAGAATATATTAGTAGTGATGGAAGCCACACTGCGGCTGATGACGA
26801	ircomb	PLCD1	76	62	138	-19.54	-4.14228	0	-3.1	-3.7	0	-4.3	-2.4	0		-7.42356				-0.281596	-0.54428							97	49	0.740458	0	0						CGAAATGGGCCGCATTGCTCACGCTTAATACGTCTTCAAGAAGAAACACCCGTGGAGGAAGAAGACATTATACAAAACAAATTTAGAAACTGTGGGAGTGCCCCTGGCAGGTGAGGAGTGGGATGCTAGGGTGGCCCACCACTCCTAATGTGCCCTTGGGCCTCCAGGGGATCATGAGTGGAAAAACAAACACACTGCGGCTGATGACGA
26802	ircomb	PLCD1	76	62	138	-23.0539	-13.3229	-3.9	-3.1	-3.7	-3.3	-2.9	-2	-0.9		-7.42356		2.00951	-1.69403	-1.18254	-1.44522							85	269	0.544872	1	2	-2.00837	-1.22683	-0.235988	0.920284	2.50894	CGAAATGGGCCGCATTGCTTAGCGGCAATAGGGACCCTGGGATGGTCCGAAGCCCCCAGAACCAGTACCCTGCTGAACTCATGCGCAGATTGTGGGAGTGCCCCTGGCAGGTGAGGAGTGGGATGCTAGGGTGGCCCACCACTCCTAATGTGCCCTTGGGCCTCCAGTGAGCTGTATTTTCAAGGCCCTACACACTGCGGCTGATGACGA
26803	ircomb	PLCD1	76	62	138	5.35166	9.27415	-5.3	-6.2	-3.7	-9.1	-2.9	-3.8	-1.4	-5.69116	-7.42356	1.7324			0.903496	0.640813							632	94	0.336887	0	0						CGAAATGGGCCGCATTGCAATAGCCATTGCCGCTACTCGCCAGGTGGACTCGGAGTCCGCGAGCGTCGTCGGCAAGCGGCCGCCTTTCCACGGTGGGAGTGCCCCTGGCAGGTGAGGAGTGGGATGCTAGGGTGGCCCACCACTCCTAATGTGCCCTTGGGCCTCCAGGTACTCCGAGCACTATGTCGTCCCCACTGCGGCTGATGACGA
26804	ircomb	PLCD1	76	62	138	-23.1607	-12.6084	-5.7	-6.2	-3.7	-5.3	-2.9	-10.8	-0.9		-7.42356		5.49765	1.79412	-1.87939	-2.14208							51	388	0.73913	2	3	-1.70428	1.48933		4.03878		CGAAATGGGCCGCATTGCGTCCCTACAAAAGTGCCCACTACCAGCACCTTGATTCTTCCTCCAGAGTACAGTTCTTGGGGCTACCCCTATGGTGGGAGTGCCCCTGGCAGGTGAGGAGTGGGATGCTAGGGTGGCCCACCACTCCTAATGTGCCCTTGGGCCTCCAGAGGCCCCACCGTCTTATGAGCAGAGCACTGCGGCTGATGACGA
26805	ircomb	PLCD1	76	62	138	-18.8247	-9.69964	-3	-4.1	-4.3	-3.9	-2.9	-2.4	0	-5.57682	-7.42356	1.84675	1.96197	-1.74156	-0.435463	-0.698147							1803	1753	0.499446	2	2	-0.51118	0.237492		2.37912		CGAAATGGGCCGCATTGCAAATCTGCCGACACACTTCAGCACCAGTGGCGGTGGCCACCACTGTGGGCGGAGATGGCTGCGACGCGTGCGCAGGTGGGAGTGCCCCTGGCAGGTGAGGAGTGGGATGCTAGGGTGGCCCACCACTCCTAATGTGCCCTTGGGCCTCCAGATCTCGATCCCAAACTCCCTCCTCACTGCGGCTGATGACGA
26806	ircomb	PLCD1	76	62	138	-15.8407	-10.5913	-4.5	-4.1	-4.3	-6	-2.9	-6.6	-2.9	-8.67331	-7.42356	-1.24975	3.34379	-0.359751	-0.902807	-1.16549							1637	3091	0.568205	2	3	-1.02947	0.674734		2.97575		CGAAATGGGCCGCATTGCACTAGGCGGCGCTACCACCGCATCGACCCCACCGTGCTGCTGGGCGCGCTGCCGTTGCGGAGCTTGACGCGCCAGGTGGGAGTGCCCCTGGCAGGTGAGGAGTGGGATGCTAGGGTGGCCCACCACTCCTAATGTGCCCTTGGGCCTCCAGCTGGTACAGGACGAGAACGTGCGCACTGCGGCTGATGACGA
26807	ircomb	PLCD1	76	62	138	-20.8142	-5.72758	-4.1	-6.5	-3.7	-7.4	-4.3	-7.6	0	-6.98489	-7.42356	0.438671	1.9168	-1.78674	-1.0043	-1.26698							766	1486	0.656947	1	1	-1.85486	-1.13742	-0.148056	0.998999	2.59688	CGAAATGGGCCGCATTGCGCGCAAAGAGGGCTATGTCAGACCACAGCACGTGACTCCAGTCAGTGGTCCTGGTCCCACTGTCCCAGTGTAGGTGGGAGTGCCCCTGGCAGGTGAGGAGTGGGATGCTAGGGTGGCCCACCACTCCTAATGTGCCCTTGGGCCTCCAGGAACAGAGACCCGCCTTAAGAGACTCACTGCGGCTGATGACGA
26808	ircomb	PLCD1	76	62	138	3.32744	9.74517	0	-3.9	-3.7	-4.2	-2.9	-2.2	-4.5	-6.04127	-7.42356	1.3823	3.52639	-0.177145	1.29212	1.02943							468	151	0.0803296	1	1	-4.26411					CGAAATGGGCCGCATTGCCTTTGTCGAGAGCGTGCGGATCCACTGAGGGTCCACAGAGAGGGGCGCCCATCTCCTGCGTCTCAGTTATCCTGGTGGGAGTGCCCCTGGCAGGTGAGGAGTGGGATGCTAGGGTGGCCCACCACTCCTAATGTGCCCTTGGGCCTCCAGGTGTTGGGAATTCTGTGCCCTAACCACTGCGGCTGATGACGA
26809	ircomb	PLCD1	76	62	138	-19.54	-14.3566	-8.2	-4.9	-3.7	-7.3	-2.9	-2.2	-2.8	-7.37793	-7.42356	0.0456304	1.23344	-2.4701	-1.29978	-1.56246							502	1399	0.754887	1	1	-1.58318	-1.33829	-0.403077	0.719309	2.34185	CGAAATGGGCCGCATTGCGGAGCTGGAGTCAGCGTCCCCAAAAGTGCAGAGGCAGCGGCTGCAGCATCCAGCCAGCTTGGATGTCTGGCCTGTGGGAGTGCCCCTGGCAGGTGAGGAGTGGGATGCTAGGGTGGCCCACCACTCCTAATGTGCCCTTGGGCCTCCAGACTTCCAGGACTCTGAAGAAACAGCCACTGCGGCTGATGACGA
26810	ircomb	PLCD1	76	62	138	-1.59826	-18.0055	-4.7	-8.2	-3.7	-1.2	-2.9	-3.8	-2.9	-5.71786	-7.42356	1.70571	3.61267	-0.0908694	0.329865	0.067181							1019	422	0.320138	1	2	-0.405656	1.48448	2.64945	3.81651	5.39438	CGAAATGGGCCGCATTGCTTCCGATTGCGGGCCGCCGGCCCGTTCGGTTCCGGGCGTTACCATCGTCCGTGCGCACCGCCCGGCGTCCAGGTGGGAGTGCCCCTGGCAGGTGAGGAGTGGGATGCTAGGGTGGCCCACCACTCCTAATGTGCCCTTGGGCCTCCAGATTTGGCAATTCTTCGCTGAAGTCCACACTGCGGCTGATGACGA
26811	ircomb	PLCD1	76	62	138	-20.8142	-6.16283	-10.6	-6.6	-3.7	-8.1	-4.3	-7.9	-7.1	-7.94544	-7.42356	-0.52188	2.75652	-0.947014	-1.08306	-1.34574							495	1024	0.704125	1	1	-3.58234	-2.28424	-1.06089	-0.0509603	1.68404	CGAAATGGGCCGCATTGCGGTTTTGCGTTGGGATCCTGTGGCCTGCTTCCTGAGCTGGTGCCGGCGGGTGGGGCTGGAGCTGAGTCCCAAGGTGGGAGTGCCCCTGGCAGGTGAGGAGTGGGATGCTAGGGTGGCCCACCACTCCTAATGTGCCCTTGGGCCTCCAGGTGGCGGTCAGCCGGCAGGGCACCACACTGCGGCTGATGACGA
26812	ircomb	PLCD1	76	62	138	3.09549	6.55148	-2.2	-7	-3.7	-9.3	-2.9	-8.5	-7.3		-7.42356				2.56615	2.30347							1	13	0.000229674	0	0						CGAAATGGGCCGCATTGCATTATTGGAGAGgcggcggtccaagatggcggaactgcagctggacccggcgatggcggggctgggagggggcgGTGGGAGTGCCCCTGGCAGGTGAGGAGTGGGATGCTAGGGTGGCCCACCACTCCTAATGTGCCCTTGGGCCTCCAGccgggtcccggaccacccgagcgCCACTGCGGCTGATGACGA
26813	ircomb	PLCD1	76	62	138	-20.3774	-14.5019	-2.6	-5.2	-3.7	-0.9	-2.9	-4.3	-1.9	-7.67948	-7.42356	-0.255916	2.73473	-0.968808	-0.4855	-0.748184							206	194	0.561308	1	1	-4.13777		-1.50811		1.23682	CGAAATGGGCCGCATTGCTCCTGCAACGGTACCCCGACTTCGTGCACCCGGATGCCCGCAGCCCCACCAGCCCAGTGCCTGTGCCCGTCATGTGGGAGTGCCCCTGGCAGGTGAGGAGTGGGATGCTAGGGTGGCCCACCACTCCTAATGTGCCCTTGGGCCTCCAGATCCTGCACCCCAGCATTCCAGCCACACTGCGGCTGATGACGA
26814	ircomb	PLCD1	76	62	138	-20.8142	-5.32919	-5.2	-6.8	-3.7	-6.8	-4.3	-4.5	0		-7.42356		2.685	-1.01854	-1.56773	-1.83041							76	348	0.72381	2	2	0.234224	1.48287		3.7079		CGAAATGGGCCGCATTGCAGGGGCTCCTCGCCTGCTGAGGAGCCAGCGGCCCATGGGGACCTCAAGGAGGGGACTCCGAGGCCCTGCCCAGGTGGGAGTGCCCCTGGCAGGTGAGGAGTGGGATGCTAGGGTGGCCCACCACTCCTAATGTGCCCTTGGGCCTCCAGGTTCCTACCCCCGGCTTCTTCTCCACACTGCGGCTGATGACGA
26815	ircomb	PLCD1	76	62	138	6.70762	8.46379	-7.7	-6.3	-3.7	-3.6	-2.9	-7.5	-5.5	-5.52982	-7.42356	1.89374			2.45065	2.18797							708	6	0.428571	0	0						CGAAATGGGCCGCATTGCTTCCCCATCTCAggccccgcgccgcccTCCTGCCTTGAGCCCTTAAACTTCTGCGAGCGCAGCCGGGTCTGCAGGTGGGAGTGCCCCTGGCAGGTGAGGAGTGGGATGCTAGGGTGGCCCACCACTCCTAATGTGCCCTTGGGCCTCCAGGCCTCGCCTCCTGGCCTTTCAGGTCACTGCGGCTGATGACGA
26816	ircomb	PLCD1	76	62	138	6.70762	6.72114	-3.3	-5.3	-3.7	-5.2	-2.9	-3.8	-4.9	-6.52356	-7.42356	0.900002			-0.0491094	-0.311793							186	88	0.532951	0	0						CGAAATGGGCCGCATTGCAATTTCCCTCCGTTTGCCAAGCTCACCAACACCTACTGTCTGGTAGCGATCGGAGGCTCAGAGAACTTCTACAGGTGGGAGTGCCCCTGGCAGGTGAGGAGTGGGATGCTAGGGTGGCCCACCACTCCTAATGTGCCCTTGGGCCTCCAGTGTGTTCGAGGGCGAGCTCTCCGCCACTGCGGCTGATGACGA
26817	ircomb	NUDT16	70	66	136	-9.27527	-3.02532	-3	-5.2	-4.2	-2.6	0	-3.9	-8.1	-8.95128			1.53884	-4.17004	-0.697504	-0.314541							992	1180	0.636714	2	2	0.000160702	0.456235		-1.48964		CGAAATGGGCCGCATTGCTCTGTTACGAACGCACCGCCCACGTGGCCAGCGCCACCTGCCTCATTGTGCCCAGGAGTTCTCCAAACCCGCGCTGCGGAGCTCTCCAGGACTTGGGACTGCTGCAGTCTGGCTCATTTCAGGCCTTAAGATTCCAGCTCATCACTAGAGGTCCTTCCTCGGGAGGCGGCGAACCACTGCGGCTGATGACGA
26818	ircomb	NUDT16	70	66	136	-23.1465	-18.6067	-4	-2.7	-5.6	-12.6	0	-3	-3.1	-7.60733			4.53915	-1.16973	-0.641759	-0.258795							194	195	0.685512	2	3	-0.467675					CGAAATGGGCCGCATTGCTGCTTATTAGTCCTTCGCGGCCCTGGGCCAGGTCTGCAGCAGCATCAAGGTGGTGCTGCGGAAGGAGGTCTAAAGCCAGGCTCTCCAGGACTTGGGACTGCTGCAGTCTGGCTCATTTCAGGCCTTAAGATTCCAGCTCATCACTAGAGGGACTGCTCCATACCCCATGATGCACACTGCGGCTGATGACGA
26819	ircomb	NUDT16	70	66	136	-27.1072	-3.02532	-2.4	-4.1	-4	-2.4	0	-1.7	-1.9	-6.83289			3.75164	-1.95724	-0.879825	-0.496862							113	259	0.450199	1	2	1.46072	3.44696	4.27846	1.75632		CGAAATGGGCCGCATTGCGCAATGCTTCTCGCTATACTTTCACTTCCAAGATCCTCTTCTGCGATGTGCTCAGGGCCATCCGGGACTATGCCTTCAAGGCTCTCCAGGACTTGGGACTGCTGCAGTCTGGCTCATTTCAGGCCTTAAGATTCCAGCTCATCACTAGAGGCGTCCCCCTACCCTGTCATCCTCCACTGCGGCTGATGACGA
26820	ircomb	NUDT16	70	66	136	-20.7854	-5.3295	-5.2	-1.9	-5.2	-3.2	-0.2	-3.9	-2.7						0.276415	0.659379							26	18	0.209677	0	0						CGAAATGGGCCGCATTGCATTAGTCCTGGTGTAGGAGGCCTGCCTACCTTCCTGGAGAATTCCTTTATTGGCTCTGCGCGGGAGCAGTTACTTGAAGCTCTCCAGGACTTGGGACTGCTGCAGTCTGGCTCATTTCAGGCCTTAAGATTCCAGCTCATCACTAGAGGCAGCCCTCCATGGACCCATGAAAACCACTGCGGCTGATGACGA
26821	ircomb	NUDT16	70	66	136	-7.77267	-1.85071	-2	-3.9	-5.2	-4.6	-0.2	-1.7	-0.2	-7.75489					0.844031	1.22699							215	47	0.253538	0	0						CGAAATGGGCCGCATTGCGCTGAGTCCAATTCTTACGGGCGTCGCCCGAGACAGGACGGAGTCAAACCCGTGGTATCAACTGAAGACGAGTGTCAGGCTCTCCAGGACTTGGGACTGCTGCAGTCTGGCTCATTTCAGGCCTTAAGATTCCAGCTCATCACTAGAGGATGTCATTTTCAAAATGCGGGATCACACTGCGGCTGATGACGA
26822	ircomb	NUDT16	70	66	136	-23.107	-2.32977	-2.8	-1.8	-4	-2.8	0	-4.6	0	-7.48382			5.12193	-0.586949	-0.947653	-0.564689							178	301	0.684615	1	3	-0.479384	2.45442	3.66799	0.921828		CGAAATGGGCCGCATTGCAAGACGAATCGAGGTTACAGTGTCAACCGAAAGCGTCTGAACCGGAATGCTCGACGGAAGGCAGCGCCGCGGATCGAATGGCTCTCCAGGACTTGGGACTGCTGCAGTCTGGCTCATTTCAGGCCTTAAGATTCCAGCTCATCACTAGAGCTCCCACATCCGACATGCCTGGGCCACTGCGGCTGATGACGA
26823	ircomb	NUDT16	70	66	136	-24.6296	-17.6389	0	-0.1	-5.6	-1.7	0	-2.1	-2.1	-7.80735					0.43626	0.819224							223	58	0.425573	0	0						CGAAATGGGCCGCATTGCGGGTCATGGCTACAGGAGTGCTCTATTAGGATAAGCAAGTTTGACAGGAAGAAGCTACTCTTCTCCGAATTACACAGAGGCTCTCCAGGACTTGGGACTGCTGCAGTCTGGCTCATTTCAGGCCTTAAGATTCCAGCTCATCACTAGAGATTGGAGGCTCCCCAAATATTTTGCCACTGCGGCTGATGACGA
26824	ircomb	NUDT16	70	66	136	-24.6296	-18.055	0	-4.6	-5.6	-1	0	-1.1	0	-7.31288					0.0735681	0.456532							158	120	0.269625	0	0						CGAAATGGGCCGCATTGCGATATCGGTCTAATCCAGGAAGAGGAAAATAAACCTTCAAGGCAAACTGTGTTCATTGAGACCCTGATTGAAGAGAGAGGCTCTCCAGGACTTGGGACTGCTGCAGTCTGGCTCATTTCAGGCCTTAAGATTCCAGCTCATCACTAGAGAATATATTAGTAGTGATGGAAGCCACACTGCGGCTGATGACGA
26825	ircomb	NUDT16	70	66	136	-22.2389	-18.6067	0	-0.8	-5.2	-1.4	0	-1.9	0	-8.26679					0.462724	0.845688							309	69	0.473926	0	0						CGAAATGGGCCGCATTGCGGGATCCAATTGAAATTCCGTCTTCAAGAAGAAACACCCGTGGAGGAAGAAGACATTATACAAAACAAATTTAGAAACTGCTCTCCAGGACTTGGGACTGCTGCAGTCTGGCTCATTTCAGGCCTTAAGATTCCAGCTCATCACTAGAGGGGATCATGAGTGGAAAAACAAACACACTGCGGCTGATGACGA
26826	ircomb	NUDT16	70	66	136	-25.2039	-17.3304	-3.9	-1	-5.2	0	0	-2.6	-0.9				5.41252	-0.296356	-0.67936	-0.296397							54	224	0.177049	1	2	-5.92985	-2.7951		-4.29418		CGAAATGGGCCGCATTGCTTAGGTCCTAGGGGAGTCGGGACCCTGGGATGGTCCGAAGCCCCCAGAACCAGTACCCTGCTGAACTCATGCGCAGATTGCTCTCCAGGACTTGGGACTGCTGCAGTCTGGCTCATTTCAGGCCTTAAGATTCCAGCTCATCACTAGAGTGAGCTGTATTTTCAAGGCCCTACACACTGCGGCTGATGACGA
26827	ircomb	NUDT16	70	66	136	-25.4221	-3.02532	-5.7	-5.9	-4.4	-4.2	0	-1.4	-1.4	-7.47573			4.41651	-1.29237	-0.572724	-0.189761							179	190	0.577419	1	1	-0.199189		3.20778			CGAAATGGGCCGCATTGCCTCCTGAATAACTGGGAGCGCTACTCGCCAGGTGGACTCGGAGTCCGCGAGCGTCGTCGGCAAGCGGCCGCCTTTCCACGGCTCTCCAGGACTTGGGACTGCTGCAGTCTGGCTCATTTCAGGCCTTAAGATTCCAGCTCATCACTAGAGGTACTCCGAGCACTATGTCGTCCCCACTGCGGCTGATGACGA
26828	ircomb	NUDT16	70	66	136	-20.589	-19.2059	-5.7	-2.9	-5.6	-2.4	0	-2.4	-3.3	-7.59991			4.25704	-1.45184	0.168439	0.551403							193	178	0.18903	2	2	-1.21806					CGAAATGGGCCGCATTGCTGCATTCTGCGGGGGCCAGTGCCCACTACCAGCACCTTGATTCTTCCTCCAGAGTACAGTTCTTGGGGCTACCCCTATGGCTCTCCAGGACTTGGGACTGCTGCAGTCTGGCTCATTTCAGGCCTTAAGATTCCAGCTCATCACTAGAGAGGCCCCACCGTCTTATGAGCAGAGCACTGCGGCTGATGACGA
26829	ircomb	NUDT16	70	66	136	-17.8214	-18.7197	-4.5	-3	-3.1	-8.4	0	-1.3	0	-8.03067					0.159231	0.542195							525	153	0.607639	0	0						CGAAATGGGCCGCATTGCCGAAGGAGTCGCACGCCGACACTTCAGCACCAGTGGCGGTGGCCACCACTGTGGGCGGAGATGGCTGCGACGCGTGCGCAGGCTCTCCAGGACTTGGGACTGCTGCAGTCTGGCTCATTTCAGGCCTTAAGATTCCAGCTCATCACTAGAGATCTCGATCCCAAACTCCCTCCTCACTGCGGCTGATGACGA
26830	ircomb	NUDT16	70	66	136	-24.8093	-18.7197	-4.4	-6	-3.1	-8.6	0	-5.7	-2.1	-6.10852					2.20781	2.59078							210	8	0.143934	0	0						CGAAATGGGCCGCATTGCGCCGTTATGCAAGACTGGTACCACCGCATCGACCCCACCGTGCTGCTGGGCGCGCTGCCGTTGCGGAGCTTGACGCGCCAGGCTCTCCAGGACTTGGGACTGCTGCAGTCTGGCTCATTTCAGGCCTTAAGATTCCAGCTCATCACTAGAGCTGGTACAGGACGAGAACGTGCGCACTGCGGCTGATGACGA
26831	ircomb	NUDT16	70	66	136	-28.1087	-17.9971	-4.1	-0.7	-5.6	-2.8	0	-1.3	-0.1				0.985068	-4.72381	-1.09295	-0.709984							88	237	0.55	1	1	-2.47908	-2.40595	-1.20011	-4.41569		CGAAATGGGCCGCATTGCCCAAGGGGTCATAGACATCTATGTCAGACCACAGCACGTGACTCCAGTCAGTGGTCCTGGTCCCACTGTCCCAGTGTAGGCTCTCCAGGACTTGGGACTGCTGCAGTCTGGCTCATTTCAGGCCTTAAGATTCCAGCTCATCACTAGAGGAACAGAGACCCGCCTTAAGAGACTCACTGCGGCTGATGACGA
26832	ircomb	NUDT16	70	66	136	-26.2361	-3.02532	0	-5.8	-4	-4.8	0	-6.7	-2.8														44	0	0.666667	0	0						CGAAATGGGCCGCATTGCCTTGGACAAGATACGTGGCGTGCGGATCCACTGAGGGTCCACAGAGAGGGGCGCCCATCTCCTGCGTCTCAGTTATCCTGGCTCTCCAGGACTTGGGACTGCTGCAGTCTGGCTCATTTCAGGCCTTAAGATTCCAGCTCATCACTAGAGGTGTTGGGAATTCTGTGCCCTAACCACTGCGGCTGATGACGA
26833	ircomb	NUDT16	70	66	136	-28.7092	-17.9538	-8.2	-4.3	-5.2	-4.4	0	-1.1	-2.8	-10.2276			3.71133	-1.99755	-0.0440635	0.3389							1198	553	0.541591	1	4	-0.062531	1.89583	2.92288	0.200541		CGAAATGGGCCGCATTGCCCCGTCGGCTCGTGCCCCAGCGTCCCCAAAAGTGCAGAGGCAGCGGCTGCAGCATCCAGCCAGCTTGGATGTCTGGCCTGCTCTCCAGGACTTGGGACTGCTGCAGTCTGGCTCATTTCAGGCCTTAAGATTCCAGCTCATCACTAGAGACTTCCAGGACTCTGAAGAAACAGCCACTGCGGCTGATGACGA
26834	ircomb	NUDT16	70	66	136	-7.77267	-4.58327	-5.9	-5.5	-5.2	-8.7	-0.2	0	-3.7				2.85218	-2.8567	0.342354	0.725317							51	169	0.0391705	1	3	1.45251					CGAAATGGGCCGCATTGCTGGCTTAAGTTGGGGGAGGCCGCCGGCCCGTTCGGTTCCGGGCGTTACCATCGTCCGTGCGCACCGCCCGGCGTCCAGGCTCTCCAGGACTTGGGACTGCTGCAGTCTGGCTCATTTCAGGCCTTAAGATTCCAGCTCATCACTAGAGATTTGGCAATTCTTCGCTGAAGTCCACACTGCGGCTGATGACGA
26835	ircomb	NUDT16	70	66	136	-17.7506	-17.5159	-10.6	-5.3	-5.6	-5.6	0	-3.3	-7.8	-8.43324			1.61734	-4.09154	-0.555101	-0.172137							2080	2866	0.431714	1	1	-1.67238	-1.16203	-0.162431	-3.09884		CGAAATGGGCCGCATTGCCCACCCCACCTACGACCTGGATCCTGTGGCCTGCTTCCTGAGCTGGTGCCGGCGGGTGGGGCTGGAGCTGAGTCCCAAGGCTCTCCAGGACTTGGGACTGCTGCAGTCTGGCTCATTTCAGGCCTTAAGATTCCAGCTCATCACTAGAGGTGGCGGTCAGCCGGCAGGGCACCACACTGCGGCTGATGACGA
26836	ircomb	NUDT16	70	66	136	-19.2186	-2.32977	-1.8	-9.7	-4.4	-4.2	0	-4.8	-8.9				2.3583	-3.35058	-1.27063	-0.887669							1	1758	0.00113895	1	2	-2.65277	-1.63004		-3.48139		CGAAATGGGCCGCATTGCTACCGGAGAAAGgtggcggcggcggtccaagatggcggaactgcagctggacccggcgatggcggggctgggagggggcgGCTCTCCAGGACTTGGGACTGCTGCAGTCTGGCTCATTTCAGGCCTTAAGATTCCAGCTCATCACTAGAGccgggtcccggaccacccgagcgCCACTGCGGCTGATGACGA
26837	ircomb	NUDT16	70	66	136	-23.1465	-17.5159	-5.1	-4	-5.6	-6.5	0	-1.8	-1.6	-5.90539			3.02358	-2.6853	0.539917	0.922881							975	271	0.334018	2	4	0.324841	1.80762		0.0330013		CGAAATGGGCCGCATTGCGCTCTCGTCCCTTGGGAGCCTGCTGAGGAGCCAGCGGCCCATGGGGACCTCAAGGAGGGGACTCCGAGGCCCTGCCCAGGCTCTCCAGGACTTGGGACTGCTGCAGTCTGGCTCATTTCAGGCCTTAAGATTCCAGCTCATCACTAGAGGTTCCTACCCCCGGCTTCTTCTCCACACTGCGGCTGATGACGA
26838	ircomb	NUDT16	70	66	136	-26.9395	-3.02532	-4	-4.4	-4	0	0	-6	-7.4	-7.16993			4.63326	-1.07562	-0.485999	-0.103035							290	264	0.581162	2	3	-2.13061	0.46527		-1.12368		CGAAATGGGCCGCATTGCAATGCATTGAGAgggcccggccccgcgccgcccTCCTGCCTTGAGCCCTTAAACTTCTGCGAGCGCAGCCGGGTCTGCAGGCTCTCCAGGACTTGGGACTGCTGCAGTCTGGCTCATTTCAGGCCTTAAGATTCCAGCTCATCACTAGAGGCCTCGCCTCCTGGCCTTTCAGGTCACTGCGGCTGATGACGA
26839	ircomb	NUDT16	70	66	136	-23.3932	-2.62661	-3.3	-3.7	-4	-3.1	0	-3.4	-4.9	-6.74147					-0.0736944	0.309269							106	51	0.546392	0	0						CGAAATGGGCCGCATTGCCATGCTTCAAGTGGCTGCTTTGCCAAGCTCACCAACACCTACTGTCTGGTAGCGATCGGAGGCTCAGAGAACTTCTACAGGCTCTCCAGGACTTGGGACTGCTGCAGTCTGGCTCATTTCAGGCCTTAAGATTCCAGCTCATCACTAGAGTGTGTTCGAGGGCGAGCTCTCCGCCACTGCGGCTGATGACGA
26840	ircomb	NEK1	76	60	136	-2.23494	-10.3248	-3	-10.6	-1.4	-2.1	0	-1.4	-8.1	-5.88874	0.802433	-6.69118	3.55778	-3.01477	0.11569	0.15164							482	351	0.261814	1	1	-5.73594	-3.88375		-2.88735		CGAAATGGGCCGCATTGCAATAAATCCACCCCCACGTGGCCAGCGCCACCTGCCTCATTGTGCCCAGGAGTTCTCCAAACCCGCGCTGCGGAGTGTGGAGAGTCTCAGTGCCCCCTTTCAGTCTGGACTGTGCTGCTGCTGGTTAGACAGTCTTGGTTTCTCTTTCAGGTCCTTCCTCGGGAGGCGGCGAACCACTGCGGCTGATGACGA
26841	ircomb	NEK1	76	60	136	-27.6431	-9.08605	-4	-2.2	-4.1	-1.6	0	-3.2	-3.1	0.110323	0.802433	-0.69211	6.59679	0.0242394	-0.623885	-0.587935							314	371	0.565766	1	1	-6.05483	-2.10116	-0.727297	-0.754229		CGAAATGGGCCGCATTGCAGCAAATCTTGGGGCCCTGGGCCAGGTCTGCAGCAGCATCAAGGTGGTGCTGCGGAAGGAGGTCTAAAGCCAGGTGTGGAGAGTCTCAGTGCCCCCTTTCAGTCTGGACTGTGCTGCTGCTGGTTAGACAGTCTTGGTTTCTCTTTCAGGGACTGCTCCATACCCCATGATGCACACTGCGGCTGATGACGA
26842	ircomb	NEK1	76	60	136	-14.9143	-10.3248	-2.4	-7.3	-4.3	-5.5	0	-0.5	-1.9	-2.24286	0.802433	-3.04529	6.6211	0.0485461	0.0553164	0.0912666							258	177	0.307876	1	1	-8.55509		-2.98573			CGAAATGGGCCGCATTGCGAGAGGGCACGGCTTTCACTTCCAAGATCCTCTTCTGCGATGTGCTCAGGGCCATCCGGGACTATGCCTTCAAGGTGTGGAGAGTCTCAGTGCCCCCTTTCAGTCTGGACTGTGCTGCTGCTGGTTAGACAGTCTTGGTTTCTCTTTCAGGCGTCCCCCTACCCTGTCATCCTCCACTGCGGCTGATGACGA
26843	ircomb	NEK1	76	60	136	-1.80196	9.26129	-5.2	-0.1	-0.8	-6.8	0	-0.6	-2.7	-4.36923	0.802433	-5.17167	3.44695	-3.1256	-0.874797	-0.838847							130	487	0.273109	2	3	-1.24304	0.532497		1.51612		CGAAATGGGCCGCATTGCACCATTTATCGGGGCCTGCCTACCTTCCTGGAGAATTCCTTTATTGGCTCTGCGCGGGAGCAGTTACTTGAAGTGTGGAGAGTCTCAGTGCCCCCTTTCAGTCTGGACTGTGCTGCTGCTGGTTAGACAGTCTTGGTTTCTCTTTCAGGCAGCCCTCCATGGACCCATGAAAACCACTGCGGCTGATGACGA
26844	ircomb	NEK1	76	60	136	6.34467	10.4694	-2	-2.2	-0.8	-0.6	0	0	-0.2	1.13999	0.802433	0.337555	6.68946	0.116902	-1.08083	-1.04488							676	1499	0.654405	1	1	-4.03372	-0.0159679	1.60285	1.34165		CGAAATGGGCCGCATTGCCCCGACTGTTCAGGGCGTCGCCCGAGACAGGACGGAGTCAAACCCGTGGTATCAACTGAAGACGAGTGTCAGGTGTGGAGAGTCTCAGTGCCCCCTTTCAGTCTGGACTGTGCTGCTGCTGGTTAGACAGTCTTGGTTTCTCTTTCAGGATGTCATTTTCAAAATGCGGGATCACACTGCGGCTGATGACGA
26845	ircomb	NEK1	76	60	136	-13.6481	-9.29361	-2.8	-4.3	-4.1	-2.6	0	0	0	-2.87447	0.802433	-3.6769			0.242159	0.278109							300	78	0.591716	0	0						CGAAATGGGCCGCATTGCACTTCCATAAGAAGTGTCAACCGAAAGCGTCTGAACCGGAATGCTCGACGGAAGGCAGCGCCGCGGATCGAATGGTGTGGAGAGTCTCAGTGCCCCCTTTCAGTCTGGACTGTGCTGCTGCTGGTTAGACAGTCTTGGTTTCTCTTTCAGCTCCCACATCCGACATGCCTGGGCCACTGCGGCTGATGACGA
26846	ircomb	NEK1	76	60	136	-28.6031	-7.83601	0	-3.8	-4.1	-5.6	0	-3.7	-2.1		0.802433				0.578514	0.614464							64	38	0.146453	0	0						CGAAATGGGCCGCATTGCGATTGGGAAAGATGCTCTATTAGGATAAGCAAGTTTGACAGGAAGAAGCTACTCTTCTCCGAATTACACAGAGGTGTGGAGAGTCTCAGTGCCCCCTTTCAGTCTGGACTGTGCTGCTGCTGGTTAGACAGTCTTGGTTTCTCTTTCAGATTGGAGGCTCCCCAAATATTTTGCCACTGCGGCTGATGACGA
26847	ircomb	NEK1	76	60	136	-28.6031	-8.26727	0	0	-4.1	0	0	-0.1	0		0.802433				2.56276	2.59871							88	1	0.264264	0	0						CGAAATGGGCCGCATTGCATAAGGTCCAAGGAAGAGGAAAATAAACCTTCAAGGCAAACTGTGTTCATTGAGACCCTGATTGAAGAGAGAGGTGTGGAGAGTCTCAGTGCCCCCTTTCAGTCTGGACTGTGCTGCTGCTGGTTAGACAGTCTTGGTTTCTCTTTCAGAATATATTAGTAGTGATGGAAGCCACACTGCGGCTGATGACGA
26848	ircomb	NEK1	76	60	136	-32.9306	-9.08605	0	-0.7	-0.8	0	0	-3.5	0		0.802433												7	0	0.114754	0	0						CGAAATGGGCCGCATTGCCTACGTTGCTTGCGTCTTCAAGAAGAAACACCCGTGGAGGAAGAAGACATTATACAAAACAAATTTAGAAACTGTGTGGAGAGTCTCAGTGCCCCCTTTCAGTCTGGACTGTGCTGCTGCTGGTTAGACAGTCTTGGTTTCTCTTTCAGGGGATCATGAGTGGAAAAACAAACACACTGCGGCTGATGACGA
26849	ircomb	NEK1	76	60	136	-38.7561	-7.91236	-3.9	-3.8	-0.8	-3.3	0	-1.1	-0.9		0.802433		4.838	-1.73455	-1.28515	-1.2492							56	511	0.2249	2	3	-0.606179	2.13129		3.27535		CGAAATGGGCCGCATTGCCAACGAGCGAAAGGGACCCTGGGATGGTCCGAAGCCCCCAGAACCAGTACCCTGCTGAACTCATGCGCAGATTGTGTGGAGAGTCTCAGTGCCCCCTTTCAGTCTGGACTGTGCTGCTGCTGGTTAGACAGTCTTGGTTTCTCTTTCAGTGAGCTGTATTTTCAAGGCCCTACACACTGCGGCTGATGACGA
26850	ircomb	NEK1	76	60	136	-13.5533	-10.3248	-5.7	-8.9	-4.4	-9.1	0	-0.8	-1.4	-1.54179	0.802433	-2.34423	5.77619	-0.796359	-0.547887	-0.511937							575	560	0.603358	1	2	-3.30471	0.0815169	0.63134	1.3338		CGAAATGGGCCGCATTGCAGAGCAAAACCTCGCTACTCGCCAGGTGGACTCGGAGTCCGCGAGCGTCGTCGGCAAGCGGCCGCCTTTCCACGGTGTGGAGAGTCTCAGTGCCCCCTTTCAGTCTGGACTGTGCTGCTGCTGGTTAGACAGTCTTGGTTTCTCTTTCAGGTACTCCGAGCACTATGTCGTCCCCACTGCGGCTGATGACGA
26851	ircomb	NEK1	76	60	136	-32.9751	-9.22076	-5.7	-4.6	-4.1	-5.3	0	-3.3	-3.3		0.802433		2.81843	-3.75412	-1.09829	-1.06234							52	142	0.547368	2	2	1.10377					CGAAATGGGCCGCATTGCGCCTGGAGATCAGTGCCCACTACCAGCACCTTGATTCTTCCTCCAGAGTACAGTTCTTGGGGCTACCCCTATGGTGTGGAGAGTCTCAGTGCCCCCTTTCAGTCTGGACTGTGCTGCTGCTGGTTAGACAGTCTTGGTTTCTCTTTCAGAGGCCCCACCGTCTTATGAGCAGAGCACTGCGGCTGATGACGA
26852	ircomb	NEK1	76	60	136	-21.4458	-12.0844	-4.5	-5.7	-4.3	-3.9	0	-0.1	0	-0.00904514	0.802433	-0.811478	5.80354	-0.769014	-0.085008	-0.0490578							638	272	0.628571	1	3	-2.82095	0.584187	1.20307	1.83962		CGAAATGGGCCGCATTGCGCTTCTTCGTTTACACTTCAGCACCAGTGGCGGTGGCCACCACTGTGGGCGGAGATGGCTGCGACGCGTGCGCAGGTGTGGAGAGTCTCAGTGCCCCCTTTCAGTCTGGACTGTGCTGCTGCTGGTTAGACAGTCTTGGTTTCTCTTTCAGATCTCGATCCCAAACTCCCTCCTCACTGCGGCTGATGACGA
26853	ircomb	NEK1	76	60	136	-30.8215	-12.0844	-4.4	-8.2	-4.3	-6	0	-0.1	-1.8	1.42146	0.802433	0.619031			0.0624933	0.0984435							103	53	0.405512	0	0						CGAAATGGGCCGCATTGCAGTCTATTACCTTACCACCGCATCGACCCCACCGTGCTGCTGGGCGCGCTGCCGTTGCGGAGCTTGACGCGCCAGGTGTGGAGAGTCTCAGTGCCCCCTTTCAGTCTGGACTGTGCTGCTGCTGGTTAGACAGTCTTGGTTTCTCTTTCAGCTGGTACAGGACGAGAACGTGCGCACTGCGGCTGATGACGA
26854	ircomb	NEK1	76	60	136	-32.1315	-8.67381	-4.1	-3.4	-4.1	-7.4	0	-4.1	-0.1	-0.879146	0.802433	-1.68158	6.45376	-0.118793	-0.566734	-0.530784							159	199	0.484756	1	1	-6.18197		-1.36799			CGAAATGGGCCGCATTGCGGGCTGCCCCATCTATGTCAGACCACAGCACGTGACTCCAGTCAGTGGTCCTGGTCCCACTGTCCCAGTGTAGGTGTGGAGAGTCTCAGTGCCCCCTTTCAGTCTGGACTGTGCTGCTGCTGGTTAGACAGTCTTGGTTTCTCTTTCAGGAACAGAGACCCGCCTTAAGAGACTCACTGCGGCTGATGACGA
26855	ircomb	NEK1	76	60	136	-14.2379	-10.3248	0	-2.7	-4.1	-4.2	0	-2.1	-2.8	-3.01197	0.802433	-3.81441	5.22162	-1.35093	0.341979	0.377929							408	133	0.398438	2	2	-0.462621					CGAAATGGGCCGCATTGCTACTTCTTGCGCCGTGCGGATCCACTGAGGGTCCACAGAGAGGGGCGCCCATCTCCTGCGTCTCAGTTATCCTGGTGTGGAGAGTCTCAGTGCCCCCTTTCAGTCTGGACTGTGCTGCTGCTGGTTAGACAGTCTTGGTTTCTCTTTCAGGTGTTGGGAATTCTGTGCCCTAACCACTGCGGCTGATGACGA
26856	ircomb	NEK1	76	60	136	-42.2688	-8.04977	-8.2	-2	-0.8	-7.3	0	0	-2.8		0.802433		1.142	-5.43055	-1.48023	-1.44428							24	100	0.685714	1	1	-3.70621					CGAAATGGGCCGCATTGCAGCAAGAATTGTAGCGTCCCCAAAAGTGCAGAGGCAGCGGCTGCAGCATCCAGCCAGCTTGGATGTCTGGCCTGTGTGGAGAGTCTCAGTGCCCCCTTTCAGTCTGGACTGTGCTGCTGCTGGTTAGACAGTCTTGGTTTCTCTTTCAGACTTCCAGGACTCTGAAGAAACAGCCACTGCGGCTGATGACGA
26857	ircomb	NEK1	76	60	136	6.34467	10.1921	-5.9	-5.7	-0.8	-1.2	0	0	-3.7	1.74284	0.802433	0.940409	6.87688	0.304326	0.0331664	0.0691167							1278	334	0.839133	1	1	-7.70212	-3.55476	-0.868	-2.17553		CGAAATGGGCCGCATTGCTTTAAATCCATCGCCGCCGGCCCGTTCGGTTCCGGGCGTTACCATCGTCCGTGCGCACCGCCCGGCGTCCAGGTGTGGAGAGTCTCAGTGCCCCCTTTCAGTCTGGACTGTGCTGCTGCTGGTTAGACAGTCTTGGTTTCTCTTTCAGATTTGGCAATTCTTCGCTGAAGTCCACACTGCGGCTGATGACGA
26858	ircomb	NEK1	76	60	136	-20.4704	-8.17748	-10.6	-2.5	-4.1	-8.1	0	-0.9	-7.8	0.586361	0.802433	-0.216072	6.96206	0.389504	-1.03085	-0.994905							2579	5474	0.628105	1	1	-8.28664	-4.08038	-1.16795	-2.69132		CGAAATGGGCCGCATTGCGCCGCGACCCAAGGATCCTGTGGCCTGCTTCCTGAGCTGGTGCCGGCGGGTGGGGCTGGAGCTGAGTCCCAAGGTGTGGAGAGTCTCAGTGCCCCCTTTCAGTCTGGACTGTGCTGCTGCTGGTTAGACAGTCTTGGTTTCTCTTTCAGGTGGCGGTCAGCCGGCAGGGCACCACACTGCGGCTGATGACGA
26859	ircomb	NEK1	76	60	136	-12.7808	-9.29361	-1.8	-2.9	-4.4	-9.3	0	-2.7	-8.9		0.802433		2.75868	-3.81387	-0.463424	-0.427474							1	305	0.00166945	1	2	-2.19202	-0.892426		0.0118068		CGAAATGGGCCGCATTGCATTCACAAGAAGgcggcggtccaagatggcggaactgcagctggacccggcgatggcggggctgggagggggcgGTGTGGAGAGTCTCAGTGCCCCCTTTCAGTCTGGACTGTGCTGCTGCTGGTTAGACAGTCTTGGTTTCTCTTTCAGccgggtcccggaccacccgagcgCCACTGCGGCTGATGACGA
26860	ircomb	NEK1	76	60	136	-39.2574	-7.83601	-2.6	-1.3	-0.8	-0.9	0	0	-1.9		0.802433				0.509077	0.545027							6	9	0.0652174	0	0						CGAAATGGGCCGCATTGCTATCGGGACGAGACCCCGACTTCGTGCACCCGGATGCCCGCAGCCCCACCAGCCCAGTGCCTGTGCCCGTCATGTGTGGAGAGTCTCAGTGCCCCCTTTCAGTCTGGACTGTGCTGCTGCTGGTTAGACAGTCTTGGTTTCTCTTTCAGATCCTGCACCCCAGCATTCCAGCCACACTGCGGCTGATGACGA
26861	ircomb	NEK1	76	60	136	-27.6431	-8.17748	-5.1	-3.7	-4.1	-6.8	0	-1.8	-1.6	2.58648	0.802433	1.78405	5.7405	-0.832057	-0.789977	-0.754027							1107	1127	0.870283	1	2	-0.361614	2.99993	3.53773	4.24809		CGAAATGGGCCGCATTGCATAGGACGACTTCCTGCTGAGGAGCCAGCGGCCCATGGGGACCTCAAGGAGGGGACTCCGAGGCCCTGCCCAGGTGTGGAGAGTCTCAGTGCCCCCTTTCAGTCTGGACTGTGCTGCTGCTGGTTAGACAGTCTTGGTTTCTCTTTCAGGTTCCTACCCCCGGCTTCTTCTCCACACTGCGGCTGATGACGA
26862	ircomb	NEK1	76	60	136	-15.5438	-10.3248	-4	-3.8	-4.3	-3.6	0	-3.5	-7.4	-1.15863	0.802433	-1.96106	6.92786	0.355304	-0.057147	-0.0211968							737	467	0.403394	1	1	-8.21558	-4.03297	-1.10281	-2.64785		CGAAATGGGCCGCATTGCTTGAGGCATCAAggccccgcgccgcccTCCTGCCTTGAGCCCTTAAACTTCTGCGAGCGCAGCCGGGTCTGCAGGTGTGGAGAGTCTCAGTGCCCCCTTTCAGTCTGGACTGTGCTGCTGCTGGTTAGACAGTCTTGGTTTCTCTTTCAGGCCTCGCCTCCTGGCCTTTCAGGTCACTGCGGCTGATGACGA
26863	ircomb	NEK1	76	60	136	-14.4257	-9.25032	-3.3	-4.7	-4.3	-5.2	0	0	-4.9	-5.67646	0.802433	-6.47889	2.94438	-3.62817	0.351153	0.387103							730	150	0.622336	1	1	-4.60177		-1.6678			CGAAATGGGCCGCATTGCTTCAACGCTAGTTTTGCCAAGCTCACCAACACCTACTGTCTGGTAGCGATCGGAGGCTCAGAGAACTTCTACAGGTGTGGAGAGTCTCAGTGCCCCCTTTCAGTCTGGACTGTGCTGCTGCTGGTTAGACAGTCTTGGTTTCTCTTTCAGTGTGTTCGAGGGCGAGCTCTCCGCCACTGCGGCTGATGACGA
26864	ircomb	NOP16	88	50	138	0.98406	10.1339	-5.2	-6.6	-4.8	-7.8	-2.3	-3.9	-8.2	-2.00512	1.1395	-3.14462	2.71801	-2.97409	-0.349641	-0.173762							1058	924	0.480691	1	1	-3.37692	-2.10545	-0.731383	-0.658824	0.324802	CGAAATGGGCCGCATTGCTCAACGTTATCTGCGCCACCTGCCTCATTGTGCCCAGGAGTTCTCCAAACCCGCGCTGCGGAGTGAGGGGGCTGGGGTTCCGGGTGGCCGTGGGCCTCGGCCGGGAGGTCCGCGAGATGACGGATCCGCGATGTCTCTCTTTGCCGGTAGGTCCTTCCTCGGGAGGCGGCGAACCACTGCGGCTGATGACGA
26865	ircomb	NOP16	88	50	138	-10.3868	-4.15448	-1.8	-4.5	-4.8	-1.8	-2	-2.4	-2.6	2.94699	1.1395	1.80749	5.73007	0.0379663	-0.0134684	0.16241							7666	2173	0.837357	1	2	-3.41009	-0.0557553	0.654655	1.73829	1.71084	CGAAATGGGCCGCATTGCCAAGTTGCATGTGGTCTGCAGCAGCATCAAGGTGGTGCTGCGGAAGGAGGTCTAAAGCCAGGTGAGGGGGCTGGGGTTCCGGGTGGCCGTGGGCCTCGGCCGGGAGGTCCGCGAGATGACGGATCCGCGATGTCTCTCTTTGCCGGTAGGGACTGCTCCATACCCCATGATGCACACTGCGGCTGATGACGA
26866	ircomb	NOP16	88	50	138	9.15773	8.6247	-1.4	-7.5	-4.8	-3.1	-2.3	-4.9	0	-0.103858	1.1395	-1.24335	5.8146	0.122503	-0.439032	-0.263153							1890	1322	0.698448	1	1	-5.75493	-2.34214	-1.80683	-0.538347	-0.75064	CGAAATGGGCCGCATTGCCTGCCCAAATCAAGATCCTCTTCTGCGATGTGCTCAGGGCCATCCGGGACTATGCCTTCAAGGTGAGGGGGCTGGGGTTCCGGGTGGCCGTGGGCCTCGGCCGGGAGGTCCGCGAGATGACGGATCCGCGATGTCTCTCTTTGCCGGTAGGCGTCCCCCTACCCTGTCATCCTCCACTGCGGCTGATGACGA
26867	ircomb	NOP16	88	50	138	-13.0327	-25.4329	-2.7	-2.4	-4.8	-1.5	-3.4	-6.1	-2.7	-2.01106	1.1395	-3.15055	5.90872	0.216624	-0.403012	-0.227133							327	290	0.518225	1	1	-4.08945	-0.611579	-0.138367	1.20307	0.917818	CGAAATGGGCCGCATTGCTCGTCGCGAGGGTTCCTGGAGAATTCCTTTATTGGCTCTGCGCGGGAGCAGTTACTTGAAGTGAGGGGGCTGGGGTTCCGGGTGGCCGTGGGCCTCGGCCGGGAGGTCCGCGAGATGACGGATCCGCGATGTCTCTCTTTGCCGGTAGGCAGCCCTCCATGGACCCATGAAAACCACTGCGGCTGATGACGA
26868	ircomb	NOP16	88	50	138	-14.9628	-27.2603	-2.1	-4.9	-4.8	-2	-1.3	-1.3	-0.4	3.77101	1.1395	2.63152	5.96241	0.270306	-0.196594	-0.0207149							4249	1566	0.878619	1	3	-3.44278	0.0722125	0.564747	1.89306	1.62093	CGAAATGGGCCGCATTGCGAACCACGGAAGAGACAGGACGGAGTCAAACCCGTGGTATCAACTGAAGACGAGTGTCAGGTGAGGGGGCTGGGGTTCCGGGTGGCCGTGGGCCTCGGCCGGGAGGTCCGCGAGATGACGGATCCGCGATGTCTCTCTTTGCCGGTAGGATGTCATTTTCAAAATGCGGGATCACACTGCGGCTGATGACGA
26869	ircomb	NOP16	88	50	138	7.61415	7.81033	-2.7	-1.6	-4.8	-3.6	-2.3	-0.9	-3.5	0.880532	1.1395	-0.258965	5.46709	-0.22501	0.047557	0.223436							3128	962	0.695884	1	1	-4.60649	-1.43401	-0.366975	0.329705	0.68921	CGAAATGGGCCGCATTGCTGCGGGGACAAAAAGCGTCTGAACCGGAATGCTCGACGGAAGGCAGCGCCGCGGATCGAATGGTGAGGGGGCTGGGGTTCCGGGTGGCCGTGGGCCTCGGCCGGGAGGTCCGCGAGATGACGGATCCGCGATGTCTCTCTTTGCCGGTAGCTCCCACATCCGACATGCCTGGGCCACTGCGGCTGATGACGA
26870	ircomb	NOP16	88	50	138	-10.3868	-13.7494	-1.4	-1.2	-4.8	-1.6	-2	-3.6	-2.1	1.19976	1.1395	0.0602669	6.85113	1.15903	-0.586004	-0.410125							3208	2772	0.725464	1	1	-7.41171	-3.28216	-0.850523	-1.35881	0.205663	CGAAATGGGCCGCATTGCCCCCGGCGACCTATAAGCAAGTTTGACAGGAAGAAGCTACTCTTCTCCGAATTACACAGAGGTGAGGGGGCTGGGGTTCCGGGTGGCCGTGGGCCTCGGCCGGGAGGTCCGCGAGATGACGGATCCGCGATGTCTCTCTTTGCCGGTAGATTGGAGGCTCCCCAAATATTTTGCCACTGCGGCTGATGACGA
26871	ircomb	NOP16	88	50	138	-10.3868	-13.6549	-0.5	-0.3	-4.8	-3.8	-2	-1.5	0	-0.885717	1.1395	-2.02521	5.25951	-0.432594	0.0101234	0.186002							860	979	0.200326	1	2	-3.25857	-0.22963		1.51014		CGAAATGGGCCGCATTGCGGGGTTCTACCCAAACCTTCAAGGCAAACTGTGTTCATTGAGACCCTGATTGAAGAGAGAGGTGAGGGGGCTGGGGTTCCGGGTGGCCGTGGGCCTCGGCCGGGAGGTCCGCGAGATGACGGATCCGCGATGTCTCTCTTTGCCGGTAGAATATATTAGTAGTGATGGAAGCCACACTGCGGCTGATGACGA
26872	ircomb	NOP16	88	50	138	-9.79745	-4.36404	0	-0.8	-4.8	0	-2	-3	0	-4.7606	1.1395	-5.9001	2.45446	-3.23764	-0.549367	-0.373488							787	1048	0.442383	1	3	-0.56519	0.524038	1.81475	1.94027	2.87093	CGAAATGGGCCGCATTGCTCCGCGCACTCCGAAACACCCGTGGAGGAAGAAGACATTATACAAAACAAATTTAGAAACTGTGAGGGGGCTGGGGTTCCGGGTGGCCGTGGGCCTCGGCCGGGAGGTCCGCGAGATGACGGATCCGCGATGTCTCTCTTTGCCGGTAGGGGATCATGAGTGGAAAAACAAACACACTGCGGCTGATGACGA
26873	ircomb	NOP16	88	50	138	-11.7129	-14.005	-3.9	-1.6	-4.8	-3.5	-2	-1.8	-0.9	-7.08481	1.1395	-8.2243	2.63064	-3.06146	-0.783739	-0.60786							1094	1891	0.507186	1	1	-2.93691	-1.72585	-0.449387	-0.289302	0.606798	CGAAATGGGCCGCATTGCCTCACGGTCCCTTGGTCCGAAGCCCCCAGAACCAGTACCCTGCTGAACTCATGCGCAGATTGTGAGGGGGCTGGGGTTCCGGGTGGCCGTGGGCCTCGGCCGGGAGGTCCGCGAGATGACGGATCCGCGATGTCTCTCTTTGCCGGTAGTGAGCTGTATTTTCAAGGCCCTACACACTGCGGCTGATGACGA
26874	ircomb	NOP16	88	50	138	9.19553	9.97267	-5.3	-6.2	-4.8	-4.1	-2.3	-6.5	-1.4	1.78486	1.1395	0.645361	6.32773	0.635633	0.30136	0.477238							3530	643	0.763904	2	2	-3.6403	0.127317		1.9903		CGAAATGGGCCGCATTGCTCGGTCTTTCTGGGTGGACTCGGAGTCCGCGAGCGTCGTCGGCAAGCGGCCGCCTTTCCACGGTGAGGGGGCTGGGGTTCCGGGTGGCCGTGGGCCTCGGCCGGGAGGTCCGCGAGATGACGGATCCGCGATGTCTCTCTTTGCCGGTAGGTACTCCGAGCACTATGTCGTCCCCACTGCGGCTGATGACGA
26875	ircomb	NOP16	88	50	138	-11.4944	-12.8384	-5.7	-8.7	-4.8	-5.7	-2	-4.4	-0.9	-5.41911	1.1395	-6.5586	2.29393	-3.39817	-0.176016	-0.000137678							2058	1739	0.370077	1	1	-2.68227	-1.70405	-0.386367	-0.306339	0.669819	CGAAATGGGCCGCATTGCCAAACCGGTCTAAGCACCTTGATTCTTCCTCCAGAGTACAGTTCTTGGGGCTACCCCTATGGTGAGGGGGCTGGGGTTCCGGGTGGCCGTGGGCCTCGGCCGGGAGGTCCGCGAGATGACGGATCCGCGATGTCTCTCTTTGCCGGTAGAGGCCCCACCGTCTTATGAGCAGAGCACTGCGGCTGATGACGA
26876	ircomb	NOP16	88	50	138	-28.4724	-16.6034	-3	-4.4	-4.8	-7.1	-3.7	-0.3	0	4.97106	1.1395	3.83157	6.83571	1.14361	1.98679	2.16267							12428	141	0.70314	1	1	-6.70918		0.300266		1.35645	CGAAATGGGCCGCATTGCGGGGTCCCATGGCAGTGGCGGTGGCCACCACTGTGGGCGGAGATGGCTGCGACGCGTGCGCAGGTGAGGGGGCTGGGGTTCCGGGTGGCCGTGGGCCTCGGCCGGGAGGTCCGCGAGATGACGGATCCGCGATGTCTCTCTTTGCCGGTAGATCTCGATCCCAAACTCCCTCCTCACTGCGGCTGATGACGA
26877	ircomb	NOP16	88	50	138	-24.8995	-17.4441	-4.5	-5.7	-4.8	-4.5	-3.7	-6.9	-2.9	1.82179	1.1395	0.682292	6.76109	1.06899	1.50632	1.6822							6508	156	0.751848	1	1	-6.14496		0.373522		1.42971	CGAAATGGGCCGCATTGCTTTTCGGCTCGCGACCCCACCGTGCTGCTGGGCGCGCTGCCGTTGCGGAGCTTGACGCGCCAGGTGAGGGGGCTGGGGTTCCGGGTGGCCGTGGGCCTCGGCCGGGAGGTCCGCGAGATGACGGATCCGCGATGTCTCTCTTTGCCGGTAGCTGGTACAGGACGAGAACGTGCGCACTGCGGCTGATGACGA
26878	ircomb	NOP16	88	50	138	-10.3868	-6.52362	-4.1	-6.1	-4.8	-4.6	-2	-1.5	0	-0.281771	1.1395	-1.42127			-0.169722	0.00615713							113	56	0.624309	0	0						CGAAATGGGCCGCATTGCTACATCCCTCATACAGCACGTGACTCCAGTCAGTGGTCCTGGTCCCACTGTCCCAGTGTAGGTGAGGGGGCTGGGGTTCCGGGTGGCCGTGGGCCTCGGCCGGGAGGTCCGCGAGATGACGGATCCGCGATGTCTCTCTTTGCCGGTAGGAACAGAGACCCGCCTTAAGAGACTCACTGCGGCTGATGACGA
26879	ircomb	NOP16	88	50	138	8.29716	10.1727	0	-7	-4.8	-4.3	-2.3	-2.8	-4.5	1.43025	1.1395	0.290758	5.62002	-0.0720823	-0.17977	-0.00389104							2265	1121	0.635879	1	2	-3.83111	-0.552876	0.259508	1.22848	1.31569	CGAAATGGGCCGCATTGCCGATATTCAAACCTGAGGGTCCACAGAGAGGGGCGCCCATCTCCTGCGTCTCAGTTATCCTGGTGAGGGGGCTGGGGTTCCGGGTGGCCGTGGGCCTCGGCCGGGAGGTCCGCGAGATGACGGATCCGCGATGTCTCTCTTTGCCGGTAGGTGTTGGGAATTCTGTGCCCTAACCACTGCGGCTGATGACGA
26880	ircomb	NOP16	88	50	138	-9.79745	-13.5744	-8.2	-8.5	-4.8	-1	-2	-2.1	-2.8	-7.53916	1.1395	-8.67866	1.90437	-3.78773	0.00682149	0.1827							561	269	0.478261	1	1	-1.64619	-0.937358	0.256609	0.415422	1.31279	CGAAATGGGCCGCATTGCCCCTTAGGCTTAAGTGCAGAGGCAGCGGCTGCAGCATCCAGCCAGCTTGGATGTCTGGCCTGTGAGGGGGCTGGGGTTCCGGGTGGCCGTGGGCCTCGGCCGGGAGGTCCGCGAGATGACGGATCCGCGATGTCTCTCTTTGCCGGTAGACTTCCAGGACTCTGAAGAAACAGCCACTGCGGCTGATGACGA
26881	ircomb	NOP16	88	50	138	-14.9628	-15.1986	-4.7	-10.5	-4.8	-6.1	-1.2	-7	-2.9	4.33628	1.1395	3.19679	6.26055	0.568448	0.38923	0.565109							4028	594	0.812916	1	2	-4.18713	-0.465967	0.306103	1.38926	1.36229	CGAAATGGGCCGCATTGCCCCCGATCCATCTTCGGTTCCGGGCGTTACCATCGTCCGTGCGCACCGCCCGGCGTCCAGGTGAGGGGGCTGGGGTTCCGGGTGGCCGTGGGCCTCGGCCGGGAGGTCCGCGAGATGACGGATCCGCGATGTCTCTCTTTGCCGGTAGATTTGGCAATTCTTCGCTGAAGTCCACACTGCGGCTGATGACGA
26882	ircomb	NOP16	88	50	138	-10.3868	-6.4235	-10.6	-9.3	-4.8	-2.2	-2	-6.1	-7.1	2.97248	1.1395	1.83298	6.36909	0.676994	0.298777	0.474655							3044	509	0.835805	1	2	-4.11872	-0.322495	0.62004	1.54526	1.67622	CGAAATGGGCCGCATTGCGGGAATGGCGCTCTGCTTCCTGAGCTGGTGCCGGCGGGTGGGGCTGGAGCTGAGTCCCAAGGTGAGGGGGCTGGGGTTCCGGGTGGCCGTGGGCCTCGGCCGGGAGGTCCGCGAGATGACGGATCCGCGATGTCTCTCTTTGCCGGTAGGTGGCGGTCAGCCGGCAGGGCACCACACTGCGGCTGATGACGA
26883	ircomb	NOP16	88	50	138	7.92791	6.89792	-2.2	-1.9	-4.8	-3	-2.3	-5	-7.3		1.1395		2.09219	-3.59991	-0.454217	-0.278339							1	194	0.00258398	1	1	-5.11446					CGAAATGGGCCGCATTGCACGGACTGCCAAgatggcggaactgcagctggacccggcgatggcggggctgggagggggcgGTGAGGGGGCTGGGGTTCCGGGTGGCCGTGGGCCTCGGCCGGGAGGTCCGCGAGATGACGGATCCGCGATGTCTCTCTTTGCCGGTAGccgggtcccggaccacccgagcgCCACTGCGGCTGATGACGA
26884	ircomb	NOP16	88	50	138	-10.2755	-14.8369	-2.6	-8.3	-4.8	-3.4	-2	-4.4	-1.9	-4.24279	1.1395	-5.38228	2.57317	-3.11893	-0.41963	-0.243751							1475	1144	0.609504	1	1	-3.2181	-2.04678	-0.703429	-0.616863	0.352757	CGAAATGGGCCGCATTGCGTTGTTCGGGAGTGCACCCGGATGCCCGCAGCCCCACCAGCCCAGTGCCTGTGCCCGTCATGTGAGGGGGCTGGGGTTCCGGGTGGCCGTGGGCCTCGGCCGGGAGGTCCGCGAGATGACGGATCCGCGATGTCTCTCTTTGCCGGTAGATCCTGCACCCCAGCATTCCAGCCACACTGCGGCTGATGACGA
26885	ircomb	NOP16	88	50	138	-10.3868	-4.54928	-5.2	-9.1	-4.8	-5.2	-2	-5.9	0	1.72797	1.1395	0.588471	6.45518	0.763077	0.612523	0.788402							2497	246	0.833166	1	1	-6.0891	-2.23335	-1.02618	-0.355669	0.030004	CGAAATGGGCCGCATTGCCCCGACACGCTGCCAGCGGCCCATGGGGACCTCAAGGAGGGGACTCCGAGGCCCTGCCCAGGTGAGGGGGCTGGGGTTCCGGGTGGCCGTGGGCCTCGGCCGGGAGGTCCGCGAGATGACGGATCCGCGATGTCTCTCTTTGCCGGTAGGTTCCTACCCCCGGCTTCTTCTCCACACTGCGGCTGATGACGA
26886	ircomb	NOP16	88	50	138	10.0684	9.0459	-7.7	-6	-4.8	-4.2	-2.3	-6.7	-5.5	2.26646	1.1395	1.12696	6.71495	1.02285	-0.0487885	0.12709							4283	1284	0.840628	1	2	-6.05193	-2.01654	-0.0818108	-0.108901	0.974375	CGAAATGGGCCGCATTGCATATCCACCATGcccTCCTGCCTTGAGCCCTTAAACTTCTGCGAGCGCAGCCGGGTCTGCAGGTGAGGGGGCTGGGGTTCCGGGTGGCCGTGGGCCTCGGCCGGGAGGTCCGCGAGATGACGGATCCGCGATGTCTCTCTTTGCCGGTAGGCCTCGCCTCCTGGCCTTTCAGGTCACTGCGGCTGATGACGA
26887	ircomb	NOP16	88	50	138	10.0684	7.24871	-3.3	-2.8	-4.8	-2.1	-2.3	-1.5	-4.9	2.1465	1.1395	1.007	6.11491	0.422806	0.00751962	0.183398							4456	1326	0.769736	1	2	-4.26765	-0.647201	-0.0973772	1.19123	0.958808	CGAAATGGGCCGCATTGCGCCGACACGTTCACCAACACCTACTGTCTGGTAGCGATCGGAGGCTCAGAGAACTTCTACAGGTGAGGGGGCTGGGGTTCCGGGTGGCCGTGGGCCTCGGCCGGGAGGTCCGCGAGATGACGGATCCGCGATGTCTCTCTTTGCCGGTAGTGTGTTCGAGGGCGAGCTCTCCGCCACTGCGGCTGATGACGA
26888	ircomb	TCF19	106	31	137	-19.238	-23.1936	-4	-5.2	-5.1	-5	-0.6	-3.8	-8.1	-7.58246	-5.11235	-2.4701	1.81919	-2.62766	-0.829769	-0.587459							578	1182	0.463512	1	1	-2.01513	-1.36519	-0.375505	0.471552		CGAAATGGGCCGCATTGCGCGTTAGGCCGTTGCCCAGGAGTTCTCCAAACCCGCGCTGCGGAGTGATGTGTTCGTATTGCACGTAGACGTGTGTATAACAGGACCTCCTTCCCCGGCCCCGCCACCCCGACACACACAGGAGCTGCCTAAAGTATCCTTGCCTTGCAGGTCCTTCCTCGGGAGGCGGCGAACCACTGCGGCTGATGACGA
26889	ircomb	TCF19	106	31	137	5.99281	7.48754	-1.8	-0.4	-5.1	-5	-0.7	-4.1	-2	-4.54946	-5.11235	0.562889	6.16035	1.7135	-1.05296	-0.810654							293	645	0.628755	2	2	-3.42986	0.222016		2.55948		CGAAATGGGCCGCATTGCAATAGGACCCTCGGTGGTGCTGCGGAAGGAGGTCTAAAGCCAGGTGATGTGTTCGTATTGCACGTAGACGTGTGTATAACAGGACCTCCTTCCCCGGCCCCGCCACCCCGACACACACAGGAGCTGCCTAAAGTATCCTTGCCTTGCAGGGACTGCTCCATACCCCATGATGCACACTGCGGCTGATGACGA
26890	ircomb	TCF19	106	31	137	-13.3371	-25.5276	-1.9	-2.3	-5.1	-5	-0.6	-4.4	-0.8	-5.63213	-5.11235	-0.519777	1.211	-3.23584	-0.735097	-0.492787							2125	2316	0.740676	1	1	-1.73107	-1.5017	-0.434422	0.264897		CGAAATGGGCCGCATTGCTCCCGCCCGGGATGCTCAGGGCCATCCGGGACTATGCCTTCAAGGTGATGTGTTCGTATTGCACGTAGACGTGTGTATAACAGGACCTCCTTCCCCGGCCCCGCCACCCCGACACACACAGGAGCTGCCTAAAGTATCCTTGCCTTGCAGGCGTCCCCCTACCCTGTCATCCTCCACTGCGGCTGATGACGA
26891	ircomb	TCF19	106	31	137	-6.36347	-7.66194	-5.1	-2.1	-5.1	-5	-3.1	-5.6	-2.7	-7.14466	-5.11235	-2.03231	1.81748	-2.62936	-0.583668	-0.341358							570	1019	0.349265	2	3	-0.658581	-0.00982793		1.82672		CGAAATGGGCCGCATTGCGGGGCACGGCGAATTGGCTCTGCGCGGGAGCAGTTACTTGAAGTGATGTGTTCGTATTGCACGTAGACGTGTGTATAACAGGACCTCCTTCCCCGGCCCCGCCACCCCGACACACACAGGAGCTGCCTAAAGTATCCTTGCCTTGCAGGCAGCCCTCCATGGACCCATGAAAACCACTGCGGCTGATGACGA
26892	ircomb	TCF19	106	31	137	-7.81458	-4.97112	-2.1	-3.1	-5.1	-5	-3.1	-1	-0.2	-4.42999	-5.11235	0.682365	2.25008	-2.19677	-0.182272	0.0600384							406	256	0.501235	1	1	-3.44035	-2.49245	-1.19256	-0.606003		CGAAATGGGCCGCATTGCTTCCTCTCACATCCCGTGGTATCAACTGAAGACGAGTGTCAGGTGATGTGTTCGTATTGCACGTAGACGTGTGTATAACAGGACCTCCTTCCCCGGCCCCGCCACCCCGACACACACAGGAGCTGCCTAAAGTATCCTTGCCTTGCAGGATGTCATTTTCAAAATGCGGGATCACACTGCGGCTGATGACGA
26893	ircomb	TCF19	106	31	137	-20.7594	-19.1072	-2.7	-4.2	-5.1	-5	-0.6	-0.9	-3.1	-5.85798	-5.11235	-0.745628	0.964017	-3.48283	-1.07236	-0.830051							531	997	0.761836	1	1	-0.778536	-0.719958	0.515321	1.01815		CGAAATGGGCCGCATTGCTTGCCGGCCCACGCTCGACGGAAGGCAGCGCCGCGGATCGAATGGTGATGTGTTCGTATTGCACGTAGACGTGTGTATAACAGGACCTCCTTCCCCGGCCCCGCCACCCCGACACACACAGGAGCTGCCTAAAGTATCCTTGCCTTGCAGCTCCCACATCCGACATGCCTGGGCCACTGCGGCTGATGACGA
26894	ircomb	TCF19	106	31	137	4.43734	8.11026	-0.3	-3.8	-5.1	-5	-0.7	-6.9	-2.1	-5.29155	-5.11235	-0.179202	4.82089	0.374051	-0.279232	-0.0369221							241	171	0.525054	1	1	-5.84023		-1.78814			CGAAATGGGCCGCATTGCAACCGCATCATGAAGAAGCTACTCTTCTCCGAATTACACAGAGGTGATGTGTTCGTATTGCACGTAGACGTGTGTATAACAGGACCTCCTTCCCCGGCCCCGCCACCCCGACACACACAGGAGCTGCCTAAAGTATCCTTGCCTTGCAGATTGGAGGCTCCCCAAATATTTTGCCACTGCGGCTGATGACGA
26895	ircomb	TCF19	106	31	137	4.43734	7.58654	0	-1.4	-5.1	-5	-0.7	-1.2	0		-5.11235				-0.942461	-0.700151							32	70	0.52459	0	0						CGAAATGGGCCGCATTGCCATGGATCCTACGTGTTCATTGAGACCCTGATTGAAGAGAGAGGTGATGTGTTCGTATTGCACGTAGACGTGTGTATAACAGGACCTCCTTCCCCGGCCCCGCCACCCCGACACACACAGGAGCTGCCTAAAGTATCCTTGCCTTGCAGAATATATTAGTAGTGATGGAAGCCACACTGCGGCTGATGACGA
26896	ircomb	TCF19	106	31	137	-7.51487	7.2801	0	-0.7	-5.1	-5	-0.7	-4.1	0	-5.08746	-5.11235	0.0248897			1.48666	1.72897							105	6	0.326087	0	0						CGAAATGGGCCGCATTGCCATTTGGCTACTGAAGACATTATACAAAACAAATTTAGAAACTGTGATGTGTTCGTATTGCACGTAGACGTGTGTATAACAGGACCTCCTTCCCCGGCCCCGCCACCCCGACACACACAGGAGCTGCCTAAAGTATCCTTGCCTTGCAGGGGATCATGAGTGGAAAAACAAACACACTGCGGCTGATGACGA
26897	ircomb	TCF19	106	31	137	-8.51302	-15.6131	0	-0.5	-5.1	-5	-1.2	-1.4	-2.3		-5.11235				-0.820655	-0.578345							6	14	0.4	0	0						CGAAATGGGCCGCATTGCAGGTTCCCAAGAGATGTTGGAGTTGCTGTTATTATTTATCGTGTGATGTGTTCGTATTGCACGTAGACGTGTGTATAACAGGACCTCCTTCCCCGGCCCCGCCACCCCGACACACACAGGAGCTGCCTAAAGTATCCTTGCCTTGCAGATATGGGACCCGTACACATGGACTCACACTGCGGCTGATGACGA
26898	ircomb	TCF19	106	31	137	-8.37794	5.94963	-3.9	-4.2	-5.1	-5	-0.7	-3.5	-0.9		-5.11235				-0.685622	-0.443311							41	72	0.42268	0	0						CGAAATGGGCCGCATTGCATCCCATCCGGCACCAGTACCCTGCTGAACTCATGCGCAGATTGTGATGTGTTCGTATTGCACGTAGACGTGTGTATAACAGGACCTCCTTCCCCGGCCCCGCCACCCCGACACACACAGGAGCTGCCTAAAGTATCCTTGCCTTGCAGTGAGCTGTATTTTCAAGGCCCTACACACTGCGGCTGATGACGA
26899	ircomb	TCF19	106	31	137	-22.3089	-23.1936	-5.5	-4.1	-5.1	-5	-0.6	-3.8	-1.4	-3.43311	-5.11235	1.67924	1.87129	-2.57555	-0.11988	0.12243							2077	752	0.785255	1	1	-1.76881	-1.08284	0.0722928	0.759911		CGAAATGGGCCGCATTGCCTTAGCCCTTTGGAGCGTCGTCGGCAAGCGGCCGCCTTTCCACGGTGATGTGTTCGTATTGCACGTAGACGTGTGTATAACAGGACCTCCTTCCCCGGCCCCGCCACCCCGACACACACAGGAGCTGCCTAAAGTATCCTTGCCTTGCAGGTACTCCGAGCACTATGTCGTCCCCACTGCGGCTGATGACGA
26900	ircomb	TCF19	106	31	137	1.32253	6.71001	-5.7	-2.1	-5.1	-5	-0.7	-5	-1.4	-7.15987	-5.11235	-2.04752	4.48984	0.0430003	-0.269388	-0.0270772							142	170	0.306034	1	3	0.400913		3.97998			CGAAATGGGCCGCATTGCCGCCCTGAAATTCCAGAGTACAGTTCTTGGGGCTACCCCTATGGTGATGTGTTCGTATTGCACGTAGACGTGTGTATAACAGGACCTCCTTCCCCGGCCCCGCCACCCCGACACACACAGGAGCTGCCTAAAGTATCCTTGCCTTGCAGAGGCCCCACCGTCTTATGAGCAGAGCACTGCGGCTGATGACGA
26901	ircomb	TCF19	106	31	137	-18.9844	-12.7889	-2.7	-6.5	-4.4	-5	-0.1	-1.2	0	-2.79226	-5.11235	2.32009	5.08633	0.639482	-0.517636	-0.275326							1197	906	0.737523	1	1	-3.56528	-0.656101	0.660626	1.55748		CGAAATGGGCCGCATTGCCACTCACTTGCTCTGTGGGCGGAGATGGCTGCGACGCGTGCGCAGGTGATGTGTTCGTATTGCACGTAGACGTGTGTATAACAGGACCTCCTTCCCCGGCCCCGCCACCCCGACACACACAGGAGCTGCCTAAAGTATCCTTGCCTTGCAGATCTCGATCCCAAACTCCCTCCTCACTGCGGCTGATGACGA
26902	ircomb	TCF19	106	31	137	-19.6155	-12.1812	-4.4	-3.6	-4.4	-5	-0.1	-6	-1.8	-8.49586	-5.11235	-3.3835	2.95343	-1.49341	-0.458974	-0.216664							360	236	0.770878	2	3	-0.967137	0.467135		2.43471		CGAAATGGGCCGCATTGCATAGACATTTGTGGCGCGCTGCCGTTGCGGAGCTTGACGCGCCAGGTGATGTGTTCGTATTGCACGTAGACGTGTGTATAACAGGACCTCCTTCCCCGGCCCCGCCACCCCGACACACACAGGAGCTGCCTAAAGTATCCTTGCCTTGCAGCTGGTACAGGACGAGAACGTGCGCACTGCGGCTGATGACGA
26903	ircomb	TCF19	106	31	137	3.48699	8.1174	-4.1	-2.9	-5.1	-5	-0.7	-3.9	0	-3.85086	-5.11235	1.2615	5.6856	1.23876	-0.6887	-0.44639							108	194	0.415385	1	2	-4.26004		-0.3133			CGAAATGGGCCGCATTGCTGCCAAGCCATTCAGTGGTCCTGGTCCCACTGTCCCAGTGTAGGTGATGTGTTCGTATTGCACGTAGACGTGTGTATAACAGGACCTCCTTCCCCGGCCCCGCCACCCCGACACACACAGGAGCTGCCTAAAGTATCCTTGCCTTGCAGGAACAGAGACCCGCCTTAAGAGACTCACTGCGGCTGATGACGA
26904	ircomb	TCF19	106	31	137	-26.9297	-23.1936	0	-1.3	-5.1	-5	-0.6	-4.8	-2.7	-5.21299	-5.11235	-0.100641	1.33148	-3.11537	-1.00844	-0.766134							419	969	0.554967	1	1	-1.61146	-1.29878	-0.355357	0.481716		CGAAATGGGCCGCATTGCTGTTTGCTGGGGGGGCGCCCATCTCCTGCGTCTCAGTTATCCTGGTGATGTGTTCGTATTGCACGTAGACGTGTGTATAACAGGACCTCCTTCCCCGGCCCCGCCACCCCGACACACACAGGAGCTGCCTAAAGTATCCTTGCCTTGCAGGTGTTGGGAATTCTGTGCCCTAACCACTGCGGCTGATGACGA
26905	ircomb	TCF19	106	31	137	-7.66583	7.19705	-8.2	-2.2	-5.1	-5	-0.7	-1.5	-2.8	-5.64386	-5.11235	-0.531504	6.99082	2.54398	-0.753563	-0.511252							102	349	0.243437	1	1	-8.07959	-3.85344		-1.42018		CGAAATGGGCCGCATTGCATTCCGGTCTGGGCAGCATCCAGCCAGCTTGGATGTCTGGCCTGTGATGTGTTCGTATTGCACGTAGACGTGTGTATAACAGGACCTCCTTCCCCGGCCCCGCCACCCCGACACACACAGGAGCTGCCTAAAGTATCCTTGCCTTGCAGACTTCCAGGACTCTGAAGAAACAGCCACTGCGGCTGATGACGA
26906	ircomb	TCF19	106	31	137	-7.81458	-13.9097	-4.5	-3.1	-5.1	-5	-1.2	-5.4	-3.7	-0.705592	-5.11235	4.40676	4.17506	-0.271783	-0.90909	-0.66678							905	1285	0.763713	1	2	-3.86348	-1.58445	-0.833119	0.524027		CGAAATGGGCCGCATTGCGCATGTCACGCCCATCGTCCGTGCGCACCGCCCGGCGTCCAGGTGATGTGTTCGTATTGCACGTAGACGTGTGTATAACAGGACCTCCTTCCCCGGCCCCGCCACCCCGACACACACAGGAGCTGCCTAAAGTATCCTTGCCTTGCAGATTTGGCAATTCTTCGCTGAAGTCCACACTGCGGCTGATGACGA
26907	ircomb	TCF19	106	31	137	5.21734	8.71525	-10.6	0	-5.1	-5	-0.7	-5.5	-6.2	-2.72294	-5.11235	2.38942			1.32966	1.57198							707	25	0.687743	0	0						CGAAATGGGCCGCATTGCATTATCACGAGACCGGCGGGTGGGGCTGGAGCTGAGTCCCAAGGTGATGTGTTCGTATTGCACGTAGACGTGTGTATAACAGGACCTCCTTCCCCGGCCCCGCCACCCCGACACACACAGGAGCTGCCTAAAGTATCCTTGCCTTGCAGGTGGCGGTCAGCCGGCAGGGCACCACACTGCGGCTGATGACGA
26908	ircomb	TCF19	106	31	137	-32.723	-21.0468	-2.5	-2.2	-5.1	-5	-0.6	-4.7	-10.4		-5.11235				0.893103	1.13541							1	23	0.00221729	0	0						CGAAATGGGCCGCATTGCTTTCTAAATTGGggacccggcgatggcggggctgggagggggcgGTGATGTGTTCGTATTGCACGTAGACGTGTGTATAACAGGACCTCCTTCCCCGGCCCCGCCACCCCGACACACACAGGAGCTGCCTAAAGTATCCTTGCCTTGCAGccgggtcccggaccacccgagcgCCACTGCGGCTGATGACGA
26909	ircomb	TCF19	106	31	137	-3.78309	8.50961	-2.6	-3.8	-5.1	-5	-0.7	-4.5	-1.9	-6.45943	-5.11235	-1.34708	6.33257	1.88573	-0.0293121	0.212998							178	296	0.146623	1	3	-3.50884	0.262127		2.61946		CGAAATGGGCCGCATTGCCGGCAAAGGTCAGCCCCACCAGCCCAGTGCCTGTGCCCGTCATGTGATGTGTTCGTATTGCACGTAGACGTGTGTATAACAGGACCTCCTTCCCCGGCCCCGCCACCCCGACACACACAGGAGCTGCCTAAAGTATCCTTGCCTTGCAGATCCTGCACCCCAGCATTCCAGCCACACTGCGGCTGATGACGA
26910	ircomb	TCF19	106	31	137	5.99281	8.20259	-5	-2.1	-5.1	-5	-0.7	-3.4	0	1.77948	-5.11235	6.89183	6.84637	2.39953	-0.0936676	0.148643							1423	601	0.643891	1	1	-7.28539	-3.15913	-0.648507	-0.742538		CGAAATGGGCCGCATTGCCCCCATTCCTGCCTCAAGGAGGGGACTCCGAGGCCCTGCCCAGGTGATGTGTTCGTATTGCACGTAGACGTGTGTATAACAGGACCTCCTTCCCCGGCCCCGCCACCCCGACACACACAGGAGCTGCCTAAAGTATCCTTGCCTTGCAGGTTCCTACCCCCGGCTTCTTCTCCACACTGCGGCTGATGACGA
26911	ircomb	TCF19	106	31	137	-21.7244	-25.5276	-5.2	-3	-5.1	-5	-0.6	-3.7	-6.9	-3.10943	-5.11235	2.00292	2.67521	-1.77164	-1.00034	-0.758031							1329	2385	0.705414	1	1	-3.36206	-2.12018	-0.883855	-0.1847		CGAAATGGGCCGCATTGCGATGACGCTCCGTTAAACTTCTGCGAGCGCAGCCGGGTCTGCAGGTGATGTGTTCGTATTGCACGTAGACGTGTGTATAACAGGACCTCCTTCCCCGGCCCCGCCACCCCGACACACACAGGAGCTGCCTAAAGTATCCTTGCCTTGCAGGCCTCGCCTCCTGGCCTTTCAGGTCACTGCGGCTGATGACGA
26912	ircomb	TCF19	106	31	137	-18.5468	-18.8697	-3.3	-1.4	-5.1	-5	-0.6	-2.5	-4.9	-3.94527	-5.11235	1.16708	2.44428	-2.00256	-0.995874	-0.753564							2231	3749	0.747654	1	2	-1.26923	-0.187041	1.00847	1.72181		CGAAATGGGCCGCATTGCTGGCTAAGAGCTGTAGCGATCGGAGGCTCAGAGAACTTCTACAGGTGATGTGTTCGTATTGCACGTAGACGTGTGTATAACAGGACCTCCTTCCCCGGCCCCGCCACCCCGACACACACAGGAGCTGCCTAAAGTATCCTTGCCTTGCAGTGTGTTCGAGGGCGAGCTCTCCGCCACTGCGGCTGATGACGA
26913	ircomb	ZNF12	112	25	137	-16.7227	-10.1517	-4	-5.2	0	0	-1.5	-1.4	-8.1	-6.53916	0.389862	-6.92902	0.945591	-3.0816	-0.659908	-0.282792							658	1510	0.309647	1	1	-1.58075	-1.53491	-0.19144	-3.46826		CGAAATGGGCCGCATTGCGCCCTGTTGCGTGGAGTTCTCCAAACCCGCGCTGCGGAGTAATGTTCCTGGTAAAACTTTTGATGTAGAAACGAACCCTGTTCCTTCAAGAAAAAGCCTATAAAAATAGCCTCTGTGACTCATGTGAAAAGTGTTTAACGTCTGTTTCAGGTCCTTCCTCGGGAGGCGGCGAACCACTGCGGCTGATGACGA
26914	ircomb	ZNF12	112	25	137	9.42864	10.1341	-1.8	-3.4	0	0	0	-3.2	-2	3.50832	0.389862	3.11846	5.44577	1.41857	0.517965	0.895081							2253	249	0.871904	2	2	-3.79773	-0.63999		-2.05428		CGAAATGGGCCGCATTGCAGGAGTTCTCGGGCTGCGGAAGGAGGTCTAAAGCCAGGTAATGTTCCTGGTAAAACTTTTGATGTAGAAACGAACCCTGTTCCTTCAAGAAAAAGCCTATAAAAATAGCCTCTGTGACTCATGTGAAAAGTGTTTAACGTCTGTTTCAGGGACTGCTCCATACCCCATGATGCACACTGCGGCTGATGACGA
26915	ircomb	ZNF12	112	25	137	-10.2939	-10.2558	-1.9	-3.3	-0.1	0	-1.5	-7	-0.8	1.52759	0.389862	1.13773	5.43892	1.41173	-0.224206	0.15291							2656	1241	0.726278	1	2	-4.56333	-1.41033	-0.361829	-2.82541		CGAAATGGGCCGCATTGCTTTGCCGCGCTAGGGCCATCCGGGACTATGCCTTCAAGGTAATGTTCCTGGTAAAACTTTTGATGTAGAAACGAACCCTGTTCCTTCAAGAAAAAGCCTATAAAAATAGCCTCTGTGACTCATGTGAAAAGTGTTTAACGTCTGTTTCAGGCGTCCCCCTACCCTGTCATCCTCCACTGCGGCTGATGACGA
26916	ircomb	ZNF12	112	25	137	-6.89965	-3.57002	-5.1	-2	0	0	-0.3	-4.5	-2.7	-0.638492	0.389862	-1.02835			0.391112	0.768228							248	38	0.779874	0	0						CGAAATGGGCCGCATTGCATTCTTTTACATTCTGCGCGGGAGCAGTTACTTGAAGTAATGTTCCTGGTAAAACTTTTGATGTAGAAACGAACCCTGTTCCTTCAAGAAAAAGCCTATAAAAATAGCCTCTGTGACTCATGTGAAAAGTGTTTAACGTCTGTTTCAGGCAGCCCTCCATGGACCCATGAAAACCACTGCGGCTGATGACGA
26917	ircomb	ZNF12	112	25	137	-8.35076	-1.86741	-2.1	-4.6	0	0	-0.3	-1.6	-0.2	4.40728	0.389862	4.01742	5.12021	1.09302	1.02198	1.3991							3044	135	0.924104	1	2	-5.27361		-0.718545			CGAAATGGGCCGCATTGCGAATGTCTAAGCGTATCAACTGAAGACGAGTGTCAGGTAATGTTCCTGGTAAAACTTTTGATGTAGAAACGAACCCTGTTCCTTCAAGAAAAAGCCTATAAAAATAGCCTCTGTGACTCATGTGAAAAGTGTTTAACGTCTGTTTCAGGATGTCATTTTCAAAATGCGGGATCACACTGCGGCTGATGACGA
26918	ircomb	ZNF12	112	25	137	-16.9587	-11.1613	-2.7	-2	-0.1	0	-1.5	0	-3.1	3.38498	0.389862	2.99512	1.43068	-2.59652	-0.725564	-0.348448							5048	4433	0.904497	2	2	-0.286212	0.0950656		-1.78233		CGAAATGGGCCGCATTGCCCATCGAGGATACGGAAGGCAGCGCCGCGGATCGAATGGTAATGTTCCTGGTAAAACTTTTGATGTAGAAACGAACCCTGTTCCTTCAAGAAAAAGCCTATAAAAATAGCCTCTGTGACTCATGTGAAAAGTGTTTAACGTCTGTTTCAGCTCCCACATCCGACATGCCTGGGCCACTGCGGCTGATGACGA
26919	ircomb	ZNF12	112	25	137	8.73433	10.3207	-0.3	-2.1	0	0	0	-3.6	-2.1	5.2184	0.389862	4.82854	5.24639	1.2192	0.786173	1.16329							4320	295	0.895337	3	3	-1.53488	1.48498		0.0477001		CGAAATGGGCCGCATTGCACCCGATCGCTGCTACTCTTCTCCGAATTACACAGAGGTAATGTTCCTGGTAAAACTTTTGATGTAGAAACGAACCCTGTTCCTTCAAGAAAAAGCCTATAAAAATAGCCTCTGTGACTCATGTGAAAAGTGTTTAACGTCTGTTTCAGATTGGAGGCTCCCCAAATATTTTGCCACTGCGGCTGATGACGA
26920	ircomb	ZNF12	112	25	137	8.73433	9.65641	0	-1.7	0	0	0	-1.5	0	-0.346488	0.389862	-0.73635	4.76525	0.738055	-0.667307	-0.290191							979	857	0.821998	1	1	-4.80041	-2.11326	-0.899631	-3.60604		CGAAATGGGCCGCATTGCCCTGGGGTCCCCATTGAGACCCTGATTGAAGAGAGAGGTAATGTTCCTGGTAAAACTTTTGATGTAGAAACGAACCCTGTTCCTTCAAGAAAAAGCCTATAAAAATAGCCTCTGTGACTCATGTGAAAAGTGTTTAACGTCTGTTTCAGAATATATTAGTAGTGATGGAAGCCACACTGCGGCTGATGACGA
26921	ircomb	ZNF12	112	25	137	-3.60958	9.78785	0	-1.4	0	0	0	-2.8	0	-7.27612	0.389862	-7.66599			0.369809	0.746926							154	28	0.681416	0	0						CGAAATGGGCCGCATTGCCATCTATTAGATATTATACAAAACAAATTTAGAAACTGTAATGTTCCTGGTAAAACTTTTGATGTAGAAACGAACCCTGTTCCTTCAAGAAAAAGCCTATAAAAATAGCCTCTGTGACTCATGTGAAAAGTGTTTAACGTCTGTTTCAGGGGATCATGAGTGGAAAAACAAACACACTGCGGCTGATGACGA
26922	ircomb	ZNF12	112	25	137	-9.0492	-12.2252	0	0	0	0	-0.9	-4	-2.3	-1.09954	0.389862	-1.4894											616	0	0.599222	0	0						CGAAATGGGCCGCATTGCCACGTCTCGACTGGAGTTGCTGTTATTATTTATCGTGTAATGTTCCTGGTAAAACTTTTGATGTAGAAACGAACCCTGTTCCTTCAAGAAAAAGCCTATAAAAATAGCCTCTGTGACTCATGTGAAAAGTGTTTAACGTCTGTTTCAGATATGGGACCCGTACACATGGACTCACACTGCGGCTGATGACGA
26923	ircomb	ZNF12	112	25	137	-3.93806	8.61195	-3.9	-0.4	0	0	0	-0.4	-0.9		0.389862				0.507071	0.884187							43	16	0.263804	0	0						CGAAATGGGCCGCATTGCTATGTCTTTCTCACCCTGCTGAACTCATGCGCAGATTGTAATGTTCCTGGTAAAACTTTTGATGTAGAAACGAACCCTGTTCCTTCAAGAAAAAGCCTATAAAAATAGCCTCTGTGACTCATGTGAAAAGTGTTTAACGTCTGTTTCAGTGAGCTGTATTTTCAAGGCCCTACACACTGCGGCTGATGACGA
26924	ircomb	ZNF12	112	25	137	-18.7083	-10.1517	-5.5	-1.9	-0.1	0	-1.5	-1.1	-1.4	4.10313	0.389862	3.71327	5.80217	1.77498	0.713668	1.09078							3037	285	0.736778	1	2	-3.19611	0.208077	0.993718	-1.1651		CGAAATGGGCCGCATTGCGCGTTAAAACTACGTCGGCAAGCGGCCGCCTTTCCACGGTAATGTTCCTGGTAAAACTTTTGATGTAGAAACGAACCCTGTTCCTTCAAGAAAAAGCCTATAAAAATAGCCTCTGTGACTCATGTGAAAAGTGTTTAACGTCTGTTTCAGGTACTCCGAGCACTATGTCGTCCCCACTGCGGCTGATGACGA
26925	ircomb	ZNF12	112	25	137	5.46147	8.75765	-5.7	-2.4	0	0	0	-3	-1.4	-0.620942	0.389862	-1.0108	4.55959	0.532397	-0.334032	0.043084							335	296	0.462707	1	3	-1.71229	0.832647	1.95929	-0.683854		CGAAATGGGCCGCATTGCTGTTCTCCGTCTTACAGTTCTTGGGGCTACCCCTATGGTAATGTTCCTGGTAAAACTTTTGATGTAGAAACGAACCCTGTTCCTTCAAGAAAAAGCCTATAAAAATAGCCTCTGTGACTCATGTGAAAAGTGTTTAACGTCTGTTTCAGAGGCCCCACCGTCTTATGAGCAGAGCACTGCGGCTGATGACGA
26926	ircomb	ZNF12	112	25	137	-33.6568	-15.1278	-2.7	-2.1	-1.2	0	0	-2.7	0	5.36457	0.389862	4.97471	5.39736	1.37017	-0.0939837	0.283133							2954	856	0.93897	1	2	-3.74359	-0.619329	0.510442	-2.0392		CGAAATGGGCCGCATTGCTTGCGACCGAAGGCGGAGATGGCTGCGACGCGTGCGCAGGTAATGTTCCTGGTAAAACTTTTGATGTAGAAACGAACCCTGTTCCTTCAAGAAAAAGCCTATAAAAATAGCCTCTGTGACTCATGTGAAAAGTGTTTAACGTCTGTTTCAGATCTCGATCCCAAACTCCCTCCTCACTGCGGCTGATGACGA
26927	ircomb	ZNF12	112	25	137	-34.2969	-14.52	-4.4	-3.6	-1.2	0	0	-3.7	-1.8	4.16297	0.389862	3.77311	5.51934	1.49215	0.533285	0.910401							1967	209	0.883648	1	2	-4.06054	-0.851927	0.244514	-2.25773		CGAAATGGGCCGCATTGCGGATCTAGAAGCCTGCCGTTGCGGAGCTTGACGCGCCAGGTAATGTTCCTGGTAAAACTTTTGATGTAGAAACGAACCCTGTTCCTTCAAGAAAAAGCCTATAAAAATAGCCTCTGTGACTCATGTGAAAAGTGTTTAACGTCTGTTTCAGCTGGTACAGGACGAGAACGTGCGCACTGCGGCTGATGACGA
26928	ircomb	ZNF12	112	25	137	7.57219	10.4823	-4.1	-1.7	0	0	0	-5.4	0	2.3377	0.389862	1.94783	5.96929	1.9421	-0.0653187	0.311797							1102	473	0.603836	1	1	-4.54527	-1.02551	-0.507812	-2.37941		CGAAATGGGCCGCATTGCGTCTCGCACCTCTCCTGGTCCCACTGTCCCAGTGTAGGTAATGTTCCTGGTAAAACTTTTGATGTAGAAACGAACCCTGTTCCTTCAAGAAAAAGCCTATAAAAATAGCCTCTGTGACTCATGTGAAAAGTGTTTAACGTCTGTTTCAGGAACAGAGACCCGCCTTAAGAGACTCACTGCGGCTGATGACGA
26929	ircomb	ZNF12	112	25	137	-22.3243	-10.1517	0	-1.3	-0.1	0	-1.5	-2.2	-2.7	2.66264	0.389862	2.27278	4.62607	0.598871	-0.171566	0.205551							1701	644	0.819759	1	3	-2.86565	-0.274745	0.939898	-1.78358		CGAAATGGGCCGCATTGCGCGTTTCGGGCGCCATCTCCTGCGTCTCAGTTATCCTGGTAATGTTCCTGGTAAAACTTTTGATGTAGAAACGAACCCTGTTCCTTCAAGAAAAAGCCTATAAAAATAGCCTCTGTGACTCATGTGAAAAGTGTTTAACGTCTGTTTCAGGTGTTGGGAATTCTGTGCCCTAACCACTGCGGCTGATGACGA
26930	ircomb	ZNF12	112	25	137	-4.10043	8.83731	-8.2	0	0	0	0	-4.8	-2.8	-3.70782	0.389862	-4.09768	5.15501	1.12781	0.387269	0.764385							211	121	0.209742	1	1	-6.21565					CGAAATGGGCCGCATTGCCGAAAGGCTGAATCCAGCCAGCTTGGATGTCTGGCCTGTAATGTTCCTGGTAAAACTTTTGATGTAGAAACGAACCCTGTTCCTTCAAGAAAAAGCCTATAAAAATAGCCTCTGTGACTCATGTGAAAAGTGTTTAACGTCTGTTTCAGACTTCCAGGACTCTGAAGAAACAGCCACTGCGGCTGATGACGA
26931	ircomb	ZNF12	112	25	137	-8.35076	-11.2461	-4.5	-6.5	0	0	-0.9	-2.2	-3.7	5.81693	0.389862	5.42707	5.4116	1.3844	0.816759	1.19388							10155	639	0.922511	1	2	-3.75996	-0.625856	0.674238	-2.04408		CGAAATGGGCCGCATTGCATAAAGCTCTATCCGTGCGCACCGCCCGGCGTCCAGGTAATGTTCCTGGTAAAACTTTTGATGTAGAAACGAACCCTGTTCCTTCAAGAAAAAGCCTATAAAAATAGCCTCTGTGACTCATGTGAAAAGTGTTTAACGTCTGTTTCAGATTTGGCAATTCTTCGCTGAAGTCCACACTGCGGCTGATGACGA
26932	ircomb	ZNF12	112	25	137	8.99306	11.0819	-10.6	-1.6	0	0	0	-4.1	-6.2	6.43978	0.389862	6.04992	7.13652	3.10933	0.433169	0.810285							1844	235	0.873106	0	0	-8.60026	-4.27335		-5.49263		CGAAATGGGCCGCATTGCACCCTAAGGTTCGGTGGGGCTGGAGCTGAGTCCCAAGGTAATGTTCCTGGTAAAACTTTTGATGTAGAAACGAACCCTGTTCCTTCAAGAAAAAGCCTATAAAAATAGCCTCTGTGACTCATGTGAAAAGTGTTTAACGTCTGTTTCAGGTGGCGGTCAGCCGGCAGGGCACCACACTGCGGCTGATGACGA
26933	ircomb	ZNF12	112	25	137	-26.6348	-10.8709	-2.5	-6.5	-0.1	0	-1.5	-3.8	-10.4		0.389862		1.27569	-2.7515	-0.775459	-0.398343							1	625	0.00138313	2	2	0.513147	0.787248		-1.10803		CGAAATGGGCCGCATTGCCACTCTGGAGAAggcgatggcggggctgggagggggcgGTAATGTTCCTGGTAAAACTTTTGATGTAGAAACGAACCCTGTTCCTTCAAGAAAAAGCCTATAAAAATAGCCTCTGTGACTCATGTGAAAAGTGTTTAACGTCTGTTTCAGccgggtcccggaccacccgagcgCCACTGCGGCTGATGACGA
26934	ircomb	ZNF12	112	25	137	-0.0463258	10.7198	-2.6	0	0	0	0	-2.7	-1.9	-1.57439	0.389862	-1.96425	4.1244	0.0972026	-1.54628	-1.16916							545	4145	0.4202	1	1	-4.42498	-2.18098	-1.57394	-3.74768		CGAAATGGGCCGCATTGCGCCCGAGAGCTCCCAGCCCAGTGCCTGTGCCCGTCATGTAATGTTCCTGGTAAAACTTTTGATGTAGAAACGAACCCTGTTCCTTCAAGAAAAAGCCTATAAAAATAGCCTCTGTGACTCATGTGAAAAGTGTTTAACGTCTGTTTCAGATCCTGCACCCCAGCATTCCAGCCACACTGCGGCTGATGACGA
26935	ircomb	ZNF12	112	25	137	9.42864	10.8731	-5	-5.5	0	0	0	-1.8	0	7.42965	0.389862	7.03979	5.20849	1.18129	0.778135	1.15525							8150	543	0.930259	1	2	-4.38184	-1.38818	0.126517	-2.82984		CGAAATGGGCCGCATTGCCAACAAACGGCTGAGGGGACTCCGAGGCCCTGCCCAGGTAATGTTCCTGGTAAAACTTTTGATGTAGAAACGAACCCTGTTCCTTCAAGAAAAAGCCTATAAAAATAGCCTCTGTGACTCATGTGAAAAGTGTTTAACGTCTGTTTCAGGTTCCTACCCCCGGCTTCTTCTCCACACTGCGGCTGATGACGA
26936	ircomb	ZNF12	112	25	137	-16.8928	-10.2558	-5.2	-2.3	-0.1	0	-1.5	-3.9	-6.9	3.92703	0.389862	3.53717	6.53075	2.50356	0.298065	0.675181							4766	730	0.913552	1	2	-4.56088	-0.652866	0.700273	-1.94201		CGAAATGGGCCGCATTGCATACTAATGACCTTCTGCGAGCGCAGCCGGGTCTGCAGGTAATGTTCCTGGTAAAACTTTTGATGTAGAAACGAACCCTGTTCCTTCAAGAAAAAGCCTATAAAAATAGCCTCTGTGACTCATGTGAAAAGTGTTTAACGTCTGTTTCAGGCCTCGCCTCCTGGCCTTTCAGGTCACTGCGGCTGATGACGA
26937	ircomb	ZNF12	112	25	137	-14.4292	-9.88657	-3.3	-1.8	-0.1	0	-1.5	-1.3	-4.9	4.03548	0.389862	3.64562	5.32926	1.30206	0.328198	0.705314							4280	679	0.838065	1	2	-3.52386	-0.446689	0.853878	-1.87442		CGAAATGGGCCGCATTGCAGAAAGAAAGGGATCGGAGGCTCAGAGAACTTCTACAGGTAATGTTCCTGGTAAAACTTTTGATGTAGAAACGAACCCTGTTCCTTCAAGAAAAAGCCTATAAAAATAGCCTCTGTGACTCATGTGAAAAGTGTTTAACGTCTGTTTCAGTGTGTTCGAGGGCGAGCTCTCCGCCACTGCGGCTGATGACGA
26938	ircomb	SUN3	82	55	137	-19.0046	-21.6348	-4	-5.2	-0.4	-2.1	-3.1	-1.5	-8.1	2.76888			6.32464	4.85953	-0.230269	0.415434							1485	588	0.865889	1	1	-6.03154	-2.26606	-1.51909			CGAAATGGGCCGCATTGCTGTTGGCAATTGTGGCCAGCGCCACCTGCCTCATTGTGCCCAGGAGTTCTCCAAACCCGCGCTGCGGAGTATGTATAGCTTCATGTTTTTCATAAAATAGGAATGAGGACATGTTGCTCTTCATCCTACCAGCTGTTTGTTCTTTGGTAGGTCCTTCCTCGGGAGGCGGCGAACCACTGCGGCTGATGACGA
26939	ircomb	SUN3	82	55	137	9.80181	5.7101	-1.8	0	-0.4	-4	-3.8	-4.2	-2	4.43243			5.31367	3.84856	0.917606	1.56331							3434	186	0.903209	1	2	-4.75552		-0.248664			CGAAATGGGCCGCATTGCTCTTTAAGAGAAGGGCCAGGTCTGCAGCAGCATCAAGGTGGTGCTGCGGAAGGAGGTCTAAAGCCAGGTATGTATAGCTTCATGTTTTTCATAAAATAGGAATGAGGACATGTTGCTCTTCATCCTACCAGCTGTTTGTTCTTTGGTAGGGACTGCTCCATACCCCATGATGCACACTGCGGCTGATGACGA
26940	ircomb	SUN3	82	55	137	-15.6349	-23.9687	-1.9	-5.4	-0.4	-3	-3.1	-1.7	-0.8	2.51467			6.07323	4.60812	0.551712	1.19741							2424	270	0.816987	1	1	-6.05347	-2.46184	-1.81668			CGAAATGGGCCGCATTGCAAATTTTCAATGCTTCCAAGATCCTCTTCTGCGATGTGCTCAGGGCCATCCGGGACTATGCCTTCAAGGTATGTATAGCTTCATGTTTTTCATAAAATAGGAATGAGGACATGTTGCTCTTCATCCTACCAGCTGTTTGTTCTTTGGTAGGCGTCCCCCTACCCTGTCATCCTCCACTGCGGCTGATGACGA
26941	ircomb	SUN3	82	55	137	-17.0363	-8.66759	-5.1	0	-0.9	-5.2	-2.4	-4.8	-2.7	0.804449			6.23326	4.76815	-0.272476	0.373227							390	165	0.870536	1	2	-4.06079		0.23996			CGAAATGGGCCGCATTGCCTTACATCCGGCCCTACCTTCCTGGAGAATTCCTTTATTGGCTCTGCGCGGGAGCAGTTACTTGAAGTATGTATAGCTTCATGTTTTTCATAAAATAGGAATGAGGACATGTTGCTCTTCATCCTACCAGCTGTTTGTTCTTTGGTAGGCAGCCCTCCATGGACCCATGAAAACCACTGCGGCTGATGACGA
26942	ircomb	SUN3	82	55	137	-24.6694	-5.96843	-2.1	-1.1	-0.9	-2	-2.4	-0.7	-0.2	4.81526			5.43153	3.96641	0.597289	1.24299							4927	743	0.558553	1	1	-4.45458	-1.30669	-0.078185			CGAAATGGGCCGCATTGCGTCGGGGTCGTCCGCCCGAGACAGGACGGAGTCAAACCCGTGGTATCAACTGAAGACGAGTGTCAGGTATGTATAGCTTCATGTTTTTCATAAAATAGGAATGAGGACATGTTGCTCTTCATCCTACCAGCTGTTTGTTCTTTGGTAGGATGTCATTTTCAAAATGCGGGATCACACTGCGGCTGATGACGA
26943	ircomb	SUN3	82	55	137	-22.6286	-16.8372	-2.7	-1.1	-0.4	-3	-3.1	-1.2	-3.1	4.06563			6.56825	5.10314	-0.0585352	0.587167							4170	1165	0.917088	1	1	-4.54172	-0.607784	0.788575			CGAAATGGGCCGCATTGCTCTTTCCCTAGCAACCGAAAGCGTCTGAACCGGAATGCTCGACGGAAGGCAGCGCCGCGGATCGAATGGTATGTATAGCTTCATGTTTTTCATAAAATAGGAATGAGGACATGTTGCTCTTCATCCTACCAGCTGTTTGTTCTTTGGTAGCTCCCACATCCGACATGCCTGGGCCACTGCGGCTGATGACGA
26944	ircomb	SUN3	82	55	137	9.81343	6.45616	-0.3	-0.5	-0.4	0	-3.8	-0.5	-2.1	4.96874			5.37011	3.905	0.517953	1.16366							6172	652	0.912208	2	3	-0.206424	2.89899				CGAAATGGGCCGCATTGCAACATTGCTGTCATTAGGATAAGCAAGTTTGACAGGAAGAAGCTACTCTTCTCCGAATTACACAGAGGTATGTATAGCTTCATGTTTTTCATAAAATAGGAATGAGGACATGTTGCTCTTCATCCTACCAGCTGTTTGTTCTTTGGTAGATTGGAGGCTCCCCAAATATTTTGCCACTGCGGCTGATGACGA
26945	ircomb	SUN3	82	55	137	9.81343	5.38682	0	0	-0.4	0	-3.8	-2.2	0	0.648156					-0.185522	0.46018							172	75	0.728814	0	0						CGAAATGGGCCGCATTGCAAAACTCACGAAGAAAATAAACCTTCAAGGCAAACTGTGTTCATTGAGACCCTGATTGAAGAGAGAGGTATGTATAGCTTCATGTTTTTCATAAAATAGGAATGAGGACATGTTGCTCTTCATCCTACCAGCTGTTTGTTCTTTGGTAGAATATATTAGTAGTGATGGAAGCCACACTGCGGCTGATGACGA
26946	ircomb	SUN3	82	55	137	5.18538	5.43669	0	-0.3	-0.4	0	-3.8	-1.7	0				0.526667	-0.938444	-0.599968	0.0457344							49	95	0.331081	1	1	-1.76358					CGAAATGGGCCGCATTGCCCACGAGAATCGCAAGAAGAAACACCCGTGGAGGAAGAAGACATTATACAAAACAAATTTAGAAACTGTATGTATAGCTTCATGTTTTTCATAAAATAGGAATGAGGACATGTTGCTCTTCATCCTACCAGCTGTTTGTTCTTTGGTAGGGGATCATGAGTGGAAAAACAAACACACTGCGGCTGATGACGA
26947	ircomb	SUN3	82	55	137	4.33849	3.98612	-3.9	-3.2	-0.4	-3.9	-3.8	-2.4	-0.9						-1.02164	-0.37594							16	63	0.333333	0	0						CGAAATGGGCCGCATTGCCGACTCATTAACCTGGGATGGTCCGAAGCCCCCAGAACCAGTACCCTGCTGAACTCATGCGCAGATTGTATGTATAGCTTCATGTTTTTCATAAAATAGGAATGAGGACATGTTGCTCTTCATCCTACCAGCTGTTTGTTCTTTGGTAGTGAGCTGTATTTTCAAGGCCCTACACACTGCGGCTGATGACGA
26948	ircomb	SUN3	82	55	137	-19.2821	-21.6348	-5.5	-1.9	-0.4	-5.7	-3.1	-2.9	-1.4	5.2669			5.42828	3.96317	0.574582	1.22028							19317	1825	0.926564	1	1	-4.27794	-1.1323	0.0957874			CGAAATGGGCCGCATTGCCGCTCGCTACAATCGCCAGGTGGACTCGGAGTCCGCGAGCGTCGTCGGCAAGCGGCCGCCTTTCCACGGTATGTATAGCTTCATGTTTTTCATAAAATAGGAATGAGGACATGTTGCTCTTCATCCTACCAGCTGTTTGTTCTTTGGTAGGTACTCCGAGCACTATGTCGTCCCCACTGCGGCTGATGACGA
26949	ircomb	SUN3	82	55	137	8.3508	4.279	-5.7	-2.9	-0.4	-5.7	-3.8	-1.6	-1.4	0.912537					-0.0856948	0.560008							147	66	0.597561	0	0						CGAAATGGGCCGCATTGCTTAGAGGGGCTAACTACCAGCACCTTGATTCTTCCTCCAGAGTACAGTTCTTGGGGCTACCCCTATGGTATGTATAGCTTCATGTTTTTCATAAAATAGGAATGAGGACATGTTGCTCTTCATCCTACCAGCTGTTTGTTCTTTGGTAGAGGCCCCACCGTCTTATGAGCAGAGCACTGCGGCTGATGACGA
26950	ircomb	SUN3	82	55	137	-28.4455	-22.5754	-2.7	-5.9	-0.4	-4.4	-1.9	-0.1	0	5.25198			5.78779	4.32268	0.523679	1.16938							10598	1074	0.94171	1	2	-3.79516	-0.40091	0.359268			CGAAATGGGCCGCATTGCCATCATTTCGAACAGCACCAGTGGCGGTGGCCACCACTGTGGGCGGAGATGGCTGCGACGCGTGCGCAGGTATGTATAGCTTCATGTTTTTCATAAAATAGGAATGAGGACATGTTGCTCTTCATCCTACCAGCTGTTTGTTCTTTGGTAGATCTCGATCCCAAACTCCCTCCTCACTGCGGCTGATGACGA
26951	ircomb	SUN3	82	55	137	-28.2544	-22.0781	-4.4	-3.6	-0.4	-5.6	-1.9	-0.6	-1.8	2.65761			6.83227	5.36716	-0.300024	0.345679							2076	954	0.839806	1	2	-6.01808	-1.90157	0.49881			CGAAATGGGCCGCATTGCCAAATATCCCATCGCATCGACCCCACCGTGCTGCTGGGCGCGCTGCCGTTGCGGAGCTTGACGCGCCAGGTATGTATAGCTTCATGTTTTTCATAAAATAGGAATGAGGACATGTTGCTCTTCATCCTACCAGCTGTTTGTTCTTTGGTAGCTGGTACAGGACGAGAACGTGCGCACTGCGGCTGATGACGA
26952	ircomb	SUN3	82	55	137	7.76066	6.18972	-4.1	-0.4	-0.4	-4.1	-3.8	-5.2	0	3.65548			5.6668	4.20169	-0.0547013	0.591001							4842	1398	0.881646	1	2	-3.70082	-0.390238	0.387648			CGAAATGGGCCGCATTGCGCTCTCGTTGAGCAGACCACAGCACGTGACTCCAGTCAGTGGTCCTGGTCCCACTGTCCCAGTGTAGGTATGTATAGCTTCATGTTTTTCATAAAATAGGAATGAGGACATGTTGCTCTTCATCCTACCAGCTGTTTGTTCTTTGGTAGGAACAGAGACCCGCCTTAAGAGACTCACTGCGGCTGATGACGA
26953	ircomb	SUN3	82	55	137	-28.7776	-21.6348	0	-1.3	-0.4	0	-3.1	-1.3	-2.7	4.06388			5.9665	4.50139	0.344346	0.990049							3279	493	0.860404	2	2	-3.75226	-0.234432				CGAAATGGGCCGCATTGCGCTGTTGACTTAGATCCACTGAGGGTCCACAGAGAGGGGCGCCCATCTCCTGCGTCTCAGTTATCCTGGTATGTATAGCTTCATGTTTTTCATAAAATAGGAATGAGGACATGTTGCTCTTCATCCTACCAGCTGTTTGTTCTTTGGTAGGTGTTGGGAATTCTGTGCCCTAACCACTGCGGCTGATGACGA
26954	ircomb	SUN3	82	55	137	4.27304	5.2788	-8.2	-0.6	-0.4	-7.4	-3.8	-3.9	-2.8	0.237039			4.04334	2.57823	-0.981836	-0.336134							122	357	0.419244	1	2	-4.32252	-2.13457	-1.41603			CGAAATGGGCCGCATTGCCATTACTCCTGCCCCAAAAGTGCAGAGGCAGCGGCTGCAGCATCCAGCCAGCTTGGATGTCTGGCCTGTATGTATAGCTTCATGTTTTTCATAAAATAGGAATGAGGACATGTTGCTCTTCATCCTACCAGCTGTTTGTTCTTTGGTAGACTTCCAGGACTCTGAAGAAACAGCCACTGCGGCTGATGACGA
26955	ircomb	SUN3	82	55	137	-24.6694	-14.0086	-4.5	-1.6	-0.9	-6	-2.4	-0.6	-3.7	7.13774			5.74708	4.28197	0.940136	1.58584							12055	603	0.941356	1	2	-3.92173	-0.555635	0.333337			CGAAATGGGCCGCATTGCATGGACATGTTTGGCCCGTTCGGTTCCGGGCGTTACCATCGTCCGTGCGCACCGCCCGGCGTCCAGGTATGTATAGCTTCATGTTTTTCATAAAATAGGAATGAGGACATGTTGCTCTTCATCCTACCAGCTGTTTGTTCTTTGGTAGATTTGGCAATTCTTCGCTGAAGTCCACACTGCGGCTGATGACGA
26956	ircomb	SUN3	82	55	137	9.78772	7.26722	-10.6	0	-0.4	-10	-3.8	-0.4	-6.2	6.11582			5.33566	3.87055	0.597084	1.24279							4221	394	0.902695	1	2	-5.85871	-2.77712	-1.4283			CGAAATGGGCCGCATTGCCTAGACGAACTTTGTGGCCTGCTTCCTGAGCTGGTGCCGGCGGGTGGGGCTGGAGCTGAGTCCCAAGGTATGTATAGCTTCATGTTTTTCATAAAATAGGAATGAGGACATGTTGCTCTTCATCCTACCAGCTGTTTGTTCTTTGGTAGGTGGCGGTCAGCCGGCAGGGCACCACACTGCGGCTGATGACGA
26957	ircomb	SUN3	82	55	137	-27.4878	-18.7765	-2.5	-0.8	-0.4	-4.2	-3.1	-3.8	-10.4				2.07426	0.609154	-1.45669	-0.810989							1	3503	0.000783699	1	1	-2.41682	-1.5905				CGAAATGGGCCGCATTGCACAATTGCGCCTgtccaagatggcggaactgcagctggacccggcgatggcggggctgggagggggcgGTATGTATAGCTTCATGTTTTTCATAAAATAGGAATGAGGACATGTTGCTCTTCATCCTACCAGCTGTTTGTTCTTTGGTAGccgggtcccggaccacccgagcgCCACTGCGGCTGATGACGA
26958	ircomb	SUN3	82	55	137	5.71406	6.60937	-2.6	-0.4	-0.4	-2.6	-3.8	-1.6	-1.9	1.7633			6.71728	5.25217	-0.674986	-0.0292837							1169	1076	0.792005	1	1	-7.11202	-3.07502	-1.26048			CGAAATGGGCCGCATTGCTCGGCACTGAAGACTTCGTGCACCCGGATGCCCGCAGCCCCACCAGCCCAGTGCCTGTGCCCGTCATGTATGTATAGCTTCATGTTTTTCATAAAATAGGAATGAGGACATGTTGCTCTTCATCCTACCAGCTGTTTGTTCTTTGGTAGATCCTGCACCCCAGCATTCCAGCCACACTGCGGCTGATGACGA
26959	ircomb	SUN3	82	55	137	9.80181	7.13611	-5	-2.1	-0.4	-8.7	-3.8	-5.6	0	6.36632			5.54562	4.08051	0.430901	1.0766							3340	550	0.67831	1	3	-3.5647	-0.337913	0.70133			CGAAATGGGCCGCATTGCATATGGCAAGTCGAGGAGCCAGCGGCCCATGGGGACCTCAAGGAGGGGACTCCGAGGCCCTGCCCAGGTATGTATAGCTTCATGTTTTTCATAAAATAGGAATGAGGACATGTTGCTCTTCATCCTACCAGCTGTTTGTTCTTTGGTAGGTTCCTACCCCCGGCTTCTTCTCCACACTGCGGCTGATGACGA
26960	ircomb	SUN3	82	55	137	-23.8987	-23.9687	-5.2	-2	-0.4	-4	-3.1	-5.3	-6.9	5.91555			5.82788	4.36277	0.461991	1.10769							16138	1881	0.909081	1	2	-3.54325	-0.121279	0.588972			CGAAATGGGCCGCATTGCCGAACTACTACTgcgccgcccTCCTGCCTTGAGCCCTTAAACTTCTGCGAGCGCAGCCGGGTCTGCAGGTATGTATAGCTTCATGTTTTTCATAAAATAGGAATGAGGACATGTTGCTCTTCATCCTACCAGCTGTTTGTTCTTTGGTAGGCCTCGCCTCCTGGCCTTTCAGGTCACTGCGGCTGATGACGA
26961	ircomb	SUN3	82	55	137	-21.6658	-16.8659	-3.3	-1.5	-0.4	-3.3	-3.1	-2.5	-4.9	3.48773			6.26231	4.7972	0.178862	0.824565							4374	878	0.853297	1	2	-3.24081	0.481572	1.21257			CGAAATGGGCCGCATTGCTCACGCGCACGAAAGCTCACCAACACCTACTGTCTGGTAGCGATCGGAGGCTCAGAGAACTTCTACAGGTATGTATAGCTTCATGTTTTTCATAAAATAGGAATGAGGACATGTTGCTCTTCATCCTACCAGCTGTTTGTTCTTTGGTAGTGTGTTCGAGGGCGAGCTCTCCGCCACTGCGGCTGATGACGA
26962	ircomb	CYP3A5	106	30	136	-10.5521	-8.35017	-3	-5.6	-0.3	0	-0.4	-1.3	-8.1	3.74336	3.2561	0.487258	5.86431	-0.869659	0.237112	-0.270388							4620	785	0.913224	2	2	-3.45273	-0.00557435		2.38772		CGAAATGGGCCGCATTGCCCATACAATACTTGCCCAGGAGTTCTCCAAACCCGCGCTGCGGAGTACATATTACCTCCCTCTCTTGACCATTCCAGTTCCTGAGTAACTCACCAGCCCTGATCTATAAAGTCACAATCCCTGTGACCTGATTTCTGTTTCACTTTGTAGGTCCTTCCTCGGGAGGCGGCGAACCACTGCGGCTGATGACGA
26963	ircomb	CYP3A5	106	30	136	-24.4544	-18.0635	-4	-2	-2.5	0	-0.4	-1.7	-3.1	7.91936	3.2561	4.66326	5.58075	-1.15322	-0.0679227	-0.575423							2917	832	0.912703	1	3	-3.15753	0.0935461	0.981635	2.45413	1.42833	CGAAATGGGCCGCATTGCGGGCTGACCCGGGGTGGTGCTGCGGAAGGAGGTCTAAAGCCAGGTACATATTACCTCCCTCTCTTGACCATTCCAGTTCCTGAGTAACTCACCAGCCCTGATCTATAAAGTCACAATCCCTGTGACCTGATTTCTGTTTCACTTTGTAGGGACTGCTCCATACCCCATGATGCACACTGCGGCTGATGACGA
26964	ircomb	CYP3A5	106	30	136	-28.3063	-8.35017	-2.4	-3.1	-3	0	-0.4	-0.4	-1.9	5.96683	3.2561	2.71073	4.07351	-2.66046	0.535595	0.0280953							6291	670	0.878141	2	2	-0.594071	1.61474		3.80147		CGAAATGGGCCGCATTGCCACTACGTCTATTGCTCAGGGCCATCCGGGACTATGCCTTCAAGGTACATATTACCTCCCTCTCTTGACCATTCCAGTTCCTGAGTAACTCACCAGCCCTGATCTATAAAGTCACAATCCCTGTGACCTGATTTCTGTTTCACTTTGTAGGCGTCCCCCTACCCTGTCATCCTCCACTGCGGCTGATGACGA
26965	ircomb	CYP3A5	106	30	136	0.46438	10.1172	-5.2	0	0	0	-0.4	-1.7	-2.7	2.71621	3.2561	-0.539891	6.06347	-0.670495	0.411462	-0.0960375							1378	231	0.688656	1	2	-4.18526	-0.600373	0.013171	1.81589	0.459861	CGAAATGGGCCGCATTGCTCGGATTGTTGGATTGGCTCTGCGCGGGAGCAGTTACTTGAAGTACATATTACCTCCCTCTCTTGACCATTCCAGTTCCTGAGTAACTCACCAGCCCTGATCTATAAAGTCACAATCCCTGTGACCTGATTTCTGTTTCACTTTGTAGGCAGCCCTCCATGGACCCATGAAAACCACTGCGGCTGATGACGA
26966	ircomb	CYP3A5	106	30	136	7.79378	11.0801	-2	-3.7	0	0	-0.4	0	-0.2	8.1796	3.2561	4.9235	5.16081	-1.57315	0.693409	0.185909							4655	354	0.940974	1	2	-4.88553	-1.92484	-0.392918	0.387309	0.0537716	CGAAATGGGCCGCATTGCAATCGTCCCACGCCCGTGGTATCAACTGAAGACGAGTGTCAGGTACATATTACCTCCCTCTCTTGACCATTCCAGTTCCTGAGTAACTCACCAGCCCTGATCTATAAAGTCACAATCCCTGTGACCTGATTTCTGTTTCACTTTGTAGGATGTCATTTTCAAAATGCGGGATCACACTGCGGCTGATGACGA
26967	ircomb	CYP3A5	106	30	136	-24.0725	-7.31895	-2.8	0	-2.5	0	-0.4	0	0	5.74718	3.2561	2.49108	5.49469	-1.23928	0.452399	-0.0551013							7222	852	0.912906	1	2	-3.62677	-0.435206	0.678201	1.91545	1.12489	CGAAATGGGCCGCATTGCATGCTGTCCCCAGCTCGACGGAAGGCAGCGCCGCGGATCGAATGGTACATATTACCTCCCTCTCTTGACCATTCCAGTTCCTGAGTAACTCACCAGCCCTGATCTATAAAGTCACAATCCCTGTGACCTGATTTCTGTTTCACTTTGTAGCTCCCACATCCGACATGCCTGGGCCACTGCGGCTGATGACGA
26968	ircomb	CYP3A5	106	30	136	-25.3669	-11.1584	0	0	-2.5	0	-0.4	-0.7	-2.1	4.08875	3.2561	0.83265	5.00657	-1.7274	0.768539	0.261039							4756	357	0.839245	2	3	-0.403938	2.45009		4.74445		CGAAATGGGCCGCATTGCCTCGAGTCATCGAAGAAGCTACTCTTCTCCGAATTACACAGAGGTACATATTACCTCCCTCTCTTGACCATTCCAGTTCCTGAGTAACTCACCAGCCCTGATCTATAAAGTCACAATCCCTGTGACCTGATTTCTGTTTCACTTTGTAGATTGGAGGCTCCCCAAATATTTTGCCACTGCGGCTGATGACGA
26969	ircomb	CYP3A5	106	30	136	-25.3669	-13.7092	0	0	-2.5	0	-0.4	0	0	1.82947	3.2561	-1.42663	4.95207	-1.7819	-0.0208404	-0.52834							337	112	0.723176	1	1	-6.18929		-1.94536		-1.49867	CGAAATGGGCCGCATTGCTGGCCCCGGCTTGTGTTCATTGAGACCCTGATTGAAGAGAGAGGTACATATTACCTCCCTCTCTTGACCATTCCAGTTCCTGAGTAACTCACCAGCCCTGATCTATAAAGTCACAATCCCTGTGACCTGATTTCTGTTTCACTTTGTAGAATATATTAGTAGTGATGGAAGCCACACTGCGGCTGATGACGA
26970	ircomb	CYP3A5	106	30	136	-28.7581	-18.0635	0	0	0	0	-0.4	-0.3	0		3.2561				0.260025	-0.247475							33	10	0.492537	0	0						CGAAATGGGCCGCATTGCACTTCGTTAATGGAAGACATTATACAAAACAAATTTAGAAACTGTACATATTACCTCCCTCTCTTGACCATTCCAGTTCCTGAGTAACTCACCAGCCCTGATCTATAAAGTCACAATCCCTGTGACCTGATTTCTGTTTCACTTTGTAGGGGATCATGAGTGGAAAAACAAACACACTGCGGCTGATGACGA
26971	ircomb	CYP3A5	106	30	136	-3.9642	10.1454	0	0	0	0	-0.4	0	-2.3	2.69769	3.2561	-0.558413	6.81992	0.0859481	0.254399	-0.253101							1812	308	0.886497	1	1	-6.44202	-2.33405	0.123002	0.169463	0.569692	CGAAATGGGCCGCATTGCAGTTCACAACGTGATGTTGGAGTTGCTGTTATTATTTATCGTGTACATATTACCTCCCTCTCTTGACCATTCCAGTTCCTGAGTAACTCACCAGCCCTGATCTATAAAGTCACAATCCCTGTGACCTGATTTCTGTTTCACTTTGTAGATATGGGACCCGTACACATGGACTCACACTGCGGCTGATGACGA
26972	ircomb	CYP3A5	106	30	136	-32.5823	-12.6167	-3.9	-1	0	0	-0.4	-4.9	-0.9		3.2561				1.83561	1.32811							70	1	0.721649	0	0						CGAAATGGGCCGCATTGCCGACTTCATTTAACCAGTACCCTGCTGAACTCATGCGCAGATTGTACATATTACCTCCCTCTCTTGACCATTCCAGTTCCTGAGTAACTCACCAGCCCTGATCTATAAAGTCACAATCCCTGTGACCTGATTTCTGTTTCACTTTGTAGTGAGCTGTATTTTCAAGGCCCTACACACTGCGGCTGATGACGA
26973	ircomb	CYP3A5	106	30	136	-26.1994	-8.35017	-5.7	-4	-2.7	0	-0.4	-0.7	-1.4	6.57763	3.2561	3.32153	4.71051	-2.02346	-0.701234	-1.20873							3571	2955	0.921073	1	1	-4.94241	-2.29311	-1.12366	-0.0328985	-0.676965	CGAAATGGGCCGCATTGCGTTAAACTAGATGAGCGTCGTCGGCAAGCGGCCGCCTTTCCACGGTACATATTACCTCCCTCTCTTGACCATTCCAGTTCCTGAGTAACTCACCAGCCCTGATCTATAAAGTCACAATCCCTGTGACCTGATTTCTGTTTCACTTTGTAGGTACTCCGAGCACTATGTCGTCCCCACTGCGGCTGATGACGA
26974	ircomb	CYP3A5	106	30	136	-27.1764	-12.7574	-5.7	-2.1	-2.5	0	-0.4	-0.1	-3.3	1.61365	3.2561	-1.64245			0.655028	0.147528							337	32	0.804296	0	0						CGAAATGGGCCGCATTGCGAATTACGTCACCCAGAGTACAGTTCTTGGGGCTACCCCTATGGTACATATTACCTCCCTCTCTTGACCATTCCAGTTCCTGAGTAACTCACCAGCCCTGATCTATAAAGTCACAATCCCTGTGACCTGATTTCTGTTTCACTTTGTAGAGGCCCCACCGTCTTATGAGCAGAGCACTGCGGCTGATGACGA
26975	ircomb	CYP3A5	106	30	136	-28.1952	-19.5565	-4.1	-2.6	-2.5	0	-0.4	-4.3	-0.1	4.00661	3.2561	0.750517	6.59597	-0.137995	1.10334	0.59584							1161	93	0.445681	1	1	-6.29201					CGAAATGGGCCGCATTGCTTATTGCATCCTCAGTGGTCCTGGTCCCACTGTCCCAGTGTAGGTACATATTACCTCCCTCTCTTGACCATTCCAGTTCCTGAGTAACTCACCAGCCCTGATCTATAAAGTCACAATCCCTGTGACCTGATTTCTGTTTCACTTTGTAGGAACAGAGACCCGCCTTAAGAGACTCACTGCGGCTGATGACGA
26976	ircomb	CYP3A5	106	30	136	-33.2388	-8.35017	0	-1.3	-2.5	0	-0.4	-1.8	-2.8	5.71036	3.2561	2.45427	5.11502	-1.61894	1.00942	0.501915							2081	96	0.907545	1	1	-8.22826					CGAAATGGGCCGCATTGCCCATCATTTTACGGGCGCCCATCTCCTGCGTCTCAGTTATCCTGGTACATATTACCTCCCTCTCTTGACCATTCCAGTTCCTGAGTAACTCACCAGCCCTGATCTATAAAGTCACAATCCCTGTGACCTGATTTCTGTTTCACTTTGTAGGTGTTGGGAATTCTGTGCCCTAACCACTGCGGCTGATGACGA
26977	ircomb	CYP3A5	106	30	136	-36.748	-13.6022	-8.2	-1.3	0	0	-0.4	0	-2.8		3.2561		3.91172	-2.82225	-0.971463	-1.47896							91	223	0.491892	1	2	-2.35074	-0.253808	0.489987	1.91427	0.936676	CGAAATGGGCCGCATTGCCCGAGACTCCGCGCAGCATCCAGCCAGCTTGGATGTCTGGCCTGTACATATTACCTCCCTCTCTTGACCATTCCAGTTCCTGAGTAACTCACCAGCCCTGATCTATAAAGTCACAATCCCTGTGACCTGATTTCTGTTTCACTTTGTAGACTTCCAGGACTCTGAAGAAACAGCCACTGCGGCTGATGACGA
26978	ircomb	CYP3A5	106	30	136	7.79378	10.369	-5.9	-1.5	0	0	-0.4	-0.4	-3.7	5.33985	3.2561	2.08375	5.18382	-1.55014	0.692576	0.185076							7636	620	0.882571	1	2	-5.2701	-2.2935	-0.77747	0.0213018	-0.33078	CGAAATGGGCCGCATTGCGCCCTAGCACAACATCGTCCGTGCGCACCGCCCGGCGTCCAGGTACATATTACCTCCCTCTCTTGACCATTCCAGTTCCTGAGTAACTCACCAGCCCTGATCTATAAAGTCACAATCCCTGTGACCTGATTTCTGTTTCACTTTGTAGATTTGGCAATTCTTCGCTGAAGTCCACACTGCGGCTGATGACGA
26979	ircomb	CYP3A5	106	30	136	-18.4772	-16.9406	-10.6	-0.2	-2.5	0	-0.4	-2.8	-7.8	8.82221	3.2561	5.56611	5.04074	-1.69323	0.739773	0.232273							4990	356	0.927165	1	2	-5.53038	-2.65273	-1.06523	-0.354427	-0.618535	CGAAATGGGCCGCATTGCCAAATCGTTCACCCGGCGGGTGGGGCTGGAGCTGAGTCCCAAGGTACATATTACCTCCCTCTCTTGACCATTCCAGTTCCTGAGTAACTCACCAGCCCTGATCTATAAAGTCACAATCCCTGTGACCTGATTTCTGTTTCACTTTGTAGGTGGCGGTCAGCCGGCAGGGCACCACACTGCGGCTGATGACGA
26980	ircomb	CYP3A5	106	30	136	-21.1671	-7.31895	-1.8	-2.9	-2.7	0	-0.4	-0.6	-8.9		3.2561		1.6787	-5.05527	-1.11615	-1.62365							1	2006	0.000768049	1	1	-2.00871	-1.45593		0.454584		CGAAATGGGCCGCATTGCCATAAGCGCCTGggacccggcgatggcggggctgggagggggcgGTACATATTACCTCCCTCTCTTGACCATTCCAGTTCCTGAGTAACTCACCAGCCCTGATCTATAAAGTCACAATCCCTGTGACCTGATTTCTGTTTCACTTTGTAGccgggtcccggaccacccgagcgCCACTGCGGCTGATGACGA
26981	ircomb	CYP3A5	106	30	136	-35.6768	-11.1584	-2.6	-2.9	0	0	-0.4	-2.5	-1.9	1.25956	3.2561	-1.99654	6.10871	-0.625253	-1.09046	-1.59795							1059	1947	0.802273	1	1	-7.17106	-3.55489	-3.2358	-1.13341	-2.78911	CGAAATGGGCCGCATTGCTCTGGTCTTTTCGCCCCACCAGCCCAGTGCCTGTGCCCGTCATGTACATATTACCTCCCTCTCTTGACCATTCCAGTTCCTGAGTAACTCACCAGCCCTGATCTATAAAGTCACAATCCCTGTGACCTGATTTCTGTTTCACTTTGTAGATCCTGCACCCCAGCATTCCAGCCACACTGCGGCTGATGACGA
26982	ircomb	CYP3A5	106	30	136	-24.4544	-16.9406	-5.1	-2.3	-2.5	0	-0.4	-2.3	-1.6	8.64663	3.2561	5.39053	5.0549	-1.67907	0.964968	0.457468							5223	252	0.935686	1	1	-5.18392	-2.29647	-0.664609	0.00346262	-0.217919	CGAAATGGGCCGCATTGCTCGATGACTTGCCTCAAGGAGGGGACTCCGAGGCCCTGCCCAGGTACATATTACCTCCCTCTCTTGACCATTCCAGTTCCTGAGTAACTCACCAGCCCTGATCTATAAAGTCACAATCCCTGTGACCTGATTTCTGTTTCACTTTGTAGGTTCCTACCCCCGGCTTCTTCTCCACACTGCGGCTGATGACGA
26983	ircomb	CYP3A5	106	30	136	-34.614	-8.35017	-4	-2.3	-3	0	-0.4	-3.4	-7.4	6.62254	3.2561	3.36644	4.7934	-1.94057	0.911061	0.403561							1493	79	0.934878	1	1	-6.17867					CGAAATGGGCCGCATTGCCCAAATTACGATTTAAACTTCTGCGAGCGCAGCCGGGTCTGCAGGTACATATTACCTCCCTCTCTTGACCATTCCAGTTCCTGAGTAACTCACCAGCCCTGATCTATAAAGTCACAATCCCTGTGACCTGATTTCTGTTTCACTTTGTAGGCCTCGCCTCCTGGCCTTTCAGGTCACTGCGGCTGATGACGA
26984	ircomb	CYP3A5	106	30	136	-30.3578	-7.27567	-3.3	0	-3	0	-0.4	-2.4	-4.9	6.27019	3.2561	3.01409			1.80166	1.29416							860	14	0.670827	0	0						CGAAATGGGCCGCATTGCCCGTCATCTGGAGTAGCGATCGGAGGCTCAGAGAACTTCTACAGGTACATATTACCTCCCTCTCTTGACCATTCCAGTTCCTGAGTAACTCACCAGCCCTGATCTATAAAGTCACAATCCCTGTGACCTGATTTCTGTTTCACTTTGTAGTGTGTTCGAGGGCGAGCTCTCCGCCACTGCGGCTGATGACGA
26985	ircomb	MCM7	73	64	137	-22.1903	-5.24026	-4	-5.4	-2.1	-1.9	0	-1.3	-8.1	2.79878	-4.58501	7.38379	6.33842	4.42374	0.288698	1.1876							9789	1651	0.842935	1	2	-4.51184	-0.736826	0.14306	0.755923	0.095691	CGAAATGGGCCGCATTGCCGTTCGAAATTCCCGCCCACGTGGCCAGCGCCACCTGCCTCATTGTGCCCAGGAGTTCTCCAAACCCGCGCTGCGGAGTGAGTGGTCTCTGTCGGGAAAGATGTAGGGATTGGTTCCAGGATCTTGTTTGTGACTGTTTTCTCCCCTTAGGTCCTTCCTCGGGAGGCGGCGAACCACTGCGGCTGATGACGA
26986	ircomb	MCM7	73	64	137	10.6736	12.4009	-1.8	-3.8	-2.1	-9.2	0	-4.6	-2	5.60086	-4.58501	10.1859	5.37587	3.46118	0.749361	1.64826							2328	164	0.92381	1	1	-5.16444		-0.723381		-0.77075	CGAAATGGGCCGCATTGCGCTGAGGCGGATCGCGGCCCTGGGCCAGGTCTGCAGCAGCATCAAGGTGGTGCTGCGGAAGGAGGTCTAAAGCCAGGTGAGTGGTCTCTGTCGGGAAAGATGTAGGGATTGGTTCCAGGATCTTGTTTGTGACTGTTTTCTCCCCTTAGGGACTGCTCCATACCCCATGATGCACACTGCGGCTGATGACGA
26987	ircomb	MCM7	73	64	137	-18.1246	-5.00423	-1.9	-3.3	-2.1	-5.8	0	-1.7	-0.8	5.76835	-4.58501	10.3534	5.41282	3.49814	0.251761	1.15066							8881	1485	0.905208	1	3	-4.08219	-0.947245	0.23421	0.438744	0.186841	CGAAATGGGCCGCATTGCGACTTAACTTCAATACTTTCACTTCCAAGATCCTCTTCTGCGATGTGCTCAGGGCCATCCGGGACTATGCCTTCAAGGTGAGTGGTCTCTGTCGGGAAAGATGTAGGGATTGGTTCCAGGATCTTGTTTGTGACTGTTTTCTCCCCTTAGGCGTCCCCCTACCCTGTCATCCTCCACTGCGGCTGATGACGA
26988	ircomb	MCM7	73	64	137	-10.5943	-2.99032	-5.1	-2.1	-2.1	-0.7	0	-0.5	-2.7	4.58889	-4.58501	9.1739	5.96945	4.05477	0.109796	1.0087							2682	586	0.881367	1	2	-3.83541	-0.315546	0.238388	1.13465	0.191019	CGAAATGGGCCGCATTGCAGTTCCTTTGCGGGAGGCCTGCCTACCTTCCTGGAGAATTCCTTTATTGGCTCTGCGCGGGAGCAGTTACTTGAAGTGAGTGGTCTCTGTCGGGAAAGATGTAGGGATTGGTTCCAGGATCTTGTTTGTGACTGTTTTCTCCCCTTAGGCAGCCCTCCATGGACCCATGAAAACCACTGCGGCTGATGACGA
26989	ircomb	MCM7	73	64	137	-15.2425	-0.773504	-2.1	-3	-2.1	-1	0	-1.3	-0.2	6.78113	-4.58501	11.3661	5.72011	3.80543	-0.0579434	0.840959							6326	1762	0.918942	1	2	-4.36118	-1.01373	-0.301103	0.407704	-0.348471	CGAAATGGGCCGCATTGCAACATGCTCGGATACGGGCGTCGCCCGAGACAGGACGGAGTCAAACCCGTGGTATCAACTGAAGACGAGTGTCAGGTGAGTGGTCTCTGTCGGGAAAGATGTAGGGATTGGTTCCAGGATCTTGTTTGTGACTGTTTTCTCCCCTTAGGATGTCATTTTCAAAATGCGGGATCACACTGCGGCTGATGACGA
26990	ircomb	MCM7	73	64	137	-25.5879	-5.7332	-2.7	-3.2	-2.1	-2.8	0	0	-3.1	4.91222	-4.58501	9.49723	6.58556	4.67088	-0.023924	0.874978							6160	1633	0.911377	1	2	-4.22717	-0.281259	1.17909	1.24	1.13172	CGAAATGGGCCGCATTGCAAATTGCAAAGATACAGTGTCAACCGAAAGCGTCTGAACCGGAATGCTCGACGGAAGGCAGCGCCGCGGATCGAATGGTGAGTGGTCTCTGTCGGGAAAGATGTAGGGATTGGTTCCAGGATCTTGTTTGTGACTGTTTTCTCCCCTTAGCTCCCACATCCGACATGCCTGGGCCACTGCGGCTGATGACGA
26991	ircomb	MCM7	73	64	137	10.0326	11.992	-0.3	-2	-2.1	-2.9	0	-3.9	-2.1	4.62381	-4.58501	9.20882	6.06542	4.15074	1.0602	1.95911							7363	320	0.883807	1	2	-3.63943	-0.0532018	0.695214	1.40806	0.647845	CGAAATGGGCCGCATTGCAAGATATCTCCGGAGTGCTCTATTAGGATAAGCAAGTTTGACAGGAAGAAGCTACTCTTCTCCGAATTACACAGAGGTGAGTGGTCTCTGTCGGGAAAGATGTAGGGATTGGTTCCAGGATCTTGTTTGTGACTGTTTTCTCCCCTTAGATTGGAGGCTCCCCAAATATTTTGCCACTGCGGCTGATGACGA
26992	ircomb	MCM7	73	64	137	10.0326	11.468	0	-1.8	-2.1	0	0	-0.1	0	0.70423	-4.58501	5.28924	5.03985	3.12517	0.285848	1.18475							1922	360	0.762698	2	2	-1.65111	1.22594		2.56891		CGAAATGGGCCGCATTGCAGTTGGATTACGCAGGAAGAGGAAAATAAACCTTCAAGGCAAACTGTGTTCATTGAGACCCTGATTGAAGAGAGAGGTGAGTGGTCTCTGTCGGGAAAGATGTAGGGATTGGTTCCAGGATCTTGTTTGTGACTGTTTTCTCCCCTTAGAATATATTAGTAGTGATGGAAGCCACACTGCGGCTGATGACGA
26993	ircomb	MCM7	73	64	137	7.93713	11.9887	0	-0.5	-2.1	0	0	-7.2	0	-1.88982	-4.58501	2.69519	3.67622	1.76154	-0.0523088	0.846594							480	198	0.614597	2	3	-0.82776					CGAAATGGGCCGCATTGCGTTTACGCGATGTTCCGTCTTCAAGAAGAAACACCCGTGGAGGAAGAAGACATTATACAAAACAAATTTAGAAACTGTGAGTGGTCTCTGTCGGGAAAGATGTAGGGATTGGTTCCAGGATCTTGTTTGTGACTGTTTTCTCCCCTTAGGGGATCATGAGTGGAAAAACAAACACACTGCGGCTGATGACGA
26994	ircomb	MCM7	73	64	137	7.35335	10.0749	-3.9	-3.9	-2.1	-2.1	0	-0.3	-0.9	-5.98765	-4.58501	-1.40264	1.91815	0.00347002	-0.22426	0.674642							709	449	0.535903	1	1	-1.77081	-1.05245	0.099065	-0.0695398	0.0516962	CGAAATGGGCCGCATTGCAGAGCTTTAACCGTCGGGACCCTGGGATGGTCCGAAGCCCCCAGAACCAGTACCCTGCTGAACTCATGCGCAGATTGTGAGTGGTCTCTGTCGGGAAAGATGTAGGGATTGGTTCCAGGATCTTGTTTGTGACTGTTTTCTCCCCTTAGTGAGCTGTATTTTCAAGGCCCTACACACTGCGGCTGATGACGA
26995	ircomb	MCM7	73	64	137	-27.3705	-5.24026	-5.5	-4.9	-2.1	-5.3	0	-1	-1.4	6.53382	-4.58501	11.1188	5.47855	3.56387	1.08047	1.97937							15266	616	0.919749	1	2	-3.80247	-0.622067	0.643441	0.771503	0.596072	CGAAATGGGCCGCATTGCTTGAAAAGAATCGAGCGCTACTCGCCAGGTGGACTCGGAGTCCGCGAGCGTCGTCGGCAAGCGGCCGCCTTTCCACGGTGAGTGGTCTCTGTCGGGAAAGATGTAGGGATTGGTTCCAGGATCTTGTTTGTGACTGTTTTCTCCCCTTAGGTACTCCGAGCACTATGTCGTCCCCACTGCGGCTGATGACGA
26996	ircomb	MCM7	73	64	137	10.1256	10.5041	-5.7	-4.3	-2.1	-1.4	0	-1.8	-1.4	0.110228	-4.58501	4.69524	5.3495	3.43482	-0.124287	0.774616							969	393	0.706268	1	1	-4.28381	-1.19264	-0.00970051	0.186049	-0.0570693	CGAAATGGGCCGCATTGCTTAAGTCAATTGCCAGTGCCCACTACCAGCACCTTGATTCTTCCTCCAGAGTACAGTTCTTGGGGCTACCCCTATGGTGAGTGGTCTCTGTCGGGAAAGATGTAGGGATTGGTTCCAGGATCTTGTTTGTGACTGTTTTCTCCCCTTAGAGGCCCCACCGTCTTATGAGCAGAGCACTGCGGCTGATGACGA
26997	ircomb	MCM7	73	64	137	-18.9844	-5.92876	-2.7	-4.7	-2.1	-6.8	0	0	0	5.32581	-4.58501	9.91082	5.75877	3.84408	0.533443	1.43235							8386	866	0.908953	1	2	-3.24244	0.131731	0.923791	1.55762	0.876422	CGAAATGGGCCGCATTGCGTCGCAAGCTATCCGACACTTCAGCACCAGTGGCGGTGGCCACCACTGTGGGCGGAGATGGCTGCGACGCGTGCGCAGGTGAGTGGTCTCTGTCGGGAAAGATGTAGGGATTGGTTCCAGGATCTTGTTTGTGACTGTTTTCTCCCCTTAGATCTCGATCCCAAACTCCCTCCTCACTGCGGCTGATGACGA
26998	ircomb	MCM7	73	64	137	-19.6155	-5.3822	-4.4	-4.5	-2.1	-6.6	0	-1	-1.8	5.61156	-4.58501	10.1966	5.34705	3.43237	0.370985	1.26989							14469	1919	0.932281	1	2	-3.41296	-0.323492	0.964999	1.05491	0.91763	CGAAATGGGCCGCATTGCACGACCTCTGGCTGGTACCACCGCATCGACCCCACCGTGCTGCTGGGCGCGCTGCCGTTGCGGAGCTTGACGCGCCAGGTGAGTGGTCTCTGTCGGGAAAGATGTAGGGATTGGTTCCAGGATCTTGTTTGTGACTGTTTTCTCCCCTTAGCTGGTACAGGACGAGAACGTGCGCACTGCGGCTGATGACGA
26999	ircomb	MCM7	73	64	137	8.83039	12.4327	-4.1	-2.6	-2.1	-4.2	0	-2.2	0	4.44276	-4.58501	9.02777	4.12912	2.21444	0.24915	1.14805							2070	374	0.841463	2	4	-0.00590061	2.24137		3.47929		CGAAATGGGCCGCATTGCATACCTAGGCCCCATCTATGTCAGACCACAGCACGTGACTCCAGTCAGTGGTCCTGGTCCCACTGTCCCAGTGTAGGTGAGTGGTCTCTGTCGGGAAAGATGTAGGGATTGGTTCCAGGATCTTGTTTGTGACTGTTTTCTCCCCTTAGGAACAGAGACCCGCCTTAAGAGACTCACTGCGGCTGATGACGA
27000	ircomb	MCM7	73	64	137	-31.9892	-5.24026	0	-3.4	-2.1	-7.4	0	-3.8	-2.7	4.93717	-4.58501	9.52218	5.12751	3.21283	0.5001	1.399							3132	369	0.843069	2	3	-1.70277	1.23489		2.58797		CGAAATGGGCCGCATTGCGTCAAGCACCAATGGCGTGCGGATCCACTGAGGGTCCACAGAGAGGGGCGCCCATCTCCTGCGTCTCAGTTATCCTGGTGAGTGGTCTCTGTCGGGAAAGATGTAGGGATTGGTTCCAGGATCTTGTTTGTGACTGTTTTCTCCCCTTAGGTGTTGGGAATTCTGTGCCCTAACCACTGCGGCTGATGACGA
27001	ircomb	MCM7	73	64	137	7.21055	11.0406	-8.2	-4.6	-2.1	-7.1	0	-0.6	-2.8	1.38172	-4.58501	5.96673	5.90597	3.99129	-0.646024	0.252878							2488	2146	0.804657	1	2	-4.26802	-0.792053	-0.367641	0.650817	-0.415009	CGAAATGGGCCGCATTGCGACCATATTAGCCCCAGCGTCCCCAAAAGTGCAGAGGCAGCGGCTGCAGCATCCAGCCAGCTTGGATGTCTGGCCTGTGAGTGGTCTCTGTCGGGAAAGATGTAGGGATTGGTTCCAGGATCTTGTTTGTGACTGTTTTCTCCCCTTAGACTTCCAGGACTCTGAAGAAACAGCCACTGCGGCTGATGACGA
27002	ircomb	MCM7	73	64	137	-15.2425	-9.86364	-4.5	-3.6	-2.1	-7	0	-0.6	-3.7	6.85988	-4.58501	11.4449	5.42524	3.51056	0.630333	1.52924							13824	1184	0.929845	1	2	-4.36465	-1.22111	0.0225325	0.16631	-0.0248363	CGAAATGGGCCGCATTGCAGCAAGGAGGGCGAGGCCGCCGGCCCGTTCGGTTCCGGGCGTTACCATCGTCCGTGCGCACCGCCCGGCGTCCAGGTGAGTGGTCTCTGTCGGGAAAGATGTAGGGATTGGTTCCAGGATCTTGTTTGTGACTGTTTTCTCCCCTTAGATTTGGCAATTCTTCGCTGAAGTCCACACTGCGGCTGATGACGA
27003	ircomb	MCM7	73	64	137	10.4737	12.826	-10.6	-3.4	-2.1	-7.2	0	-3.5	-6.2	5.68688	-4.58501	10.2719	4.73176	2.81708	0.886847	1.78575							1943	117	0.855947	1	1	-8.16291		-3.98549		-4.03286	CGAAATGGGCCGCATTGCGCGATAGAACGGCCTGGATCCTGTGGCCTGCTTCCTGAGCTGGTGCCGGCGGGTGGGGCTGGAGCTGAGTCCCAAGGTGAGTGGTCTCTGTCGGGAAAGATGTAGGGATTGGTTCCAGGATCTTGTTTGTGACTGTTTTCTCCCCTTAGGTGGCGGTCAGCCGGCAGGGCACCACACTGCGGCTGATGACGA
27004	ircomb	MCM7	73	64	137	-39.6079	-5.10262	-2.5	-2.9	-2.1	-4.4	0	-3.8	-10.4		-4.58501		3.01654	1.10186	-1.01236	-0.113454							1	2677	0.000482625	1	1	-3.56128	-2.08337		-0.973775		CGAAATGGGCCGCATTGCTTGACCCGACCAgcggcggcggtccaagatggcggaactgcagctggacccggcgatggcggggctgggagggggcgGTGAGTGGTCTCTGTCGGGAAAGATGTAGGGATTGGTTCCAGGATCTTGTTTGTGACTGTTTTCTCCCCTTAGccgggtcccggaccacccgagcgCCACTGCGGCTGATGACGA
27005	ircomb	MCM7	73	64	137	10.6736	12.9988	-5	-6.4	-2.1	-4.8	0	-1.8	0	4.41286	-4.58501	8.99787	5.0327	3.11802	0.954183	1.85309							5776	343	0.774263	1	2	-4.84557	-1.97348	-0.340595	-0.63133	-0.387964	CGAAATGGGCCGCATTGCTCGGCGAATGTCGAGCCTGCTGAGGAGCCAGCGGCCCATGGGGACCTCAAGGAGGGGACTCCGAGGCCCTGCCCAGGTGAGTGGTCTCTGTCGGGAAAGATGTAGGGATTGGTTCCAGGATCTTGTTTGTGACTGTTTTCTCCCCTTAGGTTCCTACCCCCGGCTTCTTCTCCACACTGCGGCTGATGACGA
27006	ircomb	MCM7	73	64	137	-28.4724	-5.00423	-5.2	-3	-2.1	0	0	-3.4	-6.9	5.63099	-4.58501	10.216	5.57668	3.66199	1.31684	2.21574							14459	404	0.889511	1	2	-4.48704	-1.23878	-0.0582846	0.166108	-0.105653	CGAAATGGGCCGCATTGCGATCTTTACTTGcccggccccgcgccgcccTCCTGCCTTGAGCCCTTAAACTTCTGCGAGCGCAGCCGGGTCTGCAGGTGAGTGGTCTCTGTCGGGAAAGATGTAGGGATTGGTTCCAGGATCTTGTTTGTGACTGTTTTCTCCCCTTAGGCCTCGCCTCCTGGCCTTTCAGGTCACTGCGGCTGATGACGA
27007	ircomb	MCM7	73	64	137	-24.9868	-4.48857	-3.3	-2.1	-2.1	-4.6	0	-0.9	-4.9	6.46772	-4.58501	11.0527	6.42819	4.5135	-0.0122321	0.88667							12531	3249	0.913538	1	2	-4.08828	-0.2512	0.759239	1.2519	0.711871	CGAAATGGGCCGCATTGCAACGGAGCTTGGTGCTTTGCCAAGCTCACCAACACCTACTGTCTGGTAGCGATCGGAGGCTCAGAGAACTTCTACAGGTGAGTGGTCTCTGTCGGGAAAGATGTAGGGATTGGTTCCAGGATCTTGTTTGTGACTGTTTTCTCCCCTTAGTGTGTTCGAGGGCGAGCTCTCCGCCACTGCGGCTGATGACGA
27008	ircomb	MCM4	115	23	138	-2.28153	6.78635								-8.0189	-0.639933	-7.37896			3.28688	0.136087							2083	3	0.610492	0	0						CGAAATGGGCCGCATTGCGGAACCCGAACTGTTCTCCAAACCCGCGCTGCGGAGTAACCGCGCGCCGGCGGGGAGGGCGTGGCGCGGAGCCGACGGGAACGTCCGCGCTGCGAGCAGGGCAGGGAAGCCGGGAGGCGGGCCCGGCCCGAGCTTGTCCTTGTCGCGCAGGTCCTTCCTCGGGAGGCGGCGAACCACTGCGGCTGATGACGA
27009	ircomb	MCM4	115	23	138	-12.0677	-4.64283								1.06393	-0.639933	1.70386			3.36114	0.210342							1910	2	0.74031	0	0						CGAAATGGGCCGCATTGCGCATGCGAACACGCGGAAGGAGGTCTAAAGCCAGGTAACCGCGCGCCGGCGGGGAGGGCGTGGCGCGGAGCCGACGGGAACGTCCGCGCTGCGAGCAGGGCAGGGAAGCCGGGAGGCGGGCCCGGCCCGAGCTTGTCCTTGTCGCGCAGGGACTGCTCCATACCCCATGATGCACACTGCGGCTGATGACGA
27010	ircomb	MCM4	115	23	138	9.23916	6.06382								-2.40808	-0.639933	-1.76815			2.84884	-0.301948							1640	4	0.757856	0	0						CGAAATGGGCCGCATTGCAAGTTTAACCCTCCATCCGGGACTATGCCTTCAAGGTAACCGCGCGCCGGCGGGGAGGGCGTGGCGCGGAGCCGACGGGAACGTCCGCGCTGCGAGCAGGGCAGGGAAGCCGGGAGGCGGGCCCGGCCCGAGCTTGTCCTTGTCGCGCAGGCGTCCCCCTACCCTGTCATCCTCCACTGCGGCTGATGACGA
27011	ircomb	MCM4	115	23	138	-25.7362	-25.1816								-6.92283	-0.639933	-6.2829			1.81078	-1.34001							367	8	0.49328	0	0						CGAAATGGGCCGCATTGCGCATGGGCATCTGCGCGGGAGCAGTTACTTGAAGTAACCGCGCGCCGGCGGGGAGGGCGTGGCGCGGAGCCGACGGGAACGTCCGCGCTGCGAGCAGGGCAGGGAAGCCGGGAGGCGGGCCCGGCCCGAGCTTGTCCTTGTCGCGCAGGCAGCCCTCCATGGACCCATGAAAACCACTGCGGCTGATGACGA
27012	ircomb	MCM4	115	23	138	-28.2614	-27.1009								0.348563	-0.639933	0.988496			2.55653	-0.594264							2196	10	0.666464	0	0						CGAAATGGGCCGCATTGCTTTAGGCTTTACTCAACTGAAGACGAGTGTCAGGTAACCGCGCGCCGGCGGGGAGGGCGTGGCGCGGAGCCGACGGGAACGTCCGCGCTGCGAGCAGGGCAGGGAAGCCGGGAGGCGGGCCCGGCCCGAGCTTGTCCTTGTCGCGCAGGATGTCATTTTCAAAATGCGGGATCACACTGCGGCTGATGACGA
27013	ircomb	MCM4	115	23	138	5.31276	5.31741								-5.94516	-0.639933	-5.30523			3.42414	0.273346							1941	2	0.676071	0	0						CGAAATGGGCCGCATTGCTATGGTTTCTCTAAGGCAGCGCCGCGGATCGAATGGTAACCGCGCGCCGGCGGGGAGGGCGTGGCGCGGAGCCGACGGGAACGTCCGCGCTGCGAGCAGGGCAGGGAAGCCGGGAGGCGGGCCCGGCCCGAGCTTGTCCTTGTCGCGCAGCTCCCACATCCGACATGCCTGGGCCACTGCGGCTGATGACGA
27014	ircomb	MCM4	115	23	138	-12.0677	-14.4421								-1.99533	-0.639933	-1.3554			2.25478	-0.896009							1157	10	0.585823	0	0						CGAAATGGGCCGCATTGCGGGACCCTTCGTCTCTTCTCCGAATTACACAGAGGTAACCGCGCGCCGGCGGGGAGGGCGTGGCGCGGAGCCGACGGGAACGTCCGCGCTGCGAGCAGGGCAGGGAAGCCGGGAGGCGGGCCCGGCCCGAGCTTGTCCTTGTCGCGCAGATTGGAGGCTCCCCAAATATTTTGCCACTGCGGCTGATGACGA
27015	ircomb	MCM4	115	23	138	-12.0677	-14.2498								-5.86625	-0.639933	-5.22632			3.3153	0.164505							534	2	0.223712	0	0						CGAAATGGGCCGCATTGCCACACTTCCGTTGAGACCCTGATTGAAGAGAGAGGTAACCGCGCGCCGGCGGGGAGGGCGTGGCGCGGAGCCGACGGGAACGTCCGCGCTGCGAGCAGGGCAGGGAAGCCGGGAGGCGGGCCCGGCCCGAGCTTGTCCTTGTCGCGCAGAATATATTAGTAGTGATGGAAGCCACACTGCGGCTGATGACGA
27016	ircomb	MCM4	115	23	138	-11.8789	-5.14326								-6.72792	-0.639933	-6.08799											105	0	0.546875	0	0						CGAAATGGGCCGCATTGCTACTTTAATCTAATACAAAACAAATTTAGAAACTGTAACCGCGCGCCGGCGGGGAGGGCGTGGCGCGGAGCCGACGGGAACGTCCGCGCTGCGAGCAGGGCAGGGAAGCCGGGAGGCGGGCCCGGCCCGAGCTTGTCCTTGTCGCGCAGGGGATCATGAGTGGAAAAACAAACACACTGCGGCTGATGACGA
27017	ircomb	MCM4	115	23	138	-28.732	-10.8795								-8.62936	-0.639933	-7.98942			2.25029	-0.900503							397	4	0.506378	0	0						CGAAATGGGCCGCATTGCCAACCGCACTTGGTTGCTGTTATTATTTATCGTGTAACCGCGCGCCGGCGGGGAGGGCGTGGCGCGGAGCCGACGGGAACGTCCGCGCTGCGAGCAGGGCAGGGAAGCCGGGAGGCGGGCCCGGCCCGAGCTTGTCCTTGTCGCGCAGATATGGGACCCGTACACATGGACTCACACTGCGGCTGATGACGA
27018	ircomb	MCM4	115	23	138	-14.925	-14.1577								-7.49985	-0.639933	-6.85991			2.58135	-0.569447							364	3	0.353055	0	0						CGAAATGGGCCGCATTGCAGAGGAGGGAAGCTGCTGAACTCATGCGCAGATTGTAACCGCGCGCCGGCGGGGAGGGCGTGGCGCGGAGCCGACGGGAACGTCCGCGCTGCGAGCAGGGCAGGGAAGCCGGGAGGCGGGCCCGGCCCGAGCTTGTCCTTGTCGCGCAGTGAGCTGTATTTTCAAGGCCCTACACACTGCGGCTGATGACGA
27019	ircomb	MCM4	115	23	138	6.61679	6.6945								-1.01444	-0.639933	-0.374511			3.05732	-0.0934778							1951	4	0.63303	0	0						CGAAATGGGCCGCATTGCGTTAGTCCGCATCGGCAAGCGGCCGCCTTTCCACGGTAACCGCGCGCCGGCGGGGAGGGCGTGGCGCGGAGCCGACGGGAACGTCCGCGCTGCGAGCAGGGCAGGGAAGCCGGGAGGCGGGCCCGGCCCGAGCTTGTCCTTGTCGCGCAGGTACTCCGAGCACTATGTCGTCCCCACTGCGGCTGATGACGA
27020	ircomb	MCM4	115	23	138	-14.6351	-13.6094								-8.15482	-0.639933	-7.51489			2.38685	-0.763943							1716	11	0.631347	0	0						CGAAATGGGCCGCATTGCGACGACGACGCAAGTTCTTGGGGCTACCCCTATGGTAACCGCGCGCCGGCGGGGAGGGCGTGGCGCGGAGCCGACGGGAACGTCCGCGCTGCGAGCAGGGCAGGGAAGCCGGGAGGCGGGCCCGGCCCGAGCTTGTCCTTGTCGCGCAGAGGCCCCACCGTCTTATGAGCAGAGCACTGCGGCTGATGACGA
27021	ircomb	MCM4	115	23	138	-23.0169	-14.6304								-0.180116	-0.639933	0.459817			3.15697	0.00617606							3176	5	0.696186	0	0						CGAAATGGGCCGCATTGCAAAAGTCAATCCGAGATGGCTGCGACGCGTGCGCAGGTAACCGCGCGCCGGCGGGGAGGGCGTGGCGCGGAGCCGACGGGAACGTCCGCGCTGCGAGCAGGGCAGGGAAGCCGGGAGGCGGGCCCGGCCCGAGCTTGTCCTTGTCGCGCAGATCTCGATCCCAAACTCCCTCCTCACTGCGGCTGATGACGA
27022	ircomb	MCM4	115	23	138	-21.0536	-15.8276								-3.42262	-0.639933	-2.78269											973	0	0.511567	0	0						CGAAATGGGCCGCATTGCACTGTTGCTGGTCCGTTGCGGAGCTTGACGCGCCAGGTAACCGCGCGCCGGCGGGGAGGGCGTGGCGCGGAGCCGACGGGAACGTCCGCGCTGCGAGCAGGGCAGGGAAGCCGGGAGGCGGGCCCGGCCCGAGCTTGTCCTTGTCGCGCAGCTGGTACAGGACGAGAACGTGCGCACTGCGGCTGATGACGA
27023	ircomb	MCM4	115	23	138	-12.0677	-6.97472								-2.37767	-0.639933	-1.73774			3.14298	-0.00781594							409	3	0.153012	0	0						CGAAATGGGCCGCATTGCGATTTCCTTATGTGGTCCCACTGTCCCAGTGTAGGTAACCGCGCGCCGGCGGGGAGGGCGTGGCGCGGAGCCGACGGGAACGTCCGCGCTGCGAGCAGGGCAGGGAAGCCGGGAGGCGGGCCCGGCCCGAGCTTGTCCTTGTCGCGCAGGAACAGAGACCCGCCTTAAGAGACTCACTGCGGCTGATGACGA
27024	ircomb	MCM4	115	23	138	4.50773	6.96046								-5.66558	-0.639933	-5.02565			3.10635	-0.044439							1501	3	0.597532	0	0						CGAAATGGGCCGCATTGCTCTAAACTCGGGTCTCCTGCGTCTCAGTTATCCTGGTAACCGCGCGCCGGCGGGGAGGGCGTGGCGCGGAGCCGACGGGAACGTCCGCGCTGCGAGCAGGGCAGGGAAGCCGGGAGGCGGGCCCGGCCCGAGCTTGTCCTTGTCGCGCAGGTGTTGGGAATTCTGTGCCCTAACCACTGCGGCTGATGACGA
27025	ircomb	MCM4	115	23	138	-11.8789	-14.864									-0.639933												78	0	0.847826	0	0						CGAAATGGGCCGCATTGCGATATCGAAACGAGCCAGCTTGGATGTCTGGCCTGTAACCGCGCGCCGGCGGGGAGGGCGTGGCGCGGAGCCGACGGGAACGTCCGCGCTGCGAGCAGGGCAGGGAAGCCGGGAGGCGGGCCCGGCCCGAGCTTGTCCTTGTCGCGCAGACTTCCAGGACTCTGAAGAAACAGCCACTGCGGCTGATGACGA
27026	ircomb	MCM4	115	23	138	-28.2614	-15.3756								1.57347	-0.639933	2.2134											1336	0	0.475953	0	0						CGAAATGGGCCGCATTGCTCAACTTGGGTTTGCGCACCGCCCGGCGTCCAGGTAACCGCGCGCCGGCGGGGAGGGCGTGGCGCGGAGCCGACGGGAACGTCCGCGCTGCGAGCAGGGCAGGGAAGCCGGGAGGCGGGCCCGGCCCGAGCTTGTCCTTGTCGCGCAGATTTGGCAATTCTTCGCTGAAGTCCACACTGCGGCTGATGACGA
27027	ircomb	MCM4	115	23	138	-12.0677	-7.26332								1.38591	-0.639933	2.02584			2.63623	-0.51456							1514	5	0.802757	0	0						CGAAATGGGCCGCATTGCTCTAAGGAGGCCGGGGCTGGAGCTGAGTCCCAAGGTAACCGCGCGCCGGCGGGGAGGGCGTGGCGCGGAGCCGACGGGAACGTCCGCGCTGCGAGCAGGGCAGGGAAGCCGGGAGGCGGGCCCGGCCCGAGCTTGTCCTTGTCGCGCAGGTGGCGGTCAGCCGGCAGGGCACCACACTGCGGCTGATGACGA
27028	ircomb	MCM4	115	23	138	5.40849	5.19172									-0.639933												1	0	0.00319489	0	0						CGAAATGGGCCGCATTGCCAACTTAATGCTgatggcggggctgggagggggcgGTAACCGCGCGCCGGCGGGGAGGGCGTGGCGCGGAGCCGACGGGAACGTCCGCGCTGCGAGCAGGGCAGGGAAGCCGGGAGGCGGGCCCGGCCCGAGCTTGTCCTTGTCGCGCAGccgggtcccggaccacccgagcgCCACTGCGGCTGATGACGA
27029	ircomb	MCM4	115	23	138	-12.0277	-15.5464								-9.50581	-0.639933	-8.86588											726	0	0.289243	0	0						CGAAATGGGCCGCATTGCCAATTGCCTCGGGCCCAGTGCCTGTGCCCGTCATGTAACCGCGCGCCGGCGGGGAGGGCGTGGCGCGGAGCCGACGGGAACGTCCGCGCTGCGAGCAGGGCAGGGAAGCCGGGAGGCGGGCCCGGCCCGAGCTTGTCCTTGTCGCGCAGATCCTGCACCCCAGCATTCCAGCCACACTGCGGCTGATGACGA
27030	ircomb	MCM4	115	23	138	-12.0677	-5.57762								1.21995	-0.639933	1.85988			3.24615	0.095352							4498	5	0.84756	0	0						CGAAATGGGCCGCATTGCACGGGCATTTTAGGGACTCCGAGGCCCTGCCCAGGTAACCGCGCGCCGGCGGGGAGGGCGTGGCGCGGAGCCGACGGGAACGTCCGCGCTGCGAGCAGGGCAGGGAAGCCGGGAGGCGGGCCCGGCCCGAGCTTGTCCTTGTCGCGCAGGTTCCTACCCCCGGCTTCTTCTCCACACTGCGGCTGATGACGA
27031	ircomb	MCM4	115	23	138	8.66175	6.34962								-1.38553	-0.639933	-0.745595			2.86776	-0.283037							3591	11	0.584378	0	0						CGAAATGGGCCGCATTGCGTTTACTACTGTTGCGAGCGCAGCCGGGTCTGCAGGTAACCGCGCGCCGGCGGGGAGGGCGTGGCGCGGAGCCGACGGGAACGTCCGCGCTGCGAGCAGGGCAGGGAAGCCGGGAGGCGGGCCCGGCCCGAGCTTGTCCTTGTCGCGCAGGCCTCGCCTCCTGGCCTTTCAGGTCACTGCGGCTGATGACGA
27032	ircomb	MCM4	115	23	138	8.66175	5.20742								-1.9208	-0.639933	-1.28087			3.24814	0.0973482							560	1	0.525822	0	0						CGAAATGGGCCGCATTGCGCATCTGGGCTCGGAGGCTCAGAGAACTTCTACAGGTAACCGCGCGCCGGCGGGGAGGGCGTGGCGCGGAGCCGACGGGAACGTCCGCGCTGCGAGCAGGGCAGGGAAGCCGGGAGGCGGGCCCGGCCCGAGCTTGTCCTTGTCGCGCAGTGTGTTCGAGGGCGAGCTCTCCGCCACTGCGGCTGATGACGA
27033	ircomb	ARRDC1	73	64	137	-22.1903	-16.8824	-4	-5.2	-3.7	-1.9	-3.6	-2.6	-8.1	-3.91391	-3.72889	-0.185024	3.17268	-1.55243	-0.904721	-0.143102							659	916	0.774383	1	3	-1.37872	0.207164	1.38405	1.57701	2.57199	CGAAATGGGCCGCATTGCGCCCACATCATCCCGCCCACGTGGCCAGCGCCACCTGCCTCATTGTGCCCAGGAGTTCTCCAAACCCGCGCTGCGGAGTGAGTCGACAGCCAGGGCTTGGCAGGGAGGGGACGCCAAGAGCCCCACGCAGACCCTGCTTTCTTCCCGCAGGTCCTTCCTCGGGAGGCGGCGAACCACTGCGGCTGATGACGA
27034	ircomb	ARRDC1	73	64	137	10.6736	13.4813	-1.8	-0.7	-3.8	-9.2	-3.4	-3.8	-2	0.0970478	-3.72889	3.82593	5.98166	1.25654	-0.449167	0.312451							1041	583	0.887468	1	1	-5.3316	-1.80329	-1.36819	-0.109451	-0.180246	CGAAATGGGCCGCATTGCCGCTGGGAACGCCGCGGCCCTGGGCCAGGTCTGCAGCAGCATCAAGGTGGTGCTGCGGAAGGAGGTCTAAAGCCAGGTGAGTCGACAGCCAGGGCTTGGCAGGGAGGGGACGCCAAGAGCCCCACGCAGACCCTGCTTTCTTCCCGCAGGGACTGCTCCATACCCCATGATGCACACTGCGGCTGATGACGA
27035	ircomb	ARRDC1	73	64	137	-18.1246	-18.8764	-1.9	-2.3	-3.7	-5.8	-3.6	-1	-0.8	-2.0131	-3.72889	1.71579	4.76759	0.042476	-0.919218	-0.1576							3037	4373	0.766145	1	1	-4.21767	-1.52889	-0.365975	0.0249125	0.821965	CGAAATGGGCCGCATTGCCAACTCCCACCAATACTTTCACTTCCAAGATCCTCTTCTGCGATGTGCTCAGGGCCATCCGGGACTATGCCTTCAAGGTGAGTCGACAGCCAGGGCTTGGCAGGGAGGGGACGCCAAGAGCCCCACGCAGACCCTGCTTTCTTCCCGCAGGCGTCCCCCTACCCTGTCATCCTCCACTGCGGCTGATGACGA
27036	ircomb	ARRDC1	73	64	137	-10.5133	-4.40743	-5.1	-2.4	-5.1	-0.7	-6.2	-0.8	-2.7	-1.80145	-3.72889	1.92743	2.83773	-1.88739	-0.437888	0.32373							628	688	0.445074	2	4	0.0960664	1.45033		2.78154		CGAAATGGGCCGCATTGCAACGATCTCATGGGAGGCCTGCCTACCTTCCTGGAGAATTCCTTTATTGGCTCTGCGCGGGAGCAGTTACTTGAAGTGAGTCGACAGCCAGGGCTTGGCAGGGAGGGGACGCCAAGAGCCCCACGCAGACCCTGCTTTCTTCCCGCAGGCAGCCCTCCATGGACCCATGAAAACCACTGCGGCTGATGACGA
27037	ircomb	ARRDC1	73	64	137	-14.987	-1.48095	-2.1	-2.6	-5.1	-1	-6.2	-1.4	-0.2	-0.599375	-3.72889	3.12951	6.06379	1.33867	-0.356886	0.404732							835	629	0.564189	1	2	-4.10476	-0.519659	-0.0652272	1.18365	1.12271	CGAAATGGGCCGCATTGCATGCTTGTTCTTTACGGGCGTCGCCCGAGACAGGACGGAGTCAAACCCGTGGTATCAACTGAAGACGAGTGTCAGGTGAGTCGACAGCCAGGGCTTGGCAGGGAGGGGACGCCAAGAGCCCCACGCAGACCCTGCTTTCTTCCCGCAGGATGTCATTTTCAAAATGCGGGATCACACTGCGGCTGATGACGA
27038	ircomb	ARRDC1	73	64	137	-25.5879	-12.2794	-2.7	-2.1	-3.7	-2.8	-3.6	0	-3.1	-2.07222	-3.72889	1.65667	4.59438	-0.130733	0.0069901	0.768608							1369	456	0.688286	1	2	-1.47203	1.09697	2.32293	2.6308	3.51087	CGAAATGGGCCGCATTGCTTACATAAAACCTACAGTGTCAACCGAAAGCGTCTGAACCGGAATGCTCGACGGAAGGCAGCGCCGCGGATCGAATGGTGAGTCGACAGCCAGGGCTTGGCAGGGAGGGGACGCCAAGAGCCCCACGCAGACCCTGCTTTCTTCCCGCAGCTCCCACATCCGACATGCCTGGGCCACTGCGGCTGATGACGA
27039	ircomb	ARRDC1	73	64	137	10.0326	13.8879	-0.3	-1.2	-3.8	-2.9	-3.4	-4.2	-2.1	0.951456	-3.72889	4.68034	5.69591	0.970793	0.0545652	0.816184							399	313	0.269595	2	2	-1.28073	2.04998		3.71086		CGAAATGGGCCGCATTGCGCTGCATTCGGAGAGTGCTCTATTAGGATAAGCAAGTTTGACAGGAAGAAGCTACTCTTCTCCGAATTACACAGAGGTGAGTCGACAGCCAGGGCTTGGCAGGGAGGGGACGCCAAGAGCCCCACGCAGACCCTGCTTTCTTCCCGCAGATTGGAGGCTCCCCAAATATTTTGCCACTGCGGCTGATGACGA
27040	ircomb	ARRDC1	73	64	137	10.0326	13.3258	0	0	-3.8	0	-3.4	-0.2	0	-1.42279	-3.72889	2.3061	4.7335	0.00838348	-0.467717	0.293902							854	636	0.68871	1	1	-3.66031	-0.995109	0.238875	0.554763	1.42681	CGAAATGGGCCGCATTGCTCCCACGGACGGCAGGAAGAGGAAAATAAACCTTCAAGGCAAACTGTGTTCATTGAGACCCTGATTGAAGAGAGAGGTGAGTCGACAGCCAGGGCTTGGCAGGGAGGGGACGCCAAGAGCCCCACGCAGACCCTGCTTTCTTCCCGCAGAATATATTAGTAGTGATGGAAGCCACACTGCGGCTGATGACGA
27041	ircomb	ARRDC1	73	64	137	7.93713	13.2738	0	-3	-3.8	0	-3.4	-6.1	0	-5.38292	-3.72889	-1.65403	2.50262	-2.22249	-1.51345	-0.751827							470	1729	0.821678	1	2	-2.91196	-1.78943	-0.686739	-0.496871	0.501201	CGAAATGGGCCGCATTGCCATCATCGCAAATTCCGTCTTCAAGAAGAAACACCCGTGGAGGAAGAAGACATTATACAAAACAAATTTAGAAACTGTGAGTCGACAGCCAGGGCTTGGCAGGGAGGGGACGCCAAGAGCCCCACGCAGACCCTGCTTTCTTCCCGCAGGGGATCATGAGTGGAAAAACAAACACACTGCGGCTGATGACGA
27042	ircomb	ARRDC1	73	64	137	7.35335	11.7526	-3.9	-1.4	-3.8	-2.1	-3.4	-2.5	-0.9	-6.01123	-3.72889	-2.28234	2.28373	-2.44138	-0.349003	0.412615							131	143	0.384164	1	1	-3.94734		-1.69806		-0.510123	CGAAATGGGCCGCATTGCTTCCTTTGGCACGTCGGGACCCTGGGATGGTCCGAAGCCCCCAGAACCAGTACCCTGCTGAACTCATGCGCAGATTGTGAGTCGACAGCCAGGGCTTGGCAGGGAGGGGACGCCAAGAGCCCCACGCAGACCCTGCTTTCTTCCCGCAGTGAGCTGTATTTTCAAGGCCCTACACACTGCGGCTGATGACGA
27043	ircomb	ARRDC1	73	64	137	-27.3705	-16.8824	-5.5	-4.1	-3.7	-5.3	-3.6	-1.9	-1.4	-3.36298	-3.72889	0.365904	4.85587	0.130752	-0.327542	0.434076							1095	556	0.796364	1	4	-1.67602	1.0738	2.40729	2.63779	3.59523	CGAAATGGGCCGCATTGCCGCGCTCACTTGGAGCGCTACTCGCCAGGTGGACTCGGAGTCCGCGAGCGTCGTCGGCAAGCGGCCGCCTTTCCACGGTGAGTCGACAGCCAGGGCTTGGCAGGGAGGGGACGCCAAGAGCCCCACGCAGACCCTGCTTTCTTCCCGCAGGTACTCCGAGCACTATGTCGTCCCCACTGCGGCTGATGACGA
27044	ircomb	ARRDC1	73	64	137	10.1256	12.824	-5.7	-2.3	-3.8	-1.4	-3.4	-0.9	-1.4	-1.70953	-3.72889	2.01936	4.42291	-0.302205	-0.396931	0.364688							884	1774	0.226667	1	2	-3.11277	-0.662344		0.851704		CGAAATGGGCCGCATTGCTGCCTTGATGTCCCAGTGCCCACTACCAGCACCTTGATTCTTCCTCCAGAGTACAGTTCTTGGGGCTACCCCTATGGTGAGTCGACAGCCAGGGCTTGGCAGGGAGGGGACGCCAAGAGCCCCACGCAGACCCTGCTTTCTTCCCGCAGAGGCCCCACCGTCTTATGAGCAGAGCACTGCGGCTGATGACGA
27045	ircomb	ARRDC1	73	64	137	-18.9844	-8.52244	-2.7	-4.5	-3.7	-6.8	-3.6	0	0	2.66447	-3.72889	6.39336	5.845	1.11988	-0.0236513	0.737967							3325	1625	0.49413	2	3	-1.4949	1.93891		3.61698		CGAAATGGGCCGCATTGCAGGCAACCCGGCCCGACACTTCAGCACCAGTGGCGGTGGCCACCACTGTGGGCGGAGATGGCTGCGACGCGTGCGCAGGTGAGTCGACAGCCAGGGCTTGGCAGGGAGGGGACGCCAAGAGCCCCACGCAGACCCTGCTTTCTTCCCGCAGATCTCGATCCCAAACTCCCTCCTCACTGCGGCTGATGACGA
27046	ircomb	ARRDC1	73	64	137	-19.6155	-7.97587	-4.4	-6.1	-3.7	-6.6	-3.6	-0.4	-1.8	-2.27501	-3.72889	1.45388			2.63279	3.3944							292	2	0.389333	0	0						CGAAATGGGCCGCATTGCGAGCCTATTCCATGGTACCACCGCATCGACCCCACCGTGCTGCTGGGCGCGCTGCCGTTGCGGAGCTTGACGCGCCAGGTGAGTCGACAGCCAGGGCTTGGCAGGGAGGGGACGCCAAGAGCCCCACGCAGACCCTGCTTTCTTCCCGCAGCTGGTACAGGACGAGAACGTGCGCACTGCGGCTGATGACGA
27047	ircomb	ARRDC1	73	64	137	8.83039	13.7363	-4.1	-1.6	-3.8	-4.2	-3.4	-2.7	0	0.769387	-3.72889	4.49827	6.02618	1.30106	-0.594731	0.166887							476	390	0.776509	1	2	-4.88266	-1.32356	-0.92312	0.375409	0.26482	CGAAATGGGCCGCATTGCCGTTTACACATACATCTATGTCAGACCACAGCACGTGACTCCAGTCAGTGGTCCTGGTCCCACTGTCCCAGTGTAGGTGAGTCGACAGCCAGGGCTTGGCAGGGAGGGGACGCCAAGAGCCCCACGCAGACCCTGCTTTCTTCCCGCAGGAACAGAGACCCGCCTTAAGAGACTCACTGCGGCTGATGACGA
27048	ircomb	ARRDC1	73	64	137	-31.9892	-16.8824	0	-3.4	-3.7	-7.4	-3.6	-6.2	-2.7	-4.75959	-3.72889	-1.03071	2.64317	-2.08195	-0.966682	-0.205064							1910	2982	0.765838	1	1	-3.42693	-2.20721	-0.967142	-0.898439	0.220798	CGAAATGGGCCGCATTGCTCGGACGTTTTGTGGCGTGCGGATCCACTGAGGGTCCACAGAGAGGGGCGCCCATCTCCTGCGTCTCAGTTATCCTGGTGAGTCGACAGCCAGGGCTTGGCAGGGAGGGGACGCCAAGAGCCCCACGCAGACCCTGCTTTCTTCCCGCAGGTGTTGGGAATTCTGTGCCCTAACCACTGCGGCTGATGACGA
27049	ircomb	ARRDC1	73	64	137	7.21055	13.3618	-8.2	-5.2	-3.8	-7.1	-3.4	-0.6	-2.8	-7.49185	-3.72889	-3.76297	2.0392	-2.68592	0.147418	0.909037							543	157	0.624856	1	2	-2.60782		-0.526581		0.661359	CGAAATGGGCCGCATTGCGCCTGCTGGGGCCCCAGCGTCCCCAAAAGTGCAGAGGCAGCGGCTGCAGCATCCAGCCAGCTTGGATGTCTGGCCTGTGAGTCGACAGCCAGGGCTTGGCAGGGAGGGGACGCCAAGAGCCCCACGCAGACCCTGCTTTCTTCCCGCAGACTTCCAGGACTCTGAAGAAACAGCCACTGCGGCTGATGACGA
27050	ircomb	ARRDC1	73	64	137	-14.987	-10.6386	-4.5	-3.7	-5.1	-7	-4.1	-0.3	-3.7	1.45418	-3.72889	5.18306	6.20724	1.48213	-0.434614	0.327005							1870	1220	0.743243	1	1	-6.34299	-2.65869	-2.12449	-0.938835	-0.936555	CGAAATGGGCCGCATTGCAATGAGACTTCCGAGGCCGCCGGCCCGTTCGGTTCCGGGCGTTACCATCGTCCGTGCGCACCGCCCGGCGTCCAGGTGAGTCGACAGCCAGGGCTTGGCAGGGAGGGGACGCCAAGAGCCCCACGCAGACCCTGCTTTCTTCCCGCAGATTTGGCAATTCTTCGCTGAAGTCCACACTGCGGCTGATGACGA
27051	ircomb	ARRDC1	73	64	137	10.4737	14.3726	-10.6	-3.6	-3.8	-7.2	-3.4	-5.8	-6.2	1.0176	-3.72889	4.74649	6.03581	1.3107	0.0563255	0.817944							1848	505	0.771608	2	3	-3.61594	-0.0501862		1.6499		CGAAATGGGCCGCATTGCTCATCTGTCACTCCTGGATCCTGTGGCCTGCTTCCTGAGCTGGTGCCGGCGGGTGGGGCTGGAGCTGAGTCCCAAGGTGAGTCGACAGCCAGGGCTTGGCAGGGAGGGGACGCCAAGAGCCCCACGCAGACCCTGCTTTCTTCCCGCAGGTGGCGGTCAGCCGGCAGGGCACCACACTGCGGCTGATGACGA
27052	ircomb	ARRDC1	73	64	137	-39.6079	-13.8788	-2.5	-3	-3.7	-4.4	-3.6	-4.8	-10.4		-3.72889		5.21927	0.494151	-0.557623	0.203995							1	138	0.004329	2	3	-0.590502					CGAAATGGGCCGCATTGCTCTCAATTCTGGgcggcggcggtccaagatggcggaactgcagctggacccggcgatggcggggctgggagggggcgGTGAGTCGACAGCCAGGGCTTGGCAGGGAGGGGACGCCAAGAGCCCCACGCAGACCCTGCTTTCTTCCCGCAGccgggtcccggaccacccgagcgCCACTGCGGCTGATGACGA
27053	ircomb	ARRDC1	73	64	137	10.6736	13.8599	-5	-2.6	-3.8	-4.8	-3.4	-1.8	0	1.45284	-3.72889	5.18173	5.97896	1.25384	0.184895	0.946514							4997	1013	0.836318	1	2	-3.83963	-0.313192	0.253881	1.38033	1.44182	CGAAATGGGCCGCATTGCGGGGAGAGCATCGAGCCTGCTGAGGAGCCAGCGGCCCATGGGGACCTCAAGGAGGGGACTCCGAGGCCCTGCCCAGGTGAGTCGACAGCCAGGGCTTGGCAGGGAGGGGACGCCAAGAGCCCCACGCAGACCCTGCTTTCTTCCCGCAGGTTCCTACCCCCGGCTTCTTCTCCACACTGCGGCTGATGACGA
27054	ircomb	ARRDC1	73	64	137	-28.4724	-18.8764	-5.2	-4.6	-3.7	0	-3.6	-3.5	-6.9	0.595553	-3.72889	4.32444	6.06011	1.33499	-0.310988	0.45063							2840	1404	0.795295	1	1	-5.96038	-2.37783	-1.91471	-0.674939	-0.726768	CGAAATGGGCCGCATTGCGGAGCACTCGCCcccggccccgcgccgcccTCCTGCCTTGAGCCCTTAAACTTCTGCGAGCGCAGCCGGGTCTGCAGGTGAGTCGACAGCCAGGGCTTGGCAGGGAGGGGACGCCAAGAGCCCCACGCAGACCCTGCTTTCTTCCCGCAGGCCTCGCCTCCTGGCCTTTCAGGTCACTGCGGCTGATGACGA
27055	ircomb	ARRDC1	73	64	137	-24.9868	-12.072	-3.3	-0.3	-3.7	-4.6	-3.6	-1.7	-4.9	0.076962	-3.72889	3.80585	6.53898	1.81387	-0.00454393	0.757074							1200	375	0.74813	1	2	-4.77899	-0.865286	0.450167	0.892835	1.63811	CGAAATGGGCCGCATTGCAGACTTGGGCACTGCTTTGCCAAGCTCACCAACACCTACTGTCTGGTAGCGATCGGAGGCTCAGAGAACTTCTACAGGTGAGTCGACAGCCAGGGCTTGGCAGGGAGGGGACGCCAAGAGCCCCACGCAGACCCTGCTTTCTTCCCGCAGTGTGTTCGAGGGCGAGCTCTCCGCCACTGCGGCTGATGACGA
27056	ircomb	GLIDR	115	24	139	-5.60888	-6.03566								-6.29295	-1.26082	-5.03213	3.18848	-3.29914	-0.969028	-1.33194							1747	4384	0.478368	2	2	1.38236	2.97917		2.856		CGAAATGGGCCGCATTGCCCCGGAAGACGCGTTCTCCAAACCCGCGCTGCGGAGTAAAGTCTATGCGCGCCTTGCCTCCCACCGGCGCCTTCCCCGGCCTCTGGTTTTTGTCCCCGCCAGCGGCTCCGACTCCATCGCGTCCTCTTCCAGTCTAGTGCTTTTTTCCAGGTCCTTCCTCGGGAGGCGGCGAACCACTGCGGCTGATGACGA
27057	ircomb	GLIDR	115	24	139	-28.251	-10.0263								-2.07215	-1.26082	-0.811329	5.66129	-0.826332	0.138838	-0.224078							203	178	0.209063	2	2	-3.29593					CGAAATGGGCCGCATTGCGCATGGACACTAGCGGAAGGAGGTCTAAAGCCAGGTAAAGTCTATGCGCGCCTTGCCTCCCACCGGCGCCTTCCCCGGCCTCTGGTTTTTGTCCCCGCCAGCGGCTCCGACTCCATCGCGTCCTCTTCCAGTCTAGTGCTTTTTTCCAGGGACTGCTCCATACCCCATGATGCACACTGCGGCTGATGACGA
27058	ircomb	GLIDR	115	24	139	-6.23679	-5.6161								-3.22375	-1.26082	-1.96293	2.5588	-3.92882	-0.46647	-0.829386							1572	1927	0.41753	2	2	-0.154161	1.00722		0.811414		CGAAATGGGCCGCATTGCCGTTCGGTCAAACCATCCGGGACTATGCCTTCAAGGTAAAGTCTATGCGCGCCTTGCCTCCCACCGGCGCCTTCCCCGGCCTCTGGTTTTTGTCCCCGCCAGCGGCTCCGACTCCATCGCGTCCTCTTCCAGTCTAGTGCTTTTTTCCAGGCGTCCCCCTACCCTGTCATCCTCCACTGCGGCTGATGACGA
27059	ircomb	GLIDR	115	24	139	-28.2378	-26.8819								-5.52007	-1.26082	-4.25925											422	0	0.574932	0	0						CGAAATGGGCCGCATTGCAAGCCGATCCACGCGCGGGAGCAGTTACTTGAAGTAAAGTCTATGCGCGCCTTGCCTCCCACCGGCGCCTTCCCCGGCCTCTGGTTTTTGTCCCCGCCAGCGGCTCCGACTCCATCGCGTCCTCTTCCAGTCTAGTGCTTTTTTCCAGGCAGCCCTCCATGGACCCATGAAAACCACTGCGGCTGATGACGA
27060	ircomb	GLIDR	115	24	139	-28.2378	-19.0696								-1.45656	-1.26082	-0.195736	6.39422	-0.0933969	0.426419	0.0635033							1539	252	0.68736	1	1	-6.57619	-2.76259	-1.73986	-2.51601		CGAAATGGGCCGCATTGCACATCAATGGTCTCAACTGAAGACGAGTGTCAGGTAAAGTCTATGCGCGCCTTGCCTCCCACCGGCGCCTTCCCCGGCCTCTGGTTTTTGTCCCCGCCAGCGGCTCCGACTCCATCGCGTCCTCTTCCAGTCTAGTGCTTTTTTCCAGGATGTCATTTTCAAAATGCGGGATCACACTGCGGCTGATGACGA
27061	ircomb	GLIDR	115	24	139	-6.44886	-14.1001								-3.69907	-1.26082	-2.43825	1.18971	-5.2979	-0.0836147	-0.446531							2266	1387	0.436777	2	2	0.25435	0.468999		0.115279		CGAAATGGGCCGCATTGCCTTTATCTCGCGAAGGCAGCGCCGCGGATCGAATGGTAAAGTCTATGCGCGCCTTGCCTCCCACCGGCGCCTTCCCCGGCCTCTGGTTTTTGTCCCCGCCAGCGGCTCCGACTCCATCGCGTCCTCTTCCAGTCTAGTGCTTTTTTCCAGCTCCCACATCCGACATGCCTGGGCCACTGCGGCTGATGACGA
27062	ircomb	GLIDR	115	24	139	-28.251	-21.0071									-1.26082												2	0	1	0	0						CGAAATGGGCCGCATTGCGGAGCAATGCGGCTCTTCTCCGAATTACACAGAGGTAAAGTCTATGCGCGCCTTGCCTCCCACCGGCGCCTTCCCCGGCCTCTGGTTTTTGTCCCCGCCAGCGGCTCCGACTCCATCGCGTCCTCTTCCAGTCTAGTGCTTTTTTCCAGATTGGAGGCTCCCCAAATATTTTGCCACTGCGGCTGATGACGA
27063	ircomb	GLIDR	115	24	139	-28.251	-15.4614								-7.08746	-1.26082	-5.82664	5.89415	-0.593465	-0.549792	-0.912708							135	135	0.58952	1	2	-4.25825		-0.339107			CGAAATGGGCCGCATTGCTCGTTATCTTCTGAGACCCTGATTGAAGAGAGAGGTAAAGTCTATGCGCGCCTTGCCTCCCACCGGCGCCTTCCCCGGCCTCTGGTTTTTGTCCCCGCCAGCGGCTCCGACTCCATCGCGTCCTCTTCCAGTCTAGTGCTTTTTTCCAGAATATATTAGTAGTGATGGAAGCCACACTGCGGCTGATGACGA
27064	ircomb	GLIDR	115	24	139	-28.7164	-7.82538									-1.26082												5	0	0.833333	0	0						CGAAATGGGCCGCATTGCCGGTCTCTAGAAATACAAAACAAATTTAGAAACTGTAAAGTCTATGCGCGCCTTGCCTCCCACCGGCGCCTTCCCCGGCCTCTGGTTTTTGTCCCCGCCAGCGGCTCCGACTCCATCGCGTCCTCTTCCAGTCTAGTGCTTTTTTCCAGGGGATCATGAGTGGAAAAACAAACACACTGCGGCTGATGACGA
27065	ircomb	GLIDR	115	24	139	-28.2378	-18.2656								-8.29002	-1.26082	-7.0292	6.95043	0.462816	0.229834	-0.133082							312	145	0.338028	1	1	-8.41293		-1.10436			CGAAATGGGCCGCATTGCGAACTCGAAGGTGTTGCTGTTATTATTTATCGTGTAAAGTCTATGCGCGCCTTGCCTCCCACCGGCGCCTTCCCCGGCCTCTGGTTTTTGTCCCCGCCAGCGGCTCCGACTCCATCGCGTCCTCTTCCAGTCTAGTGCTTTTTTCCAGATATGGGACCCGTACACATGGACTCACACTGCGGCTGATGACGA
27066	ircomb	GLIDR	115	24	139	-28.7164	-17.8064									-1.26082				-0.338235	-0.701151							7	7	0.411765	0	0						CGAAATGGGCCGCATTGCTGGGCCCATATTCTGCTGAACTCATGCGCAGATTGTAAAGTCTATGCGCGCCTTGCCTCCCACCGGCGCCTTCCCCGGCCTCTGGTTTTTGTCCCCGCCAGCGGCTCCGACTCCATCGCGTCCTCTTCCAGTCTAGTGCTTTTTTCCAGTGAGCTGTATTTTCAAGGCCCTACACACTGCGGCTGATGACGA
27067	ircomb	GLIDR	115	24	139	-5.93859	-6.93674								-1.0493	-1.26082	0.211525	4.03319	-2.45442	-0.196945	-0.559861							1148	904	0.41147	1	1	-3.89385	-1.71291	-0.8313	-1.73866		CGAAATGGGCCGCATTGCATCATCCGACACCGGCAAGCGGCCGCCTTTCCACGGTAAAGTCTATGCGCGCCTTGCCTCCCACCGGCGCCTTCCCCGGCCTCTGGTTTTTGTCCCCGCCAGCGGCTCCGACTCCATCGCGTCCTCTTCCAGTCTAGTGCTTTTTTCCAGGTACTCCGAGCACTATGTCGTCCCCACTGCGGCTGATGACGA
27068	ircomb	GLIDR	115	24	139	-28.251	-2.57594								-5.62936	-1.26082	-4.36854			0.518445	0.155529							101	57	0.170608	0	0						CGAAATGGGCCGCATTGCTCATTACCGGCTAGTTCTTGGGGCTACCCCTATGGTAAAGTCTATGCGCGCCTTGCCTCCCACCGGCGCCTTCCCCGGCCTCTGGTTTTTGTCCCCGCCAGCGGCTCCGACTCCATCGCGTCCTCTTCCAGTCTAGTGCTTTTTTCCAGAGGCCCCACCGTCTTATGAGCAGAGCACTGCGGCTGATGACGA
27069	ircomb	GLIDR	115	24	139	9.65432	5.59538								0.317896	-1.26082	1.57872	5.91879	-0.568828	-0.245744	-0.60866							483	472	0.360179	2	3	-2.4943	0.990536		1.18228		CGAAATGGGCCGCATTGCACATGGAGGCCTGAGATGGCTGCGACGCGTGCGCAGGTAAAGTCTATGCGCGCCTTGCCTCCCACCGGCGCCTTCCCCGGCCTCTGGTTTTTGTCCCCGCCAGCGGCTCCGACTCCATCGCGTCCTCTTCCAGTCTAGTGCTTTTTTCCAGATCTCGATCCCAAACTCCCTCCTCACTGCGGCTGATGACGA
27070	ircomb	GLIDR	115	24	139	9.65432	4.60191								-2.01509	-1.26082	-0.754269	3.36336	-3.12425	0.943924	0.581008							2158	131	0.770714	1	1	-4.72663		-1.55266			CGAAATGGGCCGCATTGCGCTCCTTTACTTCCGTTGCGGAGCTTGACGCGCCAGGTAAAGTCTATGCGCGCCTTGCCTCCCACCGGCGCCTTCCCCGGCCTCTGGTTTTTGTCCCCGCCAGCGGCTCCGACTCCATCGCGTCCTCTTCCAGTCTAGTGCTTTTTTCCAGCTGGTACAGGACGAGAACGTGCGCACTGCGGCTGATGACGA
27071	ircomb	GLIDR	115	24	139	-28.251	-21.0561									-1.26082		4.98144	-1.50618	0.477594	0.114678							64	139	0.047513	2	2	-1.53344					CGAAATGGGCCGCATTGCGGGCTGATTTTCTGGTCCCACTGTCCCAGTGTAGGTAAAGTCTATGCGCGCCTTGCCTCCCACCGGCGCCTTCCCCGGCCTCTGGTTTTTGTCCCCGCCAGCGGCTCCGACTCCATCGCGTCCTCTTCCAGTCTAGTGCTTTTTTCCAGGAACAGAGACCCGCCTTAAGAGACTCACTGCGGCTGATGACGA
27072	ircomb	GLIDR	115	24	139	-6.44886	-5.7297								-3.95763	-1.26082	-2.69681	0.659323	-5.82829	-1.14219	-1.50511							2464	7161	0.554081	1	1	-1.68842	-1.84054	-0.164918	-2.25544		CGAAATGGGCCGCATTGCCCACGCCAAGCTTCTCCTGCGTCTCAGTTATCCTGGTAAAGTCTATGCGCGCCTTGCCTCCCACCGGCGCCTTCCCCGGCCTCTGGTTTTTGTCCCCGCCAGCGGCTCCGACTCCATCGCGTCCTCTTCCAGTCTAGTGCTTTTTTCCAGGTGTTGGGAATTCTGTGCCCTAACCACTGCGGCTGATGACGA
27073	ircomb	GLIDR	115	24	139	-28.7164	-17.5128									-1.26082				1.78053	1.41762							24	23	0.011811	0	0						CGAAATGGGCCGCATTGCAAAATCCAAATTAGCCAGCTTGGATGTCTGGCCTGTAAAGTCTATGCGCGCCTTGCCTCCCACCGGCGCCTTCCCCGGCCTCTGGTTTTTGTCCCCGCCAGCGGCTCCGACTCCATCGCGTCCTCTTCCAGTCTAGTGCTTTTTTCCAGACTTCCAGGACTCTGAAGAAACAGCCACTGCGGCTGATGACGA
27074	ircomb	GLIDR	115	24	139	-28.2378	-18.1136								2.44531	-1.26082	3.70613	6.85747	0.369857	-0.183796	-0.546712							1444	789	0.57992	1	1	-7.18183	-3.04789	-0.502003	-2.74788		CGAAATGGGCCGCATTGCTTTCGGGGACTCTGCGCACCGCCCGGCGTCCAGGTAAAGTCTATGCGCGCCTTGCCTCCCACCGGCGCCTTCCCCGGCCTCTGGTTTTTGTCCCCGCCAGCGGCTCCGACTCCATCGCGTCCTCTTCCAGTCTAGTGCTTTTTTCCAGATTTGGCAATTCTTCGCTGAAGTCCACACTGCGGCTGATGACGA
27075	ircomb	GLIDR	115	24	139	-28.251	-24.3605								1.50696	-1.26082	2.76778	2.60427	-3.88335	-0.661898	-1.02481							146	236	0.441088	1	2	-2.33137	-1.13855	0.159568	-1.32911		CGAAATGGGCCGCATTGCATAAGGTCGTTTGGGGCTGGAGCTGAGTCCCAAGGTAAAGTCTATGCGCGCCTTGCCTCCCACCGGCGCCTTCCCCGGCCTCTGGTTTTTGTCCCCGCCAGCGGCTCCGACTCCATCGCGTCCTCTTCCAGTCTAGTGCTTTTTTCCAGGTGGCGGTCAGCCGGCAGGGCACCACACTGCGGCTGATGACGA
27076	ircomb	GLIDR	115	24	139	-5.93859	-14.0158									-1.26082		0.684577	-5.80304	-0.566352	-0.929268							1	941	0.00064433	1	1	-1.31944	-1.45409		-1.86608		CGAAATGGGCCGCATTGCTCGGCAACATGTgatggcggggctgggagggggcgGTAAAGTCTATGCGCGCCTTGCCTCCCACCGGCGCCTTCCCCGGCCTCTGGTTTTTGTCCCCGCCAGCGGCTCCGACTCCATCGCGTCCTCTTCCAGTCTAGTGCTTTTTTCCAGccgggtcccggaccacccgagcgCCACTGCGGCTGATGACGA
27077	ircomb	GLIDR	115	24	139	-28.7164	-11.2942									-1.26082		5.18355	-1.30407	-0.179909	-0.542826							25	198	0.0397456	1	1	-5.38155					CGAAATGGGCCGCATTGCTTTCTGCTAGTTGCCCAGTGCCTGTGCCCGTCATGTAAAGTCTATGCGCGCCTTGCCTCCCACCGGCGCCTTCCCCGGCCTCTGGTTTTTGTCCCCGCCAGCGGCTCCGACTCCATCGCGTCCTCTTCCAGTCTAGTGCTTTTTTCCAGATCCTGCACCCCAGCATTCCAGCCACACTGCGGCTGATGACGA
27078	ircomb	GLIDR	115	24	139	-28.251	-24.972								1.63482	-1.26082	2.89565	6.76718	0.279564	-0.424862	-0.787778							2763	1996	0.660215	1	1	-6.18758	-2.11608	-0.0384513	-1.82648		CGAAATGGGCCGCATTGCCCTGGCAAATTTGGGACTCCGAGGCCCTGCCCAGGTAAAGTCTATGCGCGCCTTGCCTCCCACCGGCGCCTTCCCCGGCCTCTGGTTTTTGTCCCCGCCAGCGGCTCCGACTCCATCGCGTCCTCTTCCAGTCTAGTGCTTTTTTCCAGGTTCCTACCCCCGGCTTCTTCTCCACACTGCGGCTGATGACGA
27079	ircomb	GLIDR	115	24	139	-6.23679	-6.70387								-0.515141	-1.26082	0.74568	2.00467	-4.48294	0.0483442	-0.314572							1234	467	0.56476	1	1	-2.35684	-1.57864	-0.334846	-1.83836		CGAAATGGGCCGCATTGCAGTTATCGGGCATGCGAGCGCAGCCGGGTCTGCAGGTAAAGTCTATGCGCGCCTTGCCTCCCACCGGCGCCTTCCCCGGCCTCTGGTTTTTGTCCCCGCCAGCGGCTCCGACTCCATCGCGTCCTCTTCCAGTCTAGTGCTTTTTTCCAGGCCTCGCCTCCTGGCCTTTCAGGTCACTGCGGCTGATGACGA
27080	ircomb	GLIDR	115	24	139	-6.23679	-11.867								-3.77816	-1.26082	-2.51734	1.24885	-5.23877	-0.643839	-1.00675							1207	1737	0.480494	1	1	-1.30988	-1.05434	0.00708771	-1.40124		CGAAATGGGCCGCATTGCTCGCCCAAAGTTGGAGGCTCAGAGAACTTCTACAGGTAAAGTCTATGCGCGCCTTGCCTCCCACCGGCGCCTTCCCCGGCCTCTGGTTTTTGTCCCCGCCAGCGGCTCCGACTCCATCGCGTCCTCTTCCAGTCTAGTGCTTTTTTCCAGTGTGTTCGAGGGCGAGCTCTCCGCCACTGCGGCTGATGACGA
27081	ircomb	PTPMT1	109	30	139	-9.9795	-8.08177	-5.2	-6.7	-12.7	-7.2	-2.9	-4.3	-4.1	-2.66534	-0.420053	-2.24528			0.46588	-1.51426							235	32	0.773026	0	0						CGAAATGGGCCGCATTGCATACCTATCGGCCCAGGAGTTCTCCAAACCCGCGCTGCGGAGTGAGCCGGGCCGGGGAGCCCGGGCCCCTGCCCCGTCCCCGCCGCTCCGTCCCTGTCGGGCCGCTGGGGTCTCCACCGTCTTTGCTGAGCCACCTCTTTGCCTCGGCAGGTCCTTCCTCGGGAGGCGGCGAACCACTGCGGCTGATGACGA
27082	ircomb	PTPMT1	109	30	139	-17.103	-10.5111	-1.8	-6	-12.8	-8	-4.2	-4.4	-3.2	0.0399054	-0.420053	0.459958	6.50997		-0.381713	-2.36185							2097	1481	0.627656	1	1	-7.01446	-3.12082	-1.96992			CGAAATGGGCCGCATTGCGGGGACATGAGGGGTGCTGCGGAAGGAGGTCTAAAGCCAGGTGAGCCGGGCCGGGGAGCCCGGGCCCCTGCCCCGTCCCCGCCGCTCCGTCCCTGTCGGGCCGCTGGGGTCTCCACCGTCTTTGCTGAGCCACCTCTTTGCCTCGGCAGGGACTGCTCCATACCCCATGATGCACACTGCGGCTGATGACGA
27083	ircomb	PTPMT1	109	30	139	-14.051	-8.08117	-1.6	-4.3	-12.7	-7.2	-2.9	-4.8	0	-1.15452	-0.420053	-0.73447	4.87339		-0.193236	-2.17338							4152	1910	0.699933	1	1	-5.05176	-2.28983	-0.921065			CGAAATGGGCCGCATTGCACAAGGCTTTCGTCAGGGCCATCCGGGACTATGCCTTCAAGGTGAGCCGGGCCGGGGAGCCCGGGCCCCTGCCCCGTCCCCGCCGCTCCGTCCCTGTCGGGCCGCTGGGGTCTCCACCGTCTTTGCTGAGCCACCTCTTTGCCTCGGCAGGCGTCCCCCTACCCTGTCATCCTCCACTGCGGCTGATGACGA
27084	ircomb	PTPMT1	109	30	139	-18.9538	-29.9672	-2	-2.7	-14.2	-6.3	-5.1	-6	-2.7	-4.3388	-0.420053	-3.91875	3.65981		-1.01403	-2.99417							722	1674	0.558824	1	1	-4.40602	-2.48328	-1.62646			CGAAATGGGCCGCATTGCTGGTTTGGAGCTGGCTCTGCGCGGGAGCAGTTACTTGAAGTGAGCCGGGCCGGGGAGCCCGGGCCCCTGCCCCGTCCCCGCCGCTCCGTCCCTGTCGGGCCGCTGGGGTCTCCACCGTCTTTGCTGAGCCACCTCTTTGCCTCGGCAGGCAGCCCTCCATGGACCCATGAAAACCACTGCGGCTGATGACGA
27085	ircomb	PTPMT1	109	30	139	-18.9538	-22.1549	-2.4	-3.2	-14.2	-6.3	-3.1	-1.7	-0.4	-0.10291	-0.420053	0.317143	6.39864		0.137773	-1.84237							1122	292	0.70566	1	1	-6.87993	-3.06328	-2.09051			CGAAATGGGCCGCATTGCAATCGCCCTGGCGTGGTATCAACTGAAGACGAGTGTCAGGTGAGCCGGGCCGGGGAGCCCGGGCCCCTGCCCCGTCCCCGCCGCTCCGTCCCTGTCGGGCCGCTGGGGTCTCCACCGTCTTTGCTGAGCCACCTCTTTGCCTCGGCAGGATGTCATTTTCAAAATGCGGGATCACACTGCGGCTGATGACGA
27086	ircomb	PTPMT1	109	30	139	-16.5328	-16.1463	-2.7	-4.2	-12.7	-7.2	-2.9	-2.3	-3.5	-0.846056	-0.420053	-0.426003	3.74311		1.45237	-0.527774							2543	82	0.612476	1	2	-5.13471					CGAAATGGGCCGCATTGCGTTGACCTGCATCGACGGAAGGCAGCGCCGCGGATCGAATGGTGAGCCGGGCCGGGGAGCCCGGGCCCCTGCCCCGTCCCCGCCGCTCCGTCCCTGTCGGGCCGCTGGGGTCTCCACCGTCTTTGCTGAGCCACCTCTTTGCCTCGGCAGCTCCCACATCCGACATGCCTGGGCCACTGCGGCTGATGACGA
27087	ircomb	PTPMT1	109	30	139	-17.103	-20.8821	-1.4	-2.3	-12.8	-8	-3.1	-8.4	-2.1	-4.24031	-0.420053	-3.82026			1.71646	-0.263675							995	20	0.62776	0	0						CGAAATGGGCCGCATTGCGCGTTCCGGGATAAGCTACTCTTCTCCGAATTACACAGAGGTGAGCCGGGCCGGGGAGCCCGGGCCCCTGCCCCGTCCCCGCCGCTCCGTCCCTGTCGGGCCGCTGGGGTCTCCACCGTCTTTGCTGAGCCACCTCTTTGCCTCGGCAGATTGGAGGCTCCCCAAATATTTTGCCACTGCGGCTGATGACGA
27088	ircomb	PTPMT1	109	30	139	-17.103	-15.3364	-2	-2.3	-12.8	-8	-3.3	-0.5	-0.5	-3.49517	-0.420053	-3.07511	4.2013		-0.173719	-2.15386							356	466	0.237968	2	2	-2.05542	0.241762				CGAAATGGGCCGCATTGCTATCCTAGCCGGTTCATTGAGACCCTGATTGAAGAGAGAGGTGAGCCGGGCCGGGGAGCCCGGGCCCCTGCCCCGTCCCCGCCGCTCCGTCCCTGTCGGGCCGCTGGGGTCTCCACCGTCTTTGCTGAGCCACCTCTTTGCCTCGGCAGAATATATTAGTAGTGATGGAAGCCACACTGCGGCTGATGACGA
27089	ircomb	PTPMT1	109	30	139	-18.4153	-8.16703	0	-0.5	-12.8	-8	-4.2	-4.9	-0.5	-6.76377	-0.420053	-6.34371	5.97217		0.25947	-1.72067							329	111	0.442799	1	2	-4.21793		-0.11198			CGAAATGGGCCGCATTGCGCGTTAGAGCGCGACATTATACAAAACAAATTTAGAAACTGTGAGCCGGGCCGGGGAGCCCGGGCCCCTGCCCCGTCCCCGCCGCTCCGTCCCTGTCGGGCCGCTGGGGTCTCCACCGTCTTTGCTGAGCCACCTCTTTGCCTCGGCAGGGGATCATGAGTGGAAAAACAAACACACTGCGGCTGATGACGA
27090	ircomb	PTPMT1	109	30	139	-18.9538	-22.1261	0	-1.7	-14.2	-6.3	-3.1	-2.1	-4.2	-6.05889	-0.420053	-5.63884			0.82362	-1.15652							203	21	0.554645	0	0						CGAAATGGGCCGCATTGCACAAGTCCATTCGTTGGAGTTGCTGTTATTATTTATCGTGTGAGCCGGGCCGGGGAGCCCGGGCCCCTGCCCCGTCCCCGCCGCTCCGTCCCTGTCGGGCCGCTGGGGTCTCCACCGTCTTTGCTGAGCCACCTCTTTGCCTCGGCAGATATGGGACCCGTACACATGGACTCACACTGCGGCTGATGACGA
27091	ircomb	PTPMT1	109	30	139	-18.4153	-18.2913	-3.5	-1.9	-12.8	-8	-2.9	-3.4	-0.9		-0.420053		5.18929		-0.891741	-2.87188							45	179	0.264706	2	2	-2.52129					CGAAATGGGCCGCATTGCGGAGCGGGCCAAAGTACCCTGCTGAACTCATGCGCAGATTGTGAGCCGGGCCGGGGAGCCCGGGCCCCTGCCCCGTCCCCGCCGCTCCGTCCCTGTCGGGCCGCTGGGGTCTCCACCGTCTTTGCTGAGCCACCTCTTTGCCTCGGCAGTGAGCTGTATTTTCAAGGCCCTACACACTGCGGCTGATGACGA
27092	ircomb	PTPMT1	109	30	139	-14.0553	-8.87265	-5.2	-4.5	-12.7	-7.2	-2.9	-7.2	-1.4		-0.420053												14	0	0.666667	0	0						CGAAATGGGCCGCATTGCGCGGCCACTCTTCGTCGTCGGCAAGCGGCCGCCTTTCCACGGTGAGCCGGGCCGGGGAGCCCGGGCCCCTGCCCCGTCCCCGCCGCTCCGTCCCTGTCGGGCCGCTGGGGTCTCCACCGTCTTTGCTGAGCCACCTCTTTGCCTCGGCAGGTACTCCGAGCACTATGTCGTCCCCACTGCGGCTGATGACGA
27093	ircomb	PTPMT1	109	30	139	-17.103	-2.9176	-5.7	-2.9	-12.8	-8	-5	-8.7	0	-8.09091	-0.420053	-7.67085	2.92304		1.32337	-0.656772							5473	183	0.735124	1	2	-1.69842		1.42567			CGAAATGGGCCGCATTGCCAAGGCGTTCGAGAGTACAGTTCTTGGGGCTACCCCTATGGTGAGCCGGGCCGGGGAGCCCGGGCCCCTGCCCCGTCCCCGCCGCTCCGTCCCTGTCGGGCCGCTGGGGTCTCCACCGTCTTTGCTGAGCCACCTCTTTGCCTCGGCAGAGGCCCCACCGTCTTATGAGCAGAGCACTGCGGCTGATGACGA
27094	ircomb	PTPMT1	109	30	139	9.60237	9.77105	-5.7	-6.3	-12.7	-9.2	-2.9	-1.8	0	-0.963163	-0.420053	-0.54311			2.58911	0.608971							2106	9	0.671985	0	0						CGAAATGGGCCGCATTGCACCGGCACTAAATGGGCGGAGATGGCTGCGACGCGTGCGCAGGTGAGCCGGGCCGGGGAGCCCGGGCCCCTGCCCCGTCCCCGCCGCTCCGTCCCTGTCGGGCCGCTGGGGTCTCCACCGTCTTTGCTGAGCCACCTCTTTGCCTCGGCAGATCTCGATCCCAAACTCCCTCCTCACTGCGGCTGATGACGA
27095	ircomb	PTPMT1	109	30	139	9.60237	8.39727	-4.5	-6.1	-12.7	-9.2	-2.9	-2.7	-2.9	-0.0777223	-0.420053	0.342331			2.92777	0.947631							557	2	0.450283	0	0						CGAAATGGGCCGCATTGCTCCCGCACAACCGCGCTGCCGTTGCGGAGCTTGACGCGCCAGGTGAGCCGGGCCGGGGAGCCCGGGCCCCTGCCCCGTCCCCGCCGCTCCGTCCCTGTCGGGCCGCTGGGGTCTCCACCGTCTTTGCTGAGCCACCTCTTTGCCTCGGCAGCTGGTACAGGACGAGAACGTGCGCACTGCGGCTGATGACGA
27096	ircomb	PTPMT1	109	30	139	-17.103	-21.5409	-4.3	-4.4	-12.8	-8	-2.9	-1.8	0	-1.31259	-0.420053	-0.892537	6.07255		0.0792988	-1.90084							216	116	0.377622	1	2	-5.64037		-1.50212			CGAAATGGGCCGCATTGCGGTCCTAATCGATGGTCCTGGTCCCACTGTCCCAGTGTAGGTGAGCCGGGCCGGGGAGCCCGGGCCCCTGCCCCGTCCCCGCCGCTCCGTCCCTGTCGGGCCGCTGGGGTCTCCACCGTCTTTGCTGAGCCACCTCTTTGCCTCGGCAGGAACAGAGACCCGCCTTAAGAGACTCACTGCGGCTGATGACGA
27097	ircomb	PTPMT1	109	30	139	-16.5328	-7.83179	-1	-6.1	-12.7	-7.2	-2.9	-5.4	-5.3	-0.801633	-0.420053	-0.38158	3.72577		0.185831	-1.79431							1089	260	0.708984	1	1	-3.60233	-1.63399	-0.567511			CGAAATGGGCCGCATTGCTACGGAGGACATCGCCCATCTCCTGCGTCTCAGTTATCCTGGTGAGCCGGGCCGGGGAGCCCGGGCCCCTGCCCCGTCCCCGCCGCTCCGTCCCTGTCGGGCCGCTGGGGTCTCCACCGTCTTTGCTGAGCCACCTCTTTGCCTCGGCAGGTGTTGGGAATTCTGTGCCCTAACCACTGCGGCTGATGACGA
27098	ircomb	PTPMT1	109	30	139	-18.4153	-17.3878	-8.2	-12.4	-12.8	-8	-3	-2.8	-1.6	-7.30743	-0.420053	-6.88738	2.33257		-0.0221248	-2.00226							797	633	0.303272	1	1	-3.77792	-2.77298	-1.40979			CGAAATGGGCCGCATTGCTCCCAAAGTCGTGCATCCAGCCAGCTTGGATGTCTGGCCTGTGAGCCGGGCCGGGGAGCCCGGGCCCCTGCCCCGTCCCCGCCGCTCCGTCCCTGTCGGGCCGCTGGGGTCTCCACCGTCTTTGCTGAGCCACCTCTTTGCCTCGGCAGACTTCCAGGACTCTGAAGAAACAGCCACTGCGGCTGATGACGA
27099	ircomb	PTPMT1	109	30	139	-18.9538	-21.9741	-4.9	-6.3	-14.2	-6.3	-3.1	-0.8	-3.2	1.11317	-0.420053	1.53322			3.81696	1.83682							2132	1	0.762791	0	0						CGAAATGGGCCGCATTGCAGCAACATTTGGCGTCCGTGCGCACCGCCCGGCGTCCAGGTGAGCCGGGCCGGGGAGCCCGGGCCCCTGCCCCGTCCCCGCCGCTCCGTCCCTGTCGGGCCGCTGGGGTCTCCACCGTCTTTGCTGAGCCACCTCTTTGCCTCGGCAGATTTGGCAATTCTTCGCTGAAGTCCACACTGCGGCTGATGACGA
27100	ircomb	PTPMT1	109	30	139	-17.103	-24.7022	-9.9	-4.1	-12.8	-8	-2.9	-7.4	-7.1	-1.09085	-0.420053	-0.6708			2.03236	0.0522184							626	7	0.660338	0	0						CGAAATGGGCCGCATTGCGGAGCTGTTCGTGCGGGTGGGGCTGGAGCTGAGTCCCAAGGTGAGCCGGGCCGGGGAGCCCGGGCCCCTGCCCCGTCCCCGCCGCTCCGTCCCTGTCGGGCCGCTGGGGTCTCCACCGTCTTTGCTGAGCCACCTCTTTGCCTCGGCAGGTGGCGGTCAGCCGGCAGGGCACCACACTGCGGCTGATGACGA
27101	ircomb	PTPMT1	109	30	139	-14.0553	-16.4809	-2.2	-7.3	-12.7	-7.2	-2.9	-6.1	-6.9		-0.420053				2.5826	0.602464							2	5	0.00116144	0	0						CGAAATGGGCCGCATTGCTTGCCATTTACGcccggcgatggcggggctgggagggggcgGTGAGCCGGGCCGGGGAGCCCGGGCCCCTGCCCCGTCCCCGCCGCTCCGTCCCTGTCGGGCCGCTGGGGTCTCCACCGTCTTTGCTGAGCCACCTCTTTGCCTCGGCAGccgggtcccggaccacccgagcgCCACTGCGGCTGATGACGA
27102	ircomb	PTPMT1	109	30	139	-18.4153	-11.2731	-2.4	-8.8	-12.8	-8	-3.1	-3.6	-1.9	-9.01402	-0.420053	-8.59397			0.517246	-1.46289							516	74	0.672751	0	0						CGAAATGGGCCGCATTGCATAAAAGACCACCCACCAGCCCAGTGCCTGTGCCCGTCATGTGAGCCGGGCCGGGGAGCCCGGGCCCCTGCCCCGTCCCCGCCGCTCCGTCCCTGTCGGGCCGCTGGGGTCTCCACCGTCTTTGCTGAGCCACCTCTTTGCCTCGGCAGATCCTGCACCCCAGCATTCCAGCCACACTGCGGCTGATGACGA
27103	ircomb	PTPMT1	109	30	139	-17.103	-24.847	-5.1	-10.5	-12.8	-8	-2.9	-5.7	0	1.94965	-0.420053	2.3697	6.59834		1.35589	-0.624248							6628	212	0.727233	1	1	-7.28937	-3.33463	-1.54533			CGAAATGGGCCGCATTGCTTAAGACCGGCCAAGGAGGGGACTCCGAGGCCCTGCCCAGGTGAGCCGGGCCGGGGAGCCCGGGCCCCTGCCCCGTCCCCGCCGCTCCGTCCCTGTCGGGCCGCTGGGGTCTCCACCGTCTTTGCTGAGCCACCTCTTTGCCTCGGCAGGTTCCTACCCCCGGCTTCTTCTCCACACTGCGGCTGATGACGA
27104	ircomb	PTPMT1	109	30	139	-14.051	-9.11295	-5.9	-8.1	-12.7	-7.2	-2.9	-6.7	-4.3	-1.70324	-0.420053	-1.28319			1.40715	-0.572994							2524	67	0.80331	0	0						CGAAATGGGCCGCATTGCGCTATGGGACCAAACTTCTGCGAGCGCAGCCGGGTCTGCAGGTGAGCCGGGCCGGGGAGCCCGGGCCCCTGCCCCGTCCCCGCCGCTCCGTCCCTGTCGGGCCGCTGGGGTCTCCACCGTCTTTGCTGAGCCACCTCTTTGCCTCGGCAGGCCTCGCCTCCTGGCCTTTCAGGTCACTGCGGCTGATGACGA
27105	ircomb	PTPMT1	109	30	139	-14.051	-13.4842	-3.2	-2.3	-12.7	-7.2	-2.9	-8	-5.1	-1.39201	-0.420053	-0.971957	4.62354		-0.314903	-2.29504							2432	1240	0.776253	1	1	-5.02046	-2.4313	-1.24838			CGAAATGGGCCGCATTGCGTTAAAGCGTCAGCGATCGGAGGCTCAGAGAACTTCTACAGGTGAGCCGGGCCGGGGAGCCCGGGCCCCTGCCCCGTCCCCGCCGCTCCGTCCCTGTCGGGCCGCTGGGGTCTCCACCGTCTTTGCTGAGCCACCTCTTTGCCTCGGCAGTGTGTTCGAGGGCGAGCTCTCCGCCACTGCGGCTGATGACGA
27106	ircomb	CDC16	82	55	137	-19.9865	-12.1183	-4	-5.2	0	-2.1	0	-1.3	-8.1	-2.43134	2.04778	-4.47912			-0.0896451	0.260157							211	84	0.678457	0	0						CGAAATGGGCCGCATTGCTATGGACAACAATGGCCAGCGCCACCTGCCTCATTGTGCCCAGGAGTTCTCCAAACCCGCGCTGCGGAGTTAGTATTCCTTCACATCCTCTCCATGGCTTAAGAATGTCCCACTTCCTAACGTGACTCCAAACTGCATCTCTACATTTAGGTCCTTCCTCGGGAGGCGGCGAACCACTGCGGCTGATGACGA
27107	ircomb	CDC16	82	55	137	8.02288	6.69598	-1.8	-1.3	0	-4	0	-2.7	-2	4.32461	2.04778	2.27683	6.06388	-0.0903532	0.475482	0.825284							3387	468	0.749502	1	1	-3.18102	0.404139	1.03104	-0.33557	0.742658	CGAAATGGGCCGCATTGCCGATCTACTCGAGGGCCAGGTCTGCAGCAGCATCAAGGTGGTGCTGCGGAAGGAGGTCTAAAGCCAGGTTAGTATTCCTTCACATCCTCTCCATGGCTTAAGAATGTCCCACTTCCTAACGTGACTCCAAACTGCATCTCTACATTTAGGGACTGCTCCATACCCCATGATGCACACTGCGGCTGATGACGA
27108	ircomb	CDC16	82	55	137	-16.0674	-12.2224	-1.9	-2.8	-0.6	-3	0	-1.7	-0.8	1.8676	2.04778	-0.180181	6.22192	0.0676927	0.0147734	0.364575							623	212	0.664888	1	2	-4.05175	-0.3573	0.286808	-1.07878	-0.00157607	CGAAATGGGCCGCATTGCGGTCATATTGGGCTTCCAAGATCCTCTTCTGCGATGTGCTCAGGGCCATCCGGGACTATGCCTTCAAGGTTAGTATTCCTTCACATCCTCTCCATGGCTTAAGAATGTCCCACTTCCTAACGTGACTCCAAACTGCATCTCTACATTTAGGCGTCCCCCTACCCTGTCATCCTCCACTGCGGCTGATGACGA
27109	ircomb	CDC16	82	55	137	-2.80997	-5.05966	-5.1	-0.8	0	-5.2	0	-1.7	-2.7		2.04778		4.64091	-1.51332	-0.950552	-0.60075							51	178	0.333333	1	1	-5.11356		-1.44731		-1.7357	CGAAATGGGCCGCATTGCTCGGAAAGGCGCCCTACCTTCCTGGAGAATTCCTTTATTGGCTCTGCGCGGGAGCAGTTACTTGAAGTTAGTATTCCTTCACATCCTCTCCATGGCTTAAGAATGTCCCACTTCCTAACGTGACTCCAAACTGCATCTCTACATTTAGGCAGCCCTCCATGGACCCATGAAAACCACTGCGGCTGATGACGA
27110	ircomb	CDC16	82	55	137	-7.46642	-3.0785	-2.1	-1.6	0	-2	0	-0.8	-0.2	4.2215	2.04778	2.17372	6.14112	-0.0131121	0.188304	0.538106							2280	415	0.926076	2	2	-3.85865	-0.220075		-0.950875		CGAAATGGGCCGCATTGCACGACATTCAAACGCCCGAGACAGGACGGAGTCAAACCCGTGGTATCAACTGAAGACGAGTGTCAGGTTAGTATTCCTTCACATCCTCTCCATGGCTTAAGAATGTCCCACTTCCTAACGTGACTCCAAACTGCATCTCTACATTTAGGATGTCATTTTCAAAATGCGGGATCACACTGCGGCTGATGACGA
27111	ircomb	CDC16	82	55	137	-22.8906	-13.0785	-2.7	-1.9	-0.6	-3	0	0	-3.1	0.0220263	2.04778	-2.02576	6.38875	0.234522	-0.0502132	0.299589							786	265	0.749285	1	2	-3.17111	0.638709	1.55068	-0.0635287	1.2623	CGAAATGGGCCGCATTGCCGTTTGTTGCCCAACCGAAAGCGTCTGAACCGGAATGCTCGACGGAAGGCAGCGCCGCGGATCGAATGGTTAGTATTCCTTCACATCCTCTCCATGGCTTAAGAATGTCCCACTTCCTAACGTGACTCCAAACTGCATCTCTACATTTAGCTCCCACATCCGACATGCCTGGGCCACTGCGGCTGATGACGA
27112	ircomb	CDC16	82	55	137	7.15277	6.20876	-0.3	-1.4	0	0	0	-2.7	-2.1	0.998222	2.04778	-1.04956	6.89735	0.743121	0.0511343	0.400936							1217	301	0.860071	1	1	-8.06716	-3.90565	-1.11165	-4.54922	-1.40003	CGAAATGGGCCGCATTGCGGACGGGGCATTATTAGGATAAGCAAGTTTGACAGGAAGAAGCTACTCTTCTCCGAATTACACAGAGGTTAGTATTCCTTCACATCCTCTCCATGGCTTAAGAATGTCCCACTTCCTAACGTGACTCCAAACTGCATCTCTACATTTAGATTGGAGGCTCCCCAAATATTTTGCCACTGCGGCTGATGACGA
27113	ircomb	CDC16	82	55	137	7.15277	5.72318	0	-1.4	0	0	0	-0.9	0	-1.33665	2.04778	-3.38443	2.42009	-3.73414	-0.453797	-0.103995							275	268	0.514019	1	2	-1.72294	-0.657479	0.643664	-1.81747	0.35528	CGAAATGGGCCGCATTGCTTCGCGTCTAAGGAAAATAAACCTTCAAGGCAAACTGTGTTCATTGAGACCCTGATTGAAGAGAGAGGTTAGTATTCCTTCACATCCTCTCCATGGCTTAAGAATGTCCCACTTCCTAACGTGACTCCAAACTGCATCTCTACATTTAGAATATATTAGTAGTGATGGAAGCCACACTGCGGCTGATGACGA
27114	ircomb	CDC16	82	55	137	-3.83923	6.28374	0	0	0	0	0	-2.9	0	-3.52655	2.04778	-5.57433	2.809	-3.34523	-0.509292	-0.15949							526	579	0.5	1	3	1.41864	2.75304	4.09471	1.6379	3.80632	CGAAATGGGCCGCATTGCCCGGACCACCGTCAAGAAGAAACACCCGTGGAGGAAGAAGACATTATACAAAACAAATTTAGAAACTGTTAGTATTCCTTCACATCCTCTCCATGGCTTAAGAATGTCCCACTTCCTAACGTGACTCCAAACTGCATCTCTACATTTAGGGGATCATGAGTGGAAAAACAAACACACTGCGGCTGATGACGA
27115	ircomb	CDC16	82	55	137	-3.39925	4.34477	-3.9	-0.4	0	-3.9	0	-1.2	-0.9	-5.19925	2.04778	-7.24703	0.565648	-5.58858	-1.37438	-1.02458							1736	7282	0.56918	1	1	-1.70667	-1.92357	-0.125525	-3.29746	-0.413909	CGAAATGGGCCGCATTGCTCCTGGCCGACGCTGGGATGGTCCGAAGCCCCCAGAACCAGTACCCTGCTGAACTCATGCGCAGATTGTTAGTATTCCTTCACATCCTCTCCATGGCTTAAGAATGTCCCACTTCCTAACGTGACTCCAAACTGCATCTCTACATTTAGTGAGCTGTATTTTCAAGGCCCTACACACTGCGGCTGATGACGA
27116	ircomb	CDC16	82	55	137	-25.0127	-12.1183	-5.5	-1.9	-0.6	-5.7	0	-0.7	-1.4	2.64555	2.04778	0.597765	5.31312	-0.841114	0.101721	0.451523							6684	1424	0.91637	3	3	-1.46321	1.60279		0.77649		CGAAATGGGCCGCATTGCAGGTTTGCGACTTCGCCAGGTGGACTCGGAGTCCGCGAGCGTCGTCGGCAAGCGGCCGCCTTTCCACGGTTAGTATTCCTTCACATCCTCTCCATGGCTTAAGAATGTCCCACTTCCTAACGTGACTCCAAACTGCATCTCTACATTTAGGTACTCCGAGCACTATGTCGTCCCCACTGCGGCTGATGACGA
27117	ircomb	CDC16	82	55	137	7.06593	4.38454	-5.7	-3.4	0	-5.7	0	-3.8	-1.4	-2.76081	2.04778	-4.80859											140	0	0.648148	0	0						CGAAATGGGCCGCATTGCCGGATGGACATGACTACCAGCACCTTGATTCTTCCTCCAGAGTACAGTTCTTGGGGCTACCCCTATGGTTAGTATTCCTTCACATCCTCTCCATGGCTTAAGAATGTCCCACTTCCTAACGTGACTCCAAACTGCATCTCTACATTTAGAGGCCCCACCGTCTTATGAGCAGAGCACTGCGGCTGATGACGA
27118	ircomb	CDC16	82	55	137	-28.7731	-11.7736	-2.7	-1.8	-1.1	-4.4	0	-0.7	0	4.74927	2.04778	2.70149	6.34552	0.191293	0.242778	0.59258							3989	732	0.837497	1	2	-3.85145	-0.0715234	0.812379	-0.778747	0.523995	CGAAATGGGCCGCATTGCCTGTTTCACTATCAGCACCAGTGGCGGTGGCCACCACTGTGGGCGGAGATGGCTGCGACGCGTGCGCAGGTTAGTATTCCTTCACATCCTCTCCATGGCTTAAGAATGTCCCACTTCCTAACGTGACTCCAAACTGCATCTCTACATTTAGATCTCGATCCCAAACTCCCTCCTCACTGCGGCTGATGACGA
27119	ircomb	CDC16	82	55	137	-29.9682	-11.2045	-4.4	-3	-1.1	-5.6	0	-0.2	-1.8	2.30919	2.04778	0.261407	6.93808	0.783846	-0.126866	0.222936							1626	704	0.664487	1	1	-8.25935	-4.06967	-1.09965	-4.70855	-1.38803	CGAAATGGGCCGCATTGCCGCATACCCCTTCGCATCGACCCCACCGTGCTGCTGGGCGCGCTGCCGTTGCGGAGCTTGACGCGCCAGGTTAGTATTCCTTCACATCCTCTCCATGGCTTAAGAATGTCCCACTTCCTAACGTGACTCCAAACTGCATCTCTACATTTAGCTGGTACAGGACGAGAACGTGCGCACTGCGGCTGATGACGA
27120	ircomb	CDC16	82	55	137	5.50043	7.10252	-4.1	-1.2	0	-4.1	0	-1.3	0	1.77815	2.04778	-0.269634	6.2103	0.056072	-0.252807	0.0969949							2463	991	0.885334	2	2	-3.55447	0.13195		-0.590871		CGAAATGGGCCGCATTGCCGGCATATCACTCAGACCACAGCACGTGACTCCAGTCAGTGGTCCTGGTCCCACTGTCCCAGTGTAGGTTAGTATTCCTTCACATCCTCTCCATGGCTTAAGAATGTCCCACTTCCTAACGTGACTCCAAACTGCATCTCTACATTTAGGAACAGAGACCCGCCTTAAGAGACTCACTGCGGCTGATGACGA
27121	ircomb	CDC16	82	55	137	-28.9873	-12.1183	0	-1.3	-0.6	0	0	-5.4	-2.7	1.21909	2.04778	-0.828691			1.4724	1.8222							416	13	0.610866	0	0						CGAAATGGGCCGCATTGCTTACATGGGTTAGATCCACTGAGGGTCCACAGAGAGGGGCGCCCATCTCCTGCGTCTCAGTTATCCTGGTTAGTATTCCTTCACATCCTCTCCATGGCTTAAGAATGTCCCACTTCCTAACGTGACTCCAAACTGCATCTCTACATTTAGGTGTTGGGAATTCTGTGCCCTAACCACTGCGGCTGATGACGA
27122	ircomb	CDC16	82	55	137	-5.28451	4.87018	-8.2	0	0	-7.4	0	-0.6	-2.8	-3.05149	2.04778	-5.09928	4.45473	-1.6995	-0.951127	-0.601325							799	1274	0.730347	2	3	-0.793169	1.67926		0.753947		CGAAATGGGCCGCATTGCGACGCATTCGCTCCCAAAAGTGCAGAGGCAGCGGCTGCAGCATCCAGCCAGCTTGGATGTCTGGCCTGTTAGTATTCCTTCACATCCTCTCCATGGCTTAAGAATGTCCCACTTCCTAACGTGACTCCAAACTGCATCTCTACATTTAGACTTCCAGGACTCTGAAGAAACAGCCACTGCGGCTGATGACGA
27123	ircomb	CDC16	82	55	137	-7.46642	-11.9495	-4.5	-1.6	0	-6	0	-0.5	-3.7	5.00573	2.04778	2.95795	5.93263	-0.2216	0.533319	0.883121							7023	783	0.842086	1	2	-3.37828	0.116125	0.771274	-0.638723	0.48289	CGAAATGGGCCGCATTGCCGGGAAATCGCCGGCCCGTTCGGTTCCGGGCGTTACCATCGTCCGTGCGCACCGCCCGGCGTCCAGGTTAGTATTCCTTCACATCCTCTCCATGGCTTAAGAATGTCCCACTTCCTAACGTGACTCCAAACTGCATCTCTACATTTAGATTTGGCAATTCTTCGCTGAAGTCCACACTGCGGCTGATGACGA
27124	ircomb	CDC16	82	55	137	8.54173	7.45743	-10.6	-1.3	0	-10	0	-2.6	-6.2	3.07866	2.04778	1.03087	5.09935	-1.05488	0.183533	0.533335							2192	425	0.876449	1	2	-4.34713	-1.42894	0.0285468	-2.2799	-0.259837	CGAAATGGGCCGCATTGCCCGAAAGATTCCTGTGGCCTGCTTCCTGAGCTGGTGCCGGCGGGTGGGGCTGGAGCTGAGTCCCAAGGTTAGTATTCCTTCACATCCTCTCCATGGCTTAAGAATGTCCCACTTCCTAACGTGACTCCAAACTGCATCTCTACATTTAGGTGGCGGTCAGCCGGCAGGGCACCACACTGCGGCTGATGACGA
27125	ircomb	CDC16	82	55	137	-35.8744	-12.7881	-2.5	-1.7	-0.6	-4.2	0	-3.8	-10.4		2.04778		3.44411	-2.71012	-0.546276	-0.196474							1	419	0.0013986	2	3	0.21884	1.99242		0.950539		CGAAATGGGCCGCATTGCAATTCTTATCGGgtccaagatggcggaactgcagctggacccggcgatggcggggctgggagggggcgGTTAGTATTCCTTCACATCCTCTCCATGGCTTAAGAATGTCCCACTTCCTAACGTGACTCCAAACTGCATCTCTACATTTAGccgggtcccggaccacccgagcgCCACTGCGGCTGATGACGA
27126	ircomb	CDC16	82	55	137	-2.51773	6.36172	-2.6	0	0	-2.6	0	-0.7	-1.9	-3.04169	2.04778	-5.08948	3.09185	-3.06239	-0.113399	0.236403							748	365	0.576271	1	2	-2.80625	-1.27626	0.0958773	-2.35877	-0.192507	CGAAATGGGCCGCATTGCGCGGGATTACGTACTTCGTGCACCCGGATGCCCGCAGCCCCACCAGCCCAGTGCCTGTGCCCGTCATGTTAGTATTCCTTCACATCCTCTCCATGGCTTAAGAATGTCCCACTTCCTAACGTGACTCCAAACTGCATCTCTACATTTAGATCCTGCACCCCAGCATTCCAGCCACACTGCGGCTGATGACGA
27127	ircomb	CDC16	82	55	137	8.02288	7.63021	-5	-3.4	0	-8.7	0	-1.8	0	5.43089	2.04778	3.3831	5.63686	-0.517373	0.275315	0.625117							3840	597	0.935445	2	2	-3.9809	-0.69102		-1.47998		CGAAATGGGCCGCATTGCCTAGCATCGCTTGAGGAGCCAGCGGCCCATGGGGACCTCAAGGAGGGGACTCCGAGGCCCTGCCCAGGTTAGTATTCCTTCACATCCTCTCCATGGCTTAAGAATGTCCCACTTCCTAACGTGACTCCAAACTGCATCTCTACATTTAGGTTCCTACCCCCGGCTTCTTCTCCACACTGCGGCTGATGACGA
27128	ircomb	CDC16	82	55	137	-25.4897	-12.2224	-5.2	-2	-0.6	-4	0	-3.4	-6.9	2.92537	2.04778	0.877592	6.69958	0.545343	-0.0246938	0.325108							4178	1220	0.828475	1	2	-4.53466	-0.509911	1.3678	-1.1763	1.07942	CGAAATGGGCCGCATTGCCCACGAACATATgcgccgcccTCCTGCCTTGAGCCCTTAAACTTCTGCGAGCGCAGCCGGGTCTGCAGGTTAGTATTCCTTCACATCCTCTCCATGGCTTAAGAATGTCCCACTTCCTAACGTGACTCCAAACTGCATCTCTACATTTAGGCCTCGCCTCCTGGCCTTTCAGGTCACTGCGGCTGATGACGA
27129	ircomb	CDC16	82	55	137	-22.6637	-12.042	-3.3	-0.9	-0.6	-3.3	0	-4.7	-4.9	2.48773	2.04778	0.439949	5.82888	-0.325355	-0.576327	-0.226525							9008	6322	0.878658	1	2	-2.80542	0.617237	1.11151	-0.149579	0.823123	CGAAATGGGCCGCATTGCAGCGAGCTTGGGAAGCTCACCAACACCTACTGTCTGGTAGCGATCGGAGGCTCAGAGAACTTCTACAGGTTAGTATTCCTTCACATCCTCTCCATGGCTTAAGAATGTCCCACTTCCTAACGTGACTCCAAACTGCATCTCTACATTTAGTGTGTTCGAGGGCGAGCTCTCCGCCACTGCGGCTGATGACGA
27130	ircomb	REC8	100	38	138	0.794576	6.41134	-5.2	-4.8	0	0	0	-3.5	-8.2	-7.9542	-5.43526	-2.51893	1.21916	0.0643665	-0.490185	0.529496							247	422	0.311869	1	1	-1.53773	-1.30272	-0.190314	-0.839124	-0.391576	CGAAATGGGCCGCATTGCGCTTCATTCTTTTCATTGTGCCCAGGAGTTCTCCAAACCCGCGCTGCGGAGTAATTGTGTATCTGCCCATTGTTCGTTGCCTCATTAACTTGGCTTTCTAGTGCACCCACCTTGCCACCAGAGAAGTCCAAATCCTGACTTCTCTCCAAGGTCCTTCCTCGGGAGGCGGCGAACCACTGCGGCTGATGACGA
27131	ircomb	REC8	100	38	138	-12.8424	0.548253	-1.8	-0.6	0	0	-0.3	-2.4	-2.6	-5.75489	-5.43526	-0.319623	0.844814	-0.309978	-0.471256	0.548425							605	484	0.644989	1	1	-1.75043	-1.77428	-0.256031	-1.35386	-0.457293	CGAAATGGGCCGCATTGCTTAACAACTGAACATCAAGGTGGTGCTGCGGAAGGAGGTCTAAAGCCAGGTAATTGTGTATCTGCCCATTGTTCGTTGCCTCATTAACTTGGCTTTCTAGTGCACCCACCTTGCCACCAGAGAAGTCCAAATCCTGACTTCTCTCCAAGGGACTGCTCCATACCCCATGATGCACACTGCGGCTGATGACGA
27132	ircomb	REC8	100	38	138	8.82915	4.81186	-1.4	-3.3	0	0	0	-1.2	0	-5.42626	-5.43526	0.00900017	0.97641	-0.178382	-0.835368	0.184313							396	733	0.516971	1	1	-1.47603	-1.40888	-0.139425	-0.973284	-0.340687	CGAAATGGGCCGCATTGCATGAATCAATGTGCGATGTGCTCAGGGCCATCCGGGACTATGCCTTCAAGGTAATTGTGTATCTGCCCATTGTTCGTTGCCTCATTAACTTGGCTTTCTAGTGCACCCACCTTGCCACCAGAGAAGTCCAAATCCTGACTTCTCTCCAAGGCGTCCCCCTACCCTGTCATCCTCCACTGCGGCTGATGACGA
27133	ircomb	REC8	100	38	138	-24.5166	-29.0888	-2.7	-1.6	0	0	-0.7	-2.1	-2.7	-7.53138	-5.43526	-2.09612			0.11625	1.13593							184	60	0.584127	0	0						CGAAATGGGCCGCATTGCCACACCTCTCCATCCTTTATTGGCTCTGCGCGGGAGCAGTTACTTGAAGTAATTGTGTATCTGCCCATTGTTCGTTGCCTCATTAACTTGGCTTTCTAGTGCACCCACCTTGCCACCAGAGAAGTCCAAATCCTGACTTCTCTCCAAGGCAGCCCTCCATGGACCCATGAAAACCACTGCGGCTGATGACGA
27134	ircomb	REC8	100	38	138	-26.4268	-31.3133	-2.1	-1	0	0	-2.4	0	-0.4	-4.62644	-5.43526	0.808826	5.73954	4.58475	-0.653392	0.366289							257	253	0.713889	1	1	-6.14066	-2.77978	-2.21262	-1.7948	-2.41388	CGAAATGGGCCGCATTGCGAGCCCATACAAGTCAAACCCGTGGTATCAACTGAAGACGAGTGTCAGGTAATTGTGTATCTGCCCATTGTTCGTTGCCTCATTAACTTGGCTTTCTAGTGCACCCACCTTGCCACCAGAGAAGTCCAAATCCTGACTTCTCTCCAAGGATGTCATTTTCAAAATGCGGGATCACACTGCGGCTGATGACGA
27135	ircomb	REC8	100	38	138	6.49302	4.10726	-2.7	0	0	0	0	0	-3.5	-5.41602	-5.43526	0.0192477	0.894018	-0.260774	-1.16104	-0.141359							1005	2321	0.719914	1	1	-0.597004	-0.58683	0.719901	-0.160737	0.518639	CGAAATGGGCCGCATTGCAGCCGTCAAACGCGGAATGCTCGACGGAAGGCAGCGCCGCGGATCGAATGGTAATTGTGTATCTGCCCATTGTTCGTTGCCTCATTAACTTGGCTTTCTAGTGCACCCACCTTGCCACCAGAGAAGTCCAAATCCTGACTTCTCTCCAAGCTCCCACATCCGACATGCCTGGGCCACTGCGGCTGATGACGA
27136	ircomb	REC8	100	38	138	-12.8424	-10.3189	-1.4	-5.2	0	0	0	-6.5	-2.1	-6.93664	-5.43526	-1.50137	2.13416	0.979369	-0.502607	0.517074							494	425	0.632522	1	2	-0.762181	0.105559	1.29124	0.674693	1.08998	CGAAATGGGCCGCATTGCAGATGGTCGTTCGACAGGAAGAAGCTACTCTTCTCCGAATTACACAGAGGTAATTGTGTATCTGCCCATTGTTCGTTGCCTCATTAACTTGGCTTTCTAGTGCACCCACCTTGCCACCAGAGAAGTCCAAATCCTGACTTCTCTCCAAGATTGGAGGCTCCCCAAATATTTTGCCACTGCGGCTGATGACGA
27137	ircomb	REC8	100	38	138	-12.8424	-9.21432	-0.5	0	0	0	0	0	0	-5.70044	-5.43526	-0.265175			0.248602	1.26828							106	63	0.256039	0	0						CGAAATGGGCCGCATTGCCTCCCGATGTCGCAAACTGTGTTCATTGAGACCCTGATTGAAGAGAGAGGTAATTGTGTATCTGCCCATTGTTCGTTGCCTCATTAACTTGGCTTTCTAGTGCACCCACCTTGCCACCAGAGAAGTCCAAATCCTGACTTCTCTCCAAGAATATATTAGTAGTGATGGAAGCCACACTGCGGCTGATGACGA
27138	ircomb	REC8	100	38	138	-13.5511	0.185653	0	0	0	0	-0.3	-3	0		-5.43526		1.24832	0.0935268	-0.671745	0.347936							74	87	0.616667	1	1	-2.6616					CGAAATGGGCCGCATTGCTCAAGTCGACCCGAGGAAGAAGACATTATACAAAACAAATTTAGAAACTGTAATTGTGTATCTGCCCATTGTTCGTTGCCTCATTAACTTGGCTTTCTAGTGCACCCACCTTGCCACCAGAGAAGTCCAAATCCTGACTTCTCTCCAAGGGGATCATGAGTGGAAAAACAAACACACTGCGGCTGATGACGA
27139	ircomb	REC8	100	38	138	-27.7251	-14.639	0	0	0	0	0	-2.1	-4	-6.89482	-5.43526	-1.45955			0.885492	1.90517							120	28	0.221402	0	0						CGAAATGGGCCGCATTGCCGCGCGATCGGAATTACTGATGTTGGAGTTGCTGTTATTATTTATCGTGTAATTGTGTATCTGCCCATTGTTCGTTGCCTCATTAACTTGGCTTTCTAGTGCACCCACCTTGCCACCAGAGAAGTCCAAATCCTGACTTCTCTCCAAGATATGGGACCCGTACACATGGACTCACACTGCGGCTGATGACGA
27140	ircomb	REC8	100	38	138	-15.2353	-9.1656	-3.9	-4.6	0	0	0	-1.1	-0.9	-7.43463	-5.43526	-1.99936	1.3457	0.190911	-0.8496	0.170081							348	846	0.403244	1	1	-1.40455	-1.08203	-0.111409	-0.603839	-0.31267	CGAAATGGGCCGCATTGCGGACCTAGTTGGCCCAGAACCAGTACCCTGCTGAACTCATGCGCAGATTGTAATTGTGTATCTGCCCATTGTTCGTTGCCTCATTAACTTGGCTTTCTAGTGCACCCACCTTGCCACCAGAGAAGTCCAAATCCTGACTTCTCTCCAAGTGAGCTGTATTTTCAAGGCCCTACACACTGCGGCTGATGACGA
27141	ircomb	REC8	100	38	138	7.31169	6.19323	-5.3	-1.5	0	0	0	-1.1	-1.4	-3.84967	-5.43526	1.5856	3.18705	2.03226	-0.408516	0.611165							185	257	0.333935	1	4	1.06808	2.6639	3.93719	3.35448	3.73592	CGAAATGGGCCGCATTGCCTACCACTACTCGTCCGCGAGCGTCGTCGGCAAGCGGCCGCCTTTCCACGGTAATTGTGTATCTGCCCATTGTTCGTTGCCTCATTAACTTGGCTTTCTAGTGCACCCACCTTGCCACCAGAGAAGTCCAAATCCTGACTTCTCTCCAAGGTACTCCGAGCACTATGTCGTCCCCACTGCGGCTGATGACGA
27142	ircomb	REC8	100	38	138	-13.8347	-8.32737	-5.7	-2.4	0	0	0	-2.4	-0.9	-7.22882	-5.43526	-1.79355	1.09193	-0.0628649	-1.54616	-0.526476							149	1195	0.398396	1	1	-0.676168	-0.529139	0.468762	-0.0802184	0.267501	CGAAATGGGCCGCATTGCAAGTCACGGTCGCTTCCTCCAGAGTACAGTTCTTGGGGCTACCCCTATGGTAATTGTGTATCTGCCCATTGTTCGTTGCCTCATTAACTTGGCTTTCTAGTGCACCCACCTTGCCACCAGAGAAGTCCAAATCCTGACTTCTCTCCAAGAGGCCCCACCGTCTTATGAGCAGAGCACTGCGGCTGATGACGA
27143	ircomb	REC8	100	38	138	-16.8928	-2.56144	-3	-5.2	-1.6	-1.6	-1.1	0	0	-8.633	-5.43526	-3.19773	3.35652	2.20173	-0.446229	0.573451							398	272	0.723636	1	3	-2.46469	-0.751681	0.420816	-0.0415568	0.219555	CGAAATGGGCCGCATTGCGAGCCGCCTTTGCCACCACTGTGGGCGGAGATGGCTGCGACGCGTGCGCAGGTAATTGTGTATCTGCCCATTGTTCGTTGCCTCATTAACTTGGCTTTCTAGTGCACCCACCTTGCCACCAGAGAAGTCCAAATCCTGACTTCTCTCCAAGATCTCGATCCCAAACTCCCTCCTCACTGCGGCTGATGACGA
27144	ircomb	REC8	100	38	138	-15.1875	-3.69539	-4.5	-1.9	-1.6	-1.6	-1.1	-1	-2.9	-4.08139	-5.43526	1.35388			0.893415	1.9131							251	21	0.609223	0	0						CGAAATGGGCCGCATTGCAAGATGACGCTTCTGCTGGGCGCGCTGCCGTTGCGGAGCTTGACGCGCCAGGTAATTGTGTATCTGCCCATTGTTCGTTGCCTCATTAACTTGGCTTTCTAGTGCACCCACCTTGCCACCAGAGAAGTCCAAATCCTGACTTCTCTCCAAGCTGGTACAGGACGAGAACGTGCGCACTGCGGCTGATGACGA
27145	ircomb	REC8	100	38	138	-12.8424	-1.4157	-4.1	-0.6	0	0	-0.3	-2.9	0	-6.33628	-5.43526	-0.901018	1.42831	0.273515	-0.0676117	0.952069							409	166	0.641066	2	2	1.04152					CGAAATGGGCCGCATTGCGATGAAAATTCTTCCAGTCAGTGGTCCTGGTCCCACTGTCCCAGTGTAGGTAATTGTGTATCTGCCCATTGTTCGTTGCCTCATTAACTTGGCTTTCTAGTGCACCCACCTTGCCACCAGAGAAGTCCAAATCCTGACTTCTCTCCAAGGAACAGAGACCCGCCTTAAGAGACTCACTGCGGCTGATGACGA
27146	ircomb	REC8	100	38	138	5.99021	6.40091	0	-3	0	0	0	-4.2	-4.5	-5.32707	-5.43526	0.108194	1.12353	-0.031265	-1.21212	-0.19244							576	1717	0.608237	1	1	-1.39407	-1.22519	-0.187267	-0.772624	-0.388528	CGAAATGGGCCGCATTGCAGGCGGGGAATAAGAGAGGGGCGCCCATCTCCTGCGTCTCAGTTATCCTGGTAATTGTGTATCTGCCCATTGTTCGTTGCCTCATTAACTTGGCTTTCTAGTGCACCCACCTTGCCACCAGAGAAGTCCAAATCCTGACTTCTCTCCAAGGTGTTGGGAATTCTGTGCCCTAACCACTGCGGCTGATGACGA
27147	ircomb	REC8	100	38	138	-13.5511	-9.41909	-8.2	0	0	0	0	-0.9	-2.8	-7.2738	-5.43526	-1.83853	1.28695	0.132155	-0.97831	0.0413712							1246	2328	0.652698	1	1	-1.51596	-1.23407	-0.263515	-0.762658	-0.464776	CGAAATGGGCCGCATTGCAATGCCTTCGCGGCGGCTGCAGCATCCAGCCAGCTTGGATGTCTGGCCTGTAATTGTGTATCTGCCCATTGTTCGTTGCCTCATTAACTTGGCTTTCTAGTGCACCCACCTTGCCACCAGAGAAGTCCAAATCCTGACTTCTCTCCAAGACTTCCAGGACTCTGAAGAAACAGCCACTGCGGCTGATGACGA
27148	ircomb	REC8	100	38	138	-26.4268	-19.4404	-4.7	-1	0	0	0	-0.9	-2.9		-5.43526				0.400309	1.41999							5	4	0.147059	0	0						CGAAATGGGCCGCATTGCTGGATGGCGGCCCGTTACCATCGTCCGTGCGCACCGCCCGGCGTCCAGGTAATTGTGTATCTGCCCATTGTTCGTTGCCTCATTAACTTGGCTTTCTAGTGCACCCACCTTGCCACCAGAGAAGTCCAAATCCTGACTTCTCTCCAAGATTTGGCAATTCTTCGCTGAAGTCCACACTGCGGCTGATGACGA
27149	ircomb	REC8	100	38	138	-12.8424	-2.47875	-10.6	-0.4	0	0	-0.3	-3.3	-7.1		-5.43526				-0.561603	0.458078							36	83	0.26087	0	0						CGAAATGGGCCGCATTGCTTCCCAAATTCTCTGGTGCCGGCGGGTGGGGCTGGAGCTGAGTCCCAAGGTAATTGTGTATCTGCCCATTGTTCGTTGCCTCATTAACTTGGCTTTCTAGTGCACCCACCTTGCCACCAGAGAAGTCCAAATCCTGACTTCTCTCCAAGGTGGCGGTCAGCCGGCAGGGCACCACACTGCGGCTGATGACGA
27150	ircomb	REC8	100	38	138	6.84255	3.10462	-2.2	0	0	0	0	-4.9	-7.3		-5.43526		6.50048	5.34569	-1.0445	-0.0248197							1	659	0.00207039	1	2	-4.3177	-0.430626		0.64213		CGAAATGGGCCGCATTGCATTAAGTTCCAAgcagctggacccggcgatggcggggctgggagggggcgGTAATTGTGTATCTGCCCATTGTTCGTTGCCTCATTAACTTGGCTTTCTAGTGCACCCACCTTGCCACCAGAGAAGTCCAAATCCTGACTTCTCTCCAAGccgggtcccggaccacccgagcgCCACTGCGGCTGATGACGA
27151	ircomb	REC8	100	38	138	-13.9132	-10.3851	-2.6	0	0	0	0	0	-1.9	-6.76818	-5.43526	-1.33292	0.742653	-0.412139	-0.831627	0.188053							220	329	0.635838	1	1	-1.77079	-1.86529	-0.265578	-1.45666	-0.466839	CGAAATGGGCCGCATTGCACTACTATTATTCCCGCAGCCCCACCAGCCCAGTGCCTGTGCCCGTCATGTAATTGTGTATCTGCCCATTGTTCGTTGCCTCATTAACTTGGCTTTCTAGTGCACCCACCTTGCCACCAGAGAAGTCCAAATCCTGACTTCTCTCCAAGATCCTGCACCCCAGCATTCCAGCCACACTGCGGCTGATGACGA
27152	ircomb	REC8	100	38	138	-12.8424	-1.25546	-5.2	-1.3	0	0	-0.3	-1.8	0	-2.16779	-5.43526	3.26748	2.34459	1.18979	-0.97265	0.0470303							412	709	0.701874	1	2	-1.95276	-0.939509	0.230795	-0.346104	0.0295336	CGAAATGGGCCGCATTGCGGCGTCTATGAAGGGGACCTCAAGGAGGGGACTCCGAGGCCCTGCCCAGGTAATTGTGTATCTGCCCATTGTTCGTTGCCTCATTAACTTGGCTTTCTAGTGCACCCACCTTGCCACCAGAGAAGTCCAAATCCTGACTTCTCTCCAAGGTTCCTACCCCCGGCTTCTTCTCCACACTGCGGCTGATGACGA
27153	ircomb	REC8	100	38	138	8.55395	5.2822	-7.7	-2	0	0	0	-3.6	-5.5	-3.80128	-5.43526	1.63398	2.49701	1.34222	-1.38413	-0.364445							254	1136	0.542735	1	1	-2.13615	-1.0175	0.110707	-0.406509	-0.0905541	CGAAATGGGCCGCATTGCGACGAGAATCTAGAGCCCTTAAACTTCTGCGAGCGCAGCCGGGTCTGCAGGTAATTGTGTATCTGCCCATTGTTCGTTGCCTCATTAACTTGGCTTTCTAGTGCACCCACCTTGCCACCAGAGAAGTCCAAATCCTGACTTCTCTCCAAGGCCTCGCCTCCTGGCCTTTCAGGTCACTGCGGCTGATGACGA
27154	ircomb	REC8	100	38	138	8.55395	3.93986	-3.3	-2	0	0	0	-3.3	-4.9	-6.71149	-5.43526	-1.27623	2.10004	0.945249	-1.47451	-0.45483							1058	4731	0.632775	1	1	-2.02563	-1.18149	-0.211912	-0.616288	-0.413173	CGAAATGGGCCGCATTGCTCGGAGCGTCTCTGTCTGGTAGCGATCGGAGGCTCAGAGAACTTCTACAGGTAATTGTGTATCTGCCCATTGTTCGTTGCCTCATTAACTTGGCTTTCTAGTGCACCCACCTTGCCACCAGAGAAGTCCAAATCCTGACTTCTCTCCAAGTGTGTTCGAGGGCGAGCTCTCCGCCACTGCGGCTGATGACGA
27155	ircomb	CPEB1	100	37	137	-22.1903	-9.22529	-4	-8.3	-0.2	-0.2	0	-1.4	-8.1	6.96928	2.73816	4.23111	5.30509	1.27827	0.261992	0.886138							4168	652	0.950947	1	2	-5.24818	-2.18772	-0.873532	-2.17232	1.43153	CGAAATGGGCCGCATTGCGGGCAAAATATCTCATTGTGCCCAGGAGTTCTCCAAACCCGCGCTGCGGAGTGAGCCTGGGGAAACTATTATTAATAATATTTACTGTTGATAATATTGGGAAAACAGCCCTTAACTCTGAGGTTTCTGCTGTGCTCCTTTCCAAAACAGGTCCTTCCTCGGGAGGCGGCGAACCACTGCGGCTGATGACGA
27156	ircomb	CPEB1	100	37	137	9.60237	9.38027	-1.8	-7.7	-0.2	-0.2	-1.3	-2.4	-2	8.68358	2.73816	5.94542	5.05929	1.03247	0.879553	1.5037							2473	141	0.915248	1	1	-6.00704		-1.50326		0.8018	CGAAATGGGCCGCATTGCGATAGGCCATTGCATCAAGGTGGTGCTGCGGAAGGAGGTCTAAAGCCAGGTGAGCCTGGGGAAACTATTATTAATAATATTTACTGTTGATAATATTGGGAAAACAGCCCTTAACTCTGAGGTTTCTGCTGTGCTCCTTTCCAAAACAGGGACTGCTCCATACCCCATGATGCACACTGCGGCTGATGACGA
27157	ircomb	CPEB1	100	37	137	-18.1246	-9.26782	-1.9	-2.7	-0.2	-0.2	0	-1	-0.8	8.49486	2.73816	5.75669	5.20848	1.18166	0.893627	1.51777							5788	337	0.875113	1	2	-5.1097	-2.11605	-0.577417	-2.11179	1.72765	CGAAATGGGCCGCATTGCTCGGTCGTTCCTGCGATGTGCTCAGGGCCATCCGGGACTATGCCTTCAAGGTGAGCCTGGGGAAACTATTATTAATAATATTTACTGTTGATAATATTGGGAAAACAGCCCTTAACTCTGAGGTTTCTGCTGTGCTCCTTTCCAAAACAGGCGTCCCCCTACCCTGTCATCCTCCACTGCGGCTGATGACGA
27158	ircomb	CPEB1	100	37	137	-8.57564	-7.08178	-5.1	-1	-0.2	-0.2	-2.5	-0.6	-2.7	7.54152	2.73816	4.80335	5.59042	1.5636	0.18169	0.805836							4308	823	0.892295	1	2	-3.99542	-0.73765	0.189095	-0.689336	2.49416	CGAAATGGGCCGCATTGCCACCGGAATGGTTCCTTTATTGGCTCTGCGCGGGAGCAGTTACTTGAAGTGAGCCTGGGGAAACTATTATTAATAATATTTACTGTTGATAATATTGGGAAAACAGCCCTTAACTCTGAGGTTTCTGCTGTGCTCCTTTCCAAAACAGGCAGCCCTCCATGGACCCATGAAAACCACTGCGGCTGATGACGA
27159	ircomb	CPEB1	100	37	137	-14.051	-5.24217	-2.1	-5.5	-0.2	-0.2	-2.5	-2.1	-0.2	7.28725	2.73816	4.54909	5.31479	1.28797	0.715981	1.34013							2358	175	0.927981	1	2	-4.19309		0.271513		2.57658	CGAAATGGGCCGCATTGCCTCGAGCAACAAGTCAAACCCGTGGTATCAACTGAAGACGAGTGTCAGGTGAGCCTGGGGAAACTATTATTAATAATATTTACTGTTGATAATATTGGGAAAACAGCCCTTAACTCTGAGGTTTCTGCTGTGCTCCTTTCCAAAACAGGATGTCATTTTCAAAATGCGGGATCACACTGCGGCTGATGACGA
27160	ircomb	CPEB1	100	37	137	-25.5879	-9.63266	-2.7	-2.5	-0.2	-0.2	0	0	-3.1	8.12304	2.73816	5.38488	5.35658	1.32976	1.30632	1.93046							13430	363	0.936084	1	1	-4.69028	-1.59421	-0.123426	-1.57287	2.18164	CGAAATGGGCCGCATTGCCTGTCGATCCTGCGGAATGCTCGACGGAAGGCAGCGCCGCGGATCGAATGGTGAGCCTGGGGAAACTATTATTAATAATATTTACTGTTGATAATATTGGGAAAACAGCCCTTAACTCTGAGGTTTCTGCTGTGCTCCTTTCCAAAACAGCTCCCACATCCGACATGCCTGGGCCACTGCGGCTGATGACGA
27161	ircomb	CPEB1	100	37	137	8.70331	9.05768	-0.3	-1.8	-0.2	-0.2	-1.3	-4.7	-2.1	8.17402	2.73816	5.43585			1.69863	2.32278							3188	45	0.921387	0	0						CGAAATGGGCCGCATTGCTCGCCGGAACCTGACAGGAAGAAGCTACTCTTCTCCGAATTACACAGAGGTGAGCCTGGGGAAACTATTATTAATAATATTTACTGTTGATAATATTGGGAAAACAGCCCTTAACTCTGAGGTTTCTGCTGTGCTCCTTTCCAAAACAGATTGGAGGCTCCCCAAATATTTTGCCACTGCGGCTGATGACGA
27162	ircomb	CPEB1	100	37	137	8.70331	8.53371	0	-1.6	-0.2	-0.2	-1.3	0	0	6.7628	2.73816	4.02463	5.08387	1.05705	1.10448	1.72863							3507	138	0.9055	1	2	-5.07936		-0.518308		1.78676	CGAAATGGGCCGCATTGCTGCACATTGCATCAAACTGTGTTCATTGAGACCCTGATTGAAGAGAGAGGTGAGCCTGGGGAAACTATTATTAATAATATTTACTGTTGATAATATTGGGAAAACAGCCCTTAACTCTGAGGTTTCTGCTGTGCTCCTTTCCAAAACAGAATATATTAGTAGTGATGGAAGCCACACTGCGGCTGATGACGA
27163	ircomb	CPEB1	100	37	137	4.1962	9.13201	0	0	-0.2	-0.2	-1.3	-2.8	0	5.54273	2.73816	2.80457	6.4305	2.40368	0.536512	1.16066							1857	196	0.884707	1	1	-7.36824		-2.39983		-0.0947712	CGAAATGGGCCGCATTGCACCCGTCACGGGGAGGAAGAAGACATTATACAAAACAAATTTAGAAACTGTGAGCCTGGGGAAACTATTATTAATAATATTTACTGTTGATAATATTGGGAAAACAGCCCTTAACTCTGAGGTTTCTGCTGTGCTCCTTTCCAAAACAGGGGATCATGAGTGGAAAAACAAACACACTGCGGCTGATGACGA
27164	ircomb	CPEB1	100	37	137	-16.3434	-15.1885	0	0	-0.2	-0.2	-2.4	-2.1	-2.3	6.7044	2.73816	3.96623	6.87411	2.84729	0.105783	0.729929							1474	368	0.776607	1	1	-6.91113	-2.76569	-0.0776987	-2.56931	2.22736	CGAAATGGGCCGCATTGCTGCGTCGGCCCAATTACTGATGTTGGAGTTGCTGTTATTATTTATCGTGTGAGCCTGGGGAAACTATTATTAATAATATTTACTGTTGATAATATTGGGAAAACAGCCCTTAACTCTGAGGTTTCTGCTGTGCTCCTTTCCAAAACAGATATGGGACCCGTACACATGGACTCACACTGCGGCTGATGACGA
27165	ircomb	CPEB1	100	37	137	3.77645	7.72622	-3.9	-3.2	-0.2	-0.2	-1.3	-2.4	-0.9	3.20271	2.73816	0.46455			0.217954	0.8421							592	109	0.870588	0	0						CGAAATGGGCCGCATTGCAATGGAGTTCTTCCCAGAACCAGTACCCTGCTGAACTCATGCGCAGATTGTGAGCCTGGGGAAACTATTATTAATAATATTTACTGTTGATAATATTGGGAAAACAGCCCTTAACTCTGAGGTTTCTGCTGTGCTCCTTTCCAAAACAGTGAGCTGTATTTTCAAGGCCCTACACACTGCGGCTGATGACGA
27166	ircomb	CPEB1	100	37	137	-27.3705	-9.22529	-5.5	-4.1	-0.2	-0.2	0	-0.7	-1.4	8.21451	2.73816	5.47634	5.1633	1.13648	1.26159	1.88573							7749	225	0.94007	1	1	-5.33536	-2.37295	-0.724914	-2.37391	1.58015	CGAAATGGGCCGCATTGCAGCCCCTGCGTCGTCCGCGAGCGTCGTCGGCAAGCGGCCGCCTTTCCACGGTGAGCCTGGGGAAACTATTATTAATAATATTTACTGTTGATAATATTGGGAAAACAGCCCTTAACTCTGAGGTTTCTGCTGTGCTCCTTTCCAAAACAGGTACTCCGAGCACTATGTCGTCCCCACTGCGGCTGATGACGA
27167	ircomb	CPEB1	100	37	137	8.27203	7.64495	-5.7	-7.1	-0.2	-0.2	-1.3	-0.1	-1.4	4.97532	2.73816	2.23715	6.31037	2.28355	0.566271	1.19042							1136	110	0.916868	1	2	-5.83281		-1.1903		1.11476	CGAAATGGGCCGCATTGCAGGTTATCCTTGCTTCCTCCAGAGTACAGTTCTTGGGGCTACCCCTATGGTGAGCCTGGGGAAACTATTATTAATAATATTTACTGTTGATAATATTGGGAAAACAGCCCTTAACTCTGAGGTTTCTGCTGTGCTCCTTTCCAAAACAGAGGCCCCACCGTCTTATGAGCAGAGCACTGCGGCTGATGACGA
27168	ircomb	CPEB1	100	37	137	-18.9844	-4.04097	-2.7	-4.4	-1.1	-0.2	0	0	0	8.39345	2.73816	5.65528	4.9927	0.965883	1.38066	2.00481							6408	152	0.940279	1	1	-5.97452		-1.40764		0.897423	CGAAATGGGCCGCATTGCCGGAGATTGCCGCCACCACTGTGGGCGGAGATGGCTGCGACGCGTGCGCAGGTGAGCCTGGGGAAACTATTATTAATAATATTTACTGTTGATAATATTGGGAAAACAGCCCTTAACTCTGAGGTTTCTGCTGTGCTCCTTTCCAAAACAGATCTCGATCCCAAACTCCCTCCTCACTGCGGCTGATGACGA
27169	ircomb	CPEB1	100	37	137	-19.6155	-3.58808	-4.4	-7.3	-1.1	-0.2	0	-2.3	-1.8	8.43602	2.73816	5.69785	6.38539	2.35857	0.48725	1.1114							2084	221	0.957281	1	2	-3.21344	0.594047	1.61007	0.734054	3.91514	CGAAATGGGCCGCATTGCGGGCTATCATTTCTGCTGGGCGCGCTGCCGTTGCGGAGCTTGACGCGCCAGGTGAGCCTGGGGAAACTATTATTAATAATATTTACTGTTGATAATATTGGGAAAACAGCCCTTAACTCTGAGGTTTCTGCTGTGCTCCTTTCCAAAACAGCTGGTACAGGACGAGAACGTGCGCACTGCGGCTGATGACGA
27170	ircomb	CPEB1	100	37	137	7.96223	10.0178	-4.1	-9.4	-0.2	-0.2	-1.3	-2.9	0	8.01903	2.73816	5.28087			1.37734	2.00148							1302	36	0.811215	0	0						CGAAATGGGCCGCATTGCTTGCTAGCCCGGTCCAGTCAGTGGTCCTGGTCCCACTGTCCCAGTGTAGGTGAGCCTGGGGAAACTATTATTAATAATATTTACTGTTGATAATATTGGGAAAACAGCCCTTAACTCTGAGGTTTCTGCTGTGCTCCTTTCCAAAACAGGAACAGAGACCCGCCTTAAGAGACTCACTGCGGCTGATGACGA
27171	ircomb	CPEB1	100	37	137	-31.9892	-9.22529	0	-3.2	-0.2	-0.2	0	-5.1	-2.7	9.28259	2.73816	6.54443	4.10309	0.0762671	0.632355	1.2565							8733	742	0.934111	2	2	-0.190797	2.03847		1.91523		CGAAATGGGCCGCATTGCAGCTGCGCCCTAAGAGAGGGGCGCCCATCTCCTGCGTCTCAGTTATCCTGGTGAGCCTGGGGAAACTATTATTAATAATATTTACTGTTGATAATATTGGGAAAACAGCCCTTAACTCTGAGGTTTCTGCTGTGCTCCTTTCCAAAACAGGTGTTGGGAATTCTGTGCCCTAACCACTGCGGCTGATGACGA
27172	ircomb	CPEB1	100	37	137	3.27511	8.1744	-8.2	-3.9	-0.2	-0.2	-1.3	-0.5	-2.8	1.55965	2.73816	-1.17851	5.44273	1.41591	-0.328814	0.295332							454	325	0.566085	1	1	-5.76939	-2.61375	-1.59199	-2.58247	0.713069	CGAAATGGGCCGCATTGCGATCATCAAAGCGCGGCTGCAGCATCCAGCCAGCTTGGATGTCTGGCCTGTGAGCCTGGGGAAACTATTATTAATAATATTTACTGTTGATAATATTGGGAAAACAGCCCTTAACTCTGAGGTTTCTGCTGTGCTCCTTTCCAAAACAGACTTCCAGGACTCTGAAGAAACAGCCACTGCGGCTGATGACGA
27173	ircomb	CPEB1	100	37	137	-14.051	-14.3295	-4.5	-8.1	-0.2	-0.2	-2.4	-2.3	-3.7	9.38869	2.73816	6.65053	5.23374	1.20692	0.795554	1.4197							10741	689	0.938079	1	1	-4.21713	-1.20601	0.290579	-1.19884	2.59564	CGAAATGGGCCGCATTGCCGGAAATATGCGCGTTACCATCGTCCGTGCGCACCGCCCGGCGTCCAGGTGAGCCTGGGGAAACTATTATTAATAATATTTACTGTTGATAATATTGGGAAAACAGCCCTTAACTCTGAGGTTTCTGCTGTGCTCCTTTCCAAAACAGATTTGGCAATTCTTCGCTGAAGTCCACACTGCGGCTGATGACGA
27174	ircomb	CPEB1	100	37	137	9.59704	10.575	-10.6	-7.3	-0.2	-0.2	-1.3	-0.2	-6.2	9.64476	2.73816	6.90659	0.753709	-3.27311	-0.134398	0.489748							1603	498	0.937975	1	1	-1.78755	-1.8744	-0.14799	-2.38396	2.15707	CGAAATGGGCCGCATTGCCGGGGCCCGTTTCTGGTGCCGGCGGGTGGGGCTGGAGCTGAGTCCCAAGGTGAGCCTGGGGAAACTATTATTAATAATATTTACTGTTGATAATATTGGGAAAACAGCCCTTAACTCTGAGGTTTCTGCTGTGCTCCTTTCCAAAACAGGTGGCGGTCAGCCGGCAGGGCACCACACTGCGGCTGATGACGA
27175	ircomb	CPEB1	100	37	137	-39.6079	-9.28065	-2.5	-5.7	-0.2	-0.2	0	-3.8	-10.4		2.73816		6.81037	2.78355	-0.443808	0.180337							1	395	0.00124688	1	1	-6.3635	-2.26213		-2.0731		CGAAATGGGCCGCATTGCACCGTTTACCATgcagctggacccggcgatggcggggctgggagggggcgGTGAGCCTGGGGAAACTATTATTAATAATATTTACTGTTGATAATATTGGGAAAACAGCCCTTAACTCTGAGGTTTCTGCTGTGCTCCTTTCCAAAACAGccgggtcccggaccacccgagcgCCACTGCGGCTGATGACGA
27176	ircomb	CPEB1	100	37	137	5.03136	9.61942	-2.6	-3.5	-0.2	-0.2	-1.3	0	-1.9	5.80934	2.73816	3.07117	5.17503	1.14821	0.444336	1.06848							742	88	0.920596	1	2	-6.0051					CGAAATGGGCCGCATTGCCAACTGCTTCTGCCCGCAGCCCCACCAGCCCAGTGCCTGTGCCCGTCATGTGAGCCTGGGGAAACTATTATTAATAATATTTACTGTTGATAATATTGGGAAAACAGCCCTTAACTCTGAGGTTTCTGCTGTGCTCCTTTCCAAAACAGATCCTGCACCCCAGCATTCCAGCCACACTGCGGCTGATGACGA
27177	ircomb	CPEB1	100	37	137	9.60237	10.067	-5	-11	-0.2	-0.2	-1.3	-1.8	0	8.31379	2.73816	5.57563	5.70073	1.67391	-0.247947	0.376199							7980	3003	0.938824	1	1	-5.77984	-2.4458	-1.74968	-2.38476	0.555388	CGAAATGGGCCGCATTGCCGCCTGAGTCAAGGGGACCTCAAGGAGGGGACTCCGAGGCCCTGCCCAGGTGAGCCTGGGGAAACTATTATTAATAATATTTACTGTTGATAATATTGGGAAAACAGCCCTTAACTCTGAGGTTTCTGCTGTGCTCCTTTCCAAAACAGGTTCCTACCCCCGGCTTCTTCTCCACACTGCGGCTGATGACGA
27178	ircomb	CPEB1	100	37	137	-28.4724	-9.26782	-5.2	-8.7	-0.2	-0.2	0	-3.5	-6.9	8.12386	2.73816	5.3857	5.54253	1.51571	0.723369	1.34752							11198	832	0.915393	2	3	-2.97358	0.251065		0.293855		CGAAATGGGCCGCATTGCAGGGAAAGCGTCGAGCCCTTAAACTTCTGCGAGCGCAGCCGGGTCTGCAGGTGAGCCTGGGGAAACTATTATTAATAATATTTACTGTTGATAATATTGGGAAAACAGCCCTTAACTCTGAGGTTTCTGCTGTGCTCCTTTCCAAAACAGGCCTCGCCTCCTGGCCTTTCAGGTCACTGCGGCTGATGACGA
27179	ircomb	CPEB1	100	37	137	-24.9868	-8.25507	-3.3	-4.6	-0.2	-0.2	0	0	-4.9	8.15162	2.73816	5.41345	5.19606	1.16924	0.264235	0.888381							5422	885	0.907904	1	2	-4.28463	-1.29957	0.118541	-1.29674	2.4236	CGAAATGGGCCGCATTGCCACGAAATAAATTGTCTGGTAGCGATCGGAGGCTCAGAGAACTTCTACAGGTGAGCCTGGGGAAACTATTATTAATAATATTTACTGTTGATAATATTGGGAAAACAGCCCTTAACTCTGAGGTTTCTGCTGTGCTCCTTTCCAAAACAGTGTGTTCGAGGGCGAGCTCTCCGCCACTGCGGCTGATGACGA
27180	ircomb	C15orf48	112	24	136	-5.58403	-12.0608								-0.961892	2.88525	-3.84714	3.70783	-1.86919	-0.147602	-0.182932							2827	1206	0.698542	1	1	-3.95809	-2.00215	-0.994537	-2.60527	-1.31406	CGAAATGGGCCGCATTGCATAAGTCTTCCAGGAGTTCTCCAAACCCGCGCTGCGGAGTGAGTCTCCCATCTGCAGAGACGCGGACGCGCCGGCCCGCAGTTGGCCTGCGGAGCGGTGGACGGTTTGGCGCCCACCAGGCGATCAATACTTTGGATTTTTAATTTCTAGGTCCTTCCTCGGGAGGCGGCGAACCACTGCGGCTGATGACGA
27181	ircomb	C15orf48	112	24	136	-24.8995	-8.78426								3.27103	2.88525	0.385786	5.87897	0.301942	-0.228271	-0.263601							6946	2710	0.875804	1	2	-4.26413	-0.806837	-0.279052	-1.15953	-0.598576	CGAAATGGGCCGCATTGCGCCACACACGGCGCTGCGGAAGGAGGTCTAAAGCCAGGTGAGTCTCCCATCTGCAGAGACGCGGACGCGCCGGCCCGCAGTTGGCCTGCGGAGCGGTGGACGGTTTGGCGCCCACCAGGCGATCAATACTTTGGATTTTTAATTTCTAGGGACTGCTCCATACCCCATGATGCACACTGCGGCTGATGACGA
27182	ircomb	C15orf48	112	24	136	-20.148	-12.0608								1.06844	2.88525	-1.8168	5.2924	-0.284621	-0.175551	-0.210881							2518	1173	0.670751	1	1	-5.12625	-2.07457	-0.837228	-2.49491	-1.15675	CGAAATGGGCCGCATTGCAAAGGCCTCTACGGGCCATCCGGGACTATGCCTTCAAGGTGAGTCTCCCATCTGCAGAGACGCGGACGCGCCGGCCCGCAGTTGGCCTGCGGAGCGGTGGACGGTTTGGCGCCCACCAGGCGATCAATACTTTGGATTTTTAATTTCTAGGCGTCCCCCTACCCTGTCATCCTCCACTGCGGCTGATGACGA
27183	ircomb	C15orf48	112	24	136	7.97184	7.71716								-1.18277	2.88525	-4.06802	5.8827	0.305682	-0.634339	-0.669669							1828	1846	0.673793	1	2	-3.6081	-0.148225	0.292927	-0.500485	-0.0265972	CGAAATGGGCCGCATTGCAGACCTATCGAATCTGCGCGGGAGCAGTTACTTGAAGTGAGTCTCCCATCTGCAGAGACGCGGACGCGCCGGCCCGCAGTTGGCCTGCGGAGCGGTGGACGGTTTGGCGCCCACCAGGCGATCAATACTTTGGATTTTTAATTTCTAGGCAGCCCTCCATGGACCCATGAAAACCACTGCGGCTGATGACGA
27184	ircomb	C15orf48	112	24	136	10.6736	8.75959								2.26467	2.88525	-0.620577	5.90418	0.327152	0.319258	0.283928							2984	539	0.747308	1	2	-3.68164	-0.206915	0.418509	-0.556699	0.0989848	CGAAATGGGCCGCATTGCAATCTCTGCTGTGTATCAACTGAAGACGAGTGTCAGGTGAGTCTCCCATCTGCAGAGACGCGGACGCGCCGGCCCGCAGTTGGCCTGCGGAGCGGTGGACGGTTTGGCGCCCACCAGGCGATCAATACTTTGGATTTTTAATTTCTAGGATGTCATTTTCAAAATGCGGGATCACACTGCGGCTGATGACGA
27185	ircomb	C15orf48	112	24	136	-18.653	-11.0296								0.743466	2.88525	-2.14178	4.48247	-1.09455	0.236271	0.200941							829	209	0.616357	1	1	-5.10328	-2.61167	-1.43058	-3.12544	-1.75011	CGAAATGGGCCGCATTGCGCCCAAATTGCCCGGAAGGCAGCGCCGCGGATCGAATGGTGAGTCTCCCATCTGCAGAGACGCGGACGCGCCGGCCCGCAGTTGGCCTGCGGAGCGGTGGACGGTTTGGCGCCCACCAGGCGATCAATACTTTGGATTTTTAATTTCTAGCTCCCACATCCGACATGCCTGGGCCACTGCGGCTGATGACGA
27186	ircomb	C15orf48	112	24	136	-27.2626	-7.97411								1.69622	2.88525	-1.18903	6.876	1.29897	-0.580005	-0.615335							670	502	0.828183	1	1	-8.22772	-4.08098	-1.52566	-4.31867	-1.84518	CGAAATGGGCCGCATTGCCTAGGCGTTACCCTACTCTTCTCCGAATTACACAGAGGTGAGTCTCCCATCTGCAGAGACGCGGACGCGCCGGCCCGCAGTTGGCCTGCGGAGCGGTGGACGGTTTGGCGCCCACCAGGCGATCAATACTTTGGATTTTTAATTTCTAGATTGGAGGCTCCCCAAATATTTTGCCACTGCGGCTGATGACGA
27187	ircomb	C15orf48	112	24	136	-27.2626	-8.0898									2.88525		6.86783	1.29081	-1.91679	-1.95212							86	701	0.735043	1	1	-7.90296	-3.76186	-1.52408	-4.00049	-1.8436	CGAAATGGGCCGCATTGCACAAGGACCTACATTGAGACCCTGATTGAAGAGAGAGGTGAGTCTCCCATCTGCAGAGACGCGGACGCGCCGGCCCGCAGTTGGCCTGCGGAGCGGTGGACGGTTTGGCGCCCACCAGGCGATCAATACTTTGGATTTTTAATTTCTAGAATATATTAGTAGTGATGGAAGCCACACTGCGGCTGATGACGA
27188	ircomb	C15orf48	112	24	136	-35.7807	-8.78426									2.88525		4.13997	-1.43705	-0.837586	-0.872916							20	73	0.263158	1	1	-6.67457					CGAAATGGGCCGCATTGCACAACTCTACTGATTATACAAAACAAATTTAGAAACTGTGAGTCTCCCATCTGCAGAGACGCGGACGCGCCGGCCCGCAGTTGGCCTGCGGAGCGGTGGACGGTTTGGCGCCCACCAGGCGATCAATACTTTGGATTTTTAATTTCTAGGGGATCATGAGTGGAAAAACAAACACACTGCGGCTGATGACGA
27189	ircomb	C15orf48	112	24	136	7.42347	7.43071								-1.59724	2.88525	-4.48249	1.54825	-4.02877	-1.15019	-1.18552							157	364	0.704036	1	1	-1.40805	-0.945469	-0.0733252	-1.79768	-0.39285	CGAAATGGGCCGCATTGCGCACAACTACTAGGAGTTGCTGTTATTATTTATCGTGTGAGTCTCCCATCTGCAGAGACGCGGACGCGCCGGCCCGCAGTTGGCCTGCGGAGCGGTGGACGGTTTGGCGCCCACCAGGCGATCAATACTTTGGATTTTTAATTTCTAGATATGGGACCCGTACACATGGACTCACACTGCGGCTGATGACGA
27190	ircomb	C15orf48	112	24	136	-36.661	-7.49025								-4.09803	2.88525	-6.98328			2.74549	2.71016							145	1	0.319383	0	0						CGAAATGGGCCGCATTGCCCTTTTCGGGAGACCCTGCTGAACTCATGCGCAGATTGTGAGTCTCCCATCTGCAGAGACGCGGACGCGCCGGCCCGCAGTTGGCCTGCGGAGCGGTGGACGGTTTGGCGCCCACCAGGCGATCAATACTTTGGATTTTTAATTTCTAGTGAGCTGTATTTTCAAGGCCCTACACACTGCGGCTGATGACGA
27191	ircomb	C15orf48	112	24	136	-18.3582	-12.0608								1.44709	2.88525	-1.43815	5.46132	-0.115701	-0.339059	-0.37439							6365	3241	0.809796	1	1	-4.36622	-1.19773	-0.203009	-1.59859	-0.522534	CGAAATGGGCCGCATTGCTTAACCTGTTGTCGTCGGCAAGCGGCCGCCTTTCCACGGTGAGTCTCCCATCTGCAGAGACGCGGACGCGCCGGCCCGCAGTTGGCCTGCGGAGCGGTGGACGGTTTGGCGCCCACCAGGCGATCAATACTTTGGATTTTTAATTTCTAGGTACTCCGAGCACTATGTCGTCCCCACTGCGGCTGATGACGA
27192	ircomb	C15orf48	112	24	136	-31.05	-8.97731									2.88525		6.66039	1.08336	-0.287449	-0.32278							60	85	0.266667	1	1	-6.04574					CGAAATGGGCCGCATTGCCCACCTATGAATTACAGTTCTTGGGGCTACCCCTATGGTGAGTCTCCCATCTGCAGAGACGCGGACGCGCCGGCCCGCAGTTGGCCTGCGGAGCGGTGGACGGTTTGGCGCCCACCAGGCGATCAATACTTTGGATTTTTAATTTCTAGAGGCCCCACCGTCTTATGAGCAGAGCACTGCGGCTGATGACGA
27193	ircomb	C15orf48	112	24	136	-30.6204	-8.43799								1.78473	2.88525	-1.10052	6.90988	1.33286	-0.698515	-0.733845							449	437	0.779514	1	1	-8.0983	-3.92812	-1.22493	-4.16191	-1.54445	CGAAATGGGCCGCATTGCTATCGACACTCGTCCTGGTCCCACTGTCCCAGTGTAGGTGAGTCTCCCATCTGCAGAGACGCGGACGCGCCGGCCCGCAGTTGGCCTGCGGAGCGGTGGACGGTTTGGCGCCCACCAGGCGATCAATACTTTGGATTTTTAATTTCTAGGAACAGAGACCCGCCTTAAGAGACTCACTGCGGCTGATGACGA
27194	ircomb	C15orf48	112	24	136	-19.7098	-12.0608								0.219761	2.88525	-2.66549	4.93129	-0.645735	-0.358497	-0.393828							3394	1896	0.762868	1	1	-5.05935	-2.25738	-0.904095	-2.71938	-1.22362	CGAAATGGGCCGCATTGCGTTATTGACCGTCCATCTCCTGCGTCTCAGTTATCCTGGTGAGTCTCCCATCTGCAGAGACGCGGACGCGCCGGCCCGCAGTTGGCCTGCGGAGCGGTGGACGGTTTGGCGCCCACCAGGCGATCAATACTTTGGATTTTTAATTTCTAGGTGTTGGGAATTCTGTGCCCTAACCACTGCGGCTGATGACGA
27195	ircomb	C15orf48	112	24	136	-45.2599	-7.94172								-2.72128	2.88525	-5.60653			0.0944499	0.0591194							281	101	0.549902	0	0						CGAAATGGGCCGCATTGCTGGAAGCTCGGATCCAGCCAGCTTGGATGTCTGGCCTGTGAGTCTCCCATCTGCAGAGACGCGGACGCGCCGGCCCGCAGTTGGCCTGCGGAGCGGTGGACGGTTTGGCGCCCACCAGGCGATCAATACTTTGGATTTTTAATTTCTAGACTTCCAGGACTCTGAAGAAACAGCCACTGCGGCTGATGACGA
27196	ircomb	C15orf48	112	24	136	10.6736	7.48747								2.35024	2.88525	-0.535005	6.2935	0.71648	-0.0663457	-0.101676							2708	856	0.821353	1	1	-4.89319	-1.14924	-0.421525	-1.45412	-0.741049	CGAAATGGGCCGCATTGCAATCGATTGAATCCGTGCGCACCGCCCGGCGTCCAGGTGAGTCTCCCATCTGCAGAGACGCGGACGCGCCGGCCCGCAGTTGGCCTGCGGAGCGGTGGACGGTTTGGCGCCCACCAGGCGATCAATACTTTGGATTTTTAATTTCTAGATTTGGCAATTCTTCGCTGAAGTCCACACTGCGGCTGATGACGA
27197	ircomb	C15orf48	112	24	136	-18.1246	-8.25723								3.27091	2.88525	0.385661	6.02351	0.446484	-0.00862318	-0.0439537							1257	347	0.852782	1	4	-3.25105	0.306201	0.828044	-0.0298188	0.50852	CGAAATGGGCCGCATTGCACGGTTGCTACAGGTGGGGCTGGAGCTGAGTCCCAAGGTGAGTCTCCCATCTGCAGAGACGCGGACGCGCCGGCCCGCAGTTGGCCTGCGGAGCGGTGGACGGTTTGGCGCCCACCAGGCGATCAATACTTTGGATTTTTAATTTCTAGGTGGCGGTCAGCCGGCAGGGCACCACACTGCGGCTGATGACGA
27198	ircomb	C15orf48	112	24	136	-16.2207	-11.0296									2.88525		2.99968	-2.57734	0.196571	0.161241							6	368	0.00271003	2	2	0.956135	2.42239		1.73759		CGAAATGGGCCGCATTGCAGAGGGGCTATGggcgatggcggggctgggagggggcgGTGAGTCTCCCATCTGCAGAGACGCGGACGCGCCGGCCCGCAGTTGGCCTGCGGAGCGGTGGACGGTTTGGCGCCCACCAGGCGATCAATACTTTGGATTTTTAATTTCTAGccgggtcccggaccacccgagcgCCACTGCGGCTGATGACGA
27199	ircomb	C15orf48	112	24	136	-37.3771	-7.97411									2.88525				0.367195	0.331865							40	28	0.177778	0	0						CGAAATGGGCCGCATTGCGGCTGCCTCGGTCCAGCCCAGTGCCTGTGCCCGTCATGTGAGTCTCCCATCTGCAGAGACGCGGACGCGCCGGCCCGCAGTTGGCCTGCGGAGCGGTGGACGGTTTGGCGCCCACCAGGCGATCAATACTTTGGATTTTTAATTTCTAGATCCTGCACCCCAGCATTCCAGCCACACTGCGGCTGATGACGA
27200	ircomb	C15orf48	112	24	136	-24.8995	-8.25723								3.86346	2.88525	0.978211	5.95209	0.37507	0.99803	0.9627							8602	413	0.889004	1	2	-3.35891	0.148952	0.892464	-0.195305	0.57294	CGAAATGGGCCGCATTGCAACGGCATGCATGAGGGGACTCCGAGGCCCTGCCCAGGTGAGTCTCCCATCTGCAGAGACGCGGACGCGCCGGCCCGCAGTTGGCCTGCGGAGCGGTGGACGGTTTGGCGCCCACCAGGCGATCAATACTTTGGATTTTTAATTTCTAGGTTCCTACCCCCGGCTTCTTCTCCACACTGCGGCTGATGACGA
27201	ircomb	C15orf48	112	24	136	-21.1066	-12.0608								0.572369	2.88525	-2.31288	5.36877	-0.208256	-0.045995	-0.0813255							3243	1070	0.760197	1	2	-2.14311	0.96138	2.13708	0.549841	1.81755	CGAAATGGGCCGCATTGCGATTTTGATTTATTCTGCGAGCGCAGCCGGGTCTGCAGGTGAGTCTCCCATCTGCAGAGACGCGGACGCGCCGGCCCGCAGTTGGCCTGCGGAGCGGTGGACGGTTTGGCGCCCACCAGGCGATCAATACTTTGGATTTTTAATTTCTAGGCCTCGCCTCCTGGCCTTTCAGGTCACTGCGGCTGATGACGA
27202	ircomb	C15orf48	112	24	136	-19.1757	-10.9863								1.17784	2.88525	-1.70741	5.15193	-0.42509	-0.588284	-0.623615							4153	3278	0.797274	2	2	-2.08239	0.872156		0.435607		CGAAATGGGCCGCATTGCCGTCATATGCGGATCGGAGGCTCAGAGAACTTCTACAGGTGAGTCTCCCATCTGCAGAGACGCGGACGCGCCGGCCCGCAGTTGGCCTGCGGAGCGGTGGACGGTTTGGCGCCCACCAGGCGATCAATACTTTGGATTTTTAATTTCTAGTGTGTTCGAGGGCGAGCTCTCCGCCACTGCGGCTGATGACGA
27203	ircomb	SETD6	70	67	137	-22.1903	-12.7846	-4	-6.1	-5.2	-2.6	-2.1	-1.4	-8.1						2.13024	-0.451515							7	9	0.00486449	0	0						CGAAATGGGCCGCATTGCCTCTATGGTCGGGCACCGCCCACGTGGCCAGCGCCACCTGCCTCATTGTGCCCAGGAGTTCTCCAAACCCGCGCTGCGGAGTGAGCGAGCGAgccggcgggcggaggacccgcggcggcgcgggcTGCCCTGACCAGCCCTCCTGCTCAGGTCCTTCCTCGGGAGGCGGCGAACCACTGCGGCTGATGACGA
27204	ircomb	SETD6	70	67	137	9.60237	5.33748	-1.8	-1.1	-5.2	-12.6	-4.9	-3.2	-2				2.26937		-0.225155	-2.80691							9	587	0.00521135	1	1	-3.99433	-3.03309				CGAAATGGGCCGCATTGCGTTACGTCCTACCTTCGCGGCCCTGGGCCAGGTCTGCAGCAGCATCAAGGTGGTGCTGCGGAAGGAGGTCTAAAGCCAGGTGAGCGAGCGAgccggcgggcggaggacccgcggcggcgcgggcTGCCCTGACCAGCCCTCCTGCTCAGGGACTGCTCCATACCCCATGATGCACACTGCGGCTGATGACGA
27205	ircomb	SETD6	70	67	137	-18.1246	-12.5486	-1.9	-2.3	-5.2	-2.4	-2.1	-1.1	-0.8				2.55716		-0.0925864	-2.67434							14	617	0.00615926	1	1	-2.81833	-1.65809				CGAAATGGGCCGCATTGCAACATCTCCGGCGCTATACTTTCACTTCCAAGATCCTCTTCTGCGATGTGCTCAGGGCCATCCGGGACTATGCCTTCAAGGTGAGCGAGCGAgccggcgggcggaggacccgcggcggcgcgggcTGCCCTGACCAGCCCTCCTGCTCAGGCGTCCCCCTACCCTGTCATCCTCCACTGCGGCTGATGACGA
27206	ircomb	SETD6	70	67	137	-9.23864	-8.27739	-5.1	-1.2	-5.2	-3.2	-8.2	-3.7	-2.7						-0.427245	-3.009							1	34	0.0140845	0	0						CGAAATGGGCCGCATTGCGGCCGACCATGGGTAGGAGGCCTGCCTACCTTCCTGGAGAATTCCTTTATTGGCTCTGCGCGGGAGCAGTTACTTGAAGTGAGCGAGCGAgccggcgggcggaggacccgcggcggcgcgggcTGCCCTGACCAGCCCTCCTGCTCAGGCAGCCCTCCATGGACCCATGAAAACCACTGCGGCTGATGACGA
27207	ircomb	SETD6	70	67	137	-14.8884	-6.33912	-2.1	-1	-5.2	-4.6	-8.2	-2.8	-0.2				2.1951		-0.675917	-3.25767							12	1269	0.00690449	1	1	-3.11607	-2.2062				CGAAATGGGCCGCATTGCACTTCGTCCTACTCTTACGGGCGTCGCCCGAGACAGGACGGAGTCAAACCCGTGGTATCAACTGAAGACGAGTGTCAGGTGAGCGAGCGAgccggcgggcggaggacccgcggcggcgcgggcTGCCCTGACCAGCCCTCCTGCTCAGGATGTCATTTTCAAAATGCGGGATCACACTGCGGCTGATGACGA
27208	ircomb	SETD6	70	67	137	-25.5879	-13.2216	-2.7	-4.9	-5.2	-2.8	-2.1	0	-3.1						0.620057	-1.9617							6	53	0.00917431	0	0						CGAAATGGGCCGCATTGCGTCACTCTCCATGGTTACAGTGTCAACCGAAAGCGTCTGAACCGGAATGCTCGACGGAAGGCAGCGCCGCGGATCGAATGGTGAGCGAGCGAgccggcgggcggaggacccgcggcggcgcgggcTGCCCTGACCAGCCCTCCTGCTCAGCTCCCACATCCGACATGCCTGGGCCACTGCGGCTGATGACGA
27209	ircomb	SETD6	70	67	137	8.70331	5.16473	-0.3	-1.2	-5.2	-1.7	-4.9	-7.1	-2.1				3.44604		-0.473144	-3.0549							2	132	0.00784314	2	2	-1.39373					CGAAATGGGCCGCATTGCACGAATTACGACCAGGAGTGCTCTATTAGGATAAGCAAGTTTGACAGGAAGAAGCTACTCTTCTCCGAATTACACAGAGGTGAGCGAGCGAgccggcgggcggaggacccgcggcggcgcgggcTGCCCTGACCAGCCCTCCTGCTCAGATTGGAGGCTCCCCAAATATTTTGCCACTGCGGCTGATGACGA
27210	ircomb	SETD6	70	67	137	8.70331	4.46206	0	0	-5.2	-1	-4.9	0	0				2.41762		-0.947756	-3.52951							3	176	0.0197368	1	2	-1.12242					CGAAATGGGCCGCATTGCGGAGAGCTAACAATCCAGGAAGAGGAAAATAAACCTTCAAGGCAAACTGTGTTCATTGAGACCCTGATTGAAGAGAGAGGTGAGCGAGCGAgccggcgggcggaggacccgcggcggcgcgggcTGCCCTGACCAGCCCTCCTGCTCAGAATATATTAGTAGTGATGGAAGCCACACTGCGGCTGATGACGA
27211	ircomb	SETD6	70	67	137	4.1962	4.99121	0	0	-5.2	-1.4	-4.9	-5.2	0				3.10952		-0.585978	-3.16773							3	682	0.00275735	2	2	-0.713568	0.82864				CGAAATGGGCCGCATTGCTATGACCCTGGCAAATTCCGTCTTCAAGAAGAAACACCCGTGGAGGAAGAAGACATTATACAAAACAAATTTAGAAACTGTGAGCGAGCGAgccggcgggcggaggacccgcggcggcgcgggcTGCCCTGACCAGCCCTCCTGCTCAGGGGATCATGAGTGGAAAAACAAACACACTGCGGCTGATGACGA
27212	ircomb	SETD6	70	67	137	3.77645	4.09127	-3.9	-2.5	-5.2	0	-4.9	-3.7	-0.9				3.10966		-0.48612	-3.06788							1	127	0.00416667	2	3	-1.47218					CGAAATGGGCCGCATTGCGCGGCTGCGGGAGGAGTCGGGACCCTGGGATGGTCCGAAGCCCCCAGAACCAGTACCCTGCTGAACTCATGCGCAGATTGTGAGCGAGCGAgccggcgggcggaggacccgcggcggcgcgggcTGCCCTGACCAGCCCTCCTGCTCAGTGAGCTGTATTTTCAAGGCCCTACACACTGCGGCTGATGACGA
27213	ircomb	SETD6	70	67	137	-27.3705	-12.7846	-5.5	-4.1	-5.2	-4.2	-2.1	-5.8	-1.4														1	0	0.047619	0	0						CGAAATGGGCCGCATTGCCCACTTATGGTTTGGGAGCGCTACTCGCCAGGTGGACTCGGAGTCCGCGAGCGTCGTCGGCAAGCGGCCGCCTTTCCACGGTGAGCGAGCGAgccggcgggcggaggacccgcggcggcgcgggcTGCCCTGACCAGCCCTCCTGCTCAGGTACTCCGAGCACTATGTCGTCCCCACTGCGGCTGATGACGA
27214	ircomb	SETD6	70	67	137	8.27203	3.9381	-5.7	-5.3	-5.2	-2.4	-4.9	-3.2	-1.4				3.2013		-0.0652974	-2.64705							9	636	0.00366748	2	2	-0.844691	0.760983				CGAAATGGGCCGCATTGCACTGCGGTCCACGGGCCAGTGCCCACTACCAGCACCTTGATTCTTCCTCCAGAGTACAGTTCTTGGGGCTACCCCTATGGTGAGCGAGCGAgccggcgggcggaggacccgcggcggcgcgggcTGCCCTGACCAGCCCTCCTGCTCAGAGGCCCCACCGTCTTATGAGCAGAGCACTGCGGCTGATGACGA
27215	ircomb	SETD6	70	67	137	-18.9844	-12.6817	-2.7	-6.1	-4	-8.4	-1	0	0						2.28461	-0.297143							5	4	0.00601685	0	0						CGAAATGGGCCGCATTGCACGGACGCTTATACGCCGACACTTCAGCACCAGTGGCGGTGGCCACCACTGTGGGCGGAGATGGCTGCGACGCGTGCGCAGGTGAGCGAGCGAgccggcgggcggaggacccgcggcggcgcgggcTGCCCTGACCAGCCCTCCTGCTCAGATCTCGATCCCAAACTCCCTCCTCACTGCGGCTGATGACGA
27216	ircomb	SETD6	70	67	137	-19.6155	-12.3081	-4.4	-6.5	-4	-8.6	-1	-3.1	-1.8														5	0	0.00516529	0	0						CGAAATGGGCCGCATTGCAGAGCCGGATTCGACTGGTACCACCGCATCGACCCCACCGTGCTGCTGGGCGCGCTGCCGTTGCGGAGCTTGACGCGCCAGGTGAGCGAGCGAgccggcgggcggaggacccgcggcggcgcgggcTGCCCTGACCAGCCCTCCTGCTCAGCTGGTACAGGACGAGAACGTGCGCACTGCGGCTGATGACGA
27217	ircomb	SETD6	70	67	137	7.96223	5.31089	-4.1	-1.6	-5.2	-2.8	-4.9	-3	0				6.37043		0.185687	-2.39607							2	160	0.0021164	2	2	-3.26203					CGAAATGGGCCGCATTGCAGCTCTACTATTAGACATCTATGTCAGACCACAGCACGTGACTCCAGTCAGTGGTCCTGGTCCCACTGTCCCAGTGTAGGTGAGCGAGCGAgccggcgggcggaggacccgcggcggcgcgggcTGCCCTGACCAGCCCTCCTGCTCAGGAACAGAGACCCGCCTTAAGAGACTCACTGCGGCTGATGACGA
27218	ircomb	SETD6	70	67	137	-31.9892	-12.7846	0	-3.2	-5.2	-4.8	-2.1	-4	-2.7				2.61477		-0.2262	-2.80796							4	396	0.00343938	1	3	-0.828188	0.371896				CGAAATGGGCCGCATTGCGCTGAGCACCTTACGTGGCGTGCGGATCCACTGAGGGTCCACAGAGAGGGGCGCCCATCTCCTGCGTCTCAGTTATCCTGGTGAGCGAGCGAgccggcgggcggaggacccgcggcggcgcgggcTGCCCTGACCAGCCCTCCTGCTCAGGTGTTGGGAATTCTGTGCCCTAACCACTGCGGCTGATGACGA
27219	ircomb	SETD6	70	67	137	3.27511	4.06854	-8.2	-3.6	-5.2	-4.4	-4.9	-4.3	-2.8				2.17702		0.633106	-1.94865							13	190	0.00542345	1	1	-4.28776					CGAAATGGGCCGCATTGCCAATATTCCCAATGCCCCAGCGTCCCCAAAAGTGCAGAGGCAGCGGCTGCAGCATCCAGCCAGCTTGGATGTCTGGCCTGTGAGCGAGCGAgccggcgggcggaggacccgcggcggcgcgggcTGCCCTGACCAGCCCTCCTGCTCAGACTTCCAGGACTCTGAAGAAACAGCCACTGCGGCTGATGACGA
27220	ircomb	SETD6	70	67	137	-14.8884	-15.9369	-4.5	-2.4	-5.2	-8.7	-6.1	-2.5	-3.7						3.20628	0.624525							6	1	0.00604839	0	0						CGAAATGGGCCGCATTGCCTTGACCTTTTCGGGGAGGCCGCCGGCCCGTTCGGTTCCGGGCGTTACCATCGTCCGTGCGCACCGCCCGGCGTCCAGGTGAGCGAGCGAgccggcgggcggaggacccgcggcggcgcgggcTGCCCTGACCAGCCCTCCTGCTCAGATTTGGCAATTCTTCGCTGAAGTCCACACTGCGGCTGATGACGA
27221	ircomb	SETD6	70	67	137	9.59704	5.94885	-10.6	0	-5.2	-5.6	-4.9	-4.3	-6.2						3.47279	0.891039							27	3	0.00577293	0	0						CGAAATGGGCCGCATTGCCCTAGCGTTCCTCGACCTGGATCCTGTGGCCTGCTTCCTGAGCTGGTGCCGGCGGGTGGGGCTGGAGCTGAGTCCCAAGGTGAGCGAGCGAgccggcgggcggaggacccgcggcggcgcgggcTGCCCTGACCAGCCCTCCTGCTCAGGTGGCGGTCAGCCGGCAGGGCACCACACTGCGGCTGATGACGA
27222	ircomb	SETD6	70	67	137	-39.6079	-12.591	-2.5	-1.6	-5.2	-4.2	-2.1	-3.8	-10.4														1	0	0.025	0	0						CGAAATGGGCCGCATTGCGAGACTCGGTTGgtggcggcggcggtccaagatggcggaactgcagctggacccggcgatggcggggctgggagggggcgGTGAGCGAGCGAgccggcgggcggaggacccgcggcggcgcgggcTGCCCTGACCAGCCCTCCTGCTCAGccgggtcccggaccacccgagcgCCACTGCGGCTGATGACGA
27223	ircomb	SETD6	70	67	137	9.60237	5.74009	-5	-2.4	-5.2	-6.5	-4.9	-1.8	0						1.68524	-0.896513							57	37	0.0204962	0	0						CGAAATGGGCCGCATTGCGACACCTTTCGCTGGGAGCCTGCTGAGGAGCCAGCGGCCCATGGGGACCTCAAGGAGGGGACTCCGAGGCCCTGCCCAGGTGAGCGAGCGAgccggcgggcggaggacccgcggcggcgcgggcTGCCCTGACCAGCCCTCCTGCTCAGGTTCCTACCCCCGGCTTCTTCTCCACACTGCGGCTGATGACGA
27224	ircomb	SETD6	70	67	137	-28.4724	-12.5486	-5.2	-5.4	-5.2	0	-2.1	-3.5	-6.9						3.48366	0.901904							27	1	0.0170025	0	0						CGAAATGGGCCGCATTGCTGTTTACTAACGgggcccggccccgcgccgcccTCCTGCCTTGAGCCCTTAAACTTCTGCGAGCGCAGCCGGGTCTGCAGGTGAGCGAGCGAgccggcgggcggaggacccgcggcggcgcgggcTGCCCTGACCAGCCCTCCTGCTCAGGCCTCGCCTCCTGGCCTTTCAGGTCACTGCGGCTGATGACGA
27225	ircomb	SETD6	70	67	137	-24.9868	-11.1809	-3.3	0	-5.2	-3.1	-2.1	-4.5	-4.9						0.642852	-1.9389							2	23	0.00677966	0	0						CGAAATGGGCCGCATTGCCCCTTATCTCGCGGCTGCTTTGCCAAGCTCACCAACACCTACTGTCTGGTAGCGATCGGAGGCTCAGAGAACTTCTACAGGTGAGCGAGCGAgccggcgggcggaggacccgcggcggcgcgggcTGCCCTGACCAGCCCTCCTGCTCAGTGTGTTCGAGGGCGAGCTCTCCGCCACTGCGGCTGATGACGA
27226	ircomb	KCTD2	118	20	138	-14.4342	-13.6263																					1	0	1	0	0						CGAAATGGGCCGCATTGCCTTAAGACTCCCCTCCAAACCCGCGCTGCGGAgcgggagtggggtgggcgacgggggtggcCCAGTccgcgggccccccagcccacgcccgctggccccacgccccgcgggcacggccgcccggctgccgccgtcgcgcagccgctggagGTCCTTCCTCGGGAGGCGGCGAACCACTGCGGCTGATGACGA
27227	ircomb	KCTD2	118	20	138	-20.5829	-12.7711																					1	0	1	0	0						CGAAATGGGCCGCATTGCCCCCTACACTGGGAAGGAGGTCTAAAGCCAGgcgggagtggggtgggcgacgggggtggcCCAGTccgcgggccccccagcccacgcccgctggccccacgccccgcgggcacggccgcccggctgccgccgtcgcgcagccgctggagGGACTGCTCCATACCCCATGATGCACACTGCGGCTGATGACGA
27228	ircomb	KCTD2	118	20	138	-1.72054	-11.8879																					1	0	1	0	0						CGAAATGGGCCGCATTGCTGCTCCGGTTTTTCCGGGACTATGCCTTCAAGgcgggagtggggtgggcgacgggggtggcCCAGTccgcgggccccccagcccacgcccgctggccccacgccccgcgggcacggccgcccggctgccgccgtcgcgcagccgctggagGCGTCCCCCTACCCTGTCATCCTCCACTGCGGCTGATGACGA
27229	ircomb	KCTD2	118	20	138	0.55389	-33.0285																					1	0	1	0	0						CGAAATGGGCCGCATTGCACCACGACGACCCGGGAGCAGTTACTTGAAgcgggagtggggtgggcgacgggggtggcCCAGTccgcgggccccccagcccacgcccgctggccccacgccccgcgggcacggccgcccggctgccgccgtcgcgcagccgctggagGCAGCCCTCCATGGACCCATGAAAACCACTGCGGCTGATGACGA
27230	ircomb	KCTD2	118	20	138	-0.646619	-34.4158																					1	0	1	0	0						CGAAATGGGCCGCATTGCAGTTACCTAACAACTGAAGACGAGTGTCAGgcgggagtggggtgggcgacgggggtggcCCAGTccgcgggccccccagcccacgcccgctggccccacgccccgcgggcacggccgcccggctgccgccgtcgcgcagccgctggagGATGTCATTTTCAAAATGCGGGATCACACTGCGGCTGATGACGA
27231	ircomb	KCTD2	118	20	138	-4.87311	-15.6927																					1	0	1	0	0						CGAAATGGGCCGCATTGCAGATCACGGCCCGCAGCGCCGCGGATCGAATGgcgggagtggggtgggcgacgggggtggcCCAGTccgcgggccccccagcccacgcccgctggccccacgccccgcgggcacggccgcccggctgccgccgtcgcgcagccgctggagCTCCCACATCCGACATGCCTGGGCCACTGCGGCTGATGACGA
27232	ircomb	KCTD2	118	20	138	-20.5829	-22.3266																					1	0	1	0	0						CGAAATGGGCCGCATTGCTCACAACACAATTTCTCCGAATTACACAGAGgcgggagtggggtgggcgacgggggtggcCCAGTccgcgggccccccagcccacgcccgctggccccacgccccgcgggcacggccgcccggctgccgccgtcgcgcagccgctggagATTGGAGGCTCCCCAAATATTTTGCCACTGCGGCTGATGACGA
27233	ircomb	KCTD2	118	20	138	-20.5829	-21.5044																					1	0	1	0	0						CGAAATGGGCCGCATTGCAAACACAACTTCACCCTGATTGAAGAGAGAGgcgggagtggggtgggcgacgggggtggcCCAGTccgcgggccccccagcccacgcccgctggccccacgccccgcgggcacggccgcccggctgccgccgtcgcgcagccgctggagAATATATTAGTAGTGATGGAAGCCACACTGCGGCTGATGACGA
27234	ircomb	KCTD2	118	20	138	-19.3087	-13.0975																					1	0	1	0	0						CGAAATGGGCCGCATTGCATAGGAGGAGACCAAAACAAATTTAGAAACTgcgggagtggggtgggcgacgggggtggcCCAGTccgcgggccccccagcccacgcccgctggccccacgccccgcgggcacggccgcccggctgccgccgtcgcgcagccgctggagGGGATCATGAGTGGAAAAACAAACACACTGCGGCTGATGACGA
27235	ircomb	KCTD2	118	20	138	-0.094227	-17.8743																					1	0	1	0	0						CGAAATGGGCCGCATTGCCCTTACTCTTTGGCTGTTATTATTTATCGTgcgggagtggggtgggcgacgggggtggcCCAGTccgcgggccccccagcccacgcccgctggccccacgccccgcgggcacggccgcccggctgccgccgtcgcgcagccgctggagATATGGGACCCGTACACATGGACTCACACTGCGGCTGATGACGA
27236	ircomb	KCTD2	118	20	138	-22.8225	-22.318																					1	0	1	0	0						CGAAATGGGCCGCATTGCTTAATGAGATCACTGAACTCATGCGCAGATTgcgggagtggggtgggcgacgggggtggcCCAGTccgcgggccccccagcccacgcccgctggccccacgccccgcgggcacggccgcccggctgccgccgtcgcgcagccgctggagTGAGCTGTATTTTCAAGGCCCTACACACTGCGGCTGATGACGA
27237	ircomb	KCTD2	118	20	138	-2.4025	-13.6771																					1	0	1	0	0						CGAAATGGGCCGCATTGCCACTTTTCTCCTCAAGCGGCCGCCTTTCCACGgcgggagtggggtgggcgacgggggtggcCCAGTccgcgggccccccagcccacgcccgctggccccacgccccgcgggcacggccgcccggctgccgccgtcgcgcagccgctggagGTACTCCGAGCACTATGTCGTCCCCACTGCGGCTGATGACGA
27238	ircomb	KCTD2	118	20	138	-22.9294	-21.7367																					1	0	1	0	0						CGAAATGGGCCGCATTGCGCTATTTTATCTTCTTGGGGCTACCCCTATGgcgggagtggggtgggcgacgggggtggcCCAGTccgcgggccccccagcccacgcccgctggccccacgccccgcgggcacggccgcccggctgccgccgtcgcgcagccgctggagAGGCCCCACCGTCTTATGAGCAGAGCACTGCGGCTGATGACGA
27239	ircomb	KCTD2	118	20	138	-21.5992	-27.1078																					1	0	1	0	0						CGAAATGGGCCGCATTGCATAATGGCGGACATGGCTGCGACGCGTGCGCAGgcgggagtggggtgggcgacgggggtggcCCAGTccgcgggccccccagcccacgcccgctggccccacgccccgcgggcacggccgcccggctgccgccgtcgcgcagccgctggagATCTCGATCCCAAACTCCCTCCTCACTGCGGCTGATGACGA
27240	ircomb	KCTD2	118	20	138	-18.2439	-28.3781																					1	0	1	0	0						CGAAATGGGCCGCATTGCATTATTGGTTGGTTGCGGAGCTTGACGCGCCAGgcgggagtggggtgggcgacgggggtggcCCAGTccgcgggccccccagcccacgcccgctggccccacgccccgcgggcacggccgcccggctgccgccgtcgcgcagccgctggagCTGGTACAGGACGAGAACGTGCGCACTGCGGCTGATGACGA
27241	ircomb	KCTD2	118	20	138	-20.5829	-14.3974																					1	0	1	0	0						CGAAATGGGCCGCATTGCCCTTCGGAGGTTTCCCACTGTCCCAGTGTAGgcgggagtggggtgggcgacgggggtggcCCAGTccgcgggccccccagcccacgcccgctggccccacgccccgcgggcacggccgcccggctgccgccgtcgcgcagccgctggagGAACAGAGACCCGCCTTAAGAGACTCACTGCGGCTGATGACGA
27242	ircomb	KCTD2	118	20	138	-4.42671	-11.5718																					1	0	1	0	0						CGAAATGGGCCGCATTGCAGGATTACCATACCTGCGTCTCAGTTATCCTGgcgggagtggggtgggcgacgggggtggcCCAGTccgcgggccccccagcccacgcccgctggccccacgccccgcgggcacggccgcccggctgccgccgtcgcgcagccgctggagGTGTTGGGAATTCTGTGCCCTAACCACTGCGGCTGATGACGA
27243	ircomb	KCTD2	118	20	138	-19.3087	-21.5649																					1	0	1	0	0						CGAAATGGGCCGCATTGCACGTCATACACTCAGCTTGGATGTCTGGCCTgcgggagtggggtgggcgacgggggtggcCCAGTccgcgggccccccagcccacgcccgctggccccacgccccgcgggcacggccgcccggctgccgccgtcgcgcagccgctggagACTTCCAGGACTCTGAAGAAACAGCCACTGCGGCTGATGACGA
27244	ircomb	KCTD2	118	20	138	-0.646619	-21.8384																					1	0	1	0	0						CGAAATGGGCCGCATTGCAGGGGACTCAAGGCACCGCCCGGCGTCCAGgcgggagtggggtgggcgacgggggtggcCCAGTccgcgggccccccagcccacgcccgctggccccacgccccgcgggcacggccgcccggctgccgccgtcgcgcagccgctggagATTTGGCAATTCTTCGCTGAAGTCCACACTGCGGCTGATGACGA
27245	ircomb	KCTD2	118	20	138	-20.5829	-15.1419																					1	0	1	0	0						CGAAATGGGCCGCATTGCCCAATGCACCTAGCTGGAGCTGAGTCCCAAGgcgggagtggggtgggcgacgggggtggcCCAGTccgcgggccccccagcccacgcccgctggccccacgccccgcgggcacggccgcccggctgccgccgtcgcgcagccgctggagGTGGCGGTCAGCCGGCAGGGCACCACACTGCGGCTGATGACGA
27246	ircomb	KCTD2	118	20	138	-4.65866	-13.3575																					1	0	1	0	0						CGAAATGGGCCGCATTGCACATGTCGTTTCggcggggctgggagggggcggcgggagtggggtgggcgacgggggtggcCCAGTccgcgggccccccagcccacgcccgctggccccacgccccgcgggcacggccgcccggctgccgccgtcgcgcagccgctggagccgggtcccggaccacccgagcgCCACTGCGGCTGATGACGA
27247	ircomb	KCTD2	118	20	138	-20.1461	-23.1476																					1	0	1	0	0						CGAAATGGGCCGCATTGCGCTTCCCATAACCAGTGCCTGTGCCCGTCATgcgggagtggggtgggcgacgggggtggcCCAGTccgcgggccccccagcccacgcccgctggccccacgccccgcgggcacggccgcccggctgccgccgtcgcgcagccgctggagATCCTGCACCCCAGCATTCCAGCCACACTGCGGCTGATGACGA
27248	ircomb	KCTD2	118	20	138	-20.5829	-13.4302																					1	0	1	0	0						CGAAATGGGCCGCATTGCCACGACCTCCCTACTCCGAGGCCCTGCCCAGgcgggagtggggtgggcgacgggggtggcCCAGTccgcgggccccccagcccacgcccgctggccccacgccccgcgggcacggccgcccggctgccgccgtcgcgcagccgctggagGTTCCTACCCCCGGCTTCTTCTCCACACTGCGGCTGATGACGA
27249	ircomb	KCTD2	118	20	138	-1.04653	-13.4824																					1	0	1	0	0						CGAAATGGGCCGCATTGCCGCTGGGCTTATGAGCGCAGCCGGGTCTGCAGgcgggagtggggtgggcgacgggggtggcCCAGTccgcgggccccccagcccacgcccgctggccccacgccccgcgggcacggccgcccggctgccgccgtcgcgcagccgctggagGCCTCGCCTCCTGGCCTTTCAGGTCACTGCGGCTGATGACGA
27250	ircomb	KCTD2	118	20	138	-1.04653	-22.1944																					1	0	1	0	0						CGAAATGGGCCGCATTGCGTTATCAATACTGGCTCAGAGAACTTCTACAGgcgggagtggggtgggcgacgggggtggcCCAGTccgcgggccccccagcccacgcccgctggccccacgccccgcgggcacggccgcccggctgccgccgtcgcgcagccgctggagTGTGTTCGAGGGCGAGCTCTCCGCCACTGCGGCTGATGACGA
27251	ircomb	PRKCG	100	37	137	-16.7227	-7.71248	-4	-5.2	0	0	0	-1.3	-8.1	-4.3621	-5.04518	0.683078	0.831306	-0.171879	0.0067898	0.616777							4162	1443	0.661475	1	1	-1.65662	-1.68981	-0.0529254	-1.07316	-0.0775918	CGAAATGGGCCGCATTGCATCTTTACCATATCATTGTGCCCAGGAGTTCTCCAAACCCGCGCTGCGGAGTAATCTCACCCGCCGCCACTAGGTGTCCCCAACGTCCCCTCCGCCGTGCCCGGCAGCCCCACTTCACCCCCAACTTCACCACCCCCTGTCCCATTCTAGGTCCTTCCTCGGGAGGCGGCGAACCACTGCGGCTGATGACGA
27252	ircomb	PRKCG	100	37	137	6.98734	11.1258	-1.8	-1.4	0	-1.9	0	-8.5	-2	1.19429	-5.04518	6.23947	4.56362	3.56043	0.347816	0.957803							3604	580	0.799113	2	3	-1.61467	0.93306		1.98021		CGAAATGGGCCGCATTGCCAAGAGAGACATCATCAAGGTGGTGCTGCGGAAGGAGGTCTAAAGCCAGGTAATCTCACCCGCCGCCACTAGGTGTCCCCAACGTCCCCTCCGCCGTGCCCGGCAGCCCCACTTCACCCCCAACTTCACCACCCCCTGTCCCATTCTAGGGACTGCTCCATACCCCATGATGCACACTGCGGCTGATGACGA
27253	ircomb	PRKCG	100	37	137	-10.2939	-7.57042	-1.9	-3.3	-1.3	0	0	-1.6	-0.8	0.155663	-5.04518	5.20084	4.71082	3.70763	0.211124	0.821111							2746	714	0.623666	1	1	-4.84318	-2.19366	-0.834968	-1.12954	-0.859635	CGAAATGGGCCGCATTGCGATAGCTACTCCGCGATGTGCTCAGGGCCATCCGGGACTATGCCTTCAAGGTAATCTCACCCGCCGCCACTAGGTGTCCCCAACGTCCCCTCCGCCGTGCCCGGCAGCCCCACTTCACCCCCAACTTCACCACCCCCTGTCCCATTCTAGGCGTCCCCCTACCCTGTCATCCTCCACTGCGGCTGATGACGA
27254	ircomb	PRKCG	100	37	137	-9.12808	-3.44271	-5.1	-2.2	-1.9	-3.8	-1.5	-0.5	-2.7	-3.44222	-5.04518	1.60296	3.29553	2.29234	-0.651057	-0.0410704							273	343	0.557143	2	3	-0.22099	1.44984		2.35072		CGAAATGGGCCGCATTGCCGATATTGGAAATCCTTTATTGGCTCTGCGCGGGAGCAGTTACTTGAAGTAATCTCACCCGCCGCCACTAGGTGTCCCCAACGTCCCCTCCGCCGTGCCCGGCAGCCCCACTTCACCCCCAACTTCACCACCCCCTGTCCCATTCTAGGCAGCCCTCCATGGACCCATGAAAACCACTGCGGCTGATGACGA
27255	ircomb	PRKCG	100	37	137	-13.2381	-0.869704	-2.1	-1.9	-1.9	-3.8	-1.5	-0.9	-0.2	5.0784	-5.04518	10.1236	5.29674	4.29356	0.522944	1.13293							5879	638	0.880485	1	2	-4.5306	-1.47592	-0.0985419	-0.344214	-0.123208	CGAAATGGGCCGCATTGCGAGGATTTCCTGGTCAAACCCGTGGTATCAACTGAAGACGAGTGTCAGGTAATCTCACCCGCCGCCACTAGGTGTCCCCAACGTCCCCTCCGCCGTGCCCGGCAGCCCCACTTCACCCCCAACTTCACCACCCCCTGTCCCATTCTAGGATGTCATTTTCAAAATGCGGGATCACACTGCGGCTGATGACGA
27256	ircomb	PRKCG	100	37	137	-16.9587	-8.74658	-2.7	-0.4	-1.3	0	0	0	-3.1	0.641886	-5.04518	5.68707	5.5294	4.52621	0.584415	1.1944							3902	497	0.675905	1	1	-5.08157	-1.86601	-0.772744	-0.707465	-0.797411	CGAAATGGGCCGCATTGCATTGACAAGATACGGAATGCTCGACGGAAGGCAGCGCCGCGGATCGAATGGTAATCTCACCCGCCGCCACTAGGTGTCCCCAACGTCCCCTCCGCCGTGCCCGGCAGCCCCACTTCACCCCCAACTTCACCACCCCCTGTCCCATTCTAGCTCCCACATCCGACATGCCTGGGCCACTGCGGCTGATGACGA
27257	ircomb	PRKCG	100	37	137	7.05377	10.6422	-0.3	-1.8	0	-1.9	0	-5.8	-2.1	1.78924	-5.04518	6.83442	6.24709	5.2439	0.199025	0.809012							3877	773	0.830193	1	2	-3.98566	-0.27381	0.440284	0.967511	0.415617	CGAAATGGGCCGCATTGCAGTTTGGTCACCGACAGGAAGAAGCTACTCTTCTCCGAATTACACAGAGGTAATCTCACCCGCCGCCACTAGGTGTCCCCAACGTCCCCTCCGCCGTGCCCGGCAGCCCCACTTCACCCCCAACTTCACCACCCCCTGTCCCATTCTAGATTGGAGGCTCCCCAAATATTTTGCCACTGCGGCTGATGACGA
27258	ircomb	PRKCG	100	37	137	7.05377	10.2921	0	-3.9	0	-1.9	0	0	0	-2.01577	-5.04518	3.02941	1.55935	0.556164	-0.866964	-0.256977							459	946	0.489861	1	1	-2.45585	-1.9856	-1.0546	-1.28497	-1.07927	CGAAATGGGCCGCATTGCGAGCCGAGCGGTCAAACTGTGTTCATTGAGACCCTGATTGAAGAGAGAGGTAATCTCACCCGCCGCCACTAGGTGTCCCCAACGTCCCCTCCGCCGTGCCCGGCAGCCCCACTTCACCCCCAACTTCACCACCCCCTGTCCCATTCTAGAATATATTAGTAGTGATGGAAGCCACACTGCGGCTGATGACGA
27259	ircomb	PRKCG	100	37	137	-5.09809	11.0574	0	0	0	-1.9	0	-5.4	0	-8.43879	-5.04518	-3.39361	0.539194	-0.463991	-1.23972	-0.629735							346	950	0.692	1	1	-1.74118	-1.97637	-0.0999423	-1.39341	-0.124609	CGAAATGGGCCGCATTGCAGAACGAATGCGGAGGAAGAAGACATTATACAAAACAAATTTAGAAACTGTAATCTCACCCGCCGCCACTAGGTGTCCCCAACGTCCCCTCCGCCGTGCCCGGCAGCCCCACTTCACCCCCAACTTCACCACCCCCTGTCCCATTCTAGGGGATCATGAGTGGAAAAACAAACACACTGCGGCTGATGACGA
27260	ircomb	PRKCG	100	37	137	-14.5596	-10.9856	0	-1.6	-1.9	-3.8	0	-7.1	-2.3	-5.47249	-5.04518	-0.427307	5.34837	4.34519	-0.359152	0.250835							227	189	0.512415	2	3	-1.47217					CGAAATGGGCCGCATTGCAACCACCCTTTTATTACTGATGTTGGAGTTGCTGTTATTATTTATCGTGTAATCTCACCCGCCGCCACTAGGTGTCCCCAACGTCCCCTCCGCCGTGCCCGGCAGCCCCACTTCACCCCCAACTTCACCACCCCCTGTCCCATTCTAGATATGGGACCCGTACACATGGACTCACACTGCGGCTGATGACGA
27261	ircomb	PRKCG	100	37	137	-5.00884	9.0526	-3.9	-0.3	0	-1.9	0	-0.2	-0.9	-8.76487	-5.04518	-3.71969	2.67185	1.66867	0.478307	1.08829							1308	252	0.534969	2	3	-0.258522	0.981036		1.80998		CGAAATGGGCCGCATTGCAGAATCAAAGAACCCAGAACCAGTACCCTGCTGAACTCATGCGCAGATTGTAATCTCACCCGCCGCCACTAGGTGTCCCCAACGTCCCCTCCGCCGTGCCCGGCAGCCCCACTTCACCCCCAACTTCACCACCCCCTGTCCCATTCTAGTGAGCTGTATTTTCAAGGCCCTACACACTGCGGCTGATGACGA
27262	ircomb	PRKCG	100	37	137	-18.7083	-7.71248	-5.5	-1.9	-1.3	0	0	-1.6	-1.4	3.50581	-5.04518	8.55099	6.1743	5.17112	-0.0501526	0.559834							7119	2068	0.869549	1	2	-3.65714	0.00438506	0.585236	1.23731	0.560569	CGAAATGGGCCGCATTGCTATCCATGGCATGTCCGCGAGCGTCGTCGGCAAGCGGCCGCCTTTCCACGGTAATCTCACCCGCCGCCACTAGGTGTCCCCAACGTCCCCTCCGCCGTGCCCGGCAGCCCCACTTCACCCCCAACTTCACCACCCCCTGTCCCATTCTAGGTACTCCGAGCACTATGTCGTCCCCACTGCGGCTGATGACGA
27263	ircomb	PRKCG	100	37	137	4.14405	9.34662	-5.7	-2.4	0	-1.9	0	-0.6	-1.4	-3.8365	-5.04518	1.20868	3.56959	2.56641	-0.7194	-0.109413							428	518	0.649469	1	3	-0.705644	1.15471	2.13039	2.0872	2.10572	CGAAATGGGCCGCATTGCCTGCGTCCCCGTCTTCCTCCAGAGTACAGTTCTTGGGGCTACCCCTATGGTAATCTCACCCGCCGCCACTAGGTGTCCCCAACGTCCCCTCCGCCGTGCCCGGCAGCCCCACTTCACCCCCAACTTCACCACCCCCTGTCCCATTCTAGAGGCCCCACCGTCTTATGAGCAGAGCACTGCGGCTGATGACGA
27264	ircomb	PRKCG	100	37	137	-33.6568	-8.7012	-2.7	-0.9	-1.4	-1.3	0	0	0	3.69329	-5.04518	8.73847	6.33013	5.32695	0.250039	0.860026							1951	383	0.773286	1	2	-4.15439	-0.385106	0.471368	0.865794	0.446702	CGAAATGGGCCGCATTGCTTGAATTGCTTCCCACCACTGTGGGCGGAGATGGCTGCGACGCGTGCGCAGGTAATCTCACCCGCCGCCACTAGGTGTCCCCAACGTCCCCTCCGCCGTGCCCGGCAGCCCCACTTCACCCCCAACTTCACCACCCCCTGTCCCATTCTAGATCTCGATCCCAAACTCCCTCCTCACTGCGGCTGATGACGA
27265	ircomb	PRKCG	100	37	137	-34.2969	-8.09343	-4.4	-3.6	-1.4	-1.3	0	-6.2	-1.8	1.13382	-5.04518	6.179	6.25871	5.25552	0.0957653	0.705752							1479	396	0.736554	1	1	-4.72912	-1.00923	-0.300567	0.233431	-0.325233	CGAAATGGGCCGCATTGCTTAAACCTAGGACTGCTGGGCGCGCTGCCGTTGCGGAGCTTGACGCGCCAGGTAATCTCACCCGCCGCCACTAGGTGTCCCCAACGTCCCCTCCGCCGTGCCCGGCAGCCCCACTTCACCCCCAACTTCACCACCCCCTGTCCCATTCTAGCTGGTACAGGACGAGAACGTGCGCACTGCGGCTGATGACGA
27266	ircomb	PRKCG	100	37	137	5.91087	11.815	-4.1	-1.8	0	-1.9	0	-2.1	0	0.679911	-5.04518	5.72509	5.63571	4.63253	0.417348	1.02734							1530	335	0.522006	1	1	-5.29383	-2.00475	-1.08923	-0.833945	-1.1139	CGAAATGGGCCGCATTGCCTAATTCGAGAGTCCAGTCAGTGGTCCTGGTCCCACTGTCCCAGTGTAGGTAATCTCACCCGCCGCCACTAGGTGTCCCCAACGTCCCCTCCGCCGTGCCCGGCAGCCCCACTTCACCCCCAACTTCACCACCCCCTGTCCCATTCTAGGAACAGAGACCCGCCTTAAGAGACTCACTGCGGCTGATGACGA
27267	ircomb	PRKCG	100	37	137	-22.3243	-7.71248	0	-1.3	-1.3	0	0	-6.1	-2.7	-0.413233	-5.04518	4.63195	4.12728	3.1241	0.530471	1.14046							1399	180	0.733229	1	1	-4.22828		-0.944474		-0.969141	CGAAATGGGCCGCATTGCCTAAAAGATAATAGAGAGGGGCGCCCATCTCCTGCGTCTCAGTTATCCTGGTAATCTCACCCGCCGCCACTAGGTGTCCCCAACGTCCCCTCCGCCGTGCCCGGCAGCCCCACTTCACCCCCAACTTCACCACCCCCTGTCCCATTCTAGGTGTTGGGAATTCTGTGCCCTAACCACTGCGGCTGATGACGA
27268	ircomb	PRKCG	100	37	137	-6.49424	9.6224	-8.2	-1.3	0	-1.9	0	-3.2	-2.8	-8.8936	-5.04518	-3.84842	1.21155	0.208367	-0.387642	0.222345							2383	1530	0.697395	1	1	-1.6915	-1.46175	-0.322875	-0.801241	-0.347542	CGAAATGGGCCGCATTGCAAAAGCTTGCACGCGGCTGCAGCATCCAGCCAGCTTGGATGTCTGGCCTGTAATCTCACCCGCCGCCACTAGGTGTCCCCAACGTCCCCTCCGCCGTGCCCGGCAGCCCCACTTCACCCCCAACTTCACCACCCCCTGTCCCATTCTAGACTTCCAGGACTCTGAAGAAACAGCCACTGCGGCTGATGACGA
27269	ircomb	PRKCG	100	37	137	-13.2381	-9.83259	-4.5	-2.1	-1.9	-3.8	0	-0.9	-3.7	6.32867	-5.04518	11.3739	5.04927	4.04609	1.10583	1.71582							5208	201	0.921118	1	1	-4.31798	-1.43443	0.227625	-0.331264	0.202959	CGAAATGGGCCGCATTGCGGACACGCTTATCGTTACCATCGTCCGTGCGCACCGCCCGGCGTCCAGGTAATCTCACCCGCCGCCACTAGGTGTCCCCAACGTCCCCTCCGCCGTGCCCGGCAGCCCCACTTCACCCCCAACTTCACCACCCCCTGTCCCATTCTAGATTTGGCAATTCTTCGCTGAAGTCCACACTGCGGCTGATGACGA
27270	ircomb	PRKCG	100	37	137	7.45706	12.3783	-10.6	-1.7	0	-1.9	0	-4.6	-6.2	1.04072	-5.04518	6.0859	5.22036	4.21718	0.766654	1.37664							3097	232	0.843639	1	1	-4.70633	-1.70446	-0.202091	-0.581568	-0.226758	CGAAATGGGCCGCATTGCGTTAAAGCCGTCCTGGTGCCGGCGGGTGGGGCTGGAGCTGAGTCCCAAGGTAATCTCACCCGCCGCCACTAGGTGTCCCCAACGTCCCCTCCGCCGTGCCCGGCAGCCCCACTTCACCCCCAACTTCACCACCCCCTGTCCCATTCTAGGTGGCGGTCAGCCGGCAGGGCACCACACTGCGGCTGATGACGA
27271	ircomb	PRKCG	100	37	137	-26.6348	-8.20998	-2.5	-3.4	-1.3	0	0	-3.8	-10.4		-5.04518		2.24424	1.24105	0.187623	0.79761							1	148	0.00114025	1	1	-2.54237					CGAAATGGGCCGCATTGCGCTCGCGTTTACgcagctggacccggcgatggcggggctgggagggggcgGTAATCTCACCCGCCGCCACTAGGTGTCCCCAACGTCCCCTCCGCCGTGCCCGGCAGCCCCACTTCACCCCCAACTTCACCACCCCCTGTCCCATTCTAGccgggtcccggaccacccgagcgCCACTGCGGCTGATGACGA
27272	ircomb	PRKCG	100	37	137	-2.24097	11.1353	-2.6	0	0	-1.9	0	0	-1.9	-4.02274	-5.04518	1.02244	0.456695	-0.54649	-0.463843	0.146144							1018	1228	0.422407	1	1	-1.9915	-2.28374	-0.0829399	-1.7103	-0.107606	CGAAATGGGCCGCATTGCCGAACTGCTCATCCCGCAGCCCCACCAGCCCAGTGCCTGTGCCCGTCATGTAATCTCACCCGCCGCCACTAGGTGTCCCCAACGTCCCCTCCGCCGTGCCCGGCAGCCCCACTTCACCCCCAACTTCACCACCCCCTGTCCCATTCTAGATCCTGCACCCCAGCATTCCAGCCACACTGCGGCTGATGACGA
27273	ircomb	PRKCG	100	37	137	6.98734	11.8753	-5	-3.5	0	-1.9	0	-1.8	0	5.86741	-5.04518	10.9126	5.29989	4.2967	0.81293	1.42292							8432	572	0.861287	1	2	-3.88618	-0.829325	0.604717	0.302744	0.58005	CGAAATGGGCCGCATTGCCAACATCCAACCGGGGACCTCAAGGAGGGGACTCCGAGGCCCTGCCCAGGTAATCTCACCCGCCGCCACTAGGTGTCCCCAACGTCCCCTCCGCCGTGCCCGGCAGCCCCACTTCACCCCCAACTTCACCACCCCCTGTCCCATTCTAGGTTCCTACCCCCGGCTTCTTCTCCACACTGCGGCTGATGACGA
27274	ircomb	PRKCG	100	37	137	-16.8928	-7.57042	-5.2	-2	-1.3	0	0	-3.4	-6.9	1.49767	-5.04518	6.54285	5.57743	4.57424	0.0123446	0.622332							6925	1830	0.859714	2	2	-2.71663	0.532147		1.69623		CGAAATGGGCCGCATTGCAGGGACCATTACGAGCCCTTAAACTTCTGCGAGCGCAGCCGGGTCTGCAGGTAATCTCACCCGCCGCCACTAGGTGTCCCCAACGTCCCCTCCGCCGTGCCCGGCAGCCCCACTTCACCCCCAACTTCACCACCCCCTGTCCCATTCTAGGCCTCGCCTCCTGGCCTTTCAGGTCACTGCGGCTGATGACGA
27275	ircomb	PRKCG	100	37	137	-14.4292	-6.94549	-3.3	-0.6	-1.3	0	0	0	-4.9	1.4286	-5.04518	6.47378	4.03239	3.0292	-0.108733	0.501254							6350	2132	0.830934	3	3	0.768623	2.949		3.93487		CGAAATGGGCCGCATTGCTCCCTTCTCATATGTCTGGTAGCGATCGGAGGCTCAGAGAACTTCTACAGGTAATCTCACCCGCCGCCACTAGGTGTCCCCAACGTCCCCTCCGCCGTGCCCGGCAGCCCCACTTCACCCCCAACTTCACCACCCCCTGTCCCATTCTAGTGTGTTCGAGGGCGAGCTCTCCGCCACTGCGGCTGATGACGA
27276	ircomb	ARHGAP33	82	55	137	-20.4932	-9.4797	-4	-7.7	-8.5	-2.1	0	-1.4	-8.1	-3.52897	4.43576	-7.96473	4.8828	-0.484108	0.70771	0.440811							2032	192	0.739178	1	3	-4.11002		0.217513		-0.00593114	CGAAATGGGCCGCATTGCTTTGAAGCGCGGTGGCCAGCGCCACCTGCCTCATTGTGCCCAGGAGTTCTCCAAACCCGCGCTGCGGAGTCAGTGCCCAGCTCAGGGCAGGTGGCGGGGGCAGGGATGCGAGAGGCAGCAGCCCAGTCCCCATGTTCTGTCCCCTCACAGGTCCTTCCTCGGGAGGCGGCGAACCACTGCGGCTGATGACGA
27277	ircomb	ARHGAP33	82	55	137	8.94121	12.081	-1.8	-1.2	-8.5	-4	-1.2	-8	-2	1.64721	4.43576	-2.78854	6.42175	1.05484	-0.00649452	-0.273393							4186	1136	0.86434	1	2	-4.65884	-0.826205	0.170005	0.313098	-0.0534389	CGAAATGGGCCGCATTGCGATGGAACTTTCGGGCCAGGTCTGCAGCAGCATCAAGGTGGTGCTGCGGAAGGAGGTCTAAAGCCAGGTCAGTGCCCAGCTCAGGGCAGGTGGCGGGGGCAGGGATGCGAGAGGCAGCAGCCCAGTCCCCATGTTCTGTCCCCTCACAGGGACTGCTCCATACCCCATGATGCACACTGCGGCTGATGACGA
27278	ircomb	ARHGAP33	82	55	137	-16.3333	-9.34473	-1.9	-2	-8.5	-3	0	-1	-0.8	-0.39693	4.43576	-4.83269	6.7361	1.36919	0.256267	-0.010632							2136	613	0.523401	1	3	-4.47755	-0.427542	1.65794	0.748019	1.4345	CGAAATGGGCCGCATTGCAATTCTCTTACCCTTCCAAGATCCTCTTCTGCGATGTGCTCAGGGCCATCCGGGACTATGCCTTCAAGGTCAGTGCCCAGCTCAGGGCAGGTGGCGGGGGCAGGGATGCGAGAGGCAGCAGCCCAGTCCCCATGTTCTGTCCCCTCACAGGCGTCCCCCTACCCTGTCATCCTCCACTGCGGCTGATGACGA
27279	ircomb	ARHGAP33	82	55	137	-10.7012	-5.06074	-5.1	0	-8.5	-5.2	-2.6	-0.6	-2.7	-3.00744	4.43576	-7.4432	4.82672	-0.540191	0.0128549	-0.254044							1311	587	0.506961	1	1	-3.70156	-0.9719	0.418102	-0.0165713	0.194658	CGAAATGGGCCGCATTGCCCTCTATCCGATCCTACCTTCCTGGAGAATTCCTTTATTGGCTCTGCGCGGGAGCAGTTACTTGAAGTCAGTGCCCAGCTCAGGGCAGGTGGCGGGGGCAGGGATGCGAGAGGCAGCAGCCCAGTCCCCATGTTCTGTCCCCTCACAGGCAGCCCTCCATGGACCCATGAAAACCACTGCGGCTGATGACGA
27280	ircomb	ARHGAP33	82	55	137	-15.3494	-2.93216	-2.1	-1.2	-8.5	-2	-2.6	-1	-0.2	2.67534	4.43576	-1.76042	5.63155	0.264648	0.351279	0.0843801							4152	600	0.884722	1	1	-4.58936	-1.30315	-0.3959	-0.254992	-0.619344	CGAAATGGGCCGCATTGCGGGATGACTGCGCGCCCGAGACAGGACGGAGTCAAACCCGTGGTATCAACTGAAGACGAGTGTCAGGTCAGTGCCCAGCTCAGGGCAGGTGGCGGGGGCAGGGATGCGAGAGGCAGCAGCCCAGTCCCCATGTTCTGTCCCCTCACAGGATGTCATTTTCAAAATGCGGGATCACACTGCGGCTGATGACGA
27281	ircomb	ARHGAP33	82	55	137	-23.3973	-10.1702	-2.7	-5	-8.5	-3	0	0	-3.1	-1.16407	4.43576	-5.59983	5.85373	0.486824	-0.0166384	-0.283537							2045	651	0.749633	1	2	-4.94382	-1.50398	-0.914041	-0.430191	-1.13749	CGAAATGGGCCGCATTGCTATCGCGCTCCAAACCGAAAGCGTCTGAACCGGAATGCTCGACGGAAGGCAGCGCCGCGGATCGAATGGTCAGTGCCCAGCTCAGGGCAGGTGGCGGGGGCAGGGATGCGAGAGGCAGCAGCCCAGTCCCCATGTTCTGTCCCCTCACAGCTCCCACATCCGACATGCCTGGGCCACTGCGGCTGATGACGA
27282	ircomb	ARHGAP33	82	55	137	7.69979	12.3167	-0.3	-1.4	-8.5	0	-1.2	-4.4	-2.1	1.38049	4.43576	-3.05527	6.92724	1.56033	-0.526528	-0.793427							1009	892	0.641042	1	1	-8.3632	-4.18102	-1.35139	-2.98341	-1.57483	CGAAATGGGCCGCATTGCCGAAAAGAGGCGATTAGGATAAGCAAGTTTGACAGGAAGAAGCTACTCTTCTCCGAATTACACAGAGGTCAGTGCCCAGCTCAGGGCAGGTGGCGGGGGCAGGGATGCGAGAGGCAGCAGCCCAGTCCCCATGTTCTGTCCCCTCACAGATTGGAGGCTCCCCAAATATTTTGCCACTGCGGCTGATGACGA
27283	ircomb	ARHGAP33	82	55	137	7.69979	11.6341	0	-1.2	-8.5	0	-1.2	0	0	-2.87971	4.43576	-7.31546	4.18272	-1.18419	-0.48087	-0.747769							209	150	0.730769	1	2	-3.29838		-0.171508		-0.394952	CGAAATGGGCCGCATTGCCCCCACAAAGAAGAAAATAAACCTTCAAGGCAAACTGTGTTCATTGAGACCCTGATTGAAGAGAGAGGTCAGTGCCCAGCTCAGGGCAGGTGGCGGGGGCAGGGATGCGAGAGGCAGCAGCCCAGTCCCCATGTTCTGTCCCCTCACAGAATATATTAGTAGTGATGGAAGCCACACTGCGGCTGATGACGA
27284	ircomb	ARHGAP33	82	55	137	0.428831	11.8327	0	-0.2	-8.5	0	-1.2	-9.5	0	-7.26679	4.43576	-11.7025			0.0410544	-0.225844							465	169	0.595391	0	0						CGAAATGGGCCGCATTGCAACCGCCACCGACAAGAAGAAACACCCGTGGAGGAAGAAGACATTATACAAAACAAATTTAGAAACTGTCAGTGCCCAGCTCAGGGCAGGTGGCGGGGGCAGGGATGCGAGAGGCAGCAGCCCAGTCCCCATGTTCTGTCCCCTCACAGGGGATCATGAGTGGAAAAACAAACACACTGCGGCTGATGACGA
27285	ircomb	ARHGAP33	82	55	137	-0.280145	10.7496	-3.9	-3.7	-8.5	-3.9	-1.2	-2.2	-0.9	-8.37069	4.43576	-12.8064	2.67526	-2.69164	-0.239674	-0.506573							330	278	0.413534	1	1	-4.08641	-2.84449	-1.45057	-2.13732	-1.67401	CGAAATGGGCCGCATTGCACTCCGTCAAGACTGGGATGGTCCGAAGCCCCCAGAACCAGTACCCTGCTGAACTCATGCGCAGATTGTCAGTGCCCAGCTCAGGGCAGGTGGCGGGGGCAGGGATGCGAGAGGCAGCAGCCCAGTCCCCATGTTCTGTCCCCTCACAGTGAGCTGTATTTTCAAGGCCCTACACACTGCGGCTGATGACGA
27286	ircomb	ARHGAP33	82	55	137	-24.5165	-9.4797	-5.5	-1.9	-8.5	-5.7	0	-1.3	-1.4	2.82072	4.43576	-1.61504	6.71039	1.34348	-0.143112	-0.41001							5694	2019	0.834041	1	2	-4.90654	-0.874311	1.02236	0.298285	0.798915	CGAAATGGGCCGCATTGCTCCCGTCCCTTATCGCCAGGTGGACTCGGAGTCCGCGAGCGTCGTCGGCAAGCGGCCGCCTTTCCACGGTCAGTGCCCAGCTCAGGGCAGGTGGCGGGGGCAGGGATGCGAGAGGCAGCAGCCCAGTCCCCATGTTCTGTCCCCTCACAGGTACTCCGAGCACTATGTCGTCCCCACTGCGGCTGATGACGA
27287	ircomb	ARHGAP33	82	55	137	6.56754	11.0515	-5.7	-2.9	-8.5	-5.7	-1.2	-3.1	-1.4	-4.55596	4.43576	-8.99172	4.2446	-1.12231	-1.10843	-1.37533							1643	3607	0.692664	1	1	-3.5816	-1.25448	-0.516213	-0.366296	-0.739657	CGAAATGGGCCGCATTGCCCGCAAGTCATGACTACCAGCACCTTGATTCTTCCTCCAGAGTACAGTTCTTGGGGCTACCCCTATGGTCAGTGCCCAGCTCAGGGCAGGTGGCGGGGGCAGGGATGCGAGAGGCAGCAGCCCAGTCCCCATGTTCTGTCCCCTCACAGAGGCCCCACCGTCTTATGAGCAGAGCACTGCGGCTGATGACGA
27288	ircomb	ARHGAP33	82	55	137	-27.6367	2.26508	-2.7	-4.2	-8.5	-4.4	0	-2.2	0	3.18677	4.43576	-1.24898	5.96126	0.594353	1.02079	0.753894							4588	228	0.826369	1	3	-3.58188	-0.0676785	0.677436	1.01851	0.453992	CGAAATGGGCCGCATTGCTTCAAGACGGAGCAGCACCAGTGGCGGTGGCCACCACTGTGGGCGGAGATGGCTGCGACGCGTGCGCAGGTCAGTGCCCAGCTCAGGGCAGGTGGCGGGGGCAGGGATGCGAGAGGCAGCAGCCCAGTCCCCATGTTCTGTCCCCTCACAGATCTCGATCCCAAACTCCCTCCTCACTGCGGCTGATGACGA
27289	ircomb	ARHGAP33	82	55	137	-27.9731	2.80342	-4.4	-6.2	-8.5	-5.6	0	-4.6	-1.8	0.599421	4.43576	-3.83634	6.1884	0.821492	-0.370669	-0.637568							1748	978	0.77758	1	2	-3.14957	0.521696	1.04946	1.63408	0.826021	CGAAATGGGCCGCATTGCCTCATCCTTGGCCGCATCGACCCCACCGTGCTGCTGGGCGCGCTGCCGTTGCGGAGCTTGACGCGCCAGGTCAGTGCCCAGCTCAGGGCAGGTGGCGGGGGCAGGGATGCGAGAGGCAGCAGCCCAGTCCCCATGTTCTGTCCCCTCACAGCTGGTACAGGACGAGAACGTGCGCACTGCGGCTGATGACGA
27290	ircomb	ARHGAP33	82	55	137	6.38837	12.4123	-4.1	-1.5	-8.5	-4.1	-1.2	-1.6	0	0.647484	4.43576	-3.78827	3.65713	-1.70977	-1.15334	-1.42024							367	704	0.855478	2	2	0.295575	2.21646		3.03689		CGAAATGGGCCGCATTGCGCGATAGCAAGCCAGACCACAGCACGTGACTCCAGTCAGTGGTCCTGGTCCCACTGTCCCAGTGTAGGTCAGTGCCCAGCTCAGGGCAGGTGGCGGGGGCAGGGATGCGAGAGGCAGCAGCCCAGTCCCCATGTTCTGTCCCCTCACAGGAACAGAGACCCGCCTTAAGAGACTCACTGCGGCTGATGACGA
27291	ircomb	ARHGAP33	82	55	137	-29.1638	-9.4797	0	-1.3	-8.5	0	0	-5.7	-2.7	-0.220718	4.43576	-4.65648	6.05983	0.692919	-0.823797	-1.0907							2934	3575	0.770079	1	1	-5.61771	-2.03535	-1.67854	-0.937796	-1.90198	CGAAATGGGCCGCATTGCAATGGAACGGGAGATCCACTGAGGGTCCACAGAGAGGGGCGCCCATCTCCTGCGTCTCAGTTATCCTGGTCAGTGCCCAGCTCAGGGCAGGTGGCGGGGGCAGGGATGCGAGAGGCAGCAGCCCAGTCCCCATGTTCTGTCCCCTCACAGGTGTTGGGAATTCTGTGCCCTAACCACTGCGGCTGATGACGA
27292	ircomb	ARHGAP33	82	55	137	-0.234971	11.5824	-8.2	-3.2	-8.5	-7.4	-1.2	-3.2	-2.8	-5.12928	4.43576	-9.56504	2.15788	-3.20903	0.038649	-0.22825							180	161	0.242915	1	2	-1.12681					CGAAATGGGCCGCATTGCGTTTGGGGATCACCCAAAAGTGCAGAGGCAGCGGCTGCAGCATCCAGCCAGCTTGGATGTCTGGCCTGTCAGTGCCCAGCTCAGGGCAGGTGGCGGGGGCAGGGATGCGAGAGGCAGCAGCCCAGTCCCCATGTTCTGTCCCCTCACAGACTTCCAGGACTCTGAAGAAACAGCCACTGCGGCTGATGACGA
27293	ircomb	ARHGAP33	82	55	137	-15.3494	-12.3172	-4.5	-2.9	-8.5	-6	-3.2	0	-3.7	2.26546	4.43576	-2.1703	5.8035	0.43659	0.586191	0.319293							17430	1864	0.802597	1	2	-3.48978	-0.0846772	0.673305	0.983315	0.449861	CGAAATGGGCCGCATTGCGAGGATCAACTCGGCCCGTTCGGTTCCGGGCGTTACCATCGTCCGTGCGCACCGCCCGGCGTCCAGGTCAGTGCCCAGCTCAGGGCAGGTGGCGGGGGCAGGGATGCGAGAGGCAGCAGCCCAGTCCCCATGTTCTGTCCCCTCACAGATTTGGCAATTCTTCGCTGAAGTCCACACTGCGGCTGATGACGA
27294	ircomb	ARHGAP33	82	55	137	8.67858	13.1282	-10.6	-2.4	-8.5	-10	-1.2	-5	-6.2	2.05421	4.43576	-2.38155	6.98077	1.61386	-0.152333	-0.419232							2288	751	0.9152	1	1	-8.13747	-3.91828	-0.7204	-2.7145	-0.943844	CGAAATGGGCCGCATTGCGCAAGCCCCTTATGTGGCCTGCTTCCTGAGCTGGTGCCGGCGGGTGGGGCTGGAGCTGAGTCCCAAGGTCAGTGCCCAGCTCAGGGCAGGTGGCGGGGGCAGGGATGCGAGAGGCAGCAGCCCAGTCCCCATGTTCTGTCCCCTCACAGGTGGCGGTCAGCCGGCAGGGCACCACACTGCGGCTGATGACGA
27295	ircomb	ARHGAP33	82	55	137	-35.986	-9.64073	-2.5	-8.6	-8.5	-4.2	0	-3.8	-10.4		4.43576		6.22281	0.855901	0.339479	0.0725802							1	90	0.00144928	1	1	-7.34777					CGAAATGGGCCGCATTGCAACGATCATGCTgtccaagatggcggaactgcagctggacccggcgatggcggggctgggagggggcgGTCAGTGCCCAGCTCAGGGCAGGTGGCGGGGGCAGGGATGCGAGAGGCAGCAGCCCAGTCCCCATGTTCTGTCCCCTCACAGccgggtcccggaccacccgagcgCCACTGCGGCTGATGACGA
27296	ircomb	ARHGAP33	82	55	137	2.01808	12.8784	-2.6	-0.5	-8.5	-2.6	-1.2	0	-1.9	-6.81698	4.43576	-11.2527	3.51861	-1.84829	0.353016	0.0861173							2275	438	0.662107	2	4	-1.16614	0.658957		1.46341		CGAAATGGGCCGCATTGCTTCAAATTGCCGACTTCGTGCACCCGGATGCCCGCAGCCCCACCAGCCCAGTGCCTGTGCCCGTCATGTCAGTGCCCAGCTCAGGGCAGGTGGCGGGGGCAGGGATGCGAGAGGCAGCAGCCCAGTCCCCATGTTCTGTCCCCTCACAGATCCTGCACCCCAGCATTCCAGCCACACTGCGGCTGATGACGA
27297	ircomb	ARHGAP33	82	55	137	8.94121	12.6201	-5	-7.3	-8.5	-8.7	-1.2	-1.8	0	4.72031	4.43576	0.28455	5.33166	-0.0352444	0.206569	-0.0603297							4022	906	0.725469	1	1	-4.54195	-1.46312	-0.190543	-0.449548	-0.413986	CGAAATGGGCCGCATTGCAAAACTGGTCGTGAGGAGCCAGCGGCCCATGGGGACCTCAAGGAGGGGACTCCGAGGCCCTGCCCAGGTCAGTGCCCAGCTCAGGGCAGGTGGCGGGGGCAGGGATGCGAGAGGCAGCAGCCCAGTCCCCATGTTCTGTCCCCTCACAGGTTCCTACCCCCGGCTTCTTCTCCACACTGCGGCTGATGACGA
27298	ircomb	ARHGAP33	82	55	137	-25.7868	-9.34473	-5.2	-7.3	-8.5	-4	0	-3.5	-6.9	1.88306	4.43576	-2.55269	6.10028	0.733373	-0.611929	-0.878828							4637	4717	0.643938	1	1	-5.89109	-2.28076	-1.86658	-1.17854	-2.09003	CGAAATGGGCCGCATTGCGCAAGTTCGGATgcgccgcccTCCTGCCTTGAGCCCTTAAACTTCTGCGAGCGCAGCCGGGTCTGCAGGTCAGTGCCCAGCTCAGGGCAGGTGGCGGGGGCAGGGATGCGAGAGGCAGCAGCCCAGTCCCCATGTTCTGTCCCCTCACAGGCCTCGCCTCCTGGCCTTTCAGGTCACTGCGGCTGATGACGA
27299	ircomb	ARHGAP33	82	55	137	-22.3882	-8.13485	-3.3	-1.2	-8.5	-3.3	0	-3.2	-4.9	-0.325986	4.43576	-4.76174	5.5734	0.206494	0.568234	0.301335							480	83	0.511727	1	1	-8.2401					CGAAATGGGCCGCATTGCCCGGACGTTCAAAAGCTCACCAACACCTACTGTCTGGTAGCGATCGGAGGCTCAGAGAACTTCTACAGGTCAGTGCCCAGCTCAGGGCAGGTGGCGGGGGCAGGGATGCGAGAGGCAGCAGCCCAGTCCCCATGTTCTGTCCCCTCACAGTGTGTTCGAGGGCGAGCTCTCCGCCACTGCGGCTGATGACGA
27300	ircomb	GFRA4	79	59	138	-1.2397	9.08819	-5.2	-14	-8	-2.1	-1.9	-3.7	-8.2														3	0	0.00414365	0	0						CGAAATGGGCCGCATTGCCGCGGGGCTCGAACGTGGCCAGCGCCACCTGCCTCATTGTGCCCAGGAGTTCTCCAAACCCGCGCTGCGGAGTgcgcgcgggcggcggcggggccgTGGCGAGGGTGGGGACGGGGCCTCTCTCCGGCTCACCGCCCTCCCGCCGCGCAGGTCCTTCCTCGGGAGGCGGCGAACCACTGCGGCTGATGACGA
27301	ircomb	GFRA4	79	59	138	-25.5865	-6.58098	-1.8	-4.2	-7.9	-2.9	-1.2	-3.6	-2.6						2.13485	-0.936457							9	7	0.00797872	0	0						CGAAATGGGCCGCATTGCCCTTCCCTCTTGCCTGGGCCAGGTCTGCAGCAGCATCAAGGTGGTGCTGCGGAAGGAGGTCTAAAGCCAGGTgcgcgcgggcggcggcggggccgTGGCGAGGGTGGGGACGGGGCCTCTCTCCGGCTCACCGCCCTCCCGCCGCGCAGGGACTGCTCCATACCCCATGATGCACACTGCGGCTGATGACGA
27302	ircomb	GFRA4	79	59	138	9.04567	8.36566	-1.4	-2.8	-8	-2.6	-1.9	-6.7	0														8	0	0.00361011	0	0						CGAAATGGGCCGCATTGCGCGCCTGAACCGTCACTTCCAAGATCCTCTTCTGCGATGTGCTCAGGGCCATCCGGGACTATGCCTTCAAGGTgcgcgcgggcggcggcggggccgTGGCGAGGGTGGGGACGGGGCCTCTCTCCGGCTCACCGCCCTCCCGCCGCGCAGGCGTCCCCCTACCCTGTCATCCTCCACTGCGGCTGATGACGA
27303	ircomb	GFRA4	79	59	138	-7.41003	-25.5296	-2.7	-4	-10.1	-6.8	-3.6	-4.8	-2.7						1.74703	-1.32428							3	15	0.00239617	0	0						CGAAATGGGCCGCATTGCGGCACATGCCGTCTGCCTACCTTCCTGGAGAATTCCTTTATTGGCTCTGCGCGGGAGCAGTTACTTGAAGTgcgcgcgggcggcggcggggccgTGGCGAGGGTGGGGACGGGGCCTCTCTCCGGCTCACCGCCCTCCCGCCGCGCAGGCAGCCCTCCATGGACCCATGAAAACCACTGCGGCTGATGACGA
27304	ircomb	GFRA4	79	59	138	-9.39761	-27.4489	-2.1	-4.5	-10.1	-0.8	-2.8	-1.2	-0.4				3.69825		0.81863	-2.25267							79	213	0.0214616	2	3	-0.750355	1.19896				CGAAATGGGCCGCATTGCGGACTGCCCCGCCGTCGCCCGAGACAGGACGGAGTCAAACCCGTGGTATCAACTGAAGACGAGTGTCAGGTgcgcgcgggcggcggcggggccgTGGCGAGGGTGGGGACGGGGCCTCTCTCCGGCTCACCGCCCTCCCGCCGCGCAGGATGTCATTTTCAAAATGCGGGATCACACTGCGGCTGATGACGA
27305	ircomb	GFRA4	79	59	138	6.85038	7.61925	-2.7	-7.7	-8	-4.1	-1.9	-0.4	-3.5														7	0	0.00696517	0	0						CGAAATGGGCCGCATTGCGCGCCACCTACAGTCAACCGAAAGCGTCTGAACCGGAATGCTCGACGGAAGGCAGCGCCGCGGATCGAATGGTgcgcgcgggcggcggcggggccgTGGCGAGGGTGGGGACGGGGCCTCTCTCCGGCTCACCGCCCTCCCGCCGCGCAGCTCCCACATCCGACATGCCTGGGCCACTGCGGCTGATGACGA
27306	ircomb	GFRA4	79	59	138	-25.5865	-16.3802	-1.4	-4	-7.9	-2.5	-1.4	-5.1	-2.1						1.50112	-1.57018							6	26	0.0041958	0	0						CGAAATGGGCCGCATTGCTGCATGGAAGTTTCTATTAGGATAAGCAAGTTTGACAGGAAGAAGCTACTCTTCTCCGAATTACACAGAGGTgcgcgcgggcggcggcggggccgTGGCGAGGGTGGGGACGGGGCCTCTCTCCGGCTCACCGCCCTCCCGCCGCGCAGATTGGAGGCTCCCCAAATATTTTGCCACTGCGGCTGATGACGA
27307	ircomb	GFRA4	79	59	138	-25.5865	-16.1879	-0.5	-2.8	-7.9	-1.3	-1.4	0	0						1.09889	-1.97242							3	35	0.00308325	0	0						CGAAATGGGCCGCATTGCATATTTTGTTCTGAGGAAAATAAACCTTCAAGGCAAACTGTGTTCATTGAGACCCTGATTGAAGAGAGAGGTgcgcgcgggcggcggcggggccgTGGCGAGGGTGGGGACGGGGCCTCTCTCCGGCTCACCGCCCTCCCGCCGCGCAGAATATATTAGTAGTGATGGAAGCCACACTGCGGCTGATGACGA
27308	ircomb	GFRA4	79	59	138	-24.9903	-7.08141	0	-2.8	-7.9	0	-1.2	-3.8	0						1.17566	-1.89564							1	21	0.00150376	0	0						CGAAATGGGCCGCATTGCCACCGGATTACCCTTCAAGAAGAAACACCCGTGGAGGAAGAAGACATTATACAAAACAAATTTAGAAACTGTgcgcgcgggcggcggcggggccgTGGCGAGGGTGGGGACGGGGCCTCTCTCCGGCTCACCGCCCTCCCGCCGCGCAGGGGATCATGAGTGGAAAAACAAACACACTGCGGCTGATGACGA
27309	ircomb	GFRA4	79	59	138	-29.2709	-16.0958	-3.9	-8.2	-7.9	-3.3	-1.2	-2.8	-0.9						0.619757	-2.45155							2	9	0.018018	0	0						CGAAATGGGCCGCATTGCCCTCCACACTACACCCTGGGATGGTCCGAAGCCCCCAGAACCAGTACCCTGCTGAACTCATGCGCAGATTGTgcgcgcgggcggcggcggggccgTGGCGAGGGTGGGGACGGGGCCTCTCTCCGGCTCACCGCCCTCCCGCCGCGCAGTGAGCTGTATTTTCAAGGCCCTACACACTGCGGCTGATGACGA
27310	ircomb	GFRA4	79	59	138	8.66587	8.99633	-5.3	-4.3	-8	-6.9	-1.9	-3.8	-1.4														3	0	0.00422535	0	0						CGAAATGGGCCGCATTGCCTCTCCTGGATATACTCGCCAGGTGGACTCGGAGTCCGCGAGCGTCGTCGGCAAGCGGCCGCCTTTCCACGGTgcgcgcgggcggcggcggggccgTGGCGAGGGTGGGGACGGGGCCTCTCTCCGGCTCACCGCCCTCCCGCCGCGCAGGTACTCCGAGCACTATGTCGTCCCCACTGCGGCTGATGACGA
27311	ircomb	GFRA4	79	59	138	-28.8994	-15.5475	-5.7	-4.6	-7.9	-2.4	-1.4	-4.1	-0.9						2.63082	-0.440486							5	8	0.00167224	0	0						CGAAATGGGCCGCATTGCGCCCTCGCCACTCCCACTACCAGCACCTTGATTCTTCCTCCAGAGTACAGTTCTTGGGGCTACCCCTATGGTgcgcgcgggcggcggcggggccgTGGCGAGGGTGGGGACGGGGCCTCTCTCCGGCTCACCGCCCTCCCGCCGCGCAGAGGCCCCACCGTCTTATGAGCAGAGCACTGCGGCTGATGACGA
27312	ircomb	GFRA4	79	59	138	-31.9736	-12.8244	-3	-14.1	-7.4	-5.3	-3.2	0	0						2.69443	-0.376876							6	3	0.00480384	0	0						CGAAATGGGCCGCATTGCATACATAACCTCCTTCAGCACCAGTGGCGGTGGCCACCACTGTGGGCGGAGATGGCTGCGACGCGTGCGCAGGTgcgcgcgggcggcggcggggccgTGGCGAGGGTGGGGACGGGGCCTCTCTCCGGCTCACCGCCCTCCCGCCGCGCAGATCTCGATCCCAAACTCCCTCCTCACTGCGGCTGATGACGA
27313	ircomb	GFRA4	79	59	138	-28.9152	-14.0216	-4.5	-10.3	-7.4	-7	-3.2	-4.6	-2.9														7	0	0.00747065	0	0						CGAAATGGGCCGCATTGCTGTCATCTCATTCACCGCATCGACCCCACCGTGCTGCTGGGCGCGCTGCCGTTGCGGAGCTTGACGCGCCAGGTgcgcgcgggcggcggcggggccgTGGCGAGGGTGGGGACGGGGCCTCTCTCCGGCTCACCGCCCTCCCGCCGCGCAGCTGGTACAGGACGAGAACGTGCGCACTGCGGCTGATGACGA
27314	ircomb	GFRA4	79	59	138	-25.5865	-8.91287	-4.1	-7.1	-7.9	-7.9	-1.2	-1.2	0						1.80012	-1.27118							2	3	0.00729927	0	0						CGAAATGGGCCGCATTGCAAGTTCAAGATGTGTCAGACCACAGCACGTGACTCCAGTCAGTGGTCCTGGTCCCACTGTCCCAGTGTAGGTgcgcgcgggcggcggcggggccgTGGCGAGGGTGGGGACGGGGCCTCTCTCCGGCTCACCGCCCTCCCGCCGCGCAGGAACAGAGACCCGCCTTAAGAGACTCACTGCGGCTGATGACGA
27315	ircomb	GFRA4	79	59	138	6.67673	9.2623	0	-3.5	-8	-5.9	-1.9	-8.6	-4.5						1.90186	-1.16945							19	28	0.00625206	0	0						CGAAATGGGCCGCATTGCTTAGTCCATCTTGCGGATCCACTGAGGGTCCACAGAGAGGGGCGCCCATCTCCTGCGTCTCAGTTATCCTGGTgcgcgcgggcggcggcggggccgTGGCGAGGGTGGGGACGGGGCCTCTCTCCGGCTCACCGCCCTCCCGCCGCGCAGGTGTTGGGAATTCTGTGCCCTAACCACTGCGGCTGATGACGA
27316	ircomb	GFRA4	79	59	138	-24.9903	-16.8021	-8.2	-9	-7.9	-8.4	-1.4	-0.1	-2.8														4	0	0.00473373	0	0						CGAAATGGGCCGCATTGCCTGAAGAATTCTGTCCCCAAAAGTGCAGAGGCAGCGGCTGCAGCATCCAGCCAGCTTGGATGTCTGGCCTGTgcgcgcgggcggcggcggggccgTGGCGAGGGTGGGGACGGGGCCTCTCTCCGGCTCACCGCCCTCCCGCCGCGCAGACTTCCAGGACTCTGAAGAAACAGCCACTGCGGCTGATGACGA
27317	ircomb	GFRA4	79	59	138	-9.39761	-15.7236	-4.7	-6.5	-10.1	-6	-1.9	-4.3	-2.9														3	0	0.00663717	0	0						CGAAATGGGCCGCATTGCTGGTCCGGCTCGGCCGGCCCGTTCGGTTCCGGGCGTTACCATCGTCCGTGCGCACCGCCCGGCGTCCAGGTgcgcgcgggcggcggcggggccgTGGCGAGGGTGGGGACGGGGCCTCTCTCCGGCTCACCGCCCTCCCGCCGCGCAGATTTGGCAATTCTTCGCTGAAGTCCACACTGCGGCTGATGACGA
27318	ircomb	GFRA4	79	59	138	-25.5865	-9.20147	-10.6	-3.7	-7.9	-7.7	-1.2	-13.7	-7.1														1	0	0.00294118	0	0						CGAAATGGGCCGCATTGCGTTTTGCGCCTTTCCTGTGGCCTGCTTCCTGAGCTGGTGCCGGCGGGTGGGGCTGGAGCTGAGTCCCAAGGTgcgcgcgggcggcggcggggccgTGGCGAGGGTGGGGACGGGGCCTCTCTCCGGCTCACCGCCCTCCCGCCGCGCAGGTGGCGGTCAGCCGGCAGGGCACCACACTGCGGCTGATGACGA
27319	ircomb	GFRA4	79	59	138	6.62671	7.49355	-2.2	-4.2	-8	-10.1	-1.9	-5.9	-7.3														1	0	1	0	0						CGAAATGGGCCGCATTGCCGCCGTTGGTTGgcggtccaagatggcggaactgcagctggacccggcgatggcggggctgggagggggcgGTgcgcgcgggcggcggcggggccgTGGCGAGGGTGGGGACGGGGCCTCTCTCCGGCTCACCGCCCTCCCGCCGCGCAGccgggtcccggaccacccgagcgCCACTGCGGCTGATGACGA
27320	ircomb	GFRA4	79	59	138	-25.6281	-17.4846	-2.6	-10.2	-7.9	-2.3	-1.4	-3.7	-1.9														1	0	0.0049505	0	0						CGAAATGGGCCGCATTGCCTCTATTGGGCTCCGACTTCGTGCACCCGGATGCCCGCAGCCCCACCAGCCCAGTGCCTGTGCCCGTCATGTgcgcgcgggcggcggcggggccgTGGCGAGGGTGGGGACGGGGCCTCTCTCCGGCTCACCGCCCTCCCGCCGCGCAGATCCTGCACCCCAGCATTCCAGCCACACTGCGGCTGATGACGA
27321	ircomb	GFRA4	79	59	138	-25.5865	-7.51576	-5.2	-10.4	-7.9	-7.7	-1.2	-2.5	0														90	0	0.0928793	0	0						CGAAATGGGCCGCATTGCGGAGTTTTACCAGCTGAGGAGCCAGCGGCCCATGGGGACCTCAAGGAGGGGACTCCGAGGCCCTGCCCAGGTgcgcgcgggcggcggcggggccgTGGCGAGGGTGGGGACGGGGCCTCTCTCCGGCTCACCGCCCTCCCGCCGCGCAGGTTCCTACCCCCGGCTTCTTCTCCACACTGCGGCTGATGACGA
27322	ircomb	GFRA4	79	59	138	9.09964	8.65146	-7.7	-7.7	-8	-4	-1.9	-4.4	-5.5														10	0	0.0101833	0	0						CGAAATGGGCCGCATTGCTGTCCACGAATTcccgcgccgcccTCCTGCCTTGAGCCCTTAAACTTCTGCGAGCGCAGCCGGGTCTGCAGGTgcgcgcgggcggcggcggggccgTGGCGAGGGTGGGGACGGGGCCTCTCTCCGGCTCACCGCCCTCCCGCCGCGCAGGCCTCGCCTCCTGGCCTTTCAGGTCACTGCGGCTGATGACGA
27323	ircomb	GFRA4	79	59	138	9.09964	7.50925	-3.3	-0.5	-8	-2.7	-1.9	-5.4	-4.9						2.73236	-0.338947							5	3	0.00375375	0	0						CGAAATGGGCCGCATTGCGACAAACGGGTCGCCAAGCTCACCAACACCTACTGTCTGGTAGCGATCGGAGGCTCAGAGAACTTCTACAGGTgcgcgcgggcggcggcggggccgTGGCGAGGGTGGGGACGGGGCCTCTCTCCGGCTCACCGCCCTCCCGCCGCGCAGTGTGTTCGAGGGCGAGCTCTCCGCCACTGCGGCTGATGACGA
27324	ircomb	EIF6	118	20	138	-3.15566	9.32041								-9.06542	-1.06885	-7.99656	4.04965	-2.28222	0.457595	0.746899							2147	313	0.732265	1	3	-3.62526	-1.43295	-0.416346	0.326319	-0.292271	CGAAATGGGCCGCATTGCATCGCTCGGTCACTCCAAACCCGCGCTGCGGAGTGCGGCGGGAGCCCCGGGGCTTACGGTGGCGGGGAGGCGTGCGCAGGAGTCAAGAGCTCGGCAGTGGGAGGGTGCCGGCCCCTCTGCCCCGCCACCACCGAGTCCATGTCCCTACAGGTCCTTCCTCGGGAGGCGGCGAACCACTGCGGCTGATGACGA
27325	ircomb	EIF6	118	20	138	-15.1278	-5.30731								-1.88987	-1.06885	-0.821016	5.52719	-0.804675	0.17555	0.464854							2113	540	0.674003	1	1	-4.15175	-0.937703	0.073868	0.991987	0.197943	CGAAATGGGCCGCATTGCCAACGCGAGTTGGAAGGAGGTCTAAAGCCAGGTGCGGCGGGAGCCCCGGGGCTTACGGTGGCGGGGAGGCGTGCGCAGGAGTCAAGAGCTCGGCAGTGGGAGGGTGCCGGCCCCTCTGCCCCGCCACCACCGAGTCCATGTCCCTACAGGGACTGCTCCATACCCCATGATGCACACTGCGGCTGATGACGA
27326	ircomb	EIF6	118	20	138	8.16693	7.83549								-1.0435	-1.06885	0.0253504	6.77549	0.44362	-0.220332	0.0689725							450	237	0.640114	1	2	-3.65241	0.424835	2.58139	2.49851	2.70547	CGAAATGGGCCGCATTGCCAATTGTTAAGATCCGGGACTATGCCTTCAAGGTGCGGCGGGAGCCCCGGGGCTTACGGTGGCGGGGAGGCGTGCGCAGGAGTCAAGAGCTCGGCAGTGGGAGGGTGCCGGCCCCTCTGCCCCGCCACCACCGAGTCCATGTCCCTACAGGCGTCCCCCTACCCTGTCATCCTCCACTGCGGCTGATGACGA
27327	ircomb	EIF6	118	20	138	-19.6673	-32.1684								-6.74147	-1.06885	-5.67261	5.27656	-1.05531	-0.0538838	0.235421							432	227	0.483763	2	3	-0.45975	2.58098		4.48176		CGAAATGGGCCGCATTGCGGTCGCTGGGCCCGGGAGCAGTTACTTGAAGTGCGGCGGGAGCCCCGGGGCTTACGGTGGCGGGGAGGCGTGCGCAGGAGTCAAGAGCTCGGCAGTGGGAGGGTGCCGGCCCCTCTGCCCCGCCACCACCGAGTCCATGTCCCTACAGGCAGCCCTCCATGGACCCATGAAAACCACTGCGGCTGATGACGA
27328	ircomb	EIF6	118	20	138	-21.9148	-34.3999								-0.604132	-1.06885	0.46472	5.93241	-0.399457	-0.0139902	0.275314							1570	578	0.645294	2	2	-1.7434	1.75085		3.72728		CGAAATGGGCCGCATTGCTTTAGTTCGCAAACTGAAGACGAGTGTCAGGTGCGGCGGGAGCCCCGGGGCTTACGGTGGCGGGGAGGCGTGCGCAGGAGTCAAGAGCTCGGCAGTGGGAGGGTGCCGGCCCCTCTGCCCCGCCACCACCGAGTCCATGTCCCTACAGGATGTCATTTTCAAAATGCGGGATCACACTGCGGCTGATGACGA
27329	ircomb	EIF6	118	20	138	5.75306	7.72855								-2.91605	-1.06885	-1.8472	6.73244	0.400567	0.586226	0.87553							1342	175	0.658166	1	1	-3.77162		2.41434		2.53842	CGAAATGGGCCGCATTGCTGGAGGTCGATGGCAGCGCCGCGGATCGAATGGTGCGGCGGGAGCCCCGGGGCTTACGGTGGCGGGGAGGCGTGCGCAGGAGTCAAGAGCTCGGCAGTGGGAGGGTGCCGGCCCCTCTGCCCCGCCACCACCGAGTCCATGTCCCTACAGCTCCCACATCCGACATGCCTGGGCCACTGCGGCTGATGACGA
27330	ircomb	EIF6	118	20	138	-15.1278	-15.9584								-1.69161	-1.06885	-0.622753	6.66111	0.32924	-0.00179875	0.287506							533	185	0.67044	1	1	-6.29256		-0.561187		-0.437112	CGAAATGGGCCGCATTGCAGCTGCAAGGGCTTCTCCGAATTACACAGAGGTGCGGCGGGAGCCCCGGGGCTTACGGTGGCGGGGAGGCGTGCGCAGGAGTCAAGAGCTCGGCAGTGGGAGGGTGCCGGCCCCTCTGCCCCGCCACCACCGAGTCCATGTCCCTACAGATTGGAGGCTCCCCAAATATTTTGCCACTGCGGCTGATGACGA
27331	ircomb	EIF6	118	20	138	-15.1278	-15.7579								-4.3339	-1.06885	-3.26505	4.56178	-1.77009	0.612065	0.90137							508	98	0.425817	1	2	-4.76308					CGAAATGGGCCGCATTGCTACGCCCTATTCACCCTGATTGAAGAGAGAGGTGCGGCGGGAGCCCCGGGGCTTACGGTGGCGGGGAGGCGTGCGCAGGAGTCAAGAGCTCGGCAGTGGGAGGGTGCCGGCCCCTCTGCCCCGCCACCACCGAGTCCATGTCCCTACAGAATATATTAGTAGTGATGGAAGCCACACTGCGGCTGATGACGA
27332	ircomb	EIF6	118	20	138	-14.8441	-5.94775								-8.62753	-1.06885	-7.55868	3.17715	-3.15472	-0.176127	0.113178							793	431	0.575472	1	2	-1.79137	-0.202393	1.12347	1.45624	1.24755	CGAAATGGGCCGCATTGCACTAAGGGGATCCAAAACAAATTTAGAAACTGTGCGGCGGGAGCCCCGGGGCTTACGGTGGCGGGGAGGCGTGCGCAGGAGTCAAGAGCTCGGCAGTGGGAGGGTGCCGGCCCCTCTGCCCCGCCACCACCGAGTCCATGTCCCTACAGGGGATCATGAGTGGAAAAACAAACACACTGCGGCTGATGACGA
27333	ircomb	EIF6	118	20	138	-22.9292	-17.8663								-7.40939	-1.06885	-6.34054	2.52347	-3.8084	-0.569396	-0.280091							171	245	0.425373	2	2	-1.15039	-0.013448		1.56979		CGAAATGGGCCGCATTGCTTGATGTTCATAGCTGTTATTATTTATCGTGTGCGGCGGGAGCCCCGGGGCTTACGGTGGCGGGGAGGCGTGCGCAGGAGTCAAGAGCTCGGCAGTGGGAGGGTGCCGGCCCCTCTGCCCCGCCACCACCGAGTCCATGTCCCTACAGATATGGGACCCGTACACATGGACTCACACTGCGGCTGATGACGA
27334	ircomb	EIF6	118	20	138	-17.3386	-14.8222								-8.59619	-1.06885	-7.52734	2.2772	-4.05467	-0.312998	-0.0236934							776	1006	0.304314	1	2	-2.40866	-1.442	-0.158864	0.112824	-0.0347892	CGAAATGGGCCGCATTGCGTCGGAATCACACTGAACTCATGCGCAGATTGTGCGGCGGGAGCCCCGGGGCTTACGGTGGCGGGGAGGCGTGCGCAGGAGTCAAGAGCTCGGCAGTGGGAGGGTGCCGGCCCCTCTGCCCCGCCACCACCGAGTCCATGTCCCTACAGTGAGCTGTATTTTCAAGGCCCTACACACTGCGGCTGATGACGA
27335	ircomb	EIF6	118	20	138	7.98629	9.1024								-1.99502	-1.06885	-0.926165	6.36432	0.0324503	0.169193	0.458498							723	261	0.482322	1	1	-5.67122	-1.8783	-0.972409	0.147943	-0.848334	CGAAATGGGCCGCATTGCTCATTAGGTCTGCAAGCGGCCGCCTTTCCACGGTGCGGCGGGAGCCCCGGGGCTTACGGTGGCGGGGAGGCGTGCGCAGGAGTCAAGAGCTCGGCAGTGGGAGGGTGCCGGCCCCTCTGCCCCGCCACCACCGAGTCCATGTCCCTACAGGTACTCCGAGCACTATGTCGTCCCCACTGCGGCTGATGACGA
27336	ircomb	EIF6	118	20	138	-17.3169	-14.4139								-7.82655	-1.06885	-6.7577	6.34929	0.0174214	-0.85682	-0.567515							456	1042	0.434286	1	2	-4.61764	-0.835109	-0.171729	1.1894	-0.0476539	CGAAATGGGCCGCATTGCACGCGAGGTTTGTCTTGGGGCTACCCCTATGGTGCGGCGGGAGCCCCGGGGCTTACGGTGGCGGGGAGGCGTGCGCAGGAGTCAAGAGCTCGGCAGTGGGAGGGTGCCGGCCCCTCTGCCCCGCCACCACCGAGTCCATGTCCCTACAGAGGCCCCACCGTCTTATGAGCAGAGCACTGCGGCTGATGACGA
27337	ircomb	EIF6	118	20	138	-31.9736	-14.6891								0.219296	-1.06885	1.28815	6.30656	-0.025313	0.782342	1.07165							2307	176	0.806643	1	1	-6.49203		-1.8139		-1.68982	CGAAATGGGCCGCATTGCGACGATCCTGCCATGGCTGCGACGCGTGCGCAGGTGCGGCGGGAGCCCCGGGGCTTACGGTGGCGGGGAGGCGTGCGCAGGAGTCAAGAGCTCGGCAGTGGGAGGGTGCCGGCCCCTCTGCCCCGCCACCACCGAGTCCATGTCCCTACAGATCTCGATCCCAAACTCCCTCCTCACTGCGGCTGATGACGA
27338	ircomb	EIF6	118	20	138	-28.9152	-15.6718								-0.349584	-1.06885	0.719268			0.967286	1.25659							282	42	0.301927	0	0						CGAAATGGGCCGCATTGCACCTCACAAGCCTTGCGGAGCTTGACGCGCCAGGTGCGGCGGGAGCCCCGGGGCTTACGGTGGCGGGGAGGCGTGCGCAGGAGTCAAGAGCTCGGCAGTGGGAGGGTGCCGGCCCCTCTGCCCCGCCACCACCGAGTCCATGTCCCTACAGCTGGTACAGGACGAGAACGTGCGCACTGCGGCTGATGACGA
27339	ircomb	EIF6	118	20	138	-15.1278	-7.63838								-1.08342	-1.06885	-0.014564	5.12369	-1.20818	0.226402	0.515707							393	140	0.443567	1	1	-7.08582		-2.69483		-2.57075	CGAAATGGGCCGCATTGCGACATCTATCTCTCCCACTGTCCCAGTGTAGGTGCGGCGGGAGCCCCGGGGCTTACGGTGGCGGGGAGGCGTGCGCAGGAGTCAAGAGCTCGGCAGTGGGAGGGTGCCGGCCCCTCTGCCCCGCCACCACCGAGTCCATGTCCCTACAGGAACAGAGACCCGCCTTAAGAGACTCACTGCGGCTGATGACGA
27340	ircomb	EIF6	118	20	138	6.4847	9.32754								-3.41895	-1.06885	-2.3501	5.87156	-0.460311	-0.0973664	0.191938							538	749	0.196566	2	2	-3.84528	-0.393105		1.5763		CGAAATGGGCCGCATTGCCGCCTTAACAAGCCTGCGTCTCAGTTATCCTGGTGCGGCGGGAGCCCCGGGGCTTACGGTGGCGGGGAGGCGTGCGCAGGAGTCAAGAGCTCGGCAGTGGGAGGGTGCCGGCCCCTCTGCCCCGCCACCACCGAGTCCATGTCCCTACAGGTGTTGGGAATTCTGTGCCCTAACCACTGCGGCTGATGACGA
27341	ircomb	EIF6	118	20	138	-14.8441	-16.1831								-9.11634	-1.06885	-8.04749			0.913359	1.20266							556	68	0.402899	0	0						CGAAATGGGCCGCATTGCAGCCGGGTCCGTCAGCTTGGATGTCTGGCCTGTGCGGCGGGAGCCCCGGGGCTTACGGTGGCGGGGAGGCGTGCGCAGGAGTCAAGAGCTCGGCAGTGGGAGGGTGCCGGCCCCTCTGCCCCGCCACCACCGAGTCCATGTCCCTACAGACTTCCAGGACTCTGAAGAAACAGCCACTGCGGCTGATGACGA
27342	ircomb	EIF6	118	20	138	-21.9148	-22.6746								2.72711	-1.06885	3.79597			2.58768	2.87699							3864	21	0.529678	0	0						CGAAATGGGCCGCATTGCACCGCGCTGCTTGCACCGCCCGGCGTCCAGGTGCGGCGGGAGCCCCGGGGCTTACGGTGGCGGGGAGGCGTGCGCAGGAGTCAAGAGCTCGGCAGTGGGAGGGTGCCGGCCCCTCTGCCCCGCCACCACCGAGTCCATGTCCCTACAGATTTGGCAATTCTTCGCTGAAGTCCACACTGCGGCTGATGACGA
27343	ircomb	EIF6	118	20	138	-15.1278	-8.07517								1.29684	-1.06885	2.36569	6.88537	0.553496	0.090343	0.379648							2005	453	0.880931	1	1	-5.92711	-1.77388	0.967345	0.312465	1.09142	CGAAATGGGCCGCATTGCGTCGACCGTCTTGCTGGAGCTGAGTCCCAAGGTGCGGCGGGAGCCCCGGGGCTTACGGTGGCGGGGAGGCGTGCGCAGGAGTCAAGAGCTCGGCAGTGGGAGGGTGCCGGCCCCTCTGCCCCGCCACCACCGAGTCCATGTCCCTACAGGTGGCGGTCAGCCGGCAGGGCACCACACTGCGGCTGATGACGA
27344	ircomb	EIF6	118	20	138	6.09168	6.84046									-1.06885												1	0	0.0263158	0	0						CGAAATGGGCCGCATTGCGGGGAAAGCTCGggcggggctgggagggggcgGTGCGGCGGGAGCCCCGGGGCTTACGGTGGCGGGGAGGCGTGCGCAGGAGTCAAGAGCTCGGCAGTGGGAGGGTGCCGGCCCCTCTGCCCCGCCACCACCGAGTCCATGTCCCTACAGccgggtcccggaccacccgagcgCCACTGCGGCTGATGACGA
27345	ircomb	EIF6	118	20	138	-14.8195	-16.4157								-8.52062	-1.06885	-7.45177	2.39074	-3.94113	0.151087	0.440392							1473	388	0.681629	1	1	-2.36439	-1.31922	0.0986063	0.248701	0.222682	CGAAATGGGCCGCATTGCTTGGGGTTCGCTCAGTGCCTGTGCCCGTCATGTGCGGCGGGAGCCCCGGGGCTTACGGTGGCGGGGAGGCGTGCGCAGGAGTCAAGAGCTCGGCAGTGGGAGGGTGCCGGCCCCTCTGCCCCGCCACCACCGAGTCCATGTCCCTACAGATCCTGCACCCCAGCATTCCAGCCACACTGCGGCTGATGACGA
27346	ircomb	EIF6	118	20	138	-15.1278	-7.09395								0.1068	-1.06885	1.17565	6.0059	-0.32597	0.188902	0.478206							3730	960	0.654271	1	2	-4.60516	-1.06009	-0.496545	0.924816	-0.372469	CGAAATGGGCCGCATTGCTGGGGCTCCCTTACTCCGAGGCCCTGCCCAGGTGCGGCGGGAGCCCCGGGGCTTACGGTGGCGGGGAGGCGTGCGCAGGAGTCAAGAGCTCGGCAGTGGGAGGGTGCCGGCCCCTCTGCCCCGCCACCACCGAGTCCATGTCCCTACAGGTTCCTACCCCCGGCTTCTTCTCCACACTGCGGCTGATGACGA
27347	ircomb	EIF6	118	20	138	9.12618	8.28827								-0.19008	-1.06885	0.878772	5.63284	-0.699031	0.331403	0.620707							1657	425	0.515557	1	2	-4.26407	-0.976977	-0.0755177	0.964899	0.0485576	CGAAATGGGCCGCATTGCAACACGACTTTAGAGCGCAGCCGGGTCTGCAGGTGCGGCGGGAGCCCCGGGGCTTACGGTGGCGGGGAGGCGTGCGCAGGAGTCAAGAGCTCGGCAGTGGGAGGGTGCCGGCCCCTCTGCCCCGCCACCACCGAGTCCATGTCCCTACAGGCCTCGCCTCCTGGCCTTTCAGGTCACTGCGGCTGATGACGA
27348	ircomb	EIF6	118	20	138	9.12618	6.45004								-1.35548	-1.06885	-0.286629	6.46282	0.130955	-0.124043	0.165262							1452	603	0.689459	1	2	-2.89233	0.968709	2.04312	3.00632	2.16719	CGAAATGGGCCGCATTGCCGCGGTCGGGGCGGCTCAGAGAACTTCTACAGGTGCGGCGGGAGCCCCGGGGCTTACGGTGGCGGGGAGGCGTGCGCAGGAGTCAAGAGCTCGGCAGTGGGAGGGTGCCGGCCCCTCTGCCCCGCCACCACCGAGTCCATGTCCCTACAGTGTGTTCGAGGGCGAGCTCTCCGCCACTGCGGCTGATGACGA
27349	ircombthreeway	SUN3	82	55	137	5.18538	5.43669	0	-0.3	-0.4	0	-3.8	-1.7	0	-1.17333					0.0510093	0.696712		alt alt 46					153	50	0.651064	0	0						CGAAATGGGCCGCATTGCCGACGCGAGGGACAAGAAGAAACACCCGTGGAGGAAGAAGACATTATACAAAACAAATTTAGAAACTGTATGTATAGCTTCATGTTTTTCATAAAATAGGAATGAGGACATGTTGCTCTTCATCCTACCAGCTGTTTGTTCTTTGGTAGGGGATCATGAGTGGAAAAACAAACACACTGCGGCTGATGACGA
27350	ircombthreeway	SUN3	82	55	137	5.18538	5.43669	0	-0.3	-0.4	0	-3.8	-1.7	0						-0.665983	-0.0202804		alt 46 46					22	28	0.564103	0	0						CGAAATGGGCCGCATTGCACCCTCGAGGTTCAAGAAGAAACACCCGTGGAGGAAGAAGACATTATACAAAACAAATTTAGAAACTGTATGTATAGCTTCATGTTTTTCATAAAATAGGAATGAGGACATGTTGCTCTTCATCCTACCAGCTGTTTGTTCTTTGGTAGGGGATCATGAGTGGAAAAACAAACACACTGCGGCTGATGACGA
27351	ircombthreeway	SUN3	82	55	137	5.18538	5.43669	0	-0.3	-0.4	0	-3.8	-1.7	0				2.15908	0.693967	-0.950244	-0.304541		46 46 46					67	100	0.77907	1	1	-4.04367					CGAAATGGGCCGCATTGCTGGAGCAAACGTCAAGAAGAAACACCCGTGGAGGAAGAAGACATTATACAAAACAAATTTAGAAACTGTATGTATAGCTTCATGTTTTTCATAAAATAGGAATGAGGACATGTTGCTCTTCATCCTACCAGCTGTTTGTTCTTTGGTAGGGGATCATGAGTGGAAAAACAAACACACTGCGGCTGATGACGA
27352	ircombthreeway	SUN3	82	55	137	5.18538	5.43669	0	-0.3	-0.4	0	-3.8	-1.7	0									alt 46 alt					96	0	0.424779	0	0						CGAAATGGGCCGCATTGCCCACGTTTAACGCAAGAAGAAACACCCGTGGAGGAAGAAGACATTATACAAAACAAATTTAGAAACTGTATGTATAGCTTCATGTTTTTCATAAAATAGGAATGAGGACATGTTGCTCTTCATCCTACCAGCTGTTTGTTCTTTGGTAGGGGATCATGAGTGGAAAAACAAACACACTGCGGCTGATGACGA
27353	ircombthreeway	SUN3	82	55	137	5.18538	5.43669	0	-0.3	-0.4	0	-3.8	-1.7	0	-0.131245					1.13138	1.77708		46 46 alt					132	8	0.561702	0	0						CGAAATGGGCCGCATTGCAGGGCCGCTCACCAAGAAGAAACACCCGTGGAGGAAGAAGACATTATACAAAACAAATTTAGAAACTGTATGTATAGCTTCATGTTTTTCATAAAATAGGAATGAGGACATGTTGCTCTTCATCCTACCAGCTGTTTGTTCTTTGGTAGGGGATCATGAGTGGAAAAACAAACACACTGCGGCTGATGACGA
27354	ircombthreeway	SUN3	82	55	137	5.18538	5.43669	0	-0.3	-0.4	0	-3.8	-1.7	0						1.33509	1.98079		46 alt alt					3	4	0.0180723	0	0						CGAAATGGGCCGCATTGCTCGCATATCTTTCAAGAAGAAACACCCGTGGAGGAAGAAGACATTATACAAAACAAATTTAGAAACTGTATGTATAGCTTCATGTTTTTCATAAAATAGGAATGAGGACATGTTGCTCTTCATCCTACCAGCTGTTTGTTCTTTGGTAGGGGATCATGAGTGGAAAAACAAACACACTGCGGCTGATGACGA
27355	ircombthreeway	SUN3	82	55	137	5.18538	5.43669	0	-0.3	-0.4	0	-3.8	-1.7	0	-6.2854					1.35051	1.99621		46 alt 46					158	5	0.741784	0	0						CGAAATGGGCCGCATTGCGTTATTTGGCGTCAAGAAGAAACACCCGTGGAGGAAGAAGACATTATACAAAACAAATTTAGAAACTGTATGTATAGCTTCATGTTTTTCATAAAATAGGAATGAGGACATGTTGCTCTTCATCCTACCAGCTGTTTGTTCTTTGGTAGGGGATCATGAGTGGAAAAACAAACACACTGCGGCTGATGACGA
27356	ircombthreeway	SUN3	82	55	137	5.18538	5.43669	0	-0.3	-0.4	0	-3.8	-1.7	0						0.376243	1.02195		alt alt 90					88	25	0.431373	0	0						CGAAATGGGCCGCATTGCTGGCAACCGTTACAAGAAGAAACACCCGTGGAGGAAGAAGACATTATACAAAACAAATTTAGAAACTGTATGTATAGCTTCATGTTTTTCATAAAATAGGAATGAGGACATGTTGCTCTTCATCCTACCAGCTGTTTGTTCTTTGGTAGGGGATCATGAGTGGAAAAACAAACACACTGCGGCTGATGACGA
27357	ircombthreeway	SUN3	82	55	137	5.18538	5.43669	0	-0.3	-0.4	0	-3.8	-1.7	0	-3.49825					0.698296	1.344		alt 90 90					123	11	0.793548	0	0						CGAAATGGGCCGCATTGCCCACATAGCTATCAAGAAGAAACACCCGTGGAGGAAGAAGACATTATACAAAACAAATTTAGAAACTGTATGTATAGCTTCATGTTTTTCATAAAATAGGAATGAGGACATGTTGCTCTTCATCCTACCAGCTGTTTGTTCTTTGGTAGGGGATCATGAGTGGAAAAACAAACACACTGCGGCTGATGACGA
27358	ircombthreeway	SUN3	82	55	137	5.18538	5.43669	0	-0.3	-0.4	0	-3.8	-1.7	0				2.59876	1.13365	-0.397901	0.247801		90 90 90					50	77	0.295858	1	1	-5.35233					CGAAATGGGCCGCATTGCCATTCACTACTGCAAGAAGAAACACCCGTGGAGGAAGAAGACATTATACAAAACAAATTTAGAAACTGTATGTATAGCTTCATGTTTTTCATAAAATAGGAATGAGGACATGTTGCTCTTCATCCTACCAGCTGTTTGTTCTTTGGTAGGGGATCATGAGTGGAAAAACAAACACACTGCGGCTGATGACGA
27359	ircombthreeway	SUN3	82	55	137	5.18538	5.43669	0	-0.3	-0.4	0	-3.8	-1.7	0	-2.49185					1.83155	2.47725		alt 90 alt					212	3	0.733564	0	0						CGAAATGGGCCGCATTGCACACGAGAAGCCCAAGAAGAAACACCCGTGGAGGAAGAAGACATTATACAAAACAAATTTAGAAACTGTATGTATAGCTTCATGTTTTTCATAAAATAGGAATGAGGACATGTTGCTCTTCATCCTACCAGCTGTTTGTTCTTTGGTAGGGGATCATGAGTGGAAAAACAAACACACTGCGGCTGATGACGA
27360	ircombthreeway	SUN3	82	55	137	5.18538	5.43669	0	-0.3	-0.4	0	-3.8	-1.7	0	-2.96083			2.77992	1.31481	-1.40151	-0.755809		90 90 alt					123	485	0.634021	2	3	-1.08533	0.22896				CGAAATGGGCCGCATTGCCGCGAGACCGCTCAAGAAGAAACACCCGTGGAGGAAGAAGACATTATACAAAACAAATTTAGAAACTGTATGTATAGCTTCATGTTTTTCATAAAATAGGAATGAGGACATGTTGCTCTTCATCCTACCAGCTGTTTGTTCTTTGGTAGGGGATCATGAGTGGAAAAACAAACACACTGCGGCTGATGACGA
27361	ircombthreeway	SUN3	82	55	137	5.18538	5.43669	0	-0.3	-0.4	0	-3.8	-1.7	0				2.86525	1.40014	-0.973645	-0.327943		90 alt alt					64	98	0.790123	1	1	-3.91847					CGAAATGGGCCGCATTGCTCATCTGTTTATCAAGAAGAAACACCCGTGGAGGAAGAAGACATTATACAAAACAAATTTAGAAACTGTATGTATAGCTTCATGTTTTTCATAAAATAGGAATGAGGACATGTTGCTCTTCATCCTACCAGCTGTTTGTTCTTTGGTAGGGGATCATGAGTGGAAAAACAAACACACTGCGGCTGATGACGA
27362	ircombthreeway	SUN3	82	55	137	5.18538	5.43669	0	-0.3	-0.4	0	-3.8	-1.7	0						0.578514	1.22422		90 alt 90					74	24	0.268116	0	0						CGAAATGGGCCGCATTGCCTCCGAGCGACGCAAGAAGAAACACCCGTGGAGGAAGAAGACATTATACAAAACAAATTTAGAAACTGTATGTATAGCTTCATGTTTTTCATAAAATAGGAATGAGGACATGTTGCTCTTCATCCTACCAGCTGTTTGTTCTTTGGTAGGGGATCATGAGTGGAAAAACAAACACACTGCGGCTGATGACGA
27363	ircombthreeway	SUN3	82	55	137	5.18538	5.43669	0	-0.3	-0.4	0	-3.8	-1.7	0				2.51944	1.05433	-1.3057	-0.659999		alt alt 119					52	136	0.8125	1	1	-4.06913		-1.78555			CGAAATGGGCCGCATTGCTCCTTATGCCTACAAGAAGAAACACCCGTGGAGGAAGAAGACATTATACAAAACAAATTTAGAAACTGTATGTATAGCTTCATGTTTTTCATAAAATAGGAATGAGGACATGTTGCTCTTCATCCTACCAGCTGTTTGTTCTTTGGTAGGGGATCATGAGTGGAAAAACAAACACACTGCGGCTGATGACGA
27364	ircombthreeway	SUN3	82	55	137	5.18538	5.43669	0	-0.3	-0.4	0	-3.8	-1.7	0	-7.92481					1.60142	2.24712		alt 119 119					244	5	0.748466	0	0						CGAAATGGGCCGCATTGCAGACGCATGTCGCAAGAAGAAACACCCGTGGAGGAAGAAGACATTATACAAAACAAATTTAGAAACTGTATGTATAGCTTCATGTTTTTCATAAAATAGGAATGAGGACATGTTGCTCTTCATCCTACCAGCTGTTTGTTCTTTGGTAGGGGATCATGAGTGGAAAAACAAACACACTGCGGCTGATGACGA
27365	ircombthreeway	SUN3	82	55	137	5.18538	5.43669	0	-0.3	-0.4	0	-3.8	-1.7	0	-1.8365			4.05495	2.58984	-0.665836	-0.0201337		119 119 119					128	206	0.445993	2	2	-0.784353	1.41162				CGAAATGGGCCGCATTGCTGTCGACGCTTGCAAGAAGAAACACCCGTGGAGGAAGAAGACATTATACAAAACAAATTTAGAAACTGTATGTATAGCTTCATGTTTTTCATAAAATAGGAATGAGGACATGTTGCTCTTCATCCTACCAGCTGTTTGTTCTTTGGTAGGGGATCATGAGTGGAAAAACAAACACACTGCGGCTGATGACGA
27366	ircombthreeway	SUN3	82	55	137	5.18538	5.43669	0	-0.3	-0.4	0	-3.8	-1.7	0						0.290264	0.935967		alt 119 alt					73	19	0.544776	0	0						CGAAATGGGCCGCATTGCACGGCCTCACCCCAAGAAGAAACACCCGTGGAGGAAGAAGACATTATACAAAACAAATTTAGAAACTGTATGTATAGCTTCATGTTTTTCATAAAATAGGAATGAGGACATGTTGCTCTTCATCCTACCAGCTGTTTGTTCTTTGGTAGGGGATCATGAGTGGAAAAACAAACACACTGCGGCTGATGACGA
27367	ircombthreeway	SUN3	82	55	137	5.18538	5.43669	0	-0.3	-0.4	0	-3.8	-1.7	0						-0.0883495	0.557353		119 119 alt					97	38	0.687943	0	0						CGAAATGGGCCGCATTGCAGCATCGCTGAACAAGAAGAAACACCCGTGGAGGAAGAAGACATTATACAAAACAAATTTAGAAACTGTATGTATAGCTTCATGTTTTTCATAAAATAGGAATGAGGACATGTTGCTCTTCATCCTACCAGCTGTTTGTTCTTTGGTAGGGGATCATGAGTGGAAAAACAAACACACTGCGGCTGATGACGA
27368	ircombthreeway	SUN3	82	55	137	5.18538	5.43669	0	-0.3	-0.4	0	-3.8	-1.7	0						0.218223	0.863926		119 alt alt					48	29	0.265193	0	0						CGAAATGGGCCGCATTGCCGTTCCCCGGATCAAGAAGAAACACCCGTGGAGGAAGAAGACATTATACAAAACAAATTTAGAAACTGTATGTATAGCTTCATGTTTTTCATAAAATAGGAATGAGGACATGTTGCTCTTCATCCTACCAGCTGTTTGTTCTTTGGTAGGGGATCATGAGTGGAAAAACAAACACACTGCGGCTGATGACGA
27369	ircombthreeway	SUN3	82	55	137	5.18538	5.43669	0	-0.3	-0.4	0	-3.8	-1.7	0	-2.71149			1.75326	0.288149	-0.584246	0.0614562		119 alt 119					151	155	0.608871	2	2	-0.902058					CGAAATGGGCCGCATTGCGGGCATGCGGAACAAGAAGAAACACCCGTGGAGGAAGAAGACATTATACAAAACAAATTTAGAAACTGTATGTATAGCTTCATGTTTTTCATAAAATAGGAATGAGGACATGTTGCTCTTCATCCTACCAGCTGTTTGTTCTTTGGTAGGGGATCATGAGTGGAAAAACAAACACACTGCGGCTGATGACGA
27370	ircombthreeway	CDC16	82	55	137	5.50043	7.10252	-4.1	-1.2	0	-4.1	0	-1.3	0	0.65983	2.04778	-1.38795	6.8132	0.658966	-0.335703	0.0140992		alt alt 46					1001	533	0.77	1	1	-5.90892	-1.80559	0.497918	-2.45888	0.209534	CGAAATGGGCCGCATTGCGGGTTGAAAGGACAGACCACAGCACGTGACTCCAGTCAGTGGTCCTGGTCCCACTGTCCCAGTGTAGGTTAGTATTCCTTCACATCCTCTCCATGGCTTAAGAATGTCCCACTTCCTAACGTGACTCCAAACTGCATCTCTACATTTAGGAACAGAGACCCGCCTTAAGAGACTCACTGCGGCTGATGACGA
27371	ircombthreeway	CDC16	82	55	137	5.50043	7.10252	-4.1	-1.2	0	-4.1	0	-1.3	0	0.828553	2.04778	-1.21923	5.24367	-0.910559	-0.151825	0.197977		alt 46 46					1152	425	0.813559	3	4	-0.684538	2.33345		1.49913		CGAAATGGGCCGCATTGCCGACATAGGAGTCAGACCACAGCACGTGACTCCAGTCAGTGGTCCTGGTCCCACTGTCCCAGTGTAGGTTAGTATTCCTTCACATCCTCTCCATGGCTTAAGAATGTCCCACTTCCTAACGTGACTCCAAACTGCATCTCTACATTTAGGAACAGAGACCCGCCTTAAGAGACTCACTGCGGCTGATGACGA
27372	ircombthreeway	CDC16	82	55	137	5.50043	7.10252	-4.1	-1.2	0	-4.1	0	-1.3	0	2.2819	2.04778	0.234121	5.89738	-0.256848	-0.38275	-0.0329485		46 46 46					1800	901	0.887137	2	2	-2.90173	0.568307		-0.190607		CGAAATGGGCCGCATTGCGATTACTACCGCCAGACCACAGCACGTGACTCCAGTCAGTGGTCCTGGTCCCACTGTCCCAGTGTAGGTTAGTATTCCTTCACATCCTCTCCATGGCTTAAGAATGTCCCACTTCCTAACGTGACTCCAAACTGCATCTCTACATTTAGGAACAGAGACCCGCCTTAAGAGACTCACTGCGGCTGATGACGA
27373	ircombthreeway	CDC16	82	55	137	5.50043	7.10252	-4.1	-1.2	0	-4.1	0	-1.3	0	1.84606	2.04778	-0.201724	5.63147	-0.522762	-0.49103	-0.141228		alt 46 alt					3042	1922	0.844531	1	3	-0.259482	3.02667	3.75952	2.23708	3.47114	CGAAATGGGCCGCATTGCCGTCTTTATGCGCAGACCACAGCACGTGACTCCAGTCAGTGGTCCTGGTCCCACTGTCCCAGTGTAGGTTAGTATTCCTTCACATCCTCTCCATGGCTTAAGAATGTCCCACTTCCTAACGTGACTCCAAACTGCATCTCTACATTTAGGAACAGAGACCCGCCTTAAGAGACTCACTGCGGCTGATGACGA
27374	ircombthreeway	CDC16	82	55	137	5.50043	7.10252	-4.1	-1.2	0	-4.1	0	-1.3	0	0.895857	2.04778	-1.15193	6.61883	0.464596	-0.0284352	0.321367		46 46 alt					1602	456	0.855312	1	1	-6.50852	-2.53961	-0.966107	-3.21531	-1.25449	CGAAATGGGCCGCATTGCCGACCGTTTCCCCAGACCACAGCACGTGACTCCAGTCAGTGGTCCTGGTCCCACTGTCCCAGTGTAGGTTAGTATTCCTTCACATCCTCTCCATGGCTTAAGAATGTCCCACTTCCTAACGTGACTCCAAACTGCATCTCTACATTTAGGAACAGAGACCCGCCTTAAGAGACTCACTGCGGCTGATGACGA
27375	ircombthreeway	CDC16	82	55	137	5.50043	7.10252	-4.1	-1.2	0	-4.1	0	-1.3	0	2.118	2.04778	0.070215	6.54481	0.390574	-0.166806	0.182996		46 alt alt					2350	818	0.884456	1	2	-4.69144	-0.773713	0.526046	-1.45795	0.237662	CGAAATGGGCCGCATTGCAGGGAAGGACTTCAGACCACAGCACGTGACTCCAGTCAGTGGTCCTGGTCCCACTGTCCCAGTGTAGGTTAGTATTCCTTCACATCCTCTCCATGGCTTAAGAATGTCCCACTTCCTAACGTGACTCCAAACTGCATCTCTACATTTAGGAACAGAGACCCGCCTTAAGAGACTCACTGCGGCTGATGACGA
27376	ircombthreeway	CDC16	82	55	137	5.50043	7.10252	-4.1	-1.2	0	-4.1	0	-1.3	0	2.17748	2.04778	0.129701	6.64685	0.492616	-0.156557	0.193245		46 alt 46					3038	1052	0.873742	1	1	-5.81879	-1.8305	-0.182502	-2.50297	-0.470886	CGAAATGGGCCGCATTGCCGTCGATACTTGCAGACCACAGCACGTGACTCCAGTCAGTGGTCCTGGTCCCACTGTCCCAGTGTAGGTTAGTATTCCTTCACATCCTCTCCATGGCTTAAGAATGTCCCACTTCCTAACGTGACTCCAAACTGCATCTCTACATTTAGGAACAGAGACCCGCCTTAAGAGACTCACTGCGGCTGATGACGA
27377	ircombthreeway	CDC16	82	55	137	5.50043	7.10252	-4.1	-1.2	0	-4.1	0	-1.3	0	4.01609	2.04778	1.96831	5.91271	-0.241523	0.0525931	0.402395		alt alt 90					670	174	0.817073	2	2	-2.93115					CGAAATGGGCCGCATTGCAGCCTACTACGGCAGACCACAGCACGTGACTCCAGTCAGTGGTCCTGGTCCCACTGTCCCAGTGTAGGTTAGTATTCCTTCACATCCTCTCCATGGCTTAAGAATGTCCCACTTCCTAACGTGACTCCAAACTGCATCTCTACATTTAGGAACAGAGACCCGCCTTAAGAGACTCACTGCGGCTGATGACGA
27378	ircombthreeway	CDC16	82	55	137	5.50043	7.10252	-4.1	-1.2	0	-4.1	0	-1.3	0	1.90207	2.04778	-0.145709	6.38012	0.225885	-0.216973	0.132829		alt 90 90					3411	1309	0.873496	1	2	-3.96604	-0.162197	0.696608	-0.865431	0.408224	CGAAATGGGCCGCATTGCGACACCGCGTTTCAGACCACAGCACGTGACTCCAGTCAGTGGTCCTGGTCCCACTGTCCCAGTGTAGGTTAGTATTCCTTCACATCCTCTCCATGGCTTAAGAATGTCCCACTTCCTAACGTGACTCCAAACTGCATCTCTACATTTAGGAACAGAGACCCGCCTTAAGAGACTCACTGCGGCTGATGACGA
27379	ircombthreeway	CDC16	82	55	137	5.50043	7.10252	-4.1	-1.2	0	-4.1	0	-1.3	0	1.74773	2.04778	-0.300051	6.19469	0.0404559	0.0854569	0.435259		90 90 90					2153	640	0.675133	2	2	-1.22781	2.44781		1.72319		CGAAATGGGCCGCATTGCATGAAACGTTTCCAGACCACAGCACGTGACTCCAGTCAGTGGTCCTGGTCCCACTGTCCCAGTGTAGGTTAGTATTCCTTCACATCCTCTCCATGGCTTAAGAATGTCCCACTTCCTAACGTGACTCCAAACTGCATCTCTACATTTAGGAACAGAGACCCGCCTTAAGAGACTCACTGCGGCTGATGACGA
27380	ircombthreeway	CDC16	82	55	137	5.50043	7.10252	-4.1	-1.2	0	-4.1	0	-1.3	0	2.24671	2.04778	0.198927	5.5105	-0.64373	-0.15553	0.194272		alt 90 alt					2149	1010	0.642644	2	3	-1.4846	1.7179		0.914362		CGAAATGGGCCGCATTGCGTTACTACTGGACAGACCACAGCACGTGACTCCAGTCAGTGGTCCTGGTCCCACTGTCCCAGTGTAGGTTAGTATTCCTTCACATCCTCTCCATGGCTTAAGAATGTCCCACTTCCTAACGTGACTCCAAACTGCATCTCTACATTTAGGAACAGAGACCCGCCTTAAGAGACTCACTGCGGCTGATGACGA
27381	ircombthreeway	CDC16	82	55	137	5.50043	7.10252	-4.1	-1.2	0	-4.1	0	-1.3	0	2.12837	2.04778	0.0805882	6.50465	0.350414	-0.252174	0.0976277		90 90 alt					2670	1070	0.887928	1	2	-4.99802	-1.10807	0.0543715	-1.79694	-0.234012	CGAAATGGGCCGCATTGCGCTACTCGGTTCCAGACCACAGCACGTGACTCCAGTCAGTGGTCCTGGTCCCACTGTCCCAGTGTAGGTTAGTATTCCTTCACATCCTCTCCATGGCTTAAGAATGTCCCACTTCCTAACGTGACTCCAAACTGCATCTCTACATTTAGGAACAGAGACCCGCCTTAAGAGACTCACTGCGGCTGATGACGA
27382	ircombthreeway	CDC16	82	55	137	5.50043	7.10252	-4.1	-1.2	0	-4.1	0	-1.3	0	2.02501	2.04778	-0.022768	5.26887	-0.885359	-0.713759	-0.363957		90 alt alt					1232	1336	0.717949	2	2	-0.669685	2.36573		1.53432		CGAAATGGGCCGCATTGCCATCCGGGGTTCCAGACCACAGCACGTGACTCCAGTCAGTGGTCCTGGTCCCACTGTCCCAGTGTAGGTTAGTATTCCTTCACATCCTCTCCATGGCTTAAGAATGTCCCACTTCCTAACGTGACTCCAAACTGCATCTCTACATTTAGGAACAGAGACCCGCCTTAAGAGACTCACTGCGGCTGATGACGA
27383	ircombthreeway	CDC16	82	55	137	5.50043	7.10252	-4.1	-1.2	0	-4.1	0	-1.3	0	1.57827	2.04778	-0.469514	6.65797	0.503736	-0.00508743	0.344715		90 alt 90					1722	684	0.589121	1	1	-6.09143	-2.09545	-0.374715	-2.76664	-0.663099	CGAAATGGGCCGCATTGCCTAATGCTCAAGCAGACCACAGCACGTGACTCCAGTCAGTGGTCCTGGTCCCACTGTCCCAGTGTAGGTTAGTATTCCTTCACATCCTCTCCATGGCTTAAGAATGTCCCACTTCCTAACGTGACTCCAAACTGCATCTCTACATTTAGGAACAGAGACCCGCCTTAAGAGACTCACTGCGGCTGATGACGA
27384	ircombthreeway	CDC16	82	55	137	5.50043	7.10252	-4.1	-1.2	0	-4.1	0	-1.3	0	0.893741	2.04778	-1.15404	6.37829	0.22406	-0.550783	-0.200981		alt alt 119					1932	1282	0.889912	1	1	-4.93112	-1.12853	-0.342765	-1.83198	-0.631149	CGAAATGGGCCGCATTGCCCTAGATTATCCCAGACCACAGCACGTGACTCCAGTCAGTGGTCCTGGTCCCACTGTCCCAGTGTAGGTTAGTATTCCTTCACATCCTCTCCATGGCTTAAGAATGTCCCACTTCCTAACGTGACTCCAAACTGCATCTCTACATTTAGGAACAGAGACCCGCCTTAAGAGACTCACTGCGGCTGATGACGA
27385	ircombthreeway	CDC16	82	55	137	5.50043	7.10252	-4.1	-1.2	0	-4.1	0	-1.3	0	1.4812	2.04778	-0.566584	6.44075	0.286522	-0.400165	-0.050363		alt 119 119					3424	1808	0.866178	1	1	-5.17221	-1.32644	-0.365568	-2.02268	-0.653952	CGAAATGGGCCGCATTGCTTGTCAAACACACAGACCACAGCACGTGACTCCAGTCAGTGGTCCTGGTCCCACTGTCCCAGTGTAGGTTAGTATTCCTTCACATCCTCTCCATGGCTTAAGAATGTCCCACTTCCTAACGTGACTCCAAACTGCATCTCTACATTTAGGAACAGAGACCCGCCTTAAGAGACTCACTGCGGCTGATGACGA
27386	ircombthreeway	CDC16	82	55	137	5.50043	7.10252	-4.1	-1.2	0	-4.1	0	-1.3	0	2.70864	2.04778	0.660855	4.57069	-1.58355	-0.0170245	0.332777		119 119 119					1221	538	0.541944	2	3	0.562773	3.11539		2.20345		CGAAATGGGCCGCATTGCCTAGAGGAGCAACAGACCACAGCACGTGACTCCAGTCAGTGGTCCTGGTCCCACTGTCCCAGTGTAGGTTAGTATTCCTTCACATCCTCTCCATGGCTTAAGAATGTCCCACTTCCTAACGTGACTCCAAACTGCATCTCTACATTTAGGAACAGAGACCCGCCTTAAGAGACTCACTGCGGCTGATGACGA
27387	ircombthreeway	CDC16	82	55	137	5.50043	7.10252	-4.1	-1.2	0	-4.1	0	-1.3	0	1.44968	2.04778	-0.598099	6.28201	0.127782	-0.337806	0.0119965		alt 119 alt					1612	969	0.684501	1	1	-4.0656	-0.329593	0.323705	-1.04414	0.0353214	CGAAATGGGCCGCATTGCTTCCACCATGGTCAGACCACAGCACGTGACTCCAGTCAGTGGTCCTGGTCCCACTGTCCCAGTGTAGGTTAGTATTCCTTCACATCCTCTCCATGGCTTAAGAATGTCCCACTTCCTAACGTGACTCCAAACTGCATCTCTACATTTAGGAACAGAGACCCGCCTTAAGAGACTCACTGCGGCTGATGACGA
27388	ircombthreeway	CDC16	82	55	137	5.50043	7.10252	-4.1	-1.2	0	-4.1	0	-1.3	0	1.95039	2.04778	-0.0973926	6.60563	0.451398	-0.483244	-0.133442		119 119 alt					3454	2208	0.823754	1	1	-5.15147	-1.19169	0.241569	-1.86891	-0.0468151	CGAAATGGGCCGCATTGCAGGGCTGTCCGACAGACCACAGCACGTGACTCCAGTCAGTGGTCCTGGTCCCACTGTCCCAGTGTAGGTTAGTATTCCTTCACATCCTCTCCATGGCTTAAGAATGTCCCACTTCCTAACGTGACTCCAAACTGCATCTCTACATTTAGGAACAGAGACCCGCCTTAAGAGACTCACTGCGGCTGATGACGA
27389	ircombthreeway	CDC16	82	55	137	5.50043	7.10252	-4.1	-1.2	0	-4.1	0	-1.3	0	1.71816	2.04778	-0.329626	6.32355	0.169318	-0.424456	-0.0746544		119 alt alt					1656	1019	0.774556	1	2	-3.98492	-0.220195	0.484588	-0.929953	0.196204	CGAAATGGGCCGCATTGCAACGGCCAAATACAGACCACAGCACGTGACTCCAGTCAGTGGTCCTGGTCCCACTGTCCCAGTGTAGGTTAGTATTCCTTCACATCCTCTCCATGGCTTAAGAATGTCCCACTTCCTAACGTGACTCCAAACTGCATCTCTACATTTAGGAACAGAGACCCGCCTTAAGAGACTCACTGCGGCTGATGACGA
27390	ircombthreeway	CDC16	82	55	137	5.50043	7.10252	-4.1	-1.2	0	-4.1	0	-1.3	0	0.733408	2.04778	-1.31437	6.65803	0.503794	0.111826	0.461628		119 alt 119					1081	242	0.857256	1	1	-6.77497	-2.77895	-1.03378	-3.45013	-1.32216	CGAAATGGGCCGCATTGCGTCAAATTCTGGCAGACCACAGCACGTGACTCCAGTCAGTGGTCCTGGTCCCACTGTCCCAGTGTAGGTTAGTATTCCTTCACATCCTCTCCATGGCTTAAGAATGTCCCACTTCCTAACGTGACTCCAAACTGCATCTCTACATTTAGGAACAGAGACCCGCCTTAAGAGACTCACTGCGGCTGATGACGA
27391	ircombthreeway	ARHGAP33	82	55	137	8.94121	12.6201	-5	-7.3	-8.5	-8.7	-1.2	-1.8	0	4.71671	4.43576	0.280952	5.546	0.179089	0.333446	0.066547		alt alt 46					4258	632	0.887823	1	3	-3.36882	-0.141777	0.876768	0.896515	0.653324	CGAAATGGGCCGCATTGCTGGGACGGAGAGGAGGAGCCAGCGGCCCATGGGGACCTCAAGGAGGGGACTCCGAGGCCCTGCCCAGGTCAGTGCCCAGCTCAGGGCAGGTGGCGGGGGCAGGGATGCGAGAGGCAGCAGCCCAGTCCCCATGTTCTGTCCCCTCACAGGTTCCTACCCCCGGCTTCTTCTCCACACTGCGGCTGATGACGA
27392	ircombthreeway	ARHGAP33	82	55	137	8.94121	12.6201	-5	-7.3	-8.5	-8.7	-1.2	-1.8	0	4.42918	4.43576	-0.00657861	5.4239	0.0569964	0.456184	0.189286		alt 46 46					3111	513	0.648936	1	2	-4.11279	-0.970173	0.239142	0.0540365	0.0156981	CGAAATGGGCCGCATTGCCGATGCCAATTCGAGGAGCCAGCGGCCCATGGGGACCTCAAGGAGGGGACTCCGAGGCCCTGCCCAGGTCAGTGCCCAGCTCAGGGCAGGTGGCGGGGGCAGGGATGCGAGAGGCAGCAGCCCAGTCCCCATGTTCTGTCCCCTCACAGGTTCCTACCCCCGGCTTCTTCTCCACACTGCGGCTGATGACGA
27393	ircombthreeway	ARHGAP33	82	55	137	8.94121	12.6201	-5	-7.3	-8.5	-8.7	-1.2	-1.8	0	4.48725	4.43576	0.0514912	5.35947	-0.00743542	0.0175748	-0.249324		46 46 46					12909	3103	0.936792	1	2	-4.04326	-0.945201	0.255072	0.0715768	0.0316279	CGAAATGGGCCGCATTGCCGCCTGTCGTTTGAGGAGCCAGCGGCCCATGGGGACCTCAAGGAGGGGACTCCGAGGCCCTGCCCAGGTCAGTGCCCAGCTCAGGGCAGGTGGCGGGGGCAGGGATGCGAGAGGCAGCAGCCCAGTCCCCATGTTCTGTCCCCTCACAGGTTCCTACCCCCGGCTTCTTCTCCACACTGCGGCTGATGACGA
27394	ircombthreeway	ARHGAP33	82	55	137	8.94121	12.6201	-5	-7.3	-8.5	-8.7	-1.2	-1.8	0	4.11252	4.43576	-0.323235	5.29437	-0.0725327	0.359337	0.0924383		alt 46 alt					6880	962	0.90194	1	2	-4.95233	-1.89928	-0.553245	-0.890015	-0.776688	CGAAATGGGCCGCATTGCGACGGAACCTGCGAGGAGCCAGCGGCCCATGGGGACCTCAAGGAGGGGACTCCGAGGCCCTGCCCAGGTCAGTGCCCAGCTCAGGGCAGGTGGCGGGGGCAGGGATGCGAGAGGCAGCAGCCCAGTCCCCATGTTCTGTCCCCTCACAGGTTCCTACCCCCGGCTTCTTCTCCACACTGCGGCTGATGACGA
27395	ircombthreeway	ARHGAP33	82	55	137	8.94121	12.6201	-5	-7.3	-8.5	-8.7	-1.2	-1.8	0	3.52203	4.43576	-0.913727	2.12598	-3.24092	-0.449446	-0.716345		46 46 alt					2560	1628	0.781918	2	2	-0.772061	0.0900239		0.733844		CGAAATGGGCCGCATTGCAAGCACTTAACTGAGGAGCCAGCGGCCCATGGGGACCTCAAGGAGGGGACTCCGAGGCCCTGCCCAGGTCAGTGCCCAGCTCAGGGCAGGTGGCGGGGGCAGGGATGCGAGAGGCAGCAGCCCAGTCCCCATGTTCTGTCCCCTCACAGGTTCCTACCCCCGGCTTCTTCTCCACACTGCGGCTGATGACGA
27396	ircombthreeway	ARHGAP33	82	55	137	8.94121	12.6201	-5	-7.3	-8.5	-8.7	-1.2	-1.8	0	4.29221	4.43576	-0.143548	5.41361	0.0467078	0.0555815	-0.211317		46 alt alt					2121	634	0.706294	1	1	-5.20279	-2.06728	-0.927512	-1.04426	-1.15096	CGAAATGGGCCGCATTGCTACGCTGTTCTGGAGGAGCCAGCGGCCCATGGGGACCTCAAGGAGGGGACTCCGAGGCCCTGCCCAGGTCAGTGCCCAGCTCAGGGCAGGTGGCGGGGGCAGGGATGCGAGAGGCAGCAGCCCAGTCCCCATGTTCTGTCCCCTCACAGGTTCCTACCCCCGGCTTCTTCTCCACACTGCGGCTGATGACGA
27397	ircombthreeway	ARHGAP33	82	55	137	8.94121	12.6201	-5	-7.3	-8.5	-8.7	-1.2	-1.8	0	4.61905	4.43576	0.183297	5.38951	0.0226035	0.278597	0.011698		46 alt 46					10383	1636	0.917875	1	1	-4.00176	-0.882929	0.334037	0.137314	0.110593	CGAAATGGGCCGCATTGCGGAAGCCATGGAGAGGAGCCAGCGGCCCATGGGGACCTCAAGGAGGGGACTCCGAGGCCCTGCCCAGGTCAGTGCCCAGCTCAGGGCAGGTGGCGGGGGCAGGGATGCGAGAGGCAGCAGCCCAGTCCCCATGTTCTGTCCCCTCACAGGTTCCTACCCCCGGCTTCTTCTCCACACTGCGGCTGATGACGA
27398	ircombthreeway	ARHGAP33	82	55	137	8.94121	12.6201	-5	-7.3	-8.5	-8.7	-1.2	-1.8	0	3.48263	4.43576	-0.95313			1.28315	1.01625		alt alt 90					1571	51	0.81063	0	0						CGAAATGGGCCGCATTGCTATCTAGTCACAGAGGAGCCAGCGGCCCATGGGGACCTCAAGGAGGGGACTCCGAGGCCCTGCCCAGGTCAGTGCCCAGCTCAGGGCAGGTGGCGGGGGCAGGGATGCGAGAGGCAGCAGCCCAGTCCCCATGTTCTGTCCCCTCACAGGTTCCTACCCCCGGCTTCTTCTCCACACTGCGGCTGATGACGA
27399	ircombthreeway	ARHGAP33	82	55	137	8.94121	12.6201	-5	-7.3	-8.5	-8.7	-1.2	-1.8	0	4.5008	4.43576	0.0650442	6.02133	0.654426	0.301383	0.0344847		alt 90 90					591	107	0.768531	1	2	-4.06341		0.0784051		-0.145039	CGAAATGGGCCGCATTGCTCCAACCGTCAAGAGGAGCCAGCGGCCCATGGGGACCTCAAGGAGGGGACTCCGAGGCCCTGCCCAGGTCAGTGCCCAGCTCAGGGCAGGTGGCGGGGGCAGGGATGCGAGAGGCAGCAGCCCAGTCCCCATGTTCTGTCCCCTCACAGGTTCCTACCCCCGGCTTCTTCTCCACACTGCGGCTGATGACGA
27400	ircombthreeway	ARHGAP33	82	55	137	8.94121	12.6201	-5	-7.3	-8.5	-8.7	-1.2	-1.8	0	3.70044	4.43576	-0.735318	5.49241	0.125501	0.0611662	-0.205733		90 90 90					2296	513	0.935997	1	2	-4.64721	-1.45722	-0.421759	-0.42511	-0.645202	CGAAATGGGCCGCATTGCTCTGGCCTAGTCGAGGAGCCAGCGGCCCATGGGGACCTCAAGGAGGGGACTCCGAGGCCCTGCCCAGGTCAGTGCCCAGCTCAGGGCAGGTGGCGGGGGCAGGGATGCGAGAGGCAGCAGCCCAGTCCCCATGTTCTGTCCCCTCACAGGTTCCTACCCCCGGCTTCTTCTCCACACTGCGGCTGATGACGA
27401	ircombthreeway	ARHGAP33	82	55	137	8.94121	12.6201	-5	-7.3	-8.5	-8.7	-1.2	-1.8	0	4.76597	4.43576	0.33021	5.52088	0.153978	0.356962	0.0900635		alt 90 alt					6911	1014	0.863012	1	2	-4.44675	-1.23707	-0.179276	-0.201679	-0.40272	CGAAATGGGCCGCATTGCCGATCGGTCTATGAGGAGCCAGCGGCCCATGGGGACCTCAAGGAGGGGACTCCGAGGCCCTGCCCAGGTCAGTGCCCAGCTCAGGGCAGGTGGCGGGGGCAGGGATGCGAGAGGCAGCAGCCCAGTCCCCATGTTCTGTCCCCTCACAGGTTCCTACCCCCGGCTTCTTCTCCACACTGCGGCTGATGACGA
27402	ircombthreeway	ARHGAP33	82	55	137	8.94121	12.6201	-5	-7.3	-8.5	-8.7	-1.2	-1.8	0	3.33315	4.43576	-1.10261	5.74793	0.381023	0.304982	0.0380833		90 90 alt					6525	1022	0.88295	1	2	-3.12012	0.246562	1.00301	1.30815	0.779563	CGAAATGGGCCGCATTGCAAAGATATCGAGGAGGAGCCAGCGGCCCATGGGGACCTCAAGGAGGGGACTCCGAGGCCCTGCCCAGGTCAGTGCCCAGCTCAGGGCAGGTGGCGGGGGCAGGGATGCGAGAGGCAGCAGCCCAGTCCCCATGTTCTGTCCCCTCACAGGTTCCTACCCCCGGCTTCTTCTCCACACTGCGGCTGATGACGA
27403	ircombthreeway	ARHGAP33	82	55	137	8.94121	12.6201	-5	-7.3	-8.5	-8.7	-1.2	-1.8	0	4.85081	4.43576	0.415047	5.38695	0.0200402	0.217969	-0.04893		90 alt alt					4150	729	0.912489	1	3	-4.09417	-0.977105	0.230547	0.0428418	0.00710307	CGAAATGGGCCGCATTGCCCTAAGCCCGGCGAGGAGCCAGCGGCCCATGGGGACCTCAAGGAGGGGACTCCGAGGCCCTGCCCAGGTCAGTGCCCAGCTCAGGGCAGGTGGCGGGGGCAGGGATGCGAGAGGCAGCAGCCCAGTCCCCATGTTCTGTCCCCTCACAGGTTCCTACCCCCGGCTTCTTCTCCACACTGCGGCTGATGACGA
27404	ircombthreeway	ARHGAP33	82	55	137	8.94121	12.6201	-5	-7.3	-8.5	-8.7	-1.2	-1.8	0	3.01511	4.43576	-1.42065	5.33606	-0.0308485	0.467146	0.200247		90 alt 90					863	98	0.924973	1	2	-5.0256					CGAAATGGGCCGCATTGCTCCGCTATGATGGAGGAGCCAGCGGCCCATGGGGACCTCAAGGAGGGGACTCCGAGGCCCTGCCCAGGTCAGTGCCCAGCTCAGGGCAGGTGGCGGGGGCAGGGATGCGAGAGGCAGCAGCCCAGTCCCCATGTTCTGTCCCCTCACAGGTTCCTACCCCCGGCTTCTTCTCCACACTGCGGCTGATGACGA
27405	ircombthreeway	ARHGAP33	82	55	137	8.94121	12.6201	-5	-7.3	-8.5	-8.7	-1.2	-1.8	0	3.19111	4.43576	-1.24465			-0.294856	-0.561754		alt alt 119					3425	1456	0.899895	0	0						CGAAATGGGCCGCATTGCATGCGGTTTCAAGAGGAGCCAGCGGCCCATGGGGACCTCAAGGAGGGGACTCCGAGGCCCTGCCCAGGTCAGTGCCCAGCTCAGGGCAGGTGGCGGGGGCAGGGATGCGAGAGGCAGCAGCCCAGTCCCCATGTTCTGTCCCCTCACAGGTTCCTACCCCCGGCTTCTTCTCCACACTGCGGCTGATGACGA
27406	ircombthreeway	ARHGAP33	82	55	137	8.94121	12.6201	-5	-7.3	-8.5	-8.7	-1.2	-1.8	0	4.22226	4.43576	-0.213498	5.52157	0.154668	0.245432	-0.0214665		alt 119 119					3815	677	0.862147	1	3	-3.71748	-0.507322	0.526425	0.528153	0.302981	CGAAATGGGCCGCATTGCCGCATCTGGCTCGAGGAGCCAGCGGCCCATGGGGACCTCAAGGAGGGGACTCCGAGGCCCTGCCCAGGTCAGTGCCCAGCTCAGGGCAGGTGGCGGGGGCAGGGATGCGAGAGGCAGCAGCCCAGTCCCCATGTTCTGTCCCCTCACAGGTTCCTACCCCCGGCTTCTTCTCCACACTGCGGCTGATGACGA
27407	ircombthreeway	ARHGAP33	82	55	137	8.94121	12.6201	-5	-7.3	-8.5	-8.7	-1.2	-1.8	0	4.3491	4.43576	-0.0866558	4.66898	-0.69793	0.202665	-0.0642336		119 119 119					7590	1421	0.878676	2	3	-0.558307	2.06227		2.99941		CGAAATGGGCCGCATTGCTGCGTTCCACCAGAGGAGCCAGCGGCCCATGGGGACCTCAAGGAGGGGACTCCGAGGCCCTGCCCAGGTCAGTGCCCAGCTCAGGGCAGGTGGCGGGGGCAGGGATGCGAGAGGCAGCAGCCCAGTCCCCATGTTCTGTCCCCTCACAGGTTCCTACCCCCGGCTTCTTCTCCACACTGCGGCTGATGACGA
27408	ircombthreeway	ARHGAP33	82	55	137	8.94121	12.6201	-5	-7.3	-8.5	-8.7	-1.2	-1.8	0	4.12372	4.43576	-0.312034	5.47885	0.111941	0.195807	-0.0710918		alt 119 alt					3834	705	0.905099	1	3	-3.21419	-0.0335791	1.04824	0.996968	0.824794	CGAAATGGGCCGCATTGCCTAGTTACACCAGAGGAGCCAGCGGCCCATGGGGACCTCAAGGAGGGGACTCCGAGGCCCTGCCCAGGTCAGTGCCCAGCTCAGGGCAGGTGGCGGGGGCAGGGATGCGAGAGGCAGCAGCCCAGTCCCCATGTTCTGTCCCCTCACAGGTTCCTACCCCCGGCTTCTTCTCCACACTGCGGCTGATGACGA
27409	ircombthreeway	ARHGAP33	82	55	137	8.94121	12.6201	-5	-7.3	-8.5	-8.7	-1.2	-1.8	0	3.48281	4.43576	-0.95295	5.22277	-0.144132	0.757096	0.490197		119 119 alt					1559	109	0.91868	1	2	-5.63367		-1.13182		-1.35526	CGAAATGGGCCGCATTGCTACCCCTACCTCGAGGAGCCAGCGGCCCATGGGGACCTCAAGGAGGGGACTCCGAGGCCCTGCCCAGGTCAGTGCCCAGCTCAGGGCAGGTGGCGGGGGCAGGGATGCGAGAGGCAGCAGCCCAGTCCCCATGTTCTGTCCCCTCACAGGTTCCTACCCCCGGCTTCTTCTCCACACTGCGGCTGATGACGA
27410	ircombthreeway	ARHGAP33	82	55	137	8.94121	12.6201	-5	-7.3	-8.5	-8.7	-1.2	-1.8	0	3.79118	4.43576	-0.644576	5.84019	0.473281	0.0438953	-0.223003		119 alt alt					5136	1302	0.849487	2	2	-3.64695	-0.216467		0.855757		CGAAATGGGCCGCATTGCTGTTGCGGTCCTGAGGAGCCAGCGGCCCATGGGGACCTCAAGGAGGGGACTCCGAGGCCCTGCCCAGGTCAGTGCCCAGCTCAGGGCAGGTGGCGGGGGCAGGGATGCGAGAGGCAGCAGCCCAGTCCCCATGTTCTGTCCCCTCACAGGTTCCTACCCCCGGCTTCTTCTCCACACTGCGGCTGATGACGA
27411	ircombthreeway	ARHGAP33	82	55	137	8.94121	12.6201	-5	-7.3	-8.5	-8.7	-1.2	-1.8	0	3.68094	4.43576	-0.75482	5.44952	0.0826158	0.31622	0.049321		119 alt 119					3802	635	0.812393	1	2	-4.19177	-1.03144	0.11489	-0.00427446	-0.108554	CGAAATGGGCCGCATTGCACGTCCTCCCTGGAGGAGCCAGCGGCCCATGGGGACCTCAAGGAGGGGACTCCGAGGCCCTGCCCAGGTCAGTGCCCAGCTCAGGGCAGGTGGCGGGGGCAGGGATGCGAGAGGCAGCAGCCCAGTCCCCATGTTCTGTCCCCTCACAGGTTCCTACCCCCGGCTTCTTCTCCACACTGCGGCTGATGACGA
27412	ircombthreeway	SNRNP27	85	53	138	6.91262	11.5499	0	-3.1	-1.8	0	0	-1.2	0	8.68825	7.07049	1.61776			0.998807	0.528867		alt alt 17					827	37	0.952765	0	0						CGAAATGGGCCGCATTGCATCGTTCACCTCTTGTATTTAACTTGCATTCAAAAAACAGGATCTCAGTTCTCCTTTCTTGTAAAGTAAGAAAATCTTATTTATGATATATGCAGTTAACTTACCTTGCTCAACAGAAGAAAGGTTAAATATTACATTTTTTTCTTTTAGGAAATATCATTTGTGGCAGGCGTCCACTGCGGCTGATGACGA
27413	ircombthreeway	SNRNP27	85	53	138	6.91262	11.5499	0	-3.1	-1.8	0	0	-1.2	0	8.19252	7.07049	1.12203	6.72467	0.39146	1.03251	0.562568		alt 17 17					3229	212	0.613179	1	1	-6.12034	-2.07824	0.12046			CGAAATGGGCCGCATTGCAGAATAACCGGGTTGTATTTAACTTGCATTCAAAAAACAGGATCTCAGTTCTCCTTTCTTGTAAAGTAAGAAAATCTTATTTATGATATATGCAGTTAACTTACCTTGCTCAACAGAAGAAAGGTTAAATATTACATTTTTTTCTTTTAGGAAATATCATTTGTGGCAGGCGTCCACTGCGGCTGATGACGA
27414	ircombthreeway	SNRNP27	85	53	138	6.91262	11.5499	0	-3.1	-1.8	0	0	-1.2	0	6.19377	7.07049	-0.876719	6.66898	0.335769	0.147567	-0.322374		17 17 17					742	151	0.88756	1	1	-7.4527		-1.65507			CGAAATGGGCCGCATTGCTGCAAAAGCACATTGTATTTAACTTGCATTCAAAAAACAGGATCTCAGTTCTCCTTTCTTGTAAAGTAAGAAAATCTTATTTATGATATATGCAGTTAACTTACCTTGCTCAACAGAAGAAAGGTTAAATATTACATTTTTTTCTTTTAGGAAATATCATTTGTGGCAGGCGTCCACTGCGGCTGATGACGA
27415	ircombthreeway	SNRNP27	85	53	138	6.91262	11.5499	0	-3.1	-1.8	0	0	-1.2	0	7.58871	7.07049	0.518224						alt 17 alt					387	0	0.811321	0	0						CGAAATGGGCCGCATTGCATCCTTTACTCCTTGTATTTAACTTGCATTCAAAAAACAGGATCTCAGTTCTCCTTTCTTGTAAAGTAAGAAAATCTTATTTATGATATATGCAGTTAACTTACCTTGCTCAACAGAAGAAAGGTTAAATATTACATTTTTTTCTTTTAGGAAATATCATTTGTGGCAGGCGTCCACTGCGGCTGATGACGA
27416	ircombthreeway	SNRNP27	85	53	138	6.91262	11.5499	0	-3.1	-1.8	0	0	-1.2	0	7.47573	7.07049	0.405243			1.86234	1.3924		17 17 alt					179	2	0.881773	0	0						CGAAATGGGCCGCATTGCTTGGCCGGGTCTTTGTATTTAACTTGCATTCAAAAAACAGGATCTCAGTTCTCCTTTCTTGTAAAGTAAGAAAATCTTATTTATGATATATGCAGTTAACTTACCTTGCTCAACAGAAGAAAGGTTAAATATTACATTTTTTTCTTTTAGGAAATATCATTTGTGGCAGGCGTCCACTGCGGCTGATGACGA
27417	ircombthreeway	SNRNP27	85	53	138	6.91262	11.5499	0	-3.1	-1.8	0	0	-1.2	0	7.84639	7.07049	0.775895			0.896564	0.426624		17 alt alt					1618	87	0.94289	0	0						CGAAATGGGCCGCATTGCTATGCTTTTCGTTTGTATTTAACTTGCATTCAAAAAACAGGATCTCAGTTCTCCTTTCTTGTAAAGTAAGAAAATCTTATTTATGATATATGCAGTTAACTTACCTTGCTCAACAGAAGAAAGGTTAAATATTACATTTTTTTCTTTTAGGAAATATCATTTGTGGCAGGCGTCCACTGCGGCTGATGACGA
27418	ircombthreeway	SNRNP27	85	53	138	6.91262	11.5499	0	-3.1	-1.8	0	0	-1.2	0	7.37069	7.07049	0.300197	5.82838	-0.504833	0.486103	0.0161622		17 alt 17					1665	184	0.920398	1	1	-4.17695		-0.0398189			CGAAATGGGCCGCATTGCGCACCTTCACATTTGTATTTAACTTGCATTCAAAAAACAGGATCTCAGTTCTCCTTTCTTGTAAAGTAAGAAAATCTTATTTATGATATATGCAGTTAACTTACCTTGCTCAACAGAAGAAAGGTTAAATATTACATTTTTTTCTTTTAGGAAATATCATTTGTGGCAGGCGTCCACTGCGGCTGATGACGA
27419	ircombthreeway	SNRNP27	85	53	138	6.91262	11.5499	0	-3.1	-1.8	0	0	-1.2	0	7.69813	7.07049	0.627635	6.54189	0.20868	0.239537	-0.230403		alt alt 71					626	104	0.930163	1	2	-4.5848		0.705863			CGAAATGGGCCGCATTGCCGCCCGAAGGCGTTGTATTTAACTTGCATTCAAAAAACAGGATCTCAGTTCTCCTTTCTTGTAAAGTAAGAAAATCTTATTTATGATATATGCAGTTAACTTACCTTGCTCAACAGAAGAAAGGTTAAATATTACATTTTTTTCTTTTAGGAAATATCATTTGTGGCAGGCGTCCACTGCGGCTGATGACGA
27420	ircombthreeway	SNRNP27	85	53	138	6.91262	11.5499	0	-3.1	-1.8	0	0	-1.2	0	7.2384	7.07049	0.167914			0.531188	0.0612478		alt 71 71					304	31	0.924012	0	0						CGAAATGGGCCGCATTGCAATCCTGGTTCGTTGTATTTAACTTGCATTCAAAAAACAGGATCTCAGTTCTCCTTTCTTGTAAAGTAAGAAAATCTTATTTATGATATATGCAGTTAACTTACCTTGCTCAACAGAAGAAAGGTTAAATATTACATTTTTTTCTTTTAGGAAATATCATTTGTGGCAGGCGTCCACTGCGGCTGATGACGA
27421	ircombthreeway	SNRNP27	85	53	138	6.91262	11.5499	0	-3.1	-1.8	0	0	-1.2	0	6.99678	7.07049	-0.0737143	6.40286	0.0696481	0.508663	0.0387229		71 71 71					901	93	0.948421	1	1	-7.19161					CGAAATGGGCCGCATTGCCTACTAACCTATTTGTATTTAACTTGCATTCAAAAAACAGGATCTCAGTTCTCCTTTCTTGTAAAGTAAGAAAATCTTATTTATGATATATGCAGTTAACTTACCTTGCTCAACAGAAGAAAGGTTAAATATTACATTTTTTTCTTTTAGGAAATATCATTTGTGGCAGGCGTCCACTGCGGCTGATGACGA
27422	ircombthreeway	SNRNP27	85	53	138	6.91262	11.5499	0	-3.1	-1.8	0	0	-1.2	0	7.46148	7.07049	0.390989	5.57775	-0.755469	0.322697	-0.147243		alt 71 alt					2127	299	0.954668	1	2	-3.2241	0.0248945	0.997974			CGAAATGGGCCGCATTGCGCTGCCGAATGTTTGTATTTAACTTGCATTCAAAAAACAGGATCTCAGTTCTCCTTTCTTGTAAAGTAAGAAAATCTTATTTATGATATATGCAGTTAACTTACCTTGCTCAACAGAAGAAAGGTTAAATATTACATTTTTTTCTTTTAGGAAATATCATTTGTGGCAGGCGTCCACTGCGGCTGATGACGA
27423	ircombthreeway	SNRNP27	85	53	138	6.91262	11.5499	0	-3.1	-1.8	0	0	-1.2	0	6.38658	7.07049	-0.683909			0.38568	-0.0842603		71 71 alt					508	72	0.850921	0	0						CGAAATGGGCCGCATTGCGCACGAGCCCTTTTGTATTTAACTTGCATTCAAAAAACAGGATCTCAGTTCTCCTTTCTTGTAAAGTAAGAAAATCTTATTTATGATATATGCAGTTAACTTACCTTGCTCAACAGAAGAAAGGTTAAATATTACATTTTTTTCTTTTAGGAAATATCATTTGTGGCAGGCGTCCACTGCGGCTGATGACGA
27424	ircombthreeway	SNRNP27	85	53	138	6.91262	11.5499	0	-3.1	-1.8	0	0	-1.2	0	7.74281	7.07049	0.672324	6.8427	0.509488	0.606471	0.136531		71 alt alt					2152	188	0.949272	1	1	-6.79309		-0.0313502			CGAAATGGGCCGCATTGCCGTCTGCTACCCTTGTATTTAACTTGCATTCAAAAAACAGGATCTCAGTTCTCCTTTCTTGTAAAGTAAGAAAATCTTATTTATGATATATGCAGTTAACTTACCTTGCTCAACAGAAGAAAGGTTAAATATTACATTTTTTTCTTTTAGGAAATATCATTTGTGGCAGGCGTCCACTGCGGCTGATGACGA
27425	ircombthreeway	SNRNP27	85	53	138	6.91262	11.5499	0	-3.1	-1.8	0	0	-1.2	0	8.11634	7.07049	1.04585	6.50339	0.170176	-0.284416	-0.754356		71 alt 71					557	224	0.934564	1	1	-5.56261	-1.67352	-0.521352			CGAAATGGGCCGCATTGCTGGGGCGTCTATTTGTATTTAACTTGCATTCAAAAAACAGGATCTCAGTTCTCCTTTCTTGTAAAGTAAGAAAATCTTATTTATGATATATGCAGTTAACTTACCTTGCTCAACAGAAGAAAGGTTAAATATTACATTTTTTTCTTTTAGGAAATATCATTTGTGGCAGGCGTCCACTGCGGCTGATGACGA
27426	ircombthreeway	SNRNP27	85	53	138	6.91262	11.5499	0	-3.1	-1.8	0	0	-1.2	0	7.22538	7.07049	0.154889	6.11643	-0.216785	0.35512	-0.114821		alt alt 79					2109	283	0.946589	2	2	-0.890998	2.7305				CGAAATGGGCCGCATTGCGGGATTTCACTTTTGTATTTAACTTGCATTCAAAAAACAGGATCTCAGTTCTCCTTTCTTGTAAAGTAAGAAAATCTTATTTATGATATATGCAGTTAACTTACCTTGCTCAACAGAAGAAAGGTTAAATATTACATTTTTTTCTTTTAGGAAATATCATTTGTGGCAGGCGTCCACTGCGGCTGATGACGA
27427	ircombthreeway	SNRNP27	85	53	138	6.91262	11.5499	0	-3.1	-1.8	0	0	-1.2	0	7.62571	7.07049	0.555218			0.295281	-0.174659		alt 79 79					397	62	0.900227	0	0						CGAAATGGGCCGCATTGCTTGGAGCCGAACTTGTATTTAACTTGCATTCAAAAAACAGGATCTCAGTTCTCCTTTCTTGTAAAGTAAGAAAATCTTATTTATGATATATGCAGTTAACTTACCTTGCTCAACAGAAGAAAGGTTAAATATTACATTTTTTTCTTTTAGGAAATATCATTTGTGGCAGGCGTCCACTGCGGCTGATGACGA
27428	ircombthreeway	SNRNP27	85	53	138	6.91262	11.5499	0	-3.1	-1.8	0	0	-1.2	0	6.8633	7.07049	-0.207189			0.629867	0.159926		79 79 79					822	75	0.873539	0	0						CGAAATGGGCCGCATTGCATAAAGGAAGAATTGTATTTAACTTGCATTCAAAAAACAGGATCTCAGTTCTCCTTTCTTGTAAAGTAAGAAAATCTTATTTATGATATATGCAGTTAACTTACCTTGCTCAACAGAAGAAAGGTTAAATATTACATTTTTTTCTTTTAGGAAATATCATTTGTGGCAGGCGTCCACTGCGGCTGATGACGA
27429	ircombthreeway	SNRNP27	85	53	138	6.91262	11.5499	0	-3.1	-1.8	0	0	-1.2	0	7.76377	7.07049	0.693275	6.39488	0.0616645	0.250408	-0.219532		alt 79 alt					1965	333	0.895216	1	1	-6.02822	-2.21417	-1.22644			CGAAATGGGCCGCATTGCACATGCTACTGTTTGTATTTAACTTGCATTCAAAAAACAGGATCTCAGTTCTCCTTTCTTGTAAAGTAAGAAAATCTTATTTATGATATATGCAGTTAACTTACCTTGCTCAACAGAAGAAAGGTTAAATATTACATTTTTTTCTTTTAGGAAATATCATTTGTGGCAGGCGTCCACTGCGGCTGATGACGA
27430	ircombthreeway	SNRNP27	85	53	138	6.91262	11.5499	0	-3.1	-1.8	0	0	-1.2	0	7.62205	7.07049	0.551561			1.22333	0.753386		79 79 alt					198	6	0.961165	0	0						CGAAATGGGCCGCATTGCTCCGCATCTGTCTTGTATTTAACTTGCATTCAAAAAACAGGATCTCAGTTCTCCTTTCTTGTAAAGTAAGAAAATCTTATTTATGATATATGCAGTTAACTTACCTTGCTCAACAGAAGAAAGGTTAAATATTACATTTTTTTCTTTTAGGAAATATCATTTGTGGCAGGCGTCCACTGCGGCTGATGACGA
27431	ircombthreeway	SNRNP27	85	53	138	6.91262	11.5499	0	-3.1	-1.8	0	0	-1.2	0	7.06111	7.07049	-0.00937887	6.00533	-0.327884	0.738687	0.268747		79 alt alt					3498	244	0.950027	2	2	-3.22871	0.315964				CGAAATGGGCCGCATTGCTCGACGAATACATTGTATTTAACTTGCATTCAAAAAACAGGATCTCAGTTCTCCTTTCTTGTAAAGTAAGAAAATCTTATTTATGATATATGCAGTTAACTTACCTTGCTCAACAGAAGAAAGGTTAAATATTACATTTTTTTCTTTTAGGAAATATCATTTGTGGCAGGCGTCCACTGCGGCTGATGACGA
27432	ircombthreeway	SNRNP27	85	53	138	6.91262	11.5499	0	-3.1	-1.8	0	0	-1.2	0	7.14296	7.07049	0.0724676			0.947387	0.477447		79 alt 79					854	44	0.902748	0	0						CGAAATGGGCCGCATTGCAGTTTATCTCGCTTGTATTTAACTTGCATTCAAAAAACAGGATCTCAGTTCTCCTTTCTTGTAAAGTAAGAAAATCTTATTTATGATATATGCAGTTAACTTACCTTGCTCAACAGAAGAAAGGTTAAATATTACATTTTTTTCTTTTAGGAAATATCATTTGTGGCAGGCGTCCACTGCGGCTGATGACGA
27433	ircombthreeway	SNRNP27	85	53	138	6.91262	11.5499	0	-3.1	-1.8	0	0	-1.2	0	8.04849	7.07049	0.977996	6.24459	-0.0886252	0.379126	-0.090814		alt alt 106					1063	145	0.894029	1	2	-3.64476		0.813442			CGAAATGGGCCGCATTGCACTACGGACGGATTGTATTTAACTTGCATTCAAAAAACAGGATCTCAGTTCTCCTTTCTTGTAAAGTAAGAAAATCTTATTTATGATATATGCAGTTAACTTACCTTGCTCAACAGAAGAAAGGTTAAATATTACATTTTTTTCTTTTAGGAAATATCATTTGTGGCAGGCGTCCACTGCGGCTGATGACGA
27434	ircombthreeway	SNRNP27	85	53	138	6.91262	11.5499	0	-3.1	-1.8	0	0	-1.2	0	8.17592	7.07049	1.10543			1.01883	0.548888		alt 106 106					1451	63	0.948986	0	0						CGAAATGGGCCGCATTGCCCACCTGCAAAATTGTATTTAACTTGCATTCAAAAAACAGGATCTCAGTTCTCCTTTCTTGTAAAGTAAGAAAATCTTATTTATGATATATGCAGTTAACTTACCTTGCTCAACAGAAGAAAGGTTAAATATTACATTTTTTTCTTTTAGGAAATATCATTTGTGGCAGGCGTCCACTGCGGCTGATGACGA
27435	ircombthreeway	SNRNP27	85	53	138	6.91262	11.5499	0	-3.1	-1.8	0	0	-1.2	0	8.47573	7.07049	1.40524			2.25104	1.7811		106 106 106					714	4	0.909554	0	0						CGAAATGGGCCGCATTGCATTATCTATTGCTTGTATTTAACTTGCATTCAAAAAACAGGATCTCAGTTCTCCTTTCTTGTAAAGTAAGAAAATCTTATTTATGATATATGCAGTTAACTTACCTTGCTCAACAGAAGAAAGGTTAAATATTACATTTTTTTCTTTTAGGAAATATCATTTGTGGCAGGCGTCCACTGCGGCTGATGACGA
27436	ircombthreeway	SNRNP27	85	53	138	6.91262	11.5499	0	-3.1	-1.8	0	0	-1.2	0	6.90251	7.07049	-0.167978	6.58823	0.25502	0.78208	0.31214		alt 106 alt					2654	173	0.944484	1	1	-6.48308		-0.899038			CGAAATGGGCCGCATTGCCCCGCAATCACTTTGTATTTAACTTGCATTCAAAAAACAGGATCTCAGTTCTCCTTTCTTGTAAAGTAAGAAAATCTTATTTATGATATATGCAGTTAACTTACCTTGCTCAACAGAAGAAAGGTTAAATATTACATTTTTTTCTTTTAGGAAATATCATTTGTGGCAGGCGTCCACTGCGGCTGATGACGA
27437	ircombthreeway	SNRNP27	85	53	138	6.91262	11.5499	0	-3.1	-1.8	0	0	-1.2	0	6.94121	7.07049	-0.12928	6.65902	0.325811	0.581245	0.111304		106 106 alt					1115	103	0.936975	1	1	-6.48116		-0.638268			CGAAATGGGCCGCATTGCCTATCTACTTACTTGTATTTAACTTGCATTCAAAAAACAGGATCTCAGTTCTCCTTTCTTGTAAAGTAAGAAAATCTTATTTATGATATATGCAGTTAACTTACCTTGCTCAACAGAAGAAAGGTTAAATATTACATTTTTTTCTTTTAGGAAATATCATTTGTGGCAGGCGTCCACTGCGGCTGATGACGA
27438	ircombthreeway	SNRNP27	85	53	138	6.91262	11.5499	0	-3.1	-1.8	0	0	-1.2	0	7.61805	7.07049	0.547561	6.13775	-0.195465	1.1415	0.67156		106 alt alt					4344	155	0.937824	2	2	-3.95195					CGAAATGGGCCGCATTGCAAAGACGGGATCTTGTATTTAACTTGCATTCAAAAAACAGGATCTCAGTTCTCCTTTCTTGTAAAGTAAGAAAATCTTATTTATGATATATGCAGTTAACTTACCTTGCTCAACAGAAGAAAGGTTAAATATTACATTTTTTTCTTTTAGGAAATATCATTTGTGGCAGGCGTCCACTGCGGCTGATGACGA
27439	ircombthreeway	SNRNP27	85	53	138	6.91262	11.5499	0	-3.1	-1.8	0	0	-1.2	0	7.97039	7.07049	0.899903			1.3082	0.838263		106 alt 106					1259	40	0.793821	0	0						CGAAATGGGCCGCATTGCGGAATGTCCTGCTTGTATTTAACTTGCATTCAAAAAACAGGATCTCAGTTCTCCTTTCTTGTAAAGTAAGAAAATCTTATTTATGATATATGCAGTTAACTTACCTTGCTCAACAGAAGAAAGGTTAAATATTACATTTTTTTCTTTTAGGAAATATCATTTGTGGCAGGCGTCCACTGCGGCTGATGACGA
27440	ircombthreeway	SPAG6	85	53	138	8.7553	10.9652	-3.6	-8.8	-5.9	-3.6	0	0	-0.3	-3.04826	-3.96192	0.913663	3.44185	0.87727	-0.612624	0.248183		alt alt 17					1363	1290	0.692933	2	3	-1.26229	0.509728		1.24318		CGAAATGGGCCGCATTGCCACCTGATGGACGAGGAGGGCAGACGGCGGCGGGGGCGCCATGAGTCAGAGGCAGGTGCTGCAAGGTAGGGCCGAGGCGGGCAGGTGCCCTAACTAGCTGGCGCCGAGAGACCCGGGTGCGGTGGGCTCCACCGACTCTCTCTCCCGCAGTGTTCGAGCAATACCAGAAGGCCCCACTGCGGCTGATGACGA
27441	ircombthreeway	SPAG6	85	53	138	8.7553	10.9652	-3.6	-8.8	-5.9	-3.6	0	0	-0.3	-0.746243	-3.96192	3.21567	1.93127	-0.633316	-0.0897999	0.771007		alt 17 17					581	355	0.442161	1	1	-2.58397	-1.85653	-0.671923	-1.29731	-0.742986	CGAAATGGGCCGCATTGCTACTCTTGTTCAGAGGAGGGCAGACGGCGGCGGGGGCGCCATGAGTCAGAGGCAGGTGCTGCAAGGTAGGGCCGAGGCGGGCAGGTGCCCTAACTAGCTGGCGCCGAGAGACCCGGGTGCGGTGGGCTCCACCGACTCTCTCTCCCGCAGTGTTCGAGCAATACCAGAAGGCCCCACTGCGGCTGATGACGA
27442	ircombthreeway	SPAG6	85	53	138	8.7553	10.9652	-3.6	-8.8	-5.9	-3.6	0	0	-0.3	-4.61143	-3.96192	-0.649517	2.59685	0.032266	-0.528658	0.332149		17 17 17					687	670	0.583192	1	1	-3.41696	-2.22927	-0.904655	-1.59328	-0.975717	CGAAATGGGCCGCATTGCAAAGCCGTCTTAGAGGAGGGCAGACGGCGGCGGGGGCGCCATGAGTCAGAGGCAGGTGCTGCAAGGTAGGGCCGAGGCGGGCAGGTGCCCTAACTAGCTGGCGCCGAGAGACCCGGGTGCGGTGGGCTCCACCGACTCTCTCTCCCGCAGTGTTCGAGCAATACCAGAAGGCCCCACTGCGGCTGATGACGA
27443	ircombthreeway	SPAG6	85	53	138	8.7553	10.9652	-3.6	-8.8	-5.9	-3.6	0	0	-0.3	-3.45128	-3.96192	0.510634	2.55653	-0.00804869	-0.665525	0.195282		alt 17 alt					1349	1617	0.598492	1	1	-3.30406	-2.14424	-0.854801	-1.5129	-0.925864	CGAAATGGGCCGCATTGCAACTCGCTGCTCGAGGAGGGCAGACGGCGGCGGGGGCGCCATGAGTCAGAGGCAGGTGCTGCAAGGTAGGGCCGAGGCGGGCAGGTGCCCTAACTAGCTGGCGCCGAGAGACCCGGGTGCGGTGGGCTCCACCGACTCTCTCTCCCGCAGTGTTCGAGCAATACCAGAAGGCCCCACTGCGGCTGATGACGA
27444	ircombthreeway	SPAG6	85	53	138	8.7553	10.9652	-3.6	-8.8	-5.9	-3.6	0	0	-0.3	-3.61343	-3.96192	0.348489	2.4398	-0.12478	-1.03471	-0.173903		17 17 alt					1218	2084	0.784288	1	1	-3.56936	-2.49026	-1.304	-1.87239	-1.37507	CGAAATGGGCCGCATTGCTGGCGCCCTGCAGAGGAGGGCAGACGGCGGCGGGGGCGCCATGAGTCAGAGGCAGGTGCTGCAAGGTAGGGCCGAGGCGGGCAGGTGCCCTAACTAGCTGGCGCCGAGAGACCCGGGTGCGGTGGGCTCCACCGACTCTCTCTCCCGCAGTGTTCGAGCAATACCAGAAGGCCCCACTGCGGCTGATGACGA
27445	ircombthreeway	SPAG6	85	53	138	8.7553	10.9652	-3.6	-8.8	-5.9	-3.6	0	0	-0.3	-4.05198	-3.96192	-0.0900596	1.96132	-0.60326	-1.19764	-0.336832		17 alt alt					809	2061	0.694421	1	1	-1.50481	-0.75659	0.210788	-0.193904	0.139725	CGAAATGGGCCGCATTGCCAAGGAATGCATGAGGAGGGCAGACGGCGGCGGGGGCGCCATGAGTCAGAGGCAGGTGCTGCAAGGTAGGGCCGAGGCGGGCAGGTGCCCTAACTAGCTGGCGCCGAGAGACCCGGGTGCGGTGGGCTCCACCGACTCTCTCTCCCGCAGTGTTCGAGCAATACCAGAAGGCCCCACTGCGGCTGATGACGA
27446	ircombthreeway	SPAG6	85	53	138	8.7553	10.9652	-3.6	-8.8	-5.9	-3.6	0	0	-0.3	-3.49185	-3.96192	0.470065	2.33809	-0.226491	-1.20201	-0.341204		17 alt 17					686	1588	0.769921	1	1	-3.17807	-2.16931	-1.0487	-1.56317	-1.11977	CGAAATGGGCCGCATTGCGGCTTTTCTGGCGAGGAGGGCAGACGGCGGCGGGGGCGCCATGAGTCAGAGGCAGGTGCTGCAAGGTAGGGCCGAGGCGGGCAGGTGCCCTAACTAGCTGGCGCCGAGAGACCCGGGTGCGGTGGGCTCCACCGACTCTCTCTCCCGCAGTGTTCGAGCAATACCAGAAGGCCCCACTGCGGCTGATGACGA
27447	ircombthreeway	SPAG6	85	53	138	8.7553	10.9652	-3.6	-8.8	-5.9	-3.6	0	0	-0.3	-4.5567	-3.96192	-0.594787	1.76601	-0.798575	-1.2652	-0.404388		alt alt 71					1423	3819	0.739221	1	2	-0.839454	-0.226294	0.656644	0.313864	0.585582	CGAAATGGGCCGCATTGCATAGCGCCATTTGAGGAGGGCAGACGGCGGCGGGGGCGCCATGAGTCAGAGGCAGGTGCTGCAAGGTAGGGCCGAGGCGGGCAGGTGCCCTAACTAGCTGGCGCCGAGAGACCCGGGTGCGGTGGGCTCCACCGACTCTCTCTCCCGCAGTGTTCGAGCAATACCAGAAGGCCCCACTGCGGCTGATGACGA
27448	ircombthreeway	SPAG6	85	53	138	8.7553	10.9652	-3.6	-8.8	-5.9	-3.6	0	0	-0.3	-3.23502	-3.96192	0.726898	2.38226	-0.182326	-0.953493	-0.092686		alt 71 71					677	1375	0.57568	1	1	-3.3067	-2.26741	-1.08102	-1.65617	-1.15209	CGAAATGGGCCGCATTGCCATGATGGCGCCGAGGAGGGCAGACGGCGGCGGGGGCGCCATGAGTCAGAGGCAGGTGCTGCAAGGTAGGGCCGAGGCGGGCAGGTGCCCTAACTAGCTGGCGCCGAGAGACCCGGGTGCGGTGGGCTCCACCGACTCTCTCTCCCGCAGTGTTCGAGCAATACCAGAAGGCCCCACTGCGGCTGATGACGA
27449	ircombthreeway	SPAG6	85	53	138	8.7553	10.9652	-3.6	-8.8	-5.9	-3.6	0	0	-0.3	-3.51221	-3.96192	0.449712	2.04772	-0.516859	-0.644221	0.216586		71 71 71					757	986	0.531228	1	1	-2.37511	-1.56714	-0.448284	-0.994486	-0.519346	CGAAATGGGCCGCATTGCCTCACTACCAATGAGGAGGGCAGACGGCGGCGGGGGCGCCATGAGTCAGAGGCAGGTGCTGCAAGGTAGGGCCGAGGCGGGCAGGTGCCCTAACTAGCTGGCGCCGAGAGACCCGGGTGCGGTGGGCTCCACCGACTCTCTCTCCCGCAGTGTTCGAGCAATACCAGAAGGCCCCACTGCGGCTGATGACGA
27450	ircombthreeway	SPAG6	85	53	138	8.7553	10.9652	-3.6	-8.8	-5.9	-3.6	0	0	-0.3	-4.17823	-3.96192	-0.216311	2.39599	-0.168597	-0.904138	-0.0433313		alt 71 alt					1471	2113	0.748601	1	1	-2.80924	-1.76045	-0.559655	-1.14763	-0.630718	CGAAATGGGCCGCATTGCCTCTTTTACGCTGAGGAGGGCAGACGGCGGCGGGGGCGCCATGAGTCAGAGGCAGGTGCTGCAAGGTAGGGCCGAGGCGGGCAGGTGCCCTAACTAGCTGGCGCCGAGAGACCCGGGTGCGGTGGGCTCCACCGACTCTCTCTCCCGCAGTGTTCGAGCAATACCAGAAGGCCCCACTGCGGCTGATGACGA
27451	ircombthreeway	SPAG6	85	53	138	8.7553	10.9652	-3.6	-8.8	-5.9	-3.6	0	0	-0.3	-4.58789	-3.96192	-0.625974	2.29622	-0.26836	-1.01746	-0.156653		71 71 alt					1027	2063	0.648768	1	1	-2.41981	-1.44001	-0.295819	-0.838693	-0.366881	CGAAATGGGCCGCATTGCCTGACTCAAGGGGAGGAGGGCAGACGGCGGCGGGGGCGCCATGAGTCAGAGGCAGGTGCTGCAAGGTAGGGCCGAGGCGGGCAGGTGCCCTAACTAGCTGGCGCCGAGAGACCCGGGTGCGGTGGGCTCCACCGACTCTCTCTCCCGCAGTGTTCGAGCAATACCAGAAGGCCCCACTGCGGCTGATGACGA
27452	ircombthreeway	SPAG6	85	53	138	8.7553	10.9652	-3.6	-8.8	-5.9	-3.6	0	0	-0.3	-3.66025	-3.96192	0.301667	3.06083	0.496251	-0.864615	-0.00380767		71 alt alt					955	1799	0.533818	1	1	-3.18806	-1.67952	-0.453071	-0.990016	-0.524134	CGAAATGGGCCGCATTGCAGGACGATTTTCGAGGAGGGCAGACGGCGGCGGGGGCGCCATGAGTCAGAGGCAGGTGCTGCAAGGTAGGGCCGAGGCGGGCAGGTGCCCTAACTAGCTGGCGCCGAGAGACCCGGGTGCGGTGGGCTCCACCGACTCTCTCTCCCGCAGTGTTCGAGCAATACCAGAAGGCCCCACTGCGGCTGATGACGA
27453	ircombthreeway	SPAG6	85	53	138	8.7553	10.9652	-3.6	-8.8	-5.9	-3.6	0	0	-0.3	-3.68233	-3.96192	0.279587	3.07903	0.514443	-1.22598	-0.365176		71 alt 71					1536	4080	0.698817	1	1	-3.38735	-1.86623	-0.720347	-1.17463	-0.791409	CGAAATGGGCCGCATTGCAGCTCGTTCTTGGAGGAGGGCAGACGGCGGCGGGGGCGCCATGAGTCAGAGGCAGGTGCTGCAAGGTAGGGCCGAGGCGGGCAGGTGCCCTAACTAGCTGGCGCCGAGAGACCCGGGTGCGGTGGGCTCCACCGACTCTCTCTCCCGCAGTGTTCGAGCAATACCAGAAGGCCCCACTGCGGCTGATGACGA
27454	ircombthreeway	SPAG6	85	53	138	8.7553	10.9652	-3.6	-8.8	-5.9	-3.6	0	0	-0.3	-4.17414	-3.96192	-0.21222	2.62815	0.0635659	-1.18956	-0.32875		alt alt 79					1086	2710	0.699292	1	1	-3.493	-2.28366	-1.09159	-1.64406	-1.16265	CGAAATGGGCCGCATTGCCTGAACTGCTACGAGGAGGGCAGACGGCGGCGGGGGCGCCATGAGTCAGAGGCAGGTGCTGCAAGGTAGGGCCGAGGCGGGCAGGTGCCCTAACTAGCTGGCGCCGAGAGACCCGGGTGCGGTGGGCTCCACCGACTCTCTCTCCCGCAGTGTTCGAGCAATACCAGAAGGCCCCACTGCGGCTGATGACGA
27455	ircombthreeway	SPAG6	85	53	138	8.7553	10.9652	-3.6	-8.8	-5.9	-3.6	0	0	-0.3	-4.18763	-3.96192	-0.225709	2.83222	0.26764	-0.954291	-0.0934835		alt 79 79					1211	2077	0.682638	1	1	-2.95388	-1.60342	-0.355034	-0.940283	-0.426097	CGAAATGGGCCGCATTGCTCTTTCCGCGTTGAGGAGGGCAGACGGCGGCGGGGGCGCCATGAGTCAGAGGCAGGTGCTGCAAGGTAGGGCCGAGGCGGGCAGGTGCCCTAACTAGCTGGCGCCGAGAGACCCGGGTGCGGTGGGCTCCACCGACTCTCTCTCCCGCAGTGTTCGAGCAATACCAGAAGGCCCCACTGCGGCTGATGACGA
27456	ircombthreeway	SPAG6	85	53	138	8.7553	10.9652	-3.6	-8.8	-5.9	-3.6	0	0	-0.3	-4.0201	-3.96192	-0.0581835	2.44578	-0.118801	-0.948662	-0.0878548		79 79 79					844	1714	0.571042	1	1	-3.48247	-2.39924	-1.19355	-1.78067	-1.26461	CGAAATGGGCCGCATTGCCATAGCTCACTCGAGGAGGGCAGACGGCGGCGGGGGCGCCATGAGTCAGAGGCAGGTGCTGCAAGGTAGGGCCGAGGCGGGCAGGTGCCCTAACTAGCTGGCGCCGAGAGACCCGGGTGCGGTGGGCTCCACCGACTCTCTCTCCCGCAGTGTTCGAGCAATACCAGAAGGCCCCACTGCGGCTGATGACGA
27457	ircombthreeway	SPAG6	85	53	138	8.7553	10.9652	-3.6	-8.8	-5.9	-3.6	0	0	-0.3	-4.09592	-3.96192	-0.134007	2.26428	-0.300302	-0.75016	0.110647		alt 79 alt					1267	1542	0.680451	1	1	-2.34211	-1.38439	-0.196695	-0.78676	-0.267757	CGAAATGGGCCGCATTGCCAAGTCCATTCAGAGGAGGGCAGACGGCGGCGGGGGCGCCATGAGTCAGAGGCAGGTGCTGCAAGGTAGGGCCGAGGCGGGCAGGTGCCCTAACTAGCTGGCGCCGAGAGACCCGGGTGCGGTGGGCTCCACCGACTCTCTCTCCCGCAGTGTTCGAGCAATACCAGAAGGCCCCACTGCGGCTGATGACGA
27458	ircombthreeway	SPAG6	85	53	138	8.7553	10.9652	-3.6	-8.8	-5.9	-3.6	0	0	-0.3	-4.49694	-3.96192	-0.535027	3.02351	0.458932	-0.876399	-0.0155923		79 79 alt					2075	2813	0.756747	2	2	-0.549459	0.933274		1.61848		CGAAATGGGCCGCATTGCCGCTGTCTGCCAGAGGAGGGCAGACGGCGGCGGGGGCGCCATGAGTCAGAGGCAGGTGCTGCAAGGTAGGGCCGAGGCGGGCAGGTGCCCTAACTAGCTGGCGCCGAGAGACCCGGGTGCGGTGGGCTCCACCGACTCTCTCTCCCGCAGTGTTCGAGCAATACCAGAAGGCCCCACTGCGGCTGATGACGA
27459	ircombthreeway	SPAG6	85	53	138	8.7553	10.9652	-3.6	-8.8	-5.9	-3.6	0	0	-0.3	-4.47007	-3.96192	-0.50815	2.6839	0.11932	-0.943276	-0.0824688		79 alt alt					996	1780	0.642995	1	1	-2.87065	-1.62276	-0.373881	-0.976726	-0.444944	CGAAATGGGCCGCATTGCATGGAGGGCTTGGAGGAGGGCAGACGGCGGCGGGGGCGCCATGAGTCAGAGGCAGGTGCTGCAAGGTAGGGCCGAGGCGGGCAGGTGCCCTAACTAGCTGGCGCCGAGAGACCCGGGTGCGGTGGGCTCCACCGACTCTCTCTCCCGCAGTGTTCGAGCAATACCAGAAGGCCCCACTGCGGCTGATGACGA
27460	ircombthreeway	SPAG6	85	53	138	8.7553	10.9652	-3.6	-8.8	-5.9	-3.6	0	0	-0.3	-4.23567	-3.96192	-0.273755	3.24431	0.679726	-0.968915	-0.108108		79 alt 79					1111	2308	0.577743	2	3	-1.0033	0.632116		1.34278		CGAAATGGGCCGCATTGCTTTGGCGGAGCAGAGGAGGGCAGACGGCGGCGGGGGCGCCATGAGTCAGAGGCAGGTGCTGCAAGGTAGGGCCGAGGCGGGCAGGTGCCCTAACTAGCTGGCGCCGAGAGACCCGGGTGCGGTGGGCTCCACCGACTCTCTCTCCCGCAGTGTTCGAGCAATACCAGAAGGCCCCACTGCGGCTGATGACGA
27461	ircombthreeway	SPAG6	85	53	138	8.7553	10.9652	-3.6	-8.8	-5.9	-3.6	0	0	-0.3	-3.24544	-3.96192	0.716482	2.4751	-0.0894815	-0.993068	-0.132261		alt alt 106					1279	2337	0.684323	1	1	-3.60963	-2.50613	-1.30212	-1.88418	-1.37318	CGAAATGGGCCGCATTGCGGTCGTCATGCGGAGGAGGGCAGACGGCGGCGGGGGCGCCATGAGTCAGAGGCAGGTGCTGCAAGGTAGGGCCGAGGCGGGCAGGTGCCCTAACTAGCTGGCGCCGAGAGACCCGGGTGCGGTGGGCTCCACCGACTCTCTCTCCCGCAGTGTTCGAGCAATACCAGAAGGCCCCACTGCGGCTGATGACGA
27462	ircombthreeway	SPAG6	85	53	138	8.7553	10.9652	-3.6	-8.8	-5.9	-3.6	0	0	-0.3	-2.86419	-3.96192	1.09773	2.42828	-0.136299	-1.15046	-0.289649		alt 106 106					1325	3204	0.675331	1	1	-3.22172	-2.15059	-0.991479	-1.53405	-1.06254	CGAAATGGGCCGCATTGCGGAGGAAACGGCGAGGAGGGCAGACGGCGGCGGGGGCGCCATGAGTCAGAGGCAGGTGCTGCAAGGTAGGGCCGAGGCGGGCAGGTGCCCTAACTAGCTGGCGCCGAGAGACCCGGGTGCGGTGGGCTCCACCGACTCTCTCTCCCGCAGTGTTCGAGCAATACCAGAAGGCCCCACTGCGGCTGATGACGA
27463	ircombthreeway	SPAG6	85	53	138	8.7553	10.9652	-3.6	-8.8	-5.9	-3.6	0	0	-0.3	-4.99548	-3.96192	-1.03357	2.52138	-0.043206	-0.47698	0.383827		106 106 106					658	731	0.468995	1	2	-1.00239	0.13311	1.45464	0.760394	1.38358	CGAAATGGGCCGCATTGCATGTTTAATTGGGAGGAGGGCAGACGGCGGCGGGGGCGCCATGAGTCAGAGGCAGGTGCTGCAAGGTAGGGCCGAGGCGGGCAGGTGCCCTAACTAGCTGGCGCCGAGAGACCCGGGTGCGGTGGGCTCCACCGACTCTCTCTCCCGCAGTGTTCGAGCAATACCAGAAGGCCCCACTGCGGCTGATGACGA
27464	ircombthreeway	SPAG6	85	53	138	8.7553	10.9652	-3.6	-8.8	-5.9	-3.6	0	0	-0.3	-6.97728	-3.96192	-3.01536	2.42937	-0.135215	-0.953171	-0.0923639		alt 106 alt					635	1324	0.560459	1	1	-3.46744	-2.39556	-1.19527	-1.77889	-1.26634	CGAAATGGGCCGCATTGCGCGGAATCTAAAGAGGAGGGCAGACGGCGGCGGGGGCGCCATGAGTCAGAGGCAGGTGCTGCAAGGTAGGGCCGAGGCGGGCAGGTGCCCTAACTAGCTGGCGCCGAGAGACCCGGGTGCGGTGGGCTCCACCGACTCTCTCTCCCGCAGTGTTCGAGCAATACCAGAAGGCCCCACTGCGGCTGATGACGA
27465	ircombthreeway	SPAG6	85	53	138	8.7553	10.9652	-3.6	-8.8	-5.9	-3.6	0	0	-0.3	-4.06609	-3.96192	-0.104171	3.45663	0.892046	-1.36255	-0.501742		106 106 alt					1136	4947	0.53737	1	2	-2.71764	-0.935403	-0.017602	-0.200244	-0.0886647	CGAAATGGGCCGCATTGCAGTTCCCTCCAAGAGGAGGGCAGACGGCGGCGGGGGCGCCATGAGTCAGAGGCAGGTGCTGCAAGGTAGGGCCGAGGCGGGCAGGTGCCCTAACTAGCTGGCGCCGAGAGACCCGGGTGCGGTGGGCTCCACCGACTCTCTCTCCCGCAGTGTTCGAGCAATACCAGAAGGCCCCACTGCGGCTGATGACGA
27466	ircombthreeway	SPAG6	85	53	138	8.7553	10.9652	-3.6	-8.8	-5.9	-3.6	0	0	-0.3	-2.20712	-3.96192	1.7548	3.13165	0.567067	-0.227777	0.63303		106 alt alt					1410	1268	0.379645	1	3	-1.84078	-0.283266	1.05075	0.414409	0.979684	CGAAATGGGCCGCATTGCGCCGGACGCGTCGAGGAGGGCAGACGGCGGCGGGGGCGCCATGAGTCAGAGGCAGGTGCTGCAAGGTAGGGCCGAGGCGGGCAGGTGCCCTAACTAGCTGGCGCCGAGAGACCCGGGTGCGGTGGGCTCCACCGACTCTCTCTCCCGCAGTGTTCGAGCAATACCAGAAGGCCCCACTGCGGCTGATGACGA
27467	ircombthreeway	SPAG6	85	53	138	8.7553	10.9652	-3.6	-8.8	-5.9	-3.6	0	0	-0.3	-2.84221	-3.96192	1.11971	2.47636	-0.0882231	-1.05514	-0.194334		106 alt 106					907	2427	0.519176	1	1	-3.4817	-2.37733	-1.18587	-1.75523	-1.25693	CGAAATGGGCCGCATTGCGGGAGAAAATTGGAGGAGGGCAGACGGCGGCGGGGGCGCCATGAGTCAGAGGCAGGTGCTGCAAGGTAGGGCCGAGGCGGGCAGGTGCCCTAACTAGCTGGCGCCGAGAGACCCGGGTGCGGTGGGCTCCACCGACTCTCTCTCCCGCAGTGTTCGAGCAATACCAGAAGGCCCCACTGCGGCTGATGACGA
27468	ircombthreeway	TTC9C	85	53	138	6.62408	9.17501	-5.1	-6.4	0	-4.4	0	-1	-4.4	-1.31238	-1.93029	0.617909	3.52183	0.081568	-1.25045	0.190464		alt alt 17					317	1159	0.529215	1	1	-3.47404	-1.64672	-0.749287	-0.515309	-0.516448	CGAAATGGGCCGCATTGCTACGGTTTAGTCAGTAGAAACAAGCAAACCGCAGGTCCCTGTGGGGGGACTCTCCAGGAAGAAGGGTAATTTCCTGCCTCCTTAAATTGGCTGCTACTGTCAGTTATTTGCTCCCAACCCCAGAGCTTCACTTGCTCCTTCACTTCCCAGTTCCGCAAGAACCGTGGGCGACACCACTGCGGCTGATGACGA
27469	ircombthreeway	TTC9C	85	53	138	6.62408	9.17501	-5.1	-6.4	0	-4.4	0	-1	-4.4	-3.40696	-1.93029	-1.47667	3.75249	0.312235	-0.813595	0.627319		alt 17 17					325	415	0.722222	2	3	-1.233	0.753827		1.91185		CGAAATGGGCCGCATTGCATTGGACATGTTAGTAGAAACAAGCAAACCGCAGGTCCCTGTGGGGGGACTCTCCAGGAAGAAGGGTAATTTCCTGCCTCCTTAAATTGGCTGCTACTGTCAGTTATTTGCTCCCAACCCCAGAGCTTCACTTGCTCCTTCACTTCCCAGTTCCGCAAGAACCGTGGGCGACACCACTGCGGCTGATGACGA
27470	ircombthreeway	TTC9C	85	53	138	6.62408	9.17501	-5.1	-6.4	0	-4.4	0	-1	-4.4	-1.13015	-1.93029	0.800146	4.25167	0.811413	-1.19866	0.242258		17 17 17					456	1260	0.64135	1	1	-3.64027	-1.30825	-0.585144	-0.0926591	-0.352305	CGAAATGGGCCGCATTGCCGCATTGAATCGAGTAGAAACAAGCAAACCGCAGGTCCCTGTGGGGGGACTCTCCAGGAAGAAGGGTAATTTCCTGCCTCCTTAAATTGGCTGCTACTGTCAGTTATTTGCTCCCAACCCCAGAGCTTCACTTGCTCCTTCACTTCCCAGTTCCGCAAGAACCGTGGGCGACACCACTGCGGCTGATGACGA
27471	ircombthreeway	TTC9C	85	53	138	6.62408	9.17501	-5.1	-6.4	0	-4.4	0	-1	-4.4	-2.41761	-1.93029	-0.487318	3.63986	0.199605	-0.465653	0.975261		alt 17 alt					222	161	0.704762	1	1	-4.77756		-1.88577		-1.65293	CGAAATGGGCCGCATTGCTTTATTTTGACGAGTAGAAACAAGCAAACCGCAGGTCCCTGTGGGGGGACTCTCCAGGAAGAAGGGTAATTTCCTGCCTCCTTAAATTGGCTGCTACTGTCAGTTATTTGCTCCCAACCCCAGAGCTTCACTTGCTCCTTCACTTCCCAGTTCCGCAAGAACCGTGGGCGACACCACTGCGGCTGATGACGA
27472	ircombthreeway	TTC9C	85	53	138	6.62408	9.17501	-5.1	-6.4	0	-4.4	0	-1	-4.4	-1.63035	-1.93029	0.299939	3.95709	0.51683	-1.23318	0.207734		17 17 alt					299	932	0.602823	1	2	-2.91557	-0.787261	-0.109641	0.394356	0.123198	CGAAATGGGCCGCATTGCATAACTTGGTCCAGTAGAAACAAGCAAACCGCAGGTCCCTGTGGGGGGACTCTCCAGGAAGAAGGGTAATTTCCTGCCTCCTTAAATTGGCTGCTACTGTCAGTTATTTGCTCCCAACCCCAGAGCTTCACTTGCTCCTTCACTTCCCAGTTCCGCAAGAACCGTGGGCGACACCACTGCGGCTGATGACGA
27473	ircombthreeway	TTC9C	85	53	138	6.62408	9.17501	-5.1	-6.4	0	-4.4	0	-1	-4.4	-1.17403	-1.93029	0.756264	3.88606	0.445798	-1.05627	0.384648		17 alt alt					254	618	0.572072	1	2	-2.9529	-0.873711	-0.139075	0.299714	0.0937641	CGAAATGGGCCGCATTGCGTCTCGCTGCATAGTAGAAACAAGCAAACCGCAGGTCCCTGTGGGGGGACTCTCCAGGAAGAAGGGTAATTTCCTGCCTCCTTAAATTGGCTGCTACTGTCAGTTATTTGCTCCCAACCCCAGAGCTTCACTTGCTCCTTCACTTCCCAGTTCCGCAAGAACCGTGGGCGACACCACTGCGGCTGATGACGA
27474	ircombthreeway	TTC9C	85	53	138	6.62408	9.17501	-5.1	-6.4	0	-4.4	0	-1	-4.4		-1.93029		4.85766	1.4174	-1.29012	0.150796		17 alt 17					100	476	0.434783	1	1	-0.142272	2.60878	3.74365	3.89428	3.97649	CGAAATGGGCCGCATTGCTTTATGGACAATAGTAGAAACAAGCAAACCGCAGGTCCCTGTGGGGGGACTCTCCAGGAAGAAGGGTAATTTCCTGCCTCCTTAAATTGGCTGCTACTGTCAGTTATTTGCTCCCAACCCCAGAGCTTCACTTGCTCCTTCACTTCCCAGTTCCGCAAGAACCGTGGGCGACACCACTGCGGCTGATGACGA
27475	ircombthreeway	TTC9C	85	53	138	6.62408	9.17501	-5.1	-6.4	0	-4.4	0	-1	-4.4	-1.83354	-1.93029	0.0967546	7.08682	3.64656	-1.10599	0.334927		alt alt 71					178	474	0.56869	0	0	-6.5	-2.20747		-0.66486		CGAAATGGGCCGCATTGCAACTTTAACTATAGTAGAAACAAGCAAACCGCAGGTCCCTGTGGGGGGACTCTCCAGGAAGAAGGGTAATTTCCTGCCTCCTTAAATTGGCTGCTACTGTCAGTTATTTGCTCCCAACCCCAGAGCTTCACTTGCTCCTTCACTTCCCAGTTCCGCAAGAACCGTGGGCGACACCACTGCGGCTGATGACGA
27476	ircombthreeway	TTC9C	85	53	138	6.62408	9.17501	-5.1	-6.4	0	-4.4	0	-1	-4.4	-1.13845	-1.93029	0.791847	4.18432	0.74406	-1.07613	0.364785		alt 71 71					445	1120	0.571979	1	1	-4.04808	-1.76265	-1.04289	-0.554818	-0.810052	CGAAATGGGCCGCATTGCTTAAGAAGTCGGAGTAGAAACAAGCAAACCGCAGGTCCCTGTGGGGGGACTCTCCAGGAAGAAGGGTAATTTCCTGCCTCCTTAAATTGGCTGCTACTGTCAGTTATTTGCTCCCAACCCCAGAGCTTCACTTGCTCCTTCACTTCCCAGTTCCGCAAGAACCGTGGGCGACACCACTGCGGCTGATGACGA
27477	ircombthreeway	TTC9C	85	53	138	6.62408	9.17501	-5.1	-6.4	0	-4.4	0	-1	-4.4	-1.60454	-1.93029	0.325755	3.77754	0.33728	-1.2414	0.199517		71 71 71					493	1551	0.605651	1	1	-4.21812	-2.21397	-1.47085	-1.05307	-1.23801	CGAAATGGGCCGCATTGCGCGAGGCCCCTTAGTAGAAACAAGCAAACCGCAGGTCCCTGTGGGGGGACTCTCCAGGAAGAAGGGTAATTTCCTGCCTCCTTAAATTGGCTGCTACTGTCAGTTATTTGCTCCCAACCCCAGAGCTTCACTTGCTCCTTCACTTCCCAGTTCCGCAAGAACCGTGGGCGACACCACTGCGGCTGATGACGA
27478	ircombthreeway	TTC9C	85	53	138	6.62408	9.17501	-5.1	-6.4	0	-4.4	0	-1	-4.4	-1.33278	-1.93029	0.597518	2.89072	-0.549542	-1.11095	0.329963		alt 71 alt					373	927	0.614498	1	2	-1.4095	-0.0185972	1.19222	1.04002	1.42506	CGAAATGGGCCGCATTGCAAAATGATATCAAGTAGAAACAAGCAAACCGCAGGTCCCTGTGGGGGGACTCTCCAGGAAGAAGGGTAATTTCCTGCCTCCTTAAATTGGCTGCTACTGTCAGTTATTTGCTCCCAACCCCAGAGCTTCACTTGCTCCTTCACTTCCCAGTTCCGCAAGAACCGTGGGCGACACCACTGCGGCTGATGACGA
27479	ircombthreeway	TTC9C	85	53	138	6.62408	9.17501	-5.1	-6.4	0	-4.4	0	-1	-4.4	-1.47032	-1.93029	0.459973	3.92401	0.483751	-1.05799	0.382922		71 71 alt					181	416	0.607383	1	2	-3.32118	-1.21575	-0.493497	-0.0379453	-0.260658	CGAAATGGGCCGCATTGCGATCTAGGAGTCAGTAGAAACAAGCAAACCGCAGGTCCCTGTGGGGGGACTCTCCAGGAAGAAGGGTAATTTCCTGCCTCCTTAAATTGGCTGCTACTGTCAGTTATTTGCTCCCAACCCCAGAGCTTCACTTGCTCCTTCACTTCCCAGTTCCGCAAGAACCGTGGGCGACACCACTGCGGCTGATGACGA
27480	ircombthreeway	TTC9C	85	53	138	6.62408	9.17501	-5.1	-6.4	0	-4.4	0	-1	-4.4	-1.47846	-1.93029	0.451831	4.14559	0.705328	-1.40757	0.0333427		71 alt alt					337	1369	0.621771	1	1	-3.83447	-1.57582	-0.935785	-0.372459	-0.702946	CGAAATGGGCCGCATTGCGAAACCGGGACCAGTAGAAACAAGCAAACCGCAGGTCCCTGTGGGGGGACTCTCCAGGAAGAAGGGTAATTTCCTGCCTCCTTAAATTGGCTGCTACTGTCAGTTATTTGCTCCCAACCCCAGAGCTTCACTTGCTCCTTCACTTCCCAGTTCCGCAAGAACCGTGGGCGACACCACTGCGGCTGATGACGA
27481	ircombthreeway	TTC9C	85	53	138	6.62408	9.17501	-5.1	-6.4	0	-4.4	0	-1	-4.4	-1.3744	-1.93029	0.555898	4.21463	0.774375	-1.53534	-0.0944274		71 alt 71					582	2494	0.732075	1	1	-4.7337	-2.4273	-1.79115	-1.21597	-1.55831	CGAAATGGGCCGCATTGCCTAGCCGGGGAGAGTAGAAACAAGCAAACCGCAGGTCCCTGTGGGGGGACTCTCCAGGAAGAAGGGTAATTTCCTGCCTCCTTAAATTGGCTGCTACTGTCAGTTATTTGCTCCCAACCCCAGAGCTTCACTTGCTCCTTCACTTCCCAGTTCCGCAAGAACCGTGGGCGACACCACTGCGGCTGATGACGA
27482	ircombthreeway	TTC9C	85	53	138	6.62408	9.17501	-5.1	-6.4	0	-4.4	0	-1	-4.4	-1.24604	-1.93029	0.68425	3.93828	0.498019	-1.41065	0.0302677		alt alt 79					408	1691	0.612613	1	3	-2.41056	-0.295259	0.350077	0.884189	0.582917	CGAAATGGGCCGCATTGCCCTCGCGGGCTGAGTAGAAACAAGCAAACCGCAGGTCCCTGTGGGGGGACTCTCCAGGAAGAAGGGTAATTTCCTGCCTCCTTAAATTGGCTGCTACTGTCAGTTATTTGCTCCCAACCCCAGAGCTTCACTTGCTCCTTCACTTCCCAGTTCCGCAAGAACCGTGGGCGACACCACTGCGGCTGATGACGA
27483	ircombthreeway	TTC9C	85	53	138	6.62408	9.17501	-5.1	-6.4	0	-4.4	0	-1	-4.4	-2.23417	-1.93029	-0.303876	4.76375	1.32349	-1.43388	0.00702959		alt 79 79					348	1413	0.650467	1	1	-1.52445	1.16166	2.21551	2.43632	2.44835	CGAAATGGGCCGCATTGCCCGAGGACTCTGAGTAGAAACAAGCAAACCGCAGGTCCCTGTGGGGGGACTCTCCAGGAAGAAGGGTAATTTCCTGCCTCCTTAAATTGGCTGCTACTGTCAGTTATTTGCTCCCAACCCCAGAGCTTCACTTGCTCCTTCACTTCCCAGTTCCGCAAGAACCGTGGGCGACACCACTGCGGCTGATGACGA
27484	ircombthreeway	TTC9C	85	53	138	6.62408	9.17501	-5.1	-6.4	0	-4.4	0	-1	-4.4	-1.74108	-1.93029	0.189212	3.18026	-0.259994	-0.948229	0.492685		79 79 79					152	394	0.447059	1	2	-1.88118	-0.290057	0.874465	0.80196	1.1073	CGAAATGGGCCGCATTGCATAATGTTTCACAGTAGAAACAAGCAAACCGCAGGTCCCTGTGGGGGGACTCTCCAGGAAGAAGGGTAATTTCCTGCCTCCTTAAATTGGCTGCTACTGTCAGTTATTTGCTCCCAACCCCAGAGCTTCACTTGCTCCTTCACTTCCCAGTTCCGCAAGAACCGTGGGCGACACCACTGCGGCTGATGACGA
27485	ircombthreeway	TTC9C	85	53	138	6.62408	9.17501	-5.1	-6.4	0	-4.4	0	-1	-4.4	-2	-1.93029	-0.0697066	3.53743	0.0971718	-1.31025	0.130663		alt 79 alt					250	878	0.609756	1	1	-3.46046	-1.62235	-0.747729	-0.489136	-0.514889	CGAAATGGGCCGCATTGCGTCGCTCTTTATAGTAGAAACAAGCAAACCGCAGGTCCCTGTGGGGGGACTCTCCAGGAAGAAGGGTAATTTCCTGCCTCCTTAAATTGGCTGCTACTGTCAGTTATTTGCTCCCAACCCCAGAGCTTCACTTGCTCCTTCACTTCCCAGTTCCGCAAGAACCGTGGGCGACACCACTGCGGCTGATGACGA
27486	ircombthreeway	TTC9C	85	53	138	6.62408	9.17501	-5.1	-6.4	0	-4.4	0	-1	-4.4	-1.28644	-1.93029	0.643854	4.31365	0.873396	-1.66525	-0.224336		79 79 alt					368	2053	0.700952	1	1	-4.85786	-2.48298	-1.82111	-1.26024	-1.58827	CGAAATGGGCCGCATTGCTCGAGCTCCTCGAGTAGAAACAAGCAAACCGCAGGTCCCTGTGGGGGGACTCTCCAGGAAGAAGGGTAATTTCCTGCCTCCTTAAATTGGCTGCTACTGTCAGTTATTTGCTCCCAACCCCAGAGCTTCACTTGCTCCTTCACTTCCCAGTTCCGCAAGAACCGTGGGCGACACCACTGCGGCTGATGACGA
27487	ircombthreeway	TTC9C	85	53	138	6.62408	9.17501	-5.1	-6.4	0	-4.4	0	-1	-4.4	-1.52546	-1.93029	0.404832	4.19734	0.757083	-1.76386	-0.322948		79 alt alt					256	1604	0.737752	1	1	-4.19334	-1.8989	-1.31697	-0.68957	-1.08413	CGAAATGGGCCGCATTGCTGCCGGCGAACAAGTAGAAACAAGCAAACCGCAGGTCCCTGTGGGGGGACTCTCCAGGAAGAAGGGTAATTTCCTGCCTCCTTAAATTGGCTGCTACTGTCAGTTATTTGCTCCCAACCCCAGAGCTTCACTTGCTCCTTCACTTCCCAGTTCCGCAAGAACCGTGGGCGACACCACTGCGGCTGATGACGA
27488	ircombthreeway	TTC9C	85	53	138	6.62408	9.17501	-5.1	-6.4	0	-4.4	0	-1	-4.4	-1.11608	-1.93029	0.814216	4.21042	0.770161	-1.45156	-0.0106455		79 alt 79					586	2531	0.630108	1	1	-4.6596	-2.35611	-1.70435	-1.14527	-1.47151	CGAAATGGGCCGCATTGCCTAGAGGGCGCCAGTAGAAACAAGCAAACCGCAGGTCCCTGTGGGGGGACTCTCCAGGAAGAAGGGTAATTTCCTGCCTCCTTAAATTGGCTGCTACTGTCAGTTATTTGCTCCCAACCCCAGAGCTTCACTTGCTCCTTCACTTCCCAGTTCCGCAAGAACCGTGGGCGACACCACTGCGGCTGATGACGA
27489	ircombthreeway	TTC9C	85	53	138	6.62408	9.17501	-5.1	-6.4	0	-4.4	0	-1	-4.4	-1.00992	-1.93029	0.920378	4.09217	0.651914	-1.72358	-0.282668		alt alt 106					437	2586	0.729549	1	1	-3.4976	-1.27588	-0.70974	-0.0786813	-0.4769	CGAAATGGGCCGCATTGCCGTCTCCGGTCCAGTAGAAACAAGCAAACCGCAGGTCCCTGTGGGGGGACTCTCCAGGAAGAAGGGTAATTTCCTGCCTCCTTAAATTGGCTGCTACTGTCAGTTATTTGCTCCCAACCCCAGAGCTTCACTTGCTCCTTCACTTCCCAGTTCCGCAAGAACCGTGGGCGACACCACTGCGGCTGATGACGA
27490	ircombthreeway	TTC9C	85	53	138	6.62408	9.17501	-5.1	-6.4	0	-4.4	0	-1	-4.4	-1.19058	-1.93029	0.739715	3.70207	0.261817	-1.42023	0.0206856		alt 106 106					430	1840	0.603086	1	2	-1.85398	0.097981	0.845275	1.25018	1.07811	CGAAATGGGCCGCATTGCACACCACGACTAAGTAGAAACAAGCAAACCGCAGGTCCCTGTGGGGGGACTCTCCAGGAAGAAGGGTAATTTCCTGCCTCCTTAAATTGGCTGCTACTGTCAGTTATTTGCTCCCAACCCCAGAGCTTCACTTGCTCCTTCACTTCCCAGTTCCGCAAGAACCGTGGGCGACACCACTGCGGCTGATGACGA
27491	ircombthreeway	TTC9C	85	53	138	6.62408	9.17501	-5.1	-6.4	0	-4.4	0	-1	-4.4	-2.08179	-1.93029	-0.151501	3.74418	0.303921	-1.63675	-0.195832		106 106 106					157	1237	0.472892	1	2	-1.50759	0.473489	1.1522	1.63055	1.38504	CGAAATGGGCCGCATTGCAACGGGCGAAAAAGTAGAAACAAGCAAACCGCAGGTCCCTGTGGGGGGACTCTCCAGGAAGAAGGGTAATTTCCTGCCTCCTTAAATTGGCTGCTACTGTCAGTTATTTGCTCCCAACCCCAGAGCTTCACTTGCTCCTTCACTTCCCAGTTCCGCAAGAACCGTGGGCGACACCACTGCGGCTGATGACGA
27492	ircombthreeway	TTC9C	85	53	138	6.62408	9.17501	-5.1	-6.4	0	-4.4	0	-1	-4.4		-1.93029		4.17098	0.73072	-1.65734	-0.216422		alt 106 alt					83	463	0.691667	1	1	-3.52724	-1.25103	-0.655978	-0.0447401	-0.423139	CGAAATGGGCCGCATTGCAGTCTTAAGCGAAGTAGAAACAAGCAAACCGCAGGTCCCTGTGGGGGGACTCTCCAGGAAGAAGGGTAATTTCCTGCCTCCTTAAATTGGCTGCTACTGTCAGTTATTTGCTCCCAACCCCAGAGCTTCACTTGCTCCTTCACTTCCCAGTTCCGCAAGAACCGTGGGCGACACCACTGCGGCTGATGACGA
27493	ircombthreeway	TTC9C	85	53	138	6.62408	9.17501	-5.1	-6.4	0	-4.4	0	-1	-4.4	-0.922595	-1.93029	1.0077	4.19222	0.751961	-1.4144	0.0265127		106 106 alt					194	971	0.510526	1	1	-4.24712	-1.95622	-1.30378	-0.747485	-1.07094	CGAAATGGGCCGCATTGCACTGCCTCATCGAGTAGAAACAAGCAAACCGCAGGTCCCTGTGGGGGGACTCTCCAGGAAGAAGGGTAATTTCCTGCCTCCTTAAATTGGCTGCTACTGTCAGTTATTTGCTCCCAACCCCAGAGCTTCACTTGCTCCTTCACTTCCCAGTTCCGCAAGAACCGTGGGCGACACCACTGCGGCTGATGACGA
27494	ircombthreeway	TTC9C	85	53	138	6.62408	9.17501	-5.1	-6.4	0	-4.4	0	-1	-4.4	-0.782195	-1.93029	1.1481	4.00466	0.564399	-1.46891	-0.027996		106 alt alt					427	1606	0.745201	1	2	-3.84151	-1.68031	-1.05968	-0.493207	-0.82684	CGAAATGGGCCGCATTGCATTCTCCAAGGGAGTAGAAACAAGCAAACCGCAGGTCCCTGTGGGGGGACTCTCCAGGAAGAAGGGTAATTTCCTGCCTCCTTAAATTGGCTGCTACTGTCAGTTATTTGCTCCCAACCCCAGAGCTTCACTTGCTCCTTCACTTCCCAGTTCCGCAAGAACCGTGGGCGACACCACTGCGGCTGATGACGA
27495	ircombthreeway	TTC9C	85	53	138	6.62408	9.17501	-5.1	-6.4	0	-4.4	0	-1	-4.4		-1.93029		2.6558	-0.784462	-1.3057	0.135213		106 alt 106					86	340	0.5375	2	2	-1.07537	0.153084		1.18461		CGAAATGGGCCGCATTGCCATAGCATTATTAGTAGAAACAAGCAAACCGCAGGTCCCTGTGGGGGGACTCTCCAGGAAGAAGGGTAATTTCCTGCCTCCTTAAATTGGCTGCTACTGTCAGTTATTTGCTCCCAACCCCAGAGCTTCACTTGCTCCTTCACTTCCCAGTTCCGCAAGAACCGTGGGCGACACCACTGCGGCTGATGACGA
27496	ircombthreeway	WRAP53	85	53	138	8.56441	8.84339	-4.4	-5.1	-3.8	-2.8	-1.9	-0.7	0	1.89408	2.58813	-0.694053	6.67494	0.302694	0.231712	0.805641		alt alt 17					1316	254	0.811344	1	1	-5.0956	-1.08788	0.746416	-0.927667	0.0688082	CGAAATGGGCCGCATTGCACTTATTTCTTGGCCTCTCCTCCCGGGAGTCTTCTGCCTACTCCCAGAAGAGGAGGGAAGCACAGGTGGGTTTCTTTAGCTCTGCGTCGGATCCCTGAGAACTTCGAACCATCCTGGCTGAGGCTAATCTCCGCTGTGCTTCCTCTGCAGTATGAAGACTTTGGAGACTCAACCCACTGCGGCTGATGACGA
27497	ircombthreeway	WRAP53	85	53	138	8.56441	8.84339	-4.4	-5.1	-3.8	-2.8	-1.9	-0.7	0	2.5225	2.58813	-0.0656337	6.66254	0.290296	-0.644248	-0.0703195		alt 17 17					1592	1231	0.894885	1	1	-4.81065	-0.811507	0.794033	-0.652725	0.116426	CGAAATGGGCCGCATTGCGCAAGATACTGCGCCTCTCCTCCCGGGAGTCTTCTGCCTACTCCCAGAAGAGGAGGGAAGCACAGGTGGGTTTCTTTAGCTCTGCGTCGGATCCCTGAGAACTTCGAACCATCCTGGCTGAGGCTAATCTCCGCTGTGCTTCCTCTGCAGTATGAAGACTTTGGAGACTCAACCCACTGCGGCTGATGACGA
27498	ircombthreeway	WRAP53	85	53	138	8.56441	8.84339	-4.4	-5.1	-3.8	-2.8	-1.9	-0.7	0	2.8271	2.58813	0.238965	6.74571	0.373463	-0.0312004	0.542728		17 17 17					1595	442	0.882678	1	1	-6.12817	-2.07151	-0.0049644	-1.90314	-0.682572	CGAAATGGGCCGCATTGCAGTTTAAATCTAGCCTCTCCTCCCGGGAGTCTTCTGCCTACTCCCAGAAGAGGAGGGAAGCACAGGTGGGTTTCTTTAGCTCTGCGTCGGATCCCTGAGAACTTCGAACCATCCTGGCTGAGGCTAATCTCCGCTGTGCTTCCTCTGCAGTATGAAGACTTTGGAGACTCAACCCACTGCGGCTGATGACGA
27499	ircombthreeway	WRAP53	85	53	138	8.56441	8.84339	-4.4	-5.1	-3.8	-2.8	-1.9	-0.7	0	2.18621	2.58813	-0.401918	6.59694	0.224689	-0.169859	0.40407		alt 17 alt					1521	618	0.761642	1	2	-4.2061	-0.252322	1.2161	-0.101107	0.538491	CGAAATGGGCCGCATTGCGTTCAACAAGCCGCCTCTCCTCCCGGGAGTCTTCTGCCTACTCCCAGAAGAGGAGGGAAGCACAGGTGGGTTTCTTTAGCTCTGCGTCGGATCCCTGAGAACTTCGAACCATCCTGGCTGAGGCTAATCTCCGCTGTGCTTCCTCTGCAGTATGAAGACTTTGGAGACTCAACCCACTGCGGCTGATGACGA
27500	ircombthreeway	WRAP53	85	53	138	8.56441	8.84339	-4.4	-5.1	-3.8	-2.8	-1.9	-0.7	0	2.31559	2.58813	-0.272546	6.27627	-0.0959778	-0.311847	0.262082		17 17 alt					2726	1497	0.716991	1	3	-3.39603	0.335999	0.985884	0.450228	0.308276	CGAAATGGGCCGCATTGCTCATCACAACCCGCCTCTCCTCCCGGGAGTCTTCTGCCTACTCCCAGAAGAGGAGGGAAGCACAGGTGGGTTTCTTTAGCTCTGCGTCGGATCCCTGAGAACTTCGAACCATCCTGGCTGAGGCTAATCTCCGCTGTGCTTCCTCTGCAGTATGAAGACTTTGGAGACTCAACCCACTGCGGCTGATGACGA
27501	ircombthreeway	WRAP53	85	53	138	8.56441	8.84339	-4.4	-5.1	-3.8	-2.8	-1.9	-0.7	0	2.6912	2.58813	0.103063	5.82311	-0.549142	-0.73988	-0.165951		17 alt alt					2066	2072	0.811469	2	3	-1.35542	2.06325		2.12521		CGAAATGGGCCGCATTGCGTCCGTCATAGGGCCTCTCCTCCCGGGAGTCTTCTGCCTACTCCCAGAAGAGGAGGGAAGCACAGGTGGGTTTCTTTAGCTCTGCGTCGGATCCCTGAGAACTTCGAACCATCCTGGCTGAGGCTAATCTCCGCTGTGCTTCCTCTGCAGTATGAAGACTTTGGAGACTCAACCCACTGCGGCTGATGACGA
27502	ircombthreeway	WRAP53	85	53	138	8.56441	8.84339	-4.4	-5.1	-3.8	-2.8	-1.9	-0.7	0	1.14663	2.58813	-1.4415	6.11308	-0.259164	-0.266099	0.30783		17 alt 17					5017	2162	0.845467	1	2	-3.30216	0.31703	0.809184	0.412437	0.131577	CGAAATGGGCCGCATTGCCTTACTCCGGAAGCCTCTCCTCCCGGGAGTCTTCTGCCTACTCCCAGAAGAGGAGGGAAGCACAGGTGGGTTTCTTTAGCTCTGCGTCGGATCCCTGAGAACTTCGAACCATCCTGGCTGAGGCTAATCTCCGCTGTGCTTCCTCTGCAGTATGAAGACTTTGGAGACTCAACCCACTGCGGCTGATGACGA
27503	ircombthreeway	WRAP53	85	53	138	8.56441	8.84339	-4.4	-5.1	-3.8	-2.8	-1.9	-0.7	0	2.55446	2.58813	-0.0336676	5.85861	-0.513635	-0.475003	0.098926		alt alt 71					1698	983	0.896989	1	2	-3.27648	0.166737	0.657981	0.232792	-0.0196262	CGAAATGGGCCGCATTGCAGAAAGACCAACGCCTCTCCTCCCGGGAGTCTTCTGCCTACTCCCAGAAGAGGAGGGAAGCACAGGTGGGTTTCTTTAGCTCTGCGTCGGATCCCTGAGAACTTCGAACCATCCTGGCTGAGGCTAATCTCCGCTGTGCTTCCTCTGCAGTATGAAGACTTTGGAGACTCAACCCACTGCGGCTGATGACGA
27504	ircombthreeway	WRAP53	85	53	138	8.56441	8.84339	-4.4	-5.1	-3.8	-2.8	-1.9	-0.7	0	2.75371	2.58813	0.165575	6.49992	0.127671	-0.491656	0.082273		alt 71 71					2455	1509	0.869027	1	2	-3.9381	-0.0514074	1.04795	0.0886176	0.370345	CGAAATGGGCCGCATTGCGATCCCCATATTGCCTCTCCTCCCGGGAGTCTTCTGCCTACTCCCAGAAGAGGAGGGAAGCACAGGTGGGTTTCTTTAGCTCTGCGTCGGATCCCTGAGAACTTCGAACCATCCTGGCTGAGGCTAATCTCCGCTGTGCTTCCTCTGCAGTATGAAGACTTTGGAGACTCAACCCACTGCGGCTGATGACGA
27505	ircombthreeway	WRAP53	85	53	138	8.56441	8.84339	-4.4	-5.1	-3.8	-2.8	-1.9	-0.7	0	1.69668	2.58813	-0.891447	4.67717	-1.69508	-0.411019	0.16291		71 71 71					3389	2034	0.776225	1	3	-0.111934	2.51431	3.71926	2.4441	3.04166	CGAAATGGGCCGCATTGCCGGGCCACTTTCGCCTCTCCTCCCGGGAGTCTTCTGCCTACTCCCAGAAGAGGAGGGAAGCACAGGTGGGTTTCTTTAGCTCTGCGTCGGATCCCTGAGAACTTCGAACCATCCTGGCTGAGGCTAATCTCCGCTGTGCTTCCTCTGCAGTATGAAGACTTTGGAGACTCAACCCACTGCGGCTGATGACGA
27506	ircombthreeway	WRAP53	85	53	138	8.56441	8.84339	-4.4	-5.1	-3.8	-2.8	-1.9	-0.7	0	1.10639	2.58813	-1.48174	6.79974	0.427487	-0.00619775	0.567731		alt 71 alt					1545	456	0.794344	1	1	-6.62535	-2.53134	-0.221482	-2.35673	-0.89909	CGAAATGGGCCGCATTGCATAACGGTTGATGCCTCTCCTCCCGGGAGTCTTCTGCCTACTCCCAGAAGAGGAGGGAAGCACAGGTGGGTTTCTTTAGCTCTGCGTCGGATCCCTGAGAACTTCGAACCATCCTGGCTGAGGCTAATCTCCGCTGTGCTTCCTCTGCAGTATGAAGACTTTGGAGACTCAACCCACTGCGGCTGATGACGA
27507	ircombthreeway	WRAP53	85	53	138	8.56441	8.84339	-4.4	-5.1	-3.8	-2.8	-1.9	-0.7	0	2.86085	2.58813	0.272716	6.62121	0.248959	-0.439391	0.134538		71 71 alt					3438	1840	0.91339	1	2	-4.50577	-0.535213	0.961552	-0.381198	0.283944	CGAAATGGGCCGCATTGCCTACGACTACAAGCCTCTCCTCCCGGGAGTCTTCTGCCTACTCCCAGAAGAGGAGGGAAGCACAGGTGGGTTTCTTTAGCTCTGCGTCGGATCCCTGAGAACTTCGAACCATCCTGGCTGAGGCTAATCTCCGCTGTGCTTCCTCTGCAGTATGAAGACTTTGGAGACTCAACCCACTGCGGCTGATGACGA
27508	ircombthreeway	WRAP53	85	53	138	8.56441	8.84339	-4.4	-5.1	-3.8	-2.8	-1.9	-0.7	0	2.89524	2.58813	0.307108	6.49906	0.126811	-0.621688	-0.0477591		71 alt alt					3148	2269	0.92398	1	2	-4.41165	-0.525558	0.544425	-0.385633	-0.133182	CGAAATGGGCCGCATTGCCGGGCGGGATGCGCCTCTCCTCCCGGGAGTCTTCTGCCTACTCCCAGAAGAGGAGGGAAGCACAGGTGGGTTTCTTTAGCTCTGCGTCGGATCCCTGAGAACTTCGAACCATCCTGGCTGAGGCTAATCTCCGCTGTGCTTCCTCTGCAGTATGAAGACTTTGGAGACTCAACCCACTGCGGCTGATGACGA
27509	ircombthreeway	WRAP53	85	53	138	8.56441	8.84339	-4.4	-5.1	-3.8	-2.8	-1.9	-0.7	0	2.81896	2.58813	0.23083	6.57512	0.202871	-0.277133	0.296796		71 alt 71					2707	1143	0.879182	1	2	-4.38671	-0.448018	0.925406	-0.299319	0.247799	CGAAATGGGCCGCATTGCTGTCCATTAAATGCCTCTCCTCCCGGGAGTCTTCTGCCTACTCCCAGAAGAGGAGGGAAGCACAGGTGGGTTTCTTTAGCTCTGCGTCGGATCCCTGAGAACTTCGAACCATCCTGGCTGAGGCTAATCTCCGCTGTGCTTCCTCTGCAGTATGAAGACTTTGGAGACTCAACCCACTGCGGCTGATGACGA
27510	ircombthreeway	WRAP53	85	53	138	8.56441	8.84339	-4.4	-5.1	-3.8	-2.8	-1.9	-0.7	0	2.9794	2.58813	0.391271	6.23706	-0.135194	-0.289742	0.284187		alt alt 79					3448	1740	0.751526	1	3	-3.65566	0.049252	0.648943	0.158958	-0.0286641	CGAAATGGGCCGCATTGCACGAAGCTCTTCGCCTCTCCTCCCGGGAGTCTTCTGCCTACTCCCAGAAGAGGAGGGAAGCACAGGTGGGTTTCTTTAGCTCTGCGTCGGATCCCTGAGAACTTCGAACCATCCTGGCTGAGGCTAATCTCCGCTGTGCTTCCTCTGCAGTATGAAGACTTTGGAGACTCAACCCACTGCGGCTGATGACGA
27511	ircombthreeway	WRAP53	85	53	138	8.56441	8.84339	-4.4	-5.1	-3.8	-2.8	-1.9	-0.7	0	2.22553	2.58813	-0.362605	6.46173	0.0894852	-0.376758	0.19717		alt 79 79					3355	1924	0.766507	1	1	-4.19955	-0.339268	0.679933	-0.203647	0.00232579	CGAAATGGGCCGCATTGCCCCTGTCCGGGAGCCTCTCCTCCCGGGAGTCTTCTGCCTACTCCCAGAAGAGGAGGGAAGCACAGGTGGGTTTCTTTAGCTCTGCGTCGGATCCCTGAGAACTTCGAACCATCCTGGCTGAGGCTAATCTCCGCTGTGCTTCCTCTGCAGTATGAAGACTTTGGAGACTCAACCCACTGCGGCTGATGACGA
27512	ircombthreeway	WRAP53	85	53	138	8.56441	8.84339	-4.4	-5.1	-3.8	-2.8	-1.9	-0.7	0	2.76043	2.58813	0.172297	6.44643	0.0741832	-0.958051	-0.384122		79 79 79					5762	7382	0.919713	1	2	-4.02424	-0.174535	0.68497	-0.0406796	0.00736301	CGAAATGGGCCGCATTGCTCAATGGGCTCAGCCTCTCCTCCCGGGAGTCTTCTGCCTACTCCCAGAAGAGGAGGGAAGCACAGGTGGGTTTCTTTAGCTCTGCGTCGGATCCCTGAGAACTTCGAACCATCCTGGCTGAGGCTAATCTCCGCTGTGCTTCCTCTGCAGTATGAAGACTTTGGAGACTCAACCCACTGCGGCTGATGACGA
27513	ircombthreeway	WRAP53	85	53	138	8.56441	8.84339	-4.4	-5.1	-3.8	-2.8	-1.9	-0.7	0	2.86086	2.58813	0.272732	6.25982	-0.112426	-0.145702	0.428227		alt 79 alt					3562	1184	0.893628	1	2	-3.58546	0.135203	0.795417	0.247534	0.117809	CGAAATGGGCCGCATTGCCGAGGAGTTCGGGCCTCTCCTCCCGGGAGTCTTCTGCCTACTCCCAGAAGAGGAGGGAAGCACAGGTGGGTTTCTTTAGCTCTGCGTCGGATCCCTGAGAACTTCGAACCATCCTGGCTGAGGCTAATCTCCGCTGTGCTTCCTCTGCAGTATGAAGACTTTGGAGACTCAACCCACTGCGGCTGATGACGA
27514	ircombthreeway	WRAP53	85	53	138	8.56441	8.84339	-4.4	-5.1	-3.8	-2.8	-1.9	-0.7	0	2.00752	2.58813	-0.580609	6.47737	0.105124	-0.0424958	0.531433		79 79 alt					2641	845	0.779286	1	3	-3.48762	0.383481	1.51348	0.520905	0.835873	CGAAATGGGCCGCATTGCGAATTTAGATCTGCCTCTCCTCCCGGGAGTCTTCTGCCTACTCCCAGAAGAGGAGGGAAGCACAGGTGGGTTTCTTTAGCTCTGCGTCGGATCCCTGAGAACTTCGAACCATCCTGGCTGAGGCTAATCTCCGCTGTGCTTCCTCTGCAGTATGAAGACTTTGGAGACTCAACCCACTGCGGCTGATGACGA
27515	ircombthreeway	WRAP53	85	53	138	8.56441	8.84339	-4.4	-5.1	-3.8	-2.8	-1.9	-0.7	0	2.83131	2.58813	0.243175	6.81261	0.440357	-0.645371	-0.0714421		79 alt alt					3117	2631	0.821344	1	1	-6.07882	-1.9759	0.260704	-1.79981	-0.416903	CGAAATGGGCCGCATTGCTCTGCCATCTTTGCCTCTCCTCCCGGGAGTCTTCTGCCTACTCCCAGAAGAGGAGGGAAGCACAGGTGGGTTTCTTTAGCTCTGCGTCGGATCCCTGAGAACTTCGAACCATCCTGGCTGAGGCTAATCTCCGCTGTGCTTCCTCTGCAGTATGAAGACTTTGGAGACTCAACCCACTGCGGCTGATGACGA
27516	ircombthreeway	WRAP53	85	53	138	8.56441	8.84339	-4.4	-5.1	-3.8	-2.8	-1.9	-0.7	0	3.26434	2.58813	0.676208	4.32329	-2.04895	-0.455966	0.117963		79 alt 79					1952	1175	0.835259	2	3	-1.03977	1.34177		1.23074		CGAAATGGGCCGCATTGCAAGGCACTAGAGGCCTCTCCTCCCGGGAGTCTTCTGCCTACTCCCAGAAGAGGAGGGAAGCACAGGTGGGTTTCTTTAGCTCTGCGTCGGATCCCTGAGAACTTCGAACCATCCTGGCTGAGGCTAATCTCCGCTGTGCTTCCTCTGCAGTATGAAGACTTTGGAGACTCAACCCACTGCGGCTGATGACGA
27517	ircombthreeway	WRAP53	85	53	138	8.56441	8.84339	-4.4	-5.1	-3.8	-2.8	-1.9	-0.7	0	3.0277	2.58813	0.439564	6.5442	0.171955	-0.221389	0.35254		alt alt 106					2893	1075	0.908891	1	2	-4.2701	-0.352794	0.933793	-0.207661	0.256186	CGAAATGGGCCGCATTGCTTCTTTACACGGGCCTCTCCTCCCGGGAGTCTTCTGCCTACTCCCAGAAGAGGAGGGAAGCACAGGTGGGTTTCTTTAGCTCTGCGTCGGATCCCTGAGAACTTCGAACCATCCTGGCTGAGGCTAATCTCCGCTGTGCTTCCTCTGCAGTATGAAGACTTTGGAGACTCAACCCACTGCGGCTGATGACGA
27518	ircombthreeway	WRAP53	85	53	138	8.56441	8.84339	-4.4	-5.1	-3.8	-2.8	-1.9	-0.7	0	2.33733	2.58813	-0.2508	6.61455	0.242297	-0.552885	0.0210438		alt 106 106					2143	1558	0.815139	1	2	-4.40006	-0.43411	1.01569	-0.280863	0.338087	CGAAATGGGCCGCATTGCAGCTCTCAATGGGCCTCTCCTCCCGGGAGTCTTCTGCCTACTCCCAGAAGAGGAGGGAAGCACAGGTGGGTTTCTTTAGCTCTGCGTCGGATCCCTGAGAACTTCGAACCATCCTGGCTGAGGCTAATCTCCGCTGTGCTTCCTCTGCAGTATGAAGACTTTGGAGACTCAACCCACTGCGGCTGATGACGA
27519	ircombthreeway	WRAP53	85	53	138	8.56441	8.84339	-4.4	-5.1	-3.8	-2.8	-1.9	-0.7	0	2.42649	2.58813	-0.161642	5.45842	-0.913827	-0.559059	0.0148702		106 106 106					3800	2835	0.802704	1	3	-0.645538	2.52095	3.47399	2.54084	2.79638	CGAAATGGGCCGCATTGCGCTATCCCTCTCGCCTCTCCTCCCGGGAGTCTTCTGCCTACTCCCAGAAGAGGAGGGAAGCACAGGTGGGTTTCTTTAGCTCTGCGTCGGATCCCTGAGAACTTCGAACCATCCTGGCTGAGGCTAATCTCCGCTGTGCTTCCTCTGCAGTATGAAGACTTTGGAGACTCAACCCACTGCGGCTGATGACGA
27520	ircombthreeway	WRAP53	85	53	138	8.56441	8.84339	-4.4	-5.1	-3.8	-2.8	-1.9	-0.7	0	3.03071	2.58813	0.442582	6.42878	0.0565351	-0.332855	0.241074		alt 106 alt					5861	3112	0.768454	1	2	-4.00538	-0.167887	0.777572	-0.0360673	0.0999641	CGAAATGGGCCGCATTGCAGGCTCGGCAACGCCTCTCCTCCCGGGAGTCTTCTGCCTACTCCCAGAAGAGGAGGGAAGCACAGGTGGGTTTCTTTAGCTCTGCGTCGGATCCCTGAGAACTTCGAACCATCCTGGCTGAGGCTAATCTCCGCTGTGCTTCCTCTGCAGTATGAAGACTTTGGAGACTCAACCCACTGCGGCTGATGACGA
27521	ircombthreeway	WRAP53	85	53	138	8.56441	8.84339	-4.4	-5.1	-3.8	-2.8	-1.9	-0.7	0	1.92413	2.58813	-0.664007	6.63147	0.259224	-0.319016	0.254912		106 106 alt					2527	1216	0.828253	1	2	-4.59706	-0.6194	0.938937	-0.464202	0.26133	CGAAATGGGCCGCATTGCACCCCTCTGCGCGCCTCTCCTCCCGGGAGTCTTCTGCCTACTCCCAGAAGAGGAGGGAAGCACAGGTGGGTTTCTTTAGCTCTGCGTCGGATCCCTGAGAACTTCGAACCATCCTGGCTGAGGCTAATCTCCGCTGTGCTTCCTCTGCAGTATGAAGACTTTGGAGACTCAACCCACTGCGGCTGATGACGA
27522	ircombthreeway	WRAP53	85	53	138	8.56441	8.84339	-4.4	-5.1	-3.8	-2.8	-1.9	-0.7	0	2.57538	2.58813	-0.012752	6.78054	0.408287	-0.376301	0.197628		106 alt alt					2979	1825	0.716968	1	1	-5.20722	-1.12648	1.02016	-0.954089	0.342554	CGAAATGGGCCGCATTGCAATTCTAGGCCGGCCTCTCCTCCCGGGAGTCTTCTGCCTACTCCCAGAAGAGGAGGGAAGCACAGGTGGGTTTCTTTAGCTCTGCGTCGGATCCCTGAGAACTTCGAACCATCCTGGCTGAGGCTAATCTCCGCTGTGCTTCCTCTGCAGTATGAAGACTTTGGAGACTCAACCCACTGCGGCTGATGACGA
27523	ircombthreeway	WRAP53	85	53	138	8.56441	8.84339	-4.4	-5.1	-3.8	-2.8	-1.9	-0.7	0	2.6885	2.58813	0.100368	6.57622	0.203967	-0.690365	-0.116436		106 alt 106					4587	4096	0.837961	1	2	-4.26362	-0.324175	0.967226	-0.17535	0.289618	CGAAATGGGCCGCATTGCTGGGCTAACAAGGCCTCTCCTCCCGGGAGTCTTCTGCCTACTCCCAGAAGAGGAGGGAAGCACAGGTGGGTTTCTTTAGCTCTGCGTCGGATCCCTGAGAACTTCGAACCATCCTGGCTGAGGCTAATCTCCGCTGTGCTTCCTCTGCAGTATGAAGACTTTGGAGACTCAACCCACTGCGGCTGATGACGA
27524	ircombthreeway	DRD3	97	40	137	-26.6364	-16.0767	-3.2	-2.8	-2.4	0	-6.7	-5.5	-8.4	-8.40939	-7.38431	-1.02508	1.47838	-0.593161	-1.72958	-0.691537		alt alt 28					341	2076	0.716387	1	1	-1.26798	-0.853716	-0.0979374	-0.0544177	-0.431024	CGAAATGGGCCGCATTGCAGAGAGGATGGCGGAGAGTTGAAAAGAGAGGAGAAGACTCGGAATTCCCTGAGTCCCACCATAGCGCCCAAGCTCAGCTTAGAAGTTCGAAAACTCAGCAAGCAGATTATCGACATCTTTGAAGCTGGGGCCCCTGCAACCTCGGGGAGTGCCACTTCGGGAGAAGAAGGCACACACTGCGGCTGATGACGA
27525	ircombthreeway	DRD3	97	40	137	-26.6364	-16.0767	-3.2	-2.8	-2.4	0	-6.7	-5.5	-8.4	-6	-7.38431	1.38431	2.81499	0.743447	-1.47695	-0.438905		alt 28 28					130	716	0.515873	1	1	-3.61504	-2.27651	-1.13555	-1.32304	-1.46863	CGAAATGGGCCGCATTGCAGGACTTTGGGGGGAGAGTTGAAAAGAGAGGAGAAGACTCGGAATTCCCTGAGTCCCACCATAGCGCCCAAGCTCAGCTTAGAAGTTCGAAAACTCAGCAAGCAGATTATCGACATCTTTGAAGCTGGGGCCCCTGCAACCTCGGGGAGTGCCACTTCGGGAGAAGAAGGCACACACTGCGGCTGATGACGA
27526	ircombthreeway	DRD3	97	40	137	-26.6364	-16.0767	-3.2	-2.8	-2.4	0	-6.7	-5.5	-8.4	-7.49185	-7.38431	-0.107544	2.98374	0.912193	-1.52344	-0.485394		28 28 28					181	1405	0.396061	2	3	1.00983	2.46506		3.43799		CGAAATGGGCCGCATTGCCCCCTAGCAACAGGAGAGTTGAAAAGAGAGGAGAAGACTCGGAATTCCCTGAGTCCCACCATAGCGCCCAAGCTCAGCTTAGAAGTTCGAAAACTCAGCAAGCAGATTATCGACATCTTTGAAGCTGGGGCCCCTGCAACCTCGGGGAGTGCCACTTCGGGAGAAGAAGGCACACACTGCGGCTGATGACGA
27527	ircombthreeway	DRD3	97	40	137	-26.6364	-16.0767	-3.2	-2.8	-2.4	0	-6.7	-5.5	-8.4	-7.59246	-7.38431	-0.208148	2.59874	0.527195	-1.27369	-0.235647		alt 28 alt					192	793	0.48731	1	1	-2.60224	-1.41324	-0.242695	-0.484717	-0.575782	CGAAATGGGCCGCATTGCTATGAACACTTTGGAGAGTTGAAAAGAGAGGAGAAGACTCGGAATTCCCTGAGTCCCACCATAGCGCCCAAGCTCAGCTTAGAAGTTCGAAAACTCAGCAAGCAGATTATCGACATCTTTGAAGCTGGGGCCCCTGCAACCTCGGGGAGTGCCACTTCGGGAGAAGAAGGCACACACTGCGGCTGATGACGA
27528	ircombthreeway	DRD3	97	40	137	-26.6364	-16.0767	-3.2	-2.8	-2.4	0	-6.7	-5.5	-8.4	-4.90689	-7.38431	2.47742	2.29915	0.227606	-1.22595	-0.187906		28 28 alt					217	1045	0.385435	1	1	-1.8354	-0.853574	0.248478	0.040394	-0.0846089	CGAAATGGGCCGCATTGCATATGCCCTACAGGAGAGTTGAAAAGAGAGGAGAAGACTCGGAATTCCCTGAGTCCCACCATAGCGCCCAAGCTCAGCTTAGAAGTTCGAAAACTCAGCAAGCAGATTATCGACATCTTTGAAGCTGGGGCCCCTGCAACCTCGGGGAGTGCCACTTCGGGAGAAGAAGGCACACACTGCGGCTGATGACGA
27529	ircombthreeway	DRD3	97	40	137	-26.6364	-16.0767	-3.2	-2.8	-2.4	0	-6.7	-5.5	-8.4	-7.29462	-7.38431	0.0896887	2.36363	0.292087	-1.38993	-0.351886		28 alt alt					156	630	0.607004	2	2	-0.843481	0.182938		1.08434		CGAAATGGGCCGCATTGCATTGTTAGGATGGGAGAGTTGAAAAGAGAGGAGAAGACTCGGAATTCCCTGAGTCCCACCATAGCGCCCAAGCTCAGCTTAGAAGTTCGAAAACTCAGCAAGCAGATTATCGACATCTTTGAAGCTGGGGCCCCTGCAACCTCGGGGAGTGCCACTTCGGGAGAAGAAGGCACACACTGCGGCTGATGACGA
27530	ircombthreeway	DRD3	97	40	137	-26.6364	-16.0767	-3.2	-2.8	-2.4	0	-6.7	-5.5	-8.4	-7.70736	-7.38431	-0.32305	2.82002	0.748477	-1.68566	-0.647617		28 alt 28					420	2182	0.779221	1	1	-3.47009	-2.12807	-1.03058	-1.17403	-1.36366	CGAAATGGGCCGCATTGCAGACACTTAGATGGAGAGTTGAAAAGAGAGGAGAAGACTCGGAATTCCCTGAGTCCCACCATAGCGCCCAAGCTCAGCTTAGAAGTTCGAAAACTCAGCAAGCAGATTATCGACATCTTTGAAGCTGGGGCCCCTGCAACCTCGGGGAGTGCCACTTCGGGAGAAGAAGGCACACACTGCGGCTGATGACGA
27531	ircombthreeway	DRD3	97	40	137	-26.6364	-16.0767	-3.2	-2.8	-2.4	0	-6.7	-5.5	-8.4	-8.51964	-7.38431	-1.13533	1.84713	-0.224417	-1.2499	-0.21186		alt alt 42					366	1098	0.644366	1	2	-1.1463	-0.477047	0.435212	0.364784	0.102125	CGAAATGGGCCGCATTGCGCAAGGTTGAACGGAGAGTTGAAAAGAGAGGAGAAGACTCGGAATTCCCTGAGTCCCACCATAGCGCCCAAGCTCAGCTTAGAAGTTCGAAAACTCAGCAAGCAGATTATCGACATCTTTGAAGCTGGGGCCCCTGCAACCTCGGGGAGTGCCACTTCGGGAGAAGAAGGCACACACTGCGGCTGATGACGA
27532	ircombthreeway	DRD3	97	40	137	-26.6364	-16.0767	-3.2	-2.8	-2.4	0	-6.7	-5.5	-8.4	-8.98014	-7.38431	-1.59583	1.79003	-0.281514	-1.31021	-0.272164		alt 42 42					504	1379	0.782609	1	2	-0.752207	-0.122436	0.758341	0.712808	0.425254	CGAAATGGGCCGCATTGCTTGCTAGGAAGAGGAGAGTTGAAAAGAGAGGAGAAGACTCGGAATTCCCTGAGTCCCACCATAGCGCCCAAGCTCAGCTTAGAAGTTCGAAAACTCAGCAAGCAGATTATCGACATCTTTGAAGCTGGGGCCCCTGCAACCTCGGGGAGTGCCACTTCGGGAGAAGAAGGCACACACTGCGGCTGATGACGA
27533	ircombthreeway	DRD3	97	40	137	-26.6364	-16.0767	-3.2	-2.8	-2.4	0	-6.7	-5.5	-8.4	-5.9542	-7.38431	1.43011	4.50506	2.43352	-0.85182	0.186224		42 42 42					252	615	0.4032	2	4	-0.724286	1.78295		2.93135		CGAAATGGGCCGCATTGCCCTGGAGTCTATGGAGAGTTGAAAAGAGAGGAGAAGACTCGGAATTCCCTGAGTCCCACCATAGCGCCCAAGCTCAGCTTAGAAGTTCGAAAACTCAGCAAGCAGATTATCGACATCTTTGAAGCTGGGGCCCCTGCAACCTCGGGGAGTGCCACTTCGGGAGAAGAAGGCACACACTGCGGCTGATGACGA
27534	ircombthreeway	DRD3	97	40	137	-26.6364	-16.0767	-3.2	-2.8	-2.4	0	-6.7	-5.5	-8.4	-6.44294	-7.38431	0.941366	4.02613	1.95459	-1.2431	-0.205056		alt 42 alt					264	1523	0.331242	2	3	-0.00470876	2.17134		3.2645		CGAAATGGGCCGCATTGCGTTTCCAAGGCAGGAGAGTTGAAAAGAGAGGAGAAGACTCGGAATTCCCTGAGTCCCACCATAGCGCCCAAGCTCAGCTTAGAAGTTCGAAAACTCAGCAAGCAGATTATCGACATCTTTGAAGCTGGGGCCCCTGCAACCTCGGGGAGTGCCACTTCGGGAGAAGAAGGCACACACTGCGGCTGATGACGA
27535	ircombthreeway	DRD3	97	40	137	-26.6364	-16.0767	-3.2	-2.8	-2.4	0	-6.7	-5.5	-8.4	-7.11894	-7.38431	0.265368	2.65346	0.581922	-1.15399	-0.115951		42 42 alt					138	391	0.579832	1	1	-2.87891	-1.65207	-0.449674	-0.717231	-0.782761	CGAAATGGGCCGCATTGCCTGGCACTGACGGGAGAGTTGAAAAGAGAGGAGAAGACTCGGAATTCCCTGAGTCCCACCATAGCGCCCAAGCTCAGCTTAGAAGTTCGAAAACTCAGCAAGCAGATTATCGACATCTTTGAAGCTGGGGCCCCTGCAACCTCGGGGAGTGCCACTTCGGGAGAAGAAGGCACACACTGCGGCTGATGACGA
27536	ircombthreeway	DRD3	97	40	137	-26.6364	-16.0767	-3.2	-2.8	-2.4	0	-6.7	-5.5	-8.4	-6.09803	-7.38431	1.28628	2.47801	0.406464	-1.31735	-0.279311		42 alt alt					139	1437	0.209653	1	1	-3.60757	-2.50206		-1.58746		CGAAATGGGCCGCATTGCCCTTACTACACAGGAGAGTTGAAAAGAGAGGAGAAGACTCGGAATTCCCTGAGTCCCACCATAGCGCCCAAGCTCAGCTTAGAAGTTCGAAAACTCAGCAAGCAGATTATCGACATCTTTGAAGCTGGGGCCCCTGCAACCTCGGGGAGTGCCACTTCGGGAGAAGAAGGCACACACTGCGGCTGATGACGA
27537	ircombthreeway	DRD3	97	40	137	-26.6364	-16.0767	-3.2	-2.8	-2.4	0	-6.7	-5.5	-8.4	-5.61471	-7.38431	1.7696	4.39063	2.31909	-1.15682	-0.118774		42 alt 42					600	2557	0.387347	2	2	-0.694973	1.73313		2.86834		CGAAATGGGCCGCATTGCGACGCTGAGGCAGGAGAGTTGAAAAGAGAGGAGAAGACTCGGAATTCCCTGAGTCCCACCATAGCGCCCAAGCTCAGCTTAGAAGTTCGAAAACTCAGCAAGCAGATTATCGACATCTTTGAAGCTGGGGCCCCTGCAACCTCGGGGAGTGCCACTTCGGGAGAAGAAGGCACACACTGCGGCTGATGACGA
27538	ircombthreeway	DRD3	97	40	137	-26.6364	-16.0767	-3.2	-2.8	-2.4	0	-6.7	-5.5	-8.4	-7.91289	-7.38431	-0.52858	2.51198	0.44044	-0.105631	0.932412		alt alt 93					242	300	0.223867	2	3	0.0608488	1.18985		2.10837		CGAAATGGGCCGCATTGCGACTCAAAACACGGAGAGTTGAAAAGAGAGGAGAAGACTCGGAATTCCCTGAGTCCCACCATAGCGCCCAAGCTCAGCTTAGAAGTTCGAAAACTCAGCAAGCAGATTATCGACATCTTTGAAGCTGGGGCCCCTGCAACCTCGGGGAGTGCCACTTCGGGAGAAGAAGGCACACACTGCGGCTGATGACGA
27539	ircombthreeway	DRD3	97	40	137	-26.6364	-16.0767	-3.2	-2.8	-2.4	0	-6.7	-5.5	-8.4	-7.86419	-7.38431	-0.479877	2.43722	0.365681	-1.6656	-0.627552		alt 93 93					232	1256	0.722741	1	1	-2.55021	-1.4729	-0.418048	-0.563006	-0.751135	CGAAATGGGCCGCATTGCAGCGATCAATCGGGAGAGTTGAAAAGAGAGGAGAAGACTCGGAATTCCCTGAGTCCCACCATAGCGCCCAAGCTCAGCTTAGAAGTTCGAAAACTCAGCAAGCAGATTATCGACATCTTTGAAGCTGGGGCCCCTGCAACCTCGGGGAGTGCCACTTCGGGAGAAGAAGGCACACACTGCGGCTGATGACGA
27540	ircombthreeway	DRD3	97	40	137	-26.6364	-16.0767	-3.2	-2.8	-2.4	0	-6.7	-5.5	-8.4	-6.75489	-7.38431	0.629422	2.20853	0.136986	-1.52067	-0.482627		93 93 93					436	2295	0.581333	1	1	-1.89696	-0.977798	0.0282291	-0.0942825	-0.304858	CGAAATGGGCCGCATTGCGATGTTATCACCGGAGAGTTGAAAAGAGAGGAGAAGACTCGGAATTCCCTGAGTCCCACCATAGCGCCCAAGCTCAGCTTAGAAGTTCGAAAACTCAGCAAGCAGATTATCGACATCTTTGAAGCTGGGGCCCCTGCAACCTCGGGGAGTGCCACTTCGGGAGAAGAAGGCACACACTGCGGCTGATGACGA
27541	ircombthreeway	DRD3	97	40	137	-26.6364	-16.0767	-3.2	-2.8	-2.4	0	-6.7	-5.5	-8.4	-8.29002	-7.38431	-0.905709	2.13417	0.0626294	-0.982742	0.0553014		alt 93 alt					314	591	0.652807	1	1	-1.43284	-0.565088	0.521126	0.309851	0.188039	CGAAATGGGCCGCATTGCGAAGTCATGCGTGGAGAGTTGAAAAGAGAGGAGAAGACTCGGAATTCCCTGAGTCCCACCATAGCGCCCAAGCTCAGCTTAGAAGTTCGAAAACTCAGCAAGCAGATTATCGACATCTTTGAAGCTGGGGCCCCTGCAACCTCGGGGAGTGCCACTTCGGGAGAAGAAGGCACACACTGCGGCTGATGACGA
27542	ircombthreeway	DRD3	97	40	137	-26.6364	-16.0767	-3.2	-2.8	-2.4	0	-6.7	-5.5	-8.4	-6.87036	-7.38431	0.513945	2.44855	0.377005	-0.317355	0.720689		93 93 alt					118	186	0.252137	1	2	-2.9853					CGAAATGGGCCGCATTGCTACTTTGAGCGAGGAGAGTTGAAAAGAGAGGAGAAGACTCGGAATTCCCTGAGTCCCACCATAGCGCCCAAGCTCAGCTTAGAAGTTCGAAAACTCAGCAAGCAGATTATCGACATCTTTGAAGCTGGGGCCCCTGCAACCTCGGGGAGTGCCACTTCGGGAGAAGAAGGCACACACTGCGGCTGATGACGA
27543	ircombthreeway	DRD3	97	40	137	-26.6364	-16.0767	-3.2	-2.8	-2.4	0	-6.7	-5.5	-8.4	-6.07682	-7.38431	1.30749	1.94151	-0.130037	-1.49146	-0.453419		93 alt alt					137	530	0.752747	1	1	-1.60258	-0.868065	0.0302945	-0.0153484	-0.302793	CGAAATGGGCCGCATTGCCTCCGAACAAATGGAGAGTTGAAAAGAGAGGAGAAGACTCGGAATTCCCTGAGTCCCACCATAGCGCCCAAGCTCAGCTTAGAAGTTCGAAAACTCAGCAAGCAGATTATCGACATCTTTGAAGCTGGGGCCCCTGCAACCTCGGGGAGTGCCACTTCGGGAGAAGAAGGCACACACTGCGGCTGATGACGA
27544	ircombthreeway	DRD3	97	40	137	-26.6364	-16.0767	-3.2	-2.8	-2.4	0	-6.7	-5.5	-8.4	-7.53138	-7.38431	-0.147072	2.41072	0.339174	-0.694758	0.343286		93 alt 93					184	781	0.177606	1	1	-2.24665	-1.18767		-0.280829		CGAAATGGGCCGCATTGCTTGCTAATGCAAGGAGAGTTGAAAAGAGAGGAGAAGACTCGGAATTCCCTGAGTCCCACCATAGCGCCCAAGCTCAGCTTAGAAGTTCGAAAACTCAGCAAGCAGATTATCGACATCTTTGAAGCTGGGGCCCCTGCAACCTCGGGGAGTGCCACTTCGGGAGAAGAAGGCACACACTGCGGCTGATGACGA
27545	ircombthreeway	DRD3	97	40	137	-26.6364	-16.0767	-3.2	-2.8	-2.4	0	-6.7	-5.5	-8.4	-6.76155	-7.38431	0.622758	2.29733	0.225789	-0.557803	0.48024		alt alt 114					219	297	0.440644	1	2	-2.28166	-1.30109	-0.061266	-0.40733	-0.394353	CGAAATGGGCCGCATTGCCTTTCAAAAGGTGGAGAGTTGAAAAGAGAGGAGAAGACTCGGAATTCCCTGAGTCCCACCATAGCGCCCAAGCTCAGCTTAGAAGTTCGAAAACTCAGCAAGCAGATTATCGACATCTTTGAAGCTGGGGCCCCTGCAACCTCGGGGAGTGCCACTTCGGGAGAAGAAGGCACACACTGCGGCTGATGACGA
27546	ircombthreeway	DRD3	97	40	137	-26.6364	-16.0767	-3.2	-2.8	-2.4	0	-6.7	-5.5	-8.4	-6.6865	-7.38431	0.697809	2.88425	0.812706	-0.577728	0.460315		alt 114 114					104	416	0.154532	1	1	-3.69244	-2.30601		-1.34455		CGAAATGGGCCGCATTGCCCCAAATCGGCTGGAGAGTTGAAAAGAGAGGAGAAGACTCGGAATTCCCTGAGTCCCACCATAGCGCCCAAGCTCAGCTTAGAAGTTCGAAAACTCAGCAAGCAGATTATCGACATCTTTGAAGCTGGGGCCCCTGCAACCTCGGGGAGTGCCACTTCGGGAGAAGAAGGCACACACTGCGGCTGATGACGA
27547	ircombthreeway	DRD3	97	40	137	-26.6364	-16.0767	-3.2	-2.8	-2.4	0	-6.7	-5.5	-8.4	-8.09276	-7.38431	-0.708448	2.67229	0.600747	-1.43869	-0.400649		114 114 114					272	1587	0.456376	1	1	-2.00326	-0.763402	0.381849	0.173605	0.0487619	CGAAATGGGCCGCATTGCGGGGCCGATTATGGAGAGTTGAAAAGAGAGGAGAAGACTCGGAATTCCCTGAGTCCCACCATAGCGCCCAAGCTCAGCTTAGAAGTTCGAAAACTCAGCAAGCAGATTATCGACATCTTTGAAGCTGGGGCCCCTGCAACCTCGGGGAGTGCCACTTCGGGAGAAGAAGGCACACACTGCGGCTGATGACGA
27548	ircombthreeway	DRD3	97	40	137	-26.6364	-16.0767	-3.2	-2.8	-2.4	0	-6.7	-5.5	-8.4	-7.65821	-7.38431	-0.273902	2.84208	0.770539	-1.25446	-0.216414		alt 114 alt					201	713	0.54918	2	2	-0.725411	0.63186		1.58845		CGAAATGGGCCGCATTGCACGATAATCGCTGGAGAGTTGAAAAGAGAGGAGAAGACTCGGAATTCCCTGAGTCCCACCATAGCGCCCAAGCTCAGCTTAGAAGTTCGAAAACTCAGCAAGCAGATTATCGACATCTTTGAAGCTGGGGCCCCTGCAACCTCGGGGAGTGCCACTTCGGGAGAAGAAGGCACACACTGCGGCTGATGACGA
27549	ircombthreeway	DRD3	97	40	137	-26.6364	-16.0767	-3.2	-2.8	-2.4	0	-6.7	-5.5	-8.4	-6.98584	-7.38431	0.398468	2.0394	-0.0321439	-1.16771	-0.129667		114 114 alt					511	1848	0.464968	1	1	-1.30296	-0.500753	0.506038	0.363255	0.172951	CGAAATGGGCCGCATTGCGAGCGGGAGATGGGAGAGTTGAAAAGAGAGGAGAAGACTCGGAATTCCCTGAGTCCCACCATAGCGCCCAAGCTCAGCTTAGAAGTTCGAAAACTCAGCAAGCAGATTATCGACATCTTTGAAGCTGGGGCCCCTGCAACCTCGGGGAGTGCCACTTCGGGAGAAGAAGGCACACACTGCGGCTGATGACGA
27550	ircombthreeway	DRD3	97	40	137	-26.6364	-16.0767	-3.2	-2.8	-2.4	0	-6.7	-5.5	-8.4	-8.27146	-7.38431	-0.887154	2.39539	0.323845	-0.912431	0.125612		114 alt alt					310	831	0.406824	1	2	-1.33364	-0.285262	0.913632	0.619806	0.580545	CGAAATGGGCCGCATTGCTTATTTCGCCTAGGAGAGTTGAAAAGAGAGGAGAAGACTCGGAATTCCCTGAGTCCCACCATAGCGCCCAAGCTCAGCTTAGAAGTTCGAAAACTCAGCAAGCAGATTATCGACATCTTTGAAGCTGGGGCCCCTGCAACCTCGGGGAGTGCCACTTCGGGAGAAGAAGGCACACACTGCGGCTGATGACGA
27551	ircombthreeway	DRD3	97	40	137	-26.6364	-16.0767	-3.2	-2.8	-2.4	0	-6.7	-5.5	-8.4	-5.33985	-7.38431	2.04446	2.98705	0.915505	-0.8655	0.172544		114 alt 114					249	851	0.294675	2	2	-0.564424	0.893092		1.8664		CGAAATGGGCCGCATTGCCACGGAGGGTCTGGAGAGTTGAAAAGAGAGGAGAAGACTCGGAATTCCCTGAGTCCCACCATAGCGCCCAAGCTCAGCTTAGAAGTTCGAAAACTCAGCAAGCAGATTATCGACATCTTTGAAGCTGGGGCCCCTGCAACCTCGGGGAGTGCCACTTCGGGAGAAGAAGGCACACACTGCGGCTGATGACGA
27552	ircombthreeway	CNR1	97	40	137	5.31541	9.30745	0	-1.2	-1.3	-1.3	0	-7.8	-4.7		-4.39232				1.57649	1.70378		alt alt 28					60	2	0.48	0	0						CGAAATGGGCCGCATTGCGGGCAAAGGACTTTGCAGATACCACCTTCCGCACCATCACCACTGACCTCCTGTACGTGGGCTCAAATGACATTCAGTACGAAGACATCAAAGGTGACATGATCCAAATTAGGGTACTTCCCACAGAAATTCCCTTTAACTTCCTTTAGGGGAAGTCCCTTCCAAGAGAAGACACACTGCGGCTGATGACGA
27553	ircombthreeway	CNR1	97	40	137	5.31541	9.30745	0	-1.2	-1.3	-1.3	0	-7.8	-4.7		-4.39232				-0.125696	0.00160284		alt 28 28					70	29	0.693069	0	0						CGAAATGGGCCGCATTGCTTTCTTTACATGTTGCAGATACCACCTTCCGCACCATCACCACTGACCTCCTGTACGTGGGCTCAAATGACATTCAGTACGAAGACATCAAAGGTGACATGATCCAAATTAGGGTACTTCCCACAGAAATTCCCTTTAACTTCCTTTAGGGGAAGTCCCTTCCAAGAGAAGACACACTGCGGCTGATGACGA
27554	ircombthreeway	CNR1	97	40	137	5.31541	9.30745	0	-1.2	-1.3	-1.3	0	-7.8	-4.7	-4.14296	-4.39232	0.249359			0.604586	0.731884		28 28 28					392	50	0.652246	0	0						CGAAATGGGCCGCATTGCCACGTTAGCATCTTGCAGATACCACCTTCCGCACCATCACCACTGACCTCCTGTACGTGGGCTCAAATGACATTCAGTACGAAGACATCAAAGGTGACATGATCCAAATTAGGGTACTTCCCACAGAAATTCCCTTTAACTTCCTTTAGGGGAAGTCCCTTCCAAGAGAAGACACACTGCGGCTGATGACGA
27555	ircombthreeway	CNR1	97	40	137	5.31541	9.30745	0	-1.2	-1.3	-1.3	0	-7.8	-4.7	-4.18133	-4.39232	0.210988	4.9968		-1.4021	-1.27481		alt 28 alt					134	498	0.673367	1	2	-1.85165	0.995627	2.14167			CGAAATGGGCCGCATTGCAGCCGGGTTCCCTTGCAGATACCACCTTCCGCACCATCACCACTGACCTCCTGTACGTGGGCTCAAATGACATTCAGTACGAAGACATCAAAGGTGACATGATCCAAATTAGGGTACTTCCCACAGAAATTCCCTTTAACTTCCTTTAGGGGAAGTCCCTTCCAAGAGAAGACACACTGCGGCTGATGACGA
27556	ircombthreeway	CNR1	97	40	137	5.31541	9.30745	0	-1.2	-1.3	-1.3	0	-7.8	-4.7	-2.80735	-4.39232	1.58496	2.52369		-1.77251	-1.64521		28 28 alt					120	713	0.789474	1	2	-1.41637	-0.279265	0.774343			CGAAATGGGCCGCATTGCACTGCACTATCGTTGCAGATACCACCTTCCGCACCATCACCACTGACCTCCTGTACGTGGGCTCAAATGACATTCAGTACGAAGACATCAAAGGTGACATGATCCAAATTAGGGTACTTCCCACAGAAATTCCCTTTAACTTCCTTTAGGGGAAGTCCCTTCCAAGAGAAGACACACTGCGGCTGATGACGA
27557	ircombthreeway	CNR1	97	40	137	5.31541	9.30745	0	-1.2	-1.3	-1.3	0	-7.8	-4.7		-4.39232		1.11241		-1.48867	-1.36137		28 alt alt					25	171	0.423729	1	1	-1.57642		-0.424578			CGAAATGGGCCGCATTGCCCCGCGCAACCGTTGCAGATACCACCTTCCGCACCATCACCACTGACCTCCTGTACGTGGGCTCAAATGACATTCAGTACGAAGACATCAAAGGTGACATGATCCAAATTAGGGTACTTCCCACAGAAATTCCCTTTAACTTCCTTTAGGGGAAGTCCCTTCCAAGAGAAGACACACTGCGGCTGATGACGA
27558	ircombthreeway	CNR1	97	40	137	5.31541	9.30745	0	-1.2	-1.3	-1.3	0	-7.8	-4.7	-2.89129	-4.39232	1.50102	4.2678		-0.332118	-0.204819		28 alt 28					261	141	0.754335	2	3	-2.51617					CGAAATGGGCCGCATTGCCCGTCTGATCATTTGCAGATACCACCTTCCGCACCATCACCACTGACCTCCTGTACGTGGGCTCAAATGACATTCAGTACGAAGACATCAAAGGTGACATGATCCAAATTAGGGTACTTCCCACAGAAATTCCCTTTAACTTCCTTTAGGGGAAGTCCCTTCCAAGAGAAGACACACTGCGGCTGATGACGA
27559	ircombthreeway	CNR1	97	40	137	5.31541	9.30745	0	-1.2	-1.3	-1.3	0	-7.8	-4.7	-4.65535	-4.39232	-0.263034			-0.21674	-0.0894412		alt alt 42					131	64	0.685864	0	0						CGAAATGGGCCGCATTGCAACCTAGAGCGGTTGCAGATACCACCTTCCGCACCATCACCACTGACCTCCTGTACGTGGGCTCAAATGACATTCAGTACGAAGACATCAAAGGTGACATGATCCAAATTAGGGTACTTCCCACAGAAATTCCCTTTAACTTCCTTTAGGGGAAGTCCCTTCCAAGAGAAGACACACTGCGGCTGATGACGA
27560	ircombthreeway	CNR1	97	40	137	5.31541	9.30745	0	-1.2	-1.3	-1.3	0	-7.8	-4.7		-4.39232				0.720229	0.847527		alt 42 42					67	8	0.57265	0	0						CGAAATGGGCCGCATTGCTTTCAAGCGAAGTTGCAGATACCACCTTCCGCACCATCACCACTGACCTCCTGTACGTGGGCTCAAATGACATTCAGTACGAAGACATCAAAGGTGACATGATCCAAATTAGGGTACTTCCCACAGAAATTCCCTTTAACTTCCTTTAGGGGAAGTCCCTTCCAAGAGAAGACACACTGCGGCTGATGACGA
27561	ircombthreeway	CNR1	97	40	137	5.31541	9.30745	0	-1.2	-1.3	-1.3	0	-7.8	-4.7	-2.07039	-4.39232	2.32193	3.76597		-0.416956	-0.289657		42 42 42					104	184	0.265985	2	3	-0.529902					CGAAATGGGCCGCATTGCTTATGCGAAACCTTGCAGATACCACCTTCCGCACCATCACCACTGACCTCCTGTACGTGGGCTCAAATGACATTCAGTACGAAGACATCAAAGGTGACATGATCCAAATTAGGGTACTTCCCACAGAAATTCCCTTTAACTTCCTTTAGGGGAAGTCCCTTCCAAGAGAAGACACACTGCGGCTGATGACGA
27562	ircombthreeway	CNR1	97	40	137	5.31541	9.30745	0	-1.2	-1.3	-1.3	0	-7.8	-4.7	-4.30743	-4.39232	0.0848889			0.221315	0.348613		alt 42 alt					208	62	0.534704	0	0						CGAAATGGGCCGCATTGCCTCGACCTTACATTGCAGATACCACCTTCCGCACCATCACCACTGACCTCCTGTACGTGGGCTCAAATGACATTCAGTACGAAGACATCAAAGGTGACATGATCCAAATTAGGGTACTTCCCACAGAAATTCCCTTTAACTTCCTTTAGGGGAAGTCCCTTCCAAGAGAAGACACACTGCGGCTGATGACGA
27563	ircombthreeway	CNR1	97	40	137	5.31541	9.30745	0	-1.2	-1.3	-1.3	0	-7.8	-4.7	-5.75489	-4.39232	-1.36257	0.444622		-0.162044	-0.0347457		42 42 alt					220	102	0.658683	1	1	-2.05618		-0.0687311			CGAAATGGGCCGCATTGCACATGCGAGGATTTGCAGATACCACCTTCCGCACCATCACCACTGACCTCCTGTACGTGGGCTCAAATGACATTCAGTACGAAGACATCAAAGGTGACATGATCCAAATTAGGGTACTTCCCACAGAAATTCCCTTTAACTTCCTTTAGGGGAAGTCCCTTCCAAGAGAAGACACACTGCGGCTGATGACGA
27564	ircombthreeway	CNR1	97	40	137	5.31541	9.30745	0	-1.2	-1.3	-1.3	0	-7.8	-4.7	-6.05528	-4.39232	-1.66297			0.445589	0.572887		42 alt alt					135	28	0.525292	0	0						CGAAATGGGCCGCATTGCGTTTTGCGGGGTTTGCAGATACCACCTTCCGCACCATCACCACTGACCTCCTGTACGTGGGCTCAAATGACATTCAGTACGAAGACATCAAAGGTGACATGATCCAAATTAGGGTACTTCCCACAGAAATTCCCTTTAACTTCCTTTAGGGGAAGTCCCTTCCAAGAGAAGACACACTGCGGCTGATGACGA
27565	ircombthreeway	CNR1	97	40	137	5.31541	9.30745	0	-1.2	-1.3	-1.3	0	-7.8	-4.7	-4.62936	-4.39232	-0.237039			1.31154	1.43884		42 alt 42					206	8	0.645768	0	0						CGAAATGGGCCGCATTGCATGCTTAATTTATTGCAGATACCACCTTCCGCACCATCACCACTGACCTCCTGTACGTGGGCTCAAATGACATTCAGTACGAAGACATCAAAGGTGACATGATCCAAATTAGGGTACTTCCCACAGAAATTCCCTTTAACTTCCTTTAGGGGAAGTCCCTTCCAAGAGAAGACACACTGCGGCTGATGACGA
27566	ircombthreeway	CNR1	97	40	137	5.31541	9.30745	0	-1.2	-1.3	-1.3	0	-7.8	-4.7	-3.1964	-4.39232	1.19592			1.26742	1.39472		alt alt 93					122	5	0.659459	0	0						CGAAATGGGCCGCATTGCAATAATCTGTTCTTGCAGATACCACCTTCCGCACCATCACCACTGACCTCCTGTACGTGGGCTCAAATGACATTCAGTACGAAGACATCAAAGGTGACATGATCCAAATTAGGGTACTTCCCACAGAAATTCCCTTTAACTTCCTTTAGGGGAAGTCCCTTCCAAGAGAAGACACACTGCGGCTGATGACGA
27567	ircombthreeway	CNR1	97	40	137	5.31541	9.30745	0	-1.2	-1.3	-1.3	0	-7.8	-4.7	-7.39232	-4.39232	-3	0.536286		-1.38895	-1.26165		alt 93 93					167	766	0.533546	1	1	-1.746	-1.9832	-0.132085			CGAAATGGGCCGCATTGCGAGCTCCGCGGTTTGCAGATACCACCTTCCGCACCATCACCACTGACCTCCTGTACGTGGGCTCAAATGACATTCAGTACGAAGACATCAAAGGTGACATGATCCAAATTAGGGTACTTCCCACAGAAATTCCCTTTAACTTCCTTTAGGGGAAGTCCCTTCCAAGAGAAGACACACTGCGGCTGATGACGA
27568	ircombthreeway	CNR1	97	40	137	5.31541	9.30745	0	-1.2	-1.3	-1.3	0	-7.8	-4.7	-3.118	-4.39232	1.27432	3.25713		-0.725346	-0.598047		93 93 93					213	212	0.797753	3	3	0.345193	1.98947				CGAAATGGGCCGCATTGCTTGGAGTCCTGCTTGCAGATACCACCTTCCGCACCATCACCACTGACCTCCTGTACGTGGGCTCAAATGACATTCAGTACGAAGACATCAAAGGTGACATGATCCAAATTAGGGTACTTCCCACAGAAATTCCCTTTAACTTCCTTTAGGGGAAGTCCCTTCCAAGAGAAGACACACTGCGGCTGATGACGA
27569	ircombthreeway	CNR1	97	40	137	5.31541	9.30745	0	-1.2	-1.3	-1.3	0	-7.8	-4.7	-3.87149	-4.39232	0.520832	3.22677		-0.356203	-0.228904		alt 93 alt					344	194	0.752735	1	2	-2.59365		0.294715			CGAAATGGGCCGCATTGCGAAGATTCTAAGTTGCAGATACCACCTTCCGCACCATCACCACTGACCTCCTGTACGTGGGCTCAAATGACATTCAGTACGAAGACATCAAAGGTGACATGATCCAAATTAGGGTACTTCCCACAGAAATTCCCTTTAACTTCCTTTAGGGGAAGTCCCTTCCAAGAGAAGACACACTGCGGCTGATGACGA
27570	ircombthreeway	CNR1	97	40	137	5.31541	9.30745	0	-1.2	-1.3	-1.3	0	-7.8	-4.7		-4.39232		3.66598		-1.11252	-0.985221		93 93 alt					88	196	0.6875	1	2	-3.61627		-0.856639			CGAAATGGGCCGCATTGCAATCCATCACACTTGCAGATACCACCTTCCGCACCATCACCACTGACCTCCTGTACGTGGGCTCAAATGACATTCAGTACGAAGACATCAAAGGTGACATGATCCAAATTAGGGTACTTCCCACAGAAATTCCCTTTAACTTCCTTTAGGGGAAGTCCCTTCCAAGAGAAGACACACTGCGGCTGATGACGA
27571	ircombthreeway	CNR1	97	40	137	5.31541	9.30745	0	-1.2	-1.3	-1.3	0	-7.8	-4.7		-4.39232				-0.425895	-0.298596		93 alt alt					10	43	0.111111	0	0						CGAAATGGGCCGCATTGCCTCCTAAAGCGTTTGCAGATACCACCTTCCGCACCATCACCACTGACCTCCTGTACGTGGGCTCAAATGACATTCAGTACGAAGACATCAAAGGTGACATGATCCAAATTAGGGTACTTCCCACAGAAATTCCCTTTAACTTCCTTTAGGGGAAGTCCCTTCCAAGAGAAGACACACTGCGGCTGATGACGA
27572	ircombthreeway	CNR1	97	40	137	5.31541	9.30745	0	-1.2	-1.3	-1.3	0	-7.8	-4.7	-4.22607	-4.39232	0.166249			-0.0533476	0.073951		93 alt 93					138	48	0.730159	0	0						CGAAATGGGCCGCATTGCCATATCCCGGCGTTGCAGATACCACCTTCCGCACCATCACCACTGACCTCCTGTACGTGGGCTCAAATGACATTCAGTACGAAGACATCAAAGGTGACATGATCCAAATTAGGGTACTTCCCACAGAAATTCCCTTTAACTTCCTTTAGGGGAAGTCCCTTCCAAGAGAAGACACACTGCGGCTGATGACGA
27573	ircombthreeway	CNR1	97	40	137	5.31541	9.30745	0	-1.2	-1.3	-1.3	0	-7.8	-4.7	-4.98489	-4.39232	-0.592576			0.183434	0.310733		alt alt 114					196	43	0.774704	0	0						CGAAATGGGCCGCATTGCAGGACATGCGCGTTGCAGATACCACCTTCCGCACCATCACCACTGACCTCCTGTACGTGGGCTCAAATGACATTCAGTACGAAGACATCAAAGGTGACATGATCCAAATTAGGGTACTTCCCACAGAAATTCCCTTTAACTTCCTTTAGGGGAAGTCCCTTCCAAGAGAAGACACACTGCGGCTGATGACGA
27574	ircombthreeway	CNR1	97	40	137	5.31541	9.30745	0	-1.2	-1.3	-1.3	0	-7.8	-4.7	-2.04629	-4.39232	2.34602	3.00565		-0.50863	-0.381332		alt 114 114					118	116	0.559242	1	1	-4.34611		-1.56055			CGAAATGGGCCGCATTGCTCCCAACTTGAGTTGCAGATACCACCTTCCGCACCATCACCACTGACCTCCTGTACGTGGGCTCAAATGACATTCAGTACGAAGACATCAAAGGTGACATGATCCAAATTAGGGTACTTCCCACAGAAATTCCCTTTAACTTCCTTTAGGGGAAGTCCCTTCCAAGAGAAGACACACTGCGGCTGATGACGA
27575	ircombthreeway	CNR1	97	40	137	5.31541	9.30745	0	-1.2	-1.3	-1.3	0	-7.8	-4.7	-2.54649	-4.39232	1.84583	3.80038		-0.122785	0.00451412		114 114 114					130	106	0.350404	1	1	-3.89512		-0.911516			CGAAATGGGCCGCATTGCATAACGGAGGCTTTGCAGATACCACCTTCCGCACCATCACCACTGACCTCCTGTACGTGGGCTCAAATGACATTCAGTACGAAGACATCAAAGGTGACATGATCCAAATTAGGGTACTTCCCACAGAAATTCCCTTTAACTTCCTTTAGGGGAAGTCCCTTCCAAGAGAAGACACACTGCGGCTGATGACGA
27576	ircombthreeway	CNR1	97	40	137	5.31541	9.30745	0	-1.2	-1.3	-1.3	0	-7.8	-4.7		-4.39232				1.61306	1.74036		alt 114 alt					92	2	0.691729	0	0						CGAAATGGGCCGCATTGCCTATTGATTTATTTGCAGATACCACCTTCCGCACCATCACCACTGACCTCCTGTACGTGGGCTCAAATGACATTCAGTACGAAGACATCAAAGGTGACATGATCCAAATTAGGGTACTTCCCACAGAAATTCCCTTTAACTTCCTTTAGGGGAAGTCCCTTCCAAGAGAAGACACACTGCGGCTGATGACGA
27577	ircombthreeway	CNR1	97	40	137	5.31541	9.30745	0	-1.2	-1.3	-1.3	0	-7.8	-4.7		-4.39232		5.62489		-1.04976	-0.922464		114 114 alt					34	106	0.441558	1	2	-0.80591		3.10141			CGAAATGGGCCGCATTGCGCCGTCACTATGTTGCAGATACCACCTTCCGCACCATCACCACTGACCTCCTGTACGTGGGCTCAAATGACATTCAGTACGAAGACATCAAAGGTGACATGATCCAAATTAGGGTACTTCCCACAGAAATTCCCTTTAACTTCCTTTAGGGGAAGTCCCTTCCAAGAGAAGACACACTGCGGCTGATGACGA
27578	ircombthreeway	CNR1	97	40	137	5.31541	9.30745	0	-1.2	-1.3	-1.3	0	-7.8	-4.7		-4.39232							114 alt alt					31	0	0.181287	0	0						CGAAATGGGCCGCATTGCGCTTGTTGGGGATTGCAGATACCACCTTCCGCACCATCACCACTGACCTCCTGTACGTGGGCTCAAATGACATTCAGTACGAAGACATCAAAGGTGACATGATCCAAATTAGGGTACTTCCCACAGAAATTCCCTTTAACTTCCTTTAGGGGAAGTCCCTTCCAAGAGAAGACACACTGCGGCTGATGACGA
27579	ircombthreeway	CNR1	97	40	137	5.31541	9.30745	0	-1.2	-1.3	-1.3	0	-7.8	-4.7		-4.39232				-0.331963	-0.204665		114 alt 114					15	55	0.111111	0	0						CGAAATGGGCCGCATTGCATGCCTGTTTCTTTGCAGATACCACCTTCCGCACCATCACCACTGACCTCCTGTACGTGGGCTCAAATGACATTCAGTACGAAGACATCAAAGGTGACATGATCCAAATTAGGGTACTTCCCACAGAAATTCCCTTTAACTTCCTTTAGGGGAAGTCCCTTCCAAGAGAAGACACACTGCGGCTGATGACGA
27580	ircombthreeway	CPEB1	100	40	137	3.27511	8.1744	-8.2	-3.9	-0.2	-1.6	-1.3	-0.5	-2.8	-7.40088	2.73816	-10.139	1.32711	-2.69971	0.131585	0.75573		alt alt 28					168	103	0.302703	1	1	-4.84698		-3.35586		-1.0508	CGAAATGGGCCGCATTGCCGGCTTCACGACCATGCGGCTGCAGCATCCAGCCAGCTTGGATGTCTGGCCTGTGAGCCTGGGGAAACTATTATTAATAATATTTGTTGATAATATTGGGAAAACAGCCCTTAACTCTGAGGTTTCTGCTGTGCTCCTTTCCAAAACAGACTTCCAGGACTCTGAAGAAACAGCCACTGCGGCTGATGACGA
27581	ircombthreeway	CPEB1	100	40	137	3.27511	8.1744	-8.2	-3.9	-0.2	-1.6	-1.3	-0.5	-2.8	-7.34873	2.73816	-10.0869	5.14171	1.11489	-0.593682	0.0304644		alt 28 28					162	496	0.207426	1	2	-3.3079	-0.360423		-0.363865		CGAAATGGGCCGCATTGCACATTAACTTCCCATGCGGCTGCAGCATCCAGCCAGCTTGGATGTCTGGCCTGTGAGCCTGGGGAAACTATTATTAATAATATTTGTTGATAATATTGGGAAAACAGCCCTTAACTCTGAGGTTTCTGCTGTGCTCCTTTCCAAAACAGACTTCCAGGACTCTGAAGAAACAGCCACTGCGGCTGATGACGA
27582	ircombthreeway	CPEB1	100	40	137	3.27511	8.1744	-8.2	-3.9	-0.2	-1.6	-1.3	-0.5	-2.8		2.73816		5.0924	1.06558	-0.284648	0.339497		28 28 28					41	238	0.0647709	1	1	-6.0885	-3.17512		-3.18425		CGAAATGGGCCGCATTGCTGCGGGCCACGACATGCGGCTGCAGCATCCAGCCAGCTTGGATGTCTGGCCTGTGAGCCTGGGGAAACTATTATTAATAATATTTGTTGATAATATTGGGAAAACAGCCCTTAACTCTGAGGTTTCTGCTGTGCTCCTTTCCAAAACAGACTTCCAGGACTCTGAAGAAACAGCCACTGCGGCTGATGACGA
27583	ircombthreeway	CPEB1	100	40	137	3.27511	8.1744	-8.2	-3.9	-0.2	-1.6	-1.3	-0.5	-2.8	-7.44294	2.73816	-10.1811	5.02011	0.993294	-0.67376	-0.0496142		alt 28 alt					173	630	0.199769	1	1	-6.68889	-3.8255		-3.84297		CGAAATGGGCCGCATTGCACGCTCGCATCGCATGCGGCTGCAGCATCCAGCCAGCTTGGATGTCTGGCCTGTGAGCCTGGGGAAACTATTATTAATAATATTTGTTGATAATATTGGGAAAACAGCCCTTAACTCTGAGGTTTCTGCTGTGCTCCTTTCCAAAACAGACTTCCAGGACTCTGAAGAAACAGCCACTGCGGCTGATGACGA
27584	ircombthreeway	CPEB1	100	40	137	3.27511	8.1744	-8.2	-3.9	-0.2	-1.6	-1.3	-0.5	-2.8		2.73816				-0.0149847	0.609161		28 28 alt					63	89	0.168449	0	0						CGAAATGGGCCGCATTGCGCCGGGGCCCGCCATGCGGCTGCAGCATCCAGCCAGCTTGGATGTCTGGCCTGTGAGCCTGGGGAAACTATTATTAATAATATTTGTTGATAATATTGGGAAAACAGCCCTTAACTCTGAGGTTTCTGCTGTGCTCCTTTCCAAAACAGACTTCCAGGACTCTGAAGAAACAGCCACTGCGGCTGATGACGA
27585	ircombthreeway	CPEB1	100	40	137	3.27511	8.1744	-8.2	-3.9	-0.2	-1.6	-1.3	-0.5	-2.8	-7.42626	2.73816	-10.1644	4.38067	0.353851	-0.890405	-0.266259		28 alt alt					173	1226	0.148243	2	2	-1.09581	1.3254		1.23418		CGAAATGGGCCGCATTGCGTCGCACGGCATCATGCGGCTGCAGCATCCAGCCAGCTTGGATGTCTGGCCTGTGAGCCTGGGGAAACTATTATTAATAATATTTGTTGATAATATTGGGAAAACAGCCCTTAACTCTGAGGTTTCTGCTGTGCTCCTTTCCAAAACAGACTTCCAGGACTCTGAAGAAACAGCCACTGCGGCTGATGACGA
27586	ircombthreeway	CPEB1	100	40	137	3.27511	8.1744	-8.2	-3.9	-0.2	-1.6	-1.3	-0.5	-2.8	-7.27612	2.73816	-10.0143	4.52368	0.496863	-1.05473	-0.430583		28 alt 28					156	994	0.217877	1	1	-4.86634	-2.34623		-2.42096		CGAAATGGGCCGCATTGCCCCGATCAAATCCATGCGGCTGCAGCATCCAGCCAGCTTGGATGTCTGGCCTGTGAGCCTGGGGAAACTATTATTAATAATATTTGTTGATAATATTGGGAAAACAGCCCTTAACTCTGAGGTTTCTGCTGTGCTCCTTTCCAAAACAGACTTCCAGGACTCTGAAGAAACAGCCACTGCGGCTGATGACGA
27587	ircombthreeway	CPEB1	100	40	137	3.27511	8.1744	-8.2	-3.9	-0.2	-1.6	-1.3	-0.5	-2.8		2.73816		5.10032	1.0735	-0.838443	-0.214297		alt alt 42					96	480	0.192385	1	1	-6.04833	-3.12948		-3.13769		CGAAATGGGCCGCATTGCGATGGGATCACGCATGCGGCTGCAGCATCCAGCCAGCTTGGATGTCTGGCCTGTGAGCCTGGGGAAACTATTATTAATAATATTTGTTGATAATATTGGGAAAACAGCCCTTAACTCTGAGGTTTCTGCTGTGCTCCTTTCCAAAACAGACTTCCAGGACTCTGAAGAAACAGCCACTGCGGCTGATGACGA
27588	ircombthreeway	CPEB1	100	40	137	3.27511	8.1744	-8.2	-3.9	-0.2	-1.6	-1.3	-0.5	-2.8	-6.75489	2.73816	-9.49305	4.64346	0.616637	-1.12975	-0.505602		alt 42 42					109	689	0.249428	1	1	-4.26291	-1.65998		-1.72089		CGAAATGGGCCGCATTGCACGAACAAGTTTCATGCGGCTGCAGCATCCAGCCAGCTTGGATGTCTGGCCTGTGAGCCTGGGGAAACTATTATTAATAATATTTGTTGATAATATTGGGAAAACAGCCCTTAACTCTGAGGTTTCTGCTGTGCTCCTTTCCAAAACAGACTTCCAGGACTCTGAAGAAACAGCCACTGCGGCTGATGACGA
27589	ircombthreeway	CPEB1	100	40	137	3.27511	8.1744	-8.2	-3.9	-0.2	-1.6	-1.3	-0.5	-2.8		2.73816				0.16534	0.789486		42 42 42					40	17	0.412371	0	0						CGAAATGGGCCGCATTGCTTAATCCTGCCGCATGCGGCTGCAGCATCCAGCCAGCTTGGATGTCTGGCCTGTGAGCCTGGGGAAACTATTATTAATAATATTTGTTGATAATATTGGGAAAACAGCCCTTAACTCTGAGGTTTCTGCTGTGCTCCTTTCCAAAACAGACTTCCAGGACTCTGAAGAAACAGCCACTGCGGCTGATGACGA
27590	ircombthreeway	CPEB1	100	40	137	3.27511	8.1744	-8.2	-3.9	-0.2	-1.6	-1.3	-0.5	-2.8	-7.16993	2.73816	-9.90809	3.70574	-0.321078	-1.07508	-0.45093		alt 42 alt					143	559	0.367609	1	1	-3.41089	-1.4564	-0.639726	-1.62547	1.66534	CGAAATGGGCCGCATTGCAGCGCGCGGGCACATGCGGCTGCAGCATCCAGCCAGCTTGGATGTCTGGCCTGTGAGCCTGGGGAAACTATTATTAATAATATTTGTTGATAATATTGGGAAAACAGCCCTTAACTCTGAGGTTTCTGCTGTGCTCCTTTCCAAAACAGACTTCCAGGACTCTGAAGAAACAGCCACTGCGGCTGATGACGA
27591	ircombthreeway	CPEB1	100	40	137	3.27511	8.1744	-8.2	-3.9	-0.2	-1.6	-1.3	-0.5	-2.8	-6.70044	2.73816	-9.4386	4.09744	0.0706225	-1.09573	-0.471587		42 42 alt					103	634	0.241784	2	2	-0.731086	1.49427		1.37038		CGAAATGGGCCGCATTGCACCTCGCTAACCCATGCGGCTGCAGCATCCAGCCAGCTTGGATGTCTGGCCTGTGAGCCTGGGGAAACTATTATTAATAATATTTGTTGATAATATTGGGAAAACAGCCCTTAACTCTGAGGTTTCTGCTGTGCTCCTTTCCAAAACAGACTTCCAGGACTCTGAAGAAACAGCCACTGCGGCTGATGACGA
27592	ircombthreeway	CPEB1	100	40	137	3.27511	8.1744	-8.2	-3.9	-0.2	-1.6	-1.3	-0.5	-2.8		2.73816				-0.0906297	0.533516		42 alt alt					93	79	0.318493	0	0						CGAAATGGGCCGCATTGCTTTTCGAACGCACATGCGGCTGCAGCATCCAGCCAGCTTGGATGTCTGGCCTGTGAGCCTGGGGAAACTATTATTAATAATATTTGTTGATAATATTGGGAAAACAGCCCTTAACTCTGAGGTTTCTGCTGTGCTCCTTTCCAAAACAGACTTCCAGGACTCTGAAGAAACAGCCACTGCGGCTGATGACGA
27593	ircombthreeway	CPEB1	100	40	137	3.27511	8.1744	-8.2	-3.9	-0.2	-1.6	-1.3	-0.5	-2.8	-6.72792	2.73816	-9.46608	4.97881	0.951991	-0.506896	0.11725		42 alt 42					105	814	0.0707071	1	1	-5.88284	-3.048		-3.07023		CGAAATGGGCCGCATTGCAACTCGGGATTACATGCGGCTGCAGCATCCAGCCAGCTTGGATGTCTGGCCTGTGAGCCTGGGGAAACTATTATTAATAATATTTGTTGATAATATTGGGAAAACAGCCCTTAACTCTGAGGTTTCTGCTGTGCTCCTTTCCAAAACAGACTTCCAGGACTCTGAAGAAACAGCCACTGCGGCTGATGACGA
27594	ircombthreeway	CPEB1	100	40	137	3.27511	8.1744	-8.2	-3.9	-0.2	-1.6	-1.3	-0.5	-2.8	1.61821	2.73816	-1.11996	4.48448	0.457663	-0.630823	-0.00667723		alt alt 93					582	673	0.584925	1	1	-5.46453	-2.97153	-1.96844	-3.05078	0.336621	CGAAATGGGCCGCATTGCTCTGGAAGCGCTCATGCGGCTGCAGCATCCAGCCAGCTTGGATGTCTGGCCTGTGAGCCTGGGGAAACTATTATTAATAATATTTGTTGATAATATTGGGAAAACAGCCCTTAACTCTGAGGTTTCTGCTGTGCTCCTTTCCAAAACAGACTTCCAGGACTCTGAAGAAACAGCCACTGCGGCTGATGACGA
27595	ircombthreeway	CPEB1	100	40	137	3.27511	8.1744	-8.2	-3.9	-0.2	-1.6	-1.3	-0.5	-2.8	-7.85798	2.73816	-10.5961	4.96331	0.936487	0.315377	0.939523		alt 93 93					231	89	0.352672	1	1	-7.05628					CGAAATGGGCCGCATTGCGAGAATCGCAACCATGCGGCTGCAGCATCCAGCCAGCTTGGATGTCTGGCCTGTGAGCCTGGGGAAACTATTATTAATAATATTTGTTGATAATATTGGGAAAACAGCCCTTAACTCTGAGGTTTCTGCTGTGCTCCTTTCCAAAACAGACTTCCAGGACTCTGAAGAAACAGCCACTGCGGCTGATGACGA
27596	ircombthreeway	CPEB1	100	40	137	3.27511	8.1744	-8.2	-3.9	-0.2	-1.6	-1.3	-0.5	-2.8	-6.70044	2.73816	-9.4386	4.63479	0.607972	-1.23428	-0.610137		93 93 93					103	561	0.345638	1	1	-4.86807	-2.27113	-1.2697	-2.33304	1.03537	CGAAATGGGCCGCATTGCAATCATAGCTCTCATGCGGCTGCAGCATCCAGCCAGCTTGGATGTCTGGCCTGTGAGCCTGGGGAAACTATTATTAATAATATTTGTTGATAATATTGGGAAAACAGCCCTTAACTCTGAGGTTTCTGCTGTGCTCCTTTCCAAAACAGACTTCCAGGACTCTGAAGAAACAGCCACTGCGGCTGATGACGA
27597	ircombthreeway	CPEB1	100	40	137	3.27511	8.1744	-8.2	-3.9	-0.2	-1.6	-1.3	-0.5	-2.8	-6.02237	2.73816	-8.76053	4.70933	0.682512	-0.843086	-0.21894		alt 93 alt					198	1050	0.182825	1	1	-5.86014	-3.21165		-3.26496		CGAAATGGGCCGCATTGCTCTCCACCCGGTCATGCGGCTGCAGCATCCAGCCAGCTTGGATGTCTGGCCTGTGAGCCTGGGGAAACTATTATTAATAATATTTGTTGATAATATTGGGAAAACAGCCCTTAACTCTGAGGTTTCTGCTGTGCTCCTTTCCAAAACAGACTTCCAGGACTCTGAAGAAACAGCCACTGCGGCTGATGACGA
27598	ircombthreeway	CPEB1	100	40	137	3.27511	8.1744	-8.2	-3.9	-0.2	-1.6	-1.3	-0.5	-2.8	-5.05889	2.73816	-7.79706	5.5039	1.47708	-0.334009	0.290137		93 93 alt					103	139	0.302941	1	1	-7.34331		-3.20748		-0.902419	CGAAATGGGCCGCATTGCCGAGGAAACTGTCATGCGGCTGCAGCATCCAGCCAGCTTGGATGTCTGGCCTGTGAGCCTGGGGAAACTATTATTAATAATATTTGTTGATAATATTGGGAAAACAGCCCTTAACTCTGAGGTTTCTGCTGTGCTCCTTTCCAAAACAGACTTCCAGGACTCTGAAGAAACAGCCACTGCGGCTGATGACGA
27599	ircombthreeway	CPEB1	100	40	137	3.27511	8.1744	-8.2	-3.9	-0.2	-1.6	-1.3	-0.5	-2.8	-6.71425	2.73816	-9.45241	4.41801	0.391185	-1.19774	-0.573591		93 alt alt					104	844	0.218029	1	1	-4.40863	-1.9616		-2.04851		CGAAATGGGCCGCATTGCCAACAAATCTTACATGCGGCTGCAGCATCCAGCCAGCTTGGATGTCTGGCCTGTGAGCCTGGGGAAACTATTATTAATAATATTTGTTGATAATATTGGGAAAACAGCCCTTAACTCTGAGGTTTCTGCTGTGCTCCTTTCCAAAACAGACTTCCAGGACTCTGAAGAAACAGCCACTGCGGCTGATGACGA
27600	ircombthreeway	CPEB1	100	40	137	3.27511	8.1744	-8.2	-3.9	-0.2	-1.6	-1.3	-0.5	-2.8	-6.79442	2.73816	-9.53258	4.89459	0.867773	-0.691488	-0.067342		93 alt 93					336	1213	0.207664	1	1	-4.49409	-1.7175		-1.74944		CGAAATGGGCCGCATTGCAAGCACTGGAGGCATGCGGCTGCAGCATCCAGCCAGCTTGGATGTCTGGCCTGTGAGCCTGGGGAAACTATTATTAATAATATTTGTTGATAATATTGGGAAAACAGCCCTTAACTCTGAGGTTTCTGCTGTGCTCCTTTCCAAAACAGACTTCCAGGACTCTGAAGAAACAGCCACTGCGGCTGATGACGA
27601	ircombthreeway	CPEB1	100	40	137	3.27511	8.1744	-8.2	-3.9	-0.2	-1.6	-1.3	-0.5	-2.8		2.73816		4.80076	0.773937	-0.963844	-0.339698		alt alt 114					96	827	0.138129	1	1	-5.51869	-2.80699		-2.84975		CGAAATGGGCCGCATTGCAACGCTATGGCACATGCGGCTGCAGCATCCAGCCAGCTTGGATGTCTGGCCTGTGAGCCTGGGGAAACTATTATTAATAATATTTGTTGATAATATTGGGAAAACAGCCCTTAACTCTGAGGTTTCTGCTGTGCTCCTTTCCAAAACAGACTTCCAGGACTCTGAAGAAACAGCCACTGCGGCTGATGACGA
27602	ircombthreeway	CPEB1	100	40	137	3.27511	8.1744	-8.2	-3.9	-0.2	-1.6	-1.3	-0.5	-2.8	-7.27612	2.73816	-10.0143	5.13849	1.11167	-0.523985	0.100161		alt 114 114					154	518	0.167756	1	1	-6.44757	-3.50232		-3.50614		CGAAATGGGCCGCATTGCGAGGTTTCTTATCATGCGGCTGCAGCATCCAGCCAGCTTGGATGTCTGGCCTGTGAGCCTGGGGAAACTATTATTAATAATATTTGTTGATAATATTGGGAAAACAGCCCTTAACTCTGAGGTTTCTGCTGTGCTCCTTTCCAAAACAGACTTCCAGGACTCTGAAGAAACAGCCACTGCGGCTGATGACGA
27603	ircombthreeway	CPEB1	100	40	137	3.27511	8.1744	-8.2	-3.9	-0.2	-1.6	-1.3	-0.5	-2.8	-6.65821	2.73816	-9.39638	4.9405	0.913682	-0.991623	-0.367477		114 114 114					102	469	0.271277	1	1	-6.02373	-3.21539		-3.24204		CGAAATGGGCCGCATTGCCGAGATAACATCCATGCGGCTGCAGCATCCAGCCAGCTTGGATGTCTGGCCTGTGAGCCTGGGGAAACTATTATTAATAATATTTGTTGATAATATTGGGAAAACAGCCCTTAACTCTGAGGTTTCTGCTGTGCTCCTTTCCAAAACAGACTTCCAGGACTCTGAAGAAACAGCCACTGCGGCTGATGACGA
27604	ircombthreeway	CPEB1	100	40	137	3.27511	8.1744	-8.2	-3.9	-0.2	-1.6	-1.3	-0.5	-2.8		2.73816		5.04391	1.01709	-1.15807	-0.533924		alt 114 alt					95	622	0.25266	1	1	-5.60238	-2.72252		-2.73725		CGAAATGGGCCGCATTGCCTTCAAACGCTGCATGCGGCTGCAGCATCCAGCCAGCTTGGATGTCTGGCCTGTGAGCCTGGGGAAACTATTATTAATAATATTTGTTGATAATATTGGGAAAACAGCCCTTAACTCTGAGGTTTCTGCTGTGCTCCTTTCCAAAACAGACTTCCAGGACTCTGAAGAAACAGCCACTGCGGCTGATGACGA
27605	ircombthreeway	CPEB1	100	40	137	3.27511	8.1744	-8.2	-3.9	-0.2	-1.6	-1.3	-0.5	-2.8		2.73816				-0.469304	0.154842		114 114 alt					16	36	0.228571	0	0						CGAAATGGGCCGCATTGCCAATGGTCTGTTCATGCGGCTGCAGCATCCAGCCAGCTTGGATGTCTGGCCTGTGAGCCTGGGGAAACTATTATTAATAATATTTGTTGATAATATTGGGAAAACAGCCCTTAACTCTGAGGTTTCTGCTGTGCTCCTTTCCAAAACAGACTTCCAGGACTCTGAAGAAACAGCCACTGCGGCTGATGACGA
27606	ircombthreeway	CPEB1	100	40	137	3.27511	8.1744	-8.2	-3.9	-0.2	-1.6	-1.3	-0.5	-2.8		2.73816				0.113596	0.737742		114 alt alt					49	53	0.176895	0	0						CGAAATGGGCCGCATTGCGCAAATCTTACGCATGCGGCTGCAGCATCCAGCCAGCTTGGATGTCTGGCCTGTGAGCCTGGGGAAACTATTATTAATAATATTTGTTGATAATATTGGGAAAACAGCCCTTAACTCTGAGGTTTCTGCTGTGCTCCTTTCCAAAACAGACTTCCAGGACTCTGAAGAAACAGCCACTGCGGCTGATGACGA
27607	ircombthreeway	CPEB1	100	40	137	3.27511	8.1744	-8.2	-3.9	-0.2	-1.6	-1.3	-0.5	-2.8	-7.02237	2.73816	-9.76053	2.86665	-1.16017	-1.33056	-0.706412		114 alt 114					131	1423	0.20405	2	2	0.403866	1.77812		1.51227		CGAAATGGGCCGCATTGCTTCGATTGGCCACATGCGGCTGCAGCATCCAGCCAGCTTGGATGTCTGGCCTGTGAGCCTGGGGAAACTATTATTAATAATATTTGTTGATAATATTGGGAAAACAGCCCTTAACTCTGAGGTTTCTGCTGTGCTCCTTTCCAAAACAGACTTCCAGGACTCTGAAGAAACAGCCACTGCGGCTGATGACGA
27608	ircombthreeway	PRKCG	100	40	137	-2.24097	11.1353	-2.6	0	0	0	0	0	-1.9	-7.7879	-5.04518	-2.74272	0.985819	-0.0173668	-0.167618	0.442369		alt alt 28					220	238	0.284974	1	2	-0.165581	-0.0919264		0.542548		CGAAATGGGCCGCATTGCCTGCATGCCACTCATCCCGCAGCCCCACCAGCCCAGTGCCTGTGCCCGTCATGTAATCTCACCCGCCGCCACTAGGTGTCCCCAACCCCTCCGCCGTGCCCGGCAGCCCCACTTCACCCCCAACTTCACCACCCCCTGTCCCATTCTAGATCCTGCACCCCAGCATTCCAGCCACACTGCGGCTGATGACGA
27609	ircombthreeway	PRKCG	100	40	137	-2.24097	11.1353	-2.6	0	0	0	0	0	-1.9	-10.1228	-5.04518	-5.07765	0.723618	-0.279568	-0.2609	0.349087		alt 28 28					1116	645	0.62486	1	1	-1.55509	-1.66275	0.0862524	-1.05852	0.0615859	CGAAATGGGCCGCATTGCTGCTGGCATCCACATCCCGCAGCCCCACCAGCCCAGTGCCTGTGCCCGTCATGTAATCTCACCCGCCGCCACTAGGTGTCCCCAACCCCTCCGCCGTGCCCGGCAGCCCCACTTCACCCCCAACTTCACCACCCCCTGTCCCATTCTAGATCCTGCACCCCAGCATTCCAGCCACACTGCGGCTGATGACGA
27610	ircombthreeway	PRKCG	100	40	137	-2.24097	11.1353	-2.6	0	0	0	0	0	-1.9	-10.567	-5.04518	-5.52182	0.75666	-0.246526	-0.56117	0.0488166		28 28 28					1518	1669	0.546633	1	1	-1.08563	-1.17044	0.462847	-0.562394	0.438181	CGAAATGGGCCGCATTGCAAACGCAAGGTCCATCCCGCAGCCCCACCAGCCCAGTGCCTGTGCCCGTCATGTAATCTCACCCGCCGCCACTAGGTGTCCCCAACCCCTCCGCCGTGCCCGGCAGCCCCACTTCACCCCCAACTTCACCACCCCCTGTCCCATTCTAGATCCTGCACCCCAGCATTCCAGCCACACTGCGGCTGATGACGA
27611	ircombthreeway	PRKCG	100	40	137	-2.24097	11.1353	-2.6	0	0	0	0	0	-1.9	-8.53528	-5.04518	-3.49009	0.588679	-0.414506	-0.562718	0.0472692		alt 28 alt					370	326	0.683919	1	1	-1.68871	-1.88968	0.0333873	-1.30101	0.00872082	CGAAATGGGCCGCATTGCCCAACACCTATGCATCCCGCAGCCCCACCAGCCCAGTGCCTGTGCCCGTCATGTAATCTCACCCGCCGCCACTAGGTGTCCCCAACCCCTCCGCCGTGCCCGGCAGCCCCACTTCACCCCCAACTTCACCACCCCCTGTCCCATTCTAGATCCTGCACCCCAGCATTCCAGCCACACTGCGGCTGATGACGA
27612	ircombthreeway	PRKCG	100	40	137	-2.24097	11.1353	-2.6	0	0	0	0	0	-1.9	-9.59805	-5.04518	-4.55287	0.462828	-0.540357	-0.85364	-0.243653		28 28 alt					776	1295	0.591463	1	1	-1.96232	-2.25032	-0.142752	-1.67617	-0.167418	CGAAATGGGCCGCATTGCCCTTATCCACCACATCCCGCAGCCCCACCAGCCCAGTGCCTGTGCCCGTCATGTAATCTCACCCGCCGCCACTAGGTGTCCCCAACCCCTCCGCCGTGCCCGGCAGCCCCACTTCACCCCCAACTTCACCACCCCCTGTCCCATTCTAGATCCTGCACCCCAGCATTCCAGCCACACTGCGGCTGATGACGA
27613	ircombthreeway	PRKCG	100	40	137	-2.24097	11.1353	-2.6	0	0	0	0	0	-1.9	-9.35315	-5.04518	-4.30797	0.487655	-0.51553	-0.93565	-0.325663		28 alt alt					653	1106	0.669744	1	1	-1.86502	-2.13584	-0.0952723	-1.55883	-0.119939	CGAAATGGGCCGCATTGCAACTTGGGCCCCCATCCCGCAGCCCCACCAGCCCAGTGCCTGTGCCCGTCATGTAATCTCACCCGCCGCCACTAGGTGTCCCCAACCCCTCCGCCGTGCCCGGCAGCCCCACTTCACCCCCAACTTCACCACCCCCTGTCCCATTCTAGATCCTGCACCCCAGCATTCCAGCCACACTGCGGCTGATGACGA
27614	ircombthreeway	PRKCG	100	40	137	-2.24097	11.1353	-2.6	0	0	0	0	0	-1.9	-7.96578	-5.04518	-2.9206	1.08569	0.0825023	-0.353818	0.256169		28 alt 28					249	230	0.457721	1	2	-0.0638083	0.0789062	1.32985	0.7249	1.30518	CGAAATGGGCCGCATTGCGGCGAAGATGACCATCCCGCAGCCCCACCAGCCCAGTGCCTGTGCCCGTCATGTAATCTCACCCGCCGCCACTAGGTGTCCCCAACCCCTCCGCCGTGCCCGGCAGCCCCACTTCACCCCCAACTTCACCACCCCCTGTCCCATTCTAGATCCTGCACCCCAGCATTCCAGCCACACTGCGGCTGATGACGA
27615	ircombthreeway	PRKCG	100	40	137	-2.24097	11.1353	-2.6	0	0	0	0	0	-1.9	-9.94105	-5.04518	-4.89587	2.39201	1.38883	-0.811108	-0.201122		alt alt 42					984	1417	0.637719	1	2	-1.39725	-0.351209	0.867659	0.445459	0.842992	CGAAATGGGCCGCATTGCTGTCTTTCGGGTCATCCCGCAGCCCCACCAGCCCAGTGCCTGTGCCCGTCATGTAATCTCACCCGCCGCCACTAGGTGTCCCCAACCCCTCCGCCGTGCCCGGCAGCCCCACTTCACCCCCAACTTCACCACCCCCTGTCCCATTCTAGATCCTGCACCCCAGCATTCCAGCCACACTGCGGCTGATGACGA
27616	ircombthreeway	PRKCG	100	40	137	-2.24097	11.1353	-2.6	0	0	0	0	0	-1.9	-7.05528	-5.04518	-2.0101	0.645902	-0.357283	-0.5087	0.101287		alt 42 42					134	320	0.230241	1	1	-1.68295	-1.84435		-1.24909		CGAAATGGGCCGCATTGCTTGGAAACCCTTCATCCCGCAGCCCCACCAGCCCAGTGCCTGTGCCCGTCATGTAATCTCACCCGCCGCCACTAGGTGTCCCCAACCCCTCCGCCGTGCCCGGCAGCCCCACTTCACCCCCAACTTCACCACCCCCTGTCCCATTCTAGATCCTGCACCCCAGCATTCCAGCCACACTGCGGCTGATGACGA
27617	ircombthreeway	PRKCG	100	40	137	-2.24097	11.1353	-2.6	0	0	0	0	0	-1.9	-10.5206	-5.04518	-5.47544	0.514991	-0.488195	-0.540001	0.0699861		42 42 42					1470	1522	0.56	1	1	-1.78852	-2.04045	0.0279933	-1.46028	0.0033268	CGAAATGGGCCGCATTGCCTATCTTTGCTGCATCCCGCAGCCCCACCAGCCCAGTGCCTGTGCCCGTCATGTAATCTCACCCGCCGCCACTAGGTGTCCCCAACCCCTCCGCCGTGCCCGGCAGCCCCACTTCACCCCCAACTTCACCACCCCCTGTCCCATTCTAGATCCTGCACCCCAGCATTCCAGCCACACTGCGGCTGATGACGA
27618	ircombthreeway	PRKCG	100	40	137	-2.24097	11.1353	-2.6	0	0	0	0	0	-1.9	-9.22159	-5.04518	-4.17641	0.632923	-0.370262	-0.511399	0.0985884		alt 42 alt					596	517	0.636752	1	1	-1.67997	-1.85034	0.00269164	-1.25657	-0.0219748	CGAAATGGGCCGCATTGCTCTAACATGGACCATCCCGCAGCCCCACCAGCCCAGTGCCTGTGCCCGTCATGTAATCTCACCCGCCGCCACTAGGTGTCCCCAACCCCTCCGCCGTGCCCGGCAGCCCCACTTCACCCCCAACTTCACCACCCCCTGTCCCATTCTAGATCCTGCACCCCAGCATTCCAGCCACACTGCGGCTGATGACGA
27619	ircombthreeway	PRKCG	100	40	137	-2.24097	11.1353	-2.6	0	0	0	0	0	-1.9	-8.00562	-5.04518	-2.96044			-0.862698	-0.252711		42 42 alt					256	862	0.297674	0	0						CGAAATGGGCCGCATTGCGCTAACATCGAACATCCCGCAGCCCCACCAGCCCAGTGCCTGTGCCCGTCATGTAATCTCACCCGCCGCCACTAGGTGTCCCCAACCCCTCCGCCGTGCCCGGCAGCCCCACTTCACCCCCAACTTCACCACCCCCTGTCCCATTCTAGATCCTGCACCCCAGCATTCCAGCCACACTGCGGCTGATGACGA
27620	ircombthreeway	PRKCG	100	40	137	-2.24097	11.1353	-2.6	0	0	0	0	0	-1.9	-7.63662	-5.04518	-2.59144			0.0966271	0.706614		42 alt alt					198	64	0.609231	0	0						CGAAATGGGCCGCATTGCTCCTTCACCCATCATCCCGCAGCCCCACCAGCCCAGTGCCTGTGCCCGTCATGTAATCTCACCCGCCGCCACTAGGTGTCCCCAACCCCTCCGCCGTGCCCGGCAGCCCCACTTCACCCCCAACTTCACCACCCCCTGTCCCATTCTAGATCCTGCACCCCAGCATTCCAGCCACACTGCGGCTGATGACGA
27621	ircombthreeway	PRKCG	100	40	137	-2.24097	11.1353	-2.6	0	0	0	0	0	-1.9	-7.67243	-5.04518	-2.62724	0.677576	-0.325609	-0.798632	-0.188645		42 alt 42					203	303	0.602374	1	1	-1.69954	-1.83903	-0.123903	-1.24011	-0.148569	CGAAATGGGCCGCATTGCCCAACCGCTGAGCATCCCGCAGCCCCACCAGCCCAGTGCCTGTGCCCGTCATGTAATCTCACCCGCCGCCACTAGGTGTCCCCAACCCCTCCGCCGTGCCCGGCAGCCCCACTTCACCCCCAACTTCACCACCCCCTGTCCCATTCTAGATCCTGCACCCCAGCATTCCAGCCACACTGCGGCTGATGACGA
27622	ircombthreeway	PRKCG	100	40	137	-2.24097	11.1353	-2.6	0	0	0	0	0	-1.9	-8.48784	-5.04518	-3.44266	0.551723	-0.451463	0.115644	0.725631		alt alt 93					358	139	0.491084	1	1	-1.72281		0.183858		0.159191	CGAAATGGGCCGCATTGCAGCTATGGGTTTCATCCCGCAGCCCCACCAGCCCAGTGCCTGTGCCCGTCATGTAATCTCACCCGCCGCCACTAGGTGTCCCCAACCCCTCCGCCGTGCCCGGCAGCCCCACTTCACCCCCAACTTCACCACCCCCTGTCCCATTCTAGATCCTGCACCCCAGCATTCCAGCCACACTGCGGCTGATGACGA
27623	ircombthreeway	PRKCG	100	40	137	-2.24097	11.1353	-2.6	0	0	0	0	0	-1.9	-9.7364	-5.04518	-4.69122	0.645723	-0.357462	-0.452242	0.157745		alt 93 93					852	649	0.655889	2	2	0.938171	0.776647		1.37189		CGAAATGGGCCGCATTGCCGATCTAGCGCTCATCCCGCAGCCCCACCAGCCCAGTGCCTGTGCCCGTCATGTAATCTCACCCGCCGCCACTAGGTGTCCCCAACCCCTCCGCCGTGCCCGGCAGCCCCACTTCACCCCCAACTTCACCACCCCCTGTCCCATTCTAGATCCTGCACCCCAGCATTCCAGCCACACTGCGGCTGATGACGA
27624	ircombthreeway	PRKCG	100	40	137	-2.24097	11.1353	-2.6	0	0	0	0	0	-1.9	-8.12412	-5.04518	-3.07894	0.398987	-0.604199	-0.467134	0.142853		93 93 93					278	620	0.229752	1	1	-2.42543	-2.75757		-2.19079		CGAAATGGGCCGCATTGCCAAAACCATTTGCATCCCGCAGCCCCACCAGCCCAGTGCCTGTGCCCGTCATGTAATCTCACCCGCCGCCACTAGGTGTCCCCAACCCCTCCGCCGTGCCCGGCAGCCCCACTTCACCCCCAACTTCACCACCCCCTGTCCCATTCTAGATCCTGCACCCCAGCATTCCAGCCACACTGCGGCTGATGACGA
27625	ircombthreeway	PRKCG	100	40	137	-2.24097	11.1353	-2.6	0	0	0	0	0	-1.9	-8.3443	-5.04518	-3.29911	0.499137	-0.504049	-0.725202	-0.115215		alt 93 alt					324	385	0.668041	1	1	-1.8295	-2.09239	-0.0310594	-1.51405	-0.0557258	CGAAATGGGCCGCATTGCCCGTCTACGAGTCATCCCGCAGCCCCACCAGCCCAGTGCCTGTGCCCGTCATGTAATCTCACCCGCCGCCACTAGGTGTCCCCAACCCCTCCGCCGTGCCCGGCAGCCCCACTTCACCCCCAACTTCACCACCCCCTGTCCCATTCTAGATCCTGCACCCCAGCATTCCAGCCACACTGCGGCTGATGACGA
27626	ircombthreeway	PRKCG	100	40	137	-2.24097	11.1353	-2.6	0	0	0	0	0	-1.9	-8.36632	-5.04518	-3.32114	1.2744	0.271213	-0.792178	-0.182191		93 93 alt					329	458	0.638835	1	2	-1.20365	-0.930444	0.0854094	-0.262684	0.0607429	CGAAATGGGCCGCATTGCGGGCAAGACTTCCATCCCGCAGCCCCACCAGCCCAGTGCCTGTGCCCGTCATGTAATCTCACCCGCCGCCACTAGGTGTCCCCAACCCCTCCGCCGTGCCCGGCAGCCCCACTTCACCCCCAACTTCACCACCCCCTGTCCCATTCTAGATCCTGCACCCCAGCATTCCAGCCACACTGCGGCTGATGACGA
27627	ircombthreeway	PRKCG	100	40	137	-2.24097	11.1353	-2.6	0	0	0	0	0	-1.9	-10.224	-5.04518	-5.17882	0.472632	-0.530553	-0.433346	0.176641		93 alt alt					1197	989	0.585616	1	1	-1.92018	-2.20139	-0.0265932	-1.62611	-0.0512597	CGAAATGGGCCGCATTGCCGCGTTGGAAGTCATCCCGCAGCCCCACCAGCCCAGTGCCTGTGCCCGTCATGTAATCTCACCCGCCGCCACTAGGTGTCCCCAACCCCTCCGCCGTGCCCGGCAGCCCCACTTCACCCCCAACTTCACCACCCCCTGTCCCATTCTAGATCCTGCACCCCAGCATTCCAGCCACACTGCGGCTGATGACGA
27628	ircombthreeway	PRKCG	100	40	137	-2.24097	11.1353	-2.6	0	0	0	0	0	-1.9	-9.15059	-5.04518	-4.10541	0.502521	-0.500665	-0.578502	0.0314851		93 alt 93					1708	1634	0.64697	1	1	-1.82	-2.08055	0.00446527	-1.50182	-0.0202012	CGAAATGGGCCGCATTGCAGGGGAAACTCGCATCCCGCAGCCCCACCAGCCCAGTGCCTGTGCCCGTCATGTAATCTCACCCGCCGCCACTAGGTGTCCCCAACCCCTCCGCCGTGCCCGGCAGCCCCACTTCACCCCCAACTTCACCACCCCCTGTCCCATTCTAGATCCTGCACCCCAGCATTCCAGCCACACTGCGGCTGATGACGA
27629	ircombthreeway	PRKCG	100	40	137	-2.24097	11.1353	-2.6	0	0	0	0	0	-1.9	-7.88874	-5.04518	-2.84356	1.81215	0.808961	-0.0289741	0.581013		alt alt 114					238	135	0.429603	1	2	-1.66338		0.134954		0.110287	CGAAATGGGCCGCATTGCCGCCGAGAATCACATCCCGCAGCCCCACCAGCCCAGTGCCTGTGCCCGTCATGTAATCTCACCCGCCGCCACTAGGTGTCCCCAACCCCTCCGCCGTGCCCGGCAGCCCCACTTCACCCCCAACTTCACCACCCCCTGTCCCATTCTAGATCCTGCACCCCAGCATTCCAGCCACACTGCGGCTGATGACGA
27630	ircombthreeway	PRKCG	100	40	137	-2.24097	11.1353	-2.6	0	0	0	0	0	-1.9	-7.40939	-5.04518	-2.36421	0.525514	-0.477671	-0.0977921	0.512195		alt 114 114					169	287	0.16126	1	1	-1.45487	-1.69952		-1.11814		CGAAATGGGCCGCATTGCGTTGGCCAATACCATCCCGCAGCCCCACCAGCCCAGTGCCTGTGCCCGTCATGTAATCTCACCCGCCGCCACTAGGTGTCCCCAACCCCTCCGCCGTGCCCGGCAGCCCCACTTCACCCCCAACTTCACCACCCCCTGTCCCATTCTAGATCCTGCACCCCAGCATTCCAGCCACACTGCGGCTGATGACGA
27631	ircombthreeway	PRKCG	100	40	137	-2.24097	11.1353	-2.6	0	0	0	0	0	-1.9	-8.81698	-5.04518	-3.7718	0.850445	-0.15274	-0.313822	0.296165		114 114 114					450	352	0.505051	1	2	-0.481459	-0.501416	1.04137	0.117444	1.01671	CGAAATGGGCCGCATTGCGAGATGGCCAAGCATCCCGCAGCCCCACCAGCCCAGTGCCTGTGCCCGTCATGTAATCTCACCCGCCGCCACTAGGTGTCCCCAACCCCTCCGCCGTGCCCGGCAGCCCCACTTCACCCCCAACTTCACCACCCCCTGTCCCATTCTAGATCCTGCACCCCAGCATTCCAGCCACACTGCGGCTGATGACGA
27632	ircombthreeway	PRKCG	100	40	137	-2.24097	11.1353	-2.6	0	0	0	0	0	-1.9	-9.64386	-5.04518	-4.59868	1.57728	0.574095	-0.297554	0.312432		alt 114 alt					801	676	0.455372	1	2	1.68623	2.16888	3.21854	2.87158	3.19387	CGAAATGGGCCGCATTGCAGGAAATCCATCCATCCCGCAGCCCCACCAGCCCAGTGCCTGTGCCCGTCATGTAATCTCACCCGCCGCCACTAGGTGTCCCCAACCCCTCCGCCGTGCCCGGCAGCCCCACTTCACCCCCAACTTCACCACCCCCTGTCCCATTCTAGATCCTGCACCCCAGCATTCCAGCCACACTGCGGCTGATGACGA
27633	ircombthreeway	PRKCG	100	40	137	-2.24097	11.1353	-2.6	0	0	0	0	0	-1.9	-8.54303	-5.04518	-3.49785	1.01087	0.00768183	-0.569492	0.0404948		114 114 alt					1122	1021	0.669851	1	2	-0.430145	-0.339169	0.945469	0.298194	0.920803	CGAAATGGGCCGCATTGCACTATCGGATTGCATCCCGCAGCCCCACCAGCCCAGTGCCTGTGCCCGTCATGTAATCTCACCCGCCGCCACTAGGTGTCCCCAACCCCTCCGCCGTGCCCGGCAGCCCCACTTCACCCCCAACTTCACCACCCCCTGTCCCATTCTAGATCCTGCACCCCAGCATTCCAGCCACACTGCGGCTGATGACGA
27634	ircombthreeway	PRKCG	100	40	137	-2.24097	11.1353	-2.6	0	0	0	0	0	-1.9	-8.73132	-5.04518	-3.68614	0.943675	-0.059511	-0.556246	0.0537412		114 alt alt					852	1105	0.459547	1	2	0.192178	0.236689	1.60404	0.866302	1.57937	CGAAATGGGCCGCATTGCACTGATTGGCGGCATCCCGCAGCCCCACCAGCCCAGTGCCTGTGCCCGTCATGTAATCTCACCCGCCGCCACTAGGTGTCCCCAACCCCTCCGCCGTGCCCGGCAGCCCCACTTCACCCCCAACTTCACCACCCCCTGTCCCATTCTAGATCCTGCACCCCAGCATTCCAGCCACACTGCGGCTGATGACGA
27635	ircombthreeway	PRKCG	100	40	137	-2.24097	11.1353	-2.6	0	0	0	0	0	-1.9	-8.41645	-5.04518	-3.37126	0.430394	-0.572792	-0.945713	-0.335726		114 alt 114					1028	2122	0.558999	1	1	-2.1469	-2.45733	-0.302304	-1.88692	-0.326971	CGAAATGGGCCGCATTGCACTACCCCGGATCATCCCGCAGCCCCACCAGCCCAGTGCCTGTGCCCGTCATGTAATCTCACCCGCCGCCACTAGGTGTCCCCAACCCCTCCGCCGTGCCCGGCAGCCCCACTTCACCCCCAACTTCACCACCCCCTGTCCCATTCTAGATCCTGCACCCCAGCATTCCAGCCACACTGCGGCTGATGACGA
27636	irconstvar	EPHB2	91	46	137	3.10583	8.37096	-3.2	-1.6	-0.4	-1.6	-1.7	-1.3	-8		-7.39022				0.828082	-0.0382454			endogenous	endogenous			79	41	0.109722	0	0						CGAAATGGGCCGCATTGCCGCGTTTACACATATCCAGGTGATGCGGGCGCAGATGAACCAGATTCAGTCTGTGGAGGTTTGACATTCACCTGCCTCGGCTCACCTCTTCCTCCAAGCCCCGCCCTCTGCCCCACGTGCCGGCCCTCCTGGTGCTCTATCCACTGCAGGGCCAGCCACTCGCCAGGAGGCCCACACTGCGGCTGATGACGA
27637	irconstvar	EPHB2	91	46	137	10.8583	12.135	-3.1	0	-0.6	0	-0.5	-1.4	-3.7	3.76923	-7.39022	11.1595			1.07669	0.210363			constitutive	constitutive			922	44	0.782683	0	0						CGAAATGGGCCGCATTGCTTTGTTAAAACATATCCAGGTGATGCGGGCGCAGATGAACCAGATTCAGTCTGTGCAGGTAAGTCATTCACCTGCCTCGGCTCACCTCTTCCTCCAAGCCCCGCCCTCTGCCCCACGTGCCGGCCCTCCTGGTGCTCCTTTCCTTTCAGGTCCAGCCACTCGCCAGGAGGCCCACACTGCGGCTGATGACGA
27638	irconstvar	EPHB2	91	46	137	3.10416	12.135	-3.1	-2.3	-1.7	-2.3	-0.5	-1.4	-3.7	-0.31638	-7.39022	7.07384	5.36969	2.35309	-0.269825	-1.13615			GC	constitutive			1053	807	0.478419	2	2	-3.05072	0.0544073				CGAAATGGGCCGCATTGCGACCGTCCTACGTATCCAGGTGATGCGGGCGCAGATGAACCAGATTCAGTCTGTGCAGGCAAGTCATTCACCTGCCTCGGCTCACCTCTTCCTCCAAGCCCCGCCCTCTGCCCCACGTGCCGGCCCTCCTGGTGCTCCTTTCCTTTCAGGTCCAGCCACTCGCCAGGAGGCCCACACTGCGGCTGATGACGA
27639	irconstvar	EPHB2	91	46	137	7.58658	11.3954	-3.2	-2.8	-0.4	-2.5	0	0	-3.7	1.45206	-7.39022	8.84228	5.92357	2.90696	-0.238567	-1.10489			U12_GT	U12			3000	1249	0.835189	1	1	-3.87314	-0.384997	0.114506			CGAAATGGGCCGCATTGCCTTTCCGGCGTTTATCCAGGTGATGCGGGCGCAGATGAACCAGATTCAGTCTGTGGAGGTATCCTTTTCACCTGCCTCGGCTCACCTCTTCCTCCAAGCCCCGCCCTCTGCCCCACGTGCCGGCCCTCCTTTCCTTAACTTCCTTTCAGATCCAGCCACTCGCCAGGAGGCCCACACTGCGGCTGATGACGA
27640	irconstvar	EPHB2	91	46	137	-0.595448	11.3954	-3.2	-2.5	-0.4	-2.5	0	0	-3.7	0.86296	-7.39022	8.25318	5.93641	2.9198	-0.486439	-1.35277			U12_AT	U12			2193	1510	0.768934	1	1	-5.33416	-1.83714	-1.39494			CGAAATGGGCCGCATTGCTACCGTTCCACGTATCCAGGTGATGCGGGCGCAGATGAACCAGATTCAGTCTGTGGAGATATCCTTTTCACCTGCCTCGGCTCACCTCTTCCTCCAAGCCCCGCCCTCTGCCCCACGTGCCGGCCCTCCTTTCCTTAACTTCCTTTCAGATCCAGCCACTCGCCAGGAGGCCCACACTGCGGCTGATGACGA
27641	irconstvar	EPHB2	91	46	137	-6.14059	-40.5714	-3.2	-5.9	-0.4	-5.9	-7.5	-2.7	-8	-7.82655	-7.39022	-0.436331			0.661367	-0.20496			nonsplicable	nonsplicable			228	51	0.337778	0	0						CGAAATGGGCCGCATTGCCGGCAATCTACGTATCCAGGTGATGCGGGCGCAGATGAACCAGATTCAGTCTGTGGAGCTGCTCCATTCACCTGCCTCGGCTCACCTCTTCCTCCAAGCCCCGCCCTCTGCCCCACGTGCCGGCCCTCCTGGTGCTCTATCAGAGAGGAGGCCAGCCACTCGCCAGGAGGCCCACACTGCGGCTGATGACGA
27642	irconstvar	EPHB2	91	46	137	3.10583	8.37096	-3.2	-1.6	-0.4	-1.6	-1.7	-1.3	-8	-6.77347	-7.39022	0.616748	3.0791	0.0624917	-0.54149	-1.40782			endogenous	constBP			552	565	0.567901	1	1	-1.12323	0.39794	1.68561			CGAAATGGGCCGCATTGCGTTTCCTTTGGTTATCCAGGTGATGCGGGCGCAGATGAACCAGATTCAGTCTGTGGAGGTTTGACATTCACCTGCCTCGGCTCACCTCTTCCTCCAAGCCCCGCCCTCTGCCCCACGTGCCGGCTCACCTGGTGCTCTATCCACTGCAGGGCCAGCCACTCGCCAGGAGGCCCACACTGCGGCTGATGACGA
27643	irconstvar	CDCA8	97	42	139	10.6547	9.20888	-3.3	-6.1	-2.3	-8.2	-0.6	-4.8	-6	-5.44405	-3.53297	-1.91108			3.21043	3.86703			endogenous	endogenous			668	2	0.334334	0	0						CGAAATGGGCCGCATTGCTGGGACTCTCACGGCACAGCGAGGTTTTGCTCAGCCCTTGTCTCGGGACCGCAGGTACGTGCCTGGCGACTTCTTCGGGTGGTCCCCGTCCGCCCTCCTCGTCCCTACCCAGTTTCTTGCTTCCCTGCCCCATCTCCGCCGCTCCCCGCAGCCTCCGCCGAGCGCCATGGCTCCCACTGCGGCTGATGACGA
27644	irconstvar	CDCA8	97	42	139	10.8583	13.79	-3.3	-6.1	-1.5	-8.2	0	-1.7	-6	6.73416	-3.53297	10.2671	5.09543	-0.9901	0.866741	1.52335			constitutive	constitutive			7952	647	0.655457	1	2	-5.28735	-2.37188	-0.771411	-1.35947	0.598121	CGAAATGGGCCGCATTGCAGGTCCGATCAAGGCACAGCGAGGTTTTGCTCAGCCCTTGTCTCGGGACCGCAGGTAAGTGCCTGGCGACTTCTTCGGGTGGTCCCCGTCCGCCCTCCTCGTCCCTACCCAGTTTCTTGCTTCCCTGCCCCATCTCCTCCTTTCCTTTCAGGTCCCGCCGAGCGCCATGGCTCCCACTGCGGCTGATGACGA
27645	irconstvar	CDCA8	97	42	139	3.10416	13.79	-3.3	-8.2	-1.6	-10.3	0	-1.7	-6	1.03482	-3.53297	4.56779	6.79519	0.709658	-0.227466	0.429139			GC	constitutive			5366	2938	0.623229	1	2	-5.16344	-1.07257	1.17076	0.135891	2.54029	CGAAATGGGCCGCATTGCCACGTTTTGCCTGGCACAGCGAGGTTTTGCTCAGCCCTTGTCTCGGGACCGCAGGCAAGTGCCTGGCGACTTCTTCGGGTGGTCCCCGTCCGCCCTCCTCGTCCCTACCCAGTTTCTTGCTTCCCTGCCCCATCTCCTCCTTTCCTTTCAGGTCCCGCCGAGCGCCATGGCTCCCACTGCGGCTGATGACGA
27646	irconstvar	CDCA8	97	42	139	7.90757	10.1604	-3.3	-3.8	-1.6	-3.2	0	0	-6	4.45847	-3.53297	7.99144	5.64711	-0.438417	0.105551	0.762157			U12_GT	U12			12573	2661	0.916466	1	2	-4.40315	-1.10618	-0.270024	-0.0301372	1.09951	CGAAATGGGCCGCATTGCGAATTAGCTAGAGGCACAGCGAGGTTTTGCTCAGCCCTTGTCTCGGGACCGCAGGTATCCTTTTGGCGACTTCTTCGGGTGGTCCCCGTCCGCCCTCCTCGTCCCTACCCAGTTTCTTGCTTCCCTGCCCCATTCCTTAACTTCCTTTCAGATCCCGCCGAGCGCCATGGCTCCCACTGCGGCTGATGACGA
27647	irconstvar	CDCA8	97	42	139	-0.274455	10.1604	-3.3	-1.6	-1	-3.3	0	0	-6	2.61688	-3.53297	6.14985	6.18895	0.103419	0.437969	1.09457			U12_AT	U12			8397	1252	0.740215	1	2	-4.08695	-0.415296	0.280553	0.723243	1.65009	CGAAATGGGCCGCATTGCAAACTCGCCACAGGCACAGCGAGGTTTTGCTCAGCCCTTGTCTCGGGACCGCAGATATCCTTTTGGCGACTTCTTCGGGTGGTCCCCGTCCGCCCTCCTCGTCCCTACCCAGTTTCTTGCTTCCCTGCCCCATTCCTTAACTTCCTTTCAGATCCCGCCGAGCGCCATGGCTCCCACTGCGGCTGATGACGA
27648	irconstvar	CDCA8	97	42	139	-4.67024	-36.0973	-3.3	-6.4	-3	-4.1	-5.5	-2.8	-6		-3.53297		5.93309	-0.15244	0.164127	0.820733			nonsplicable	nonsplicable			47	376	0.0219524	1	2	-3.93582	-0.441093		0.667934		CGAAATGGGCCGCATTGCTACCCTCCCTATGGCACAGCGAGGTTTTGCTCAGCCCTTGTCTCGGGACCGCAGCTGCTCGCCTGGCGACTTCTTCGGGTGGTCCCCGTCCGCCCTCCTCGTCCCTACCCAGTTTCTTGCTTCCCTGCCCCATCTCCGCCGCCAGAGAGGACCTCCGCCGAGCGCCATGGCTCCCACTGCGGCTGATGACGA
27649	irconstvar	CDCA8	97	42	139	10.6547	9.20888	-3.3	-6.1	-2.3	-8.2	-0.6	-4.8	-6	-0.935604	-3.53297	2.59737	6.9452	0.859665	0.156986	0.813592			endogenous	constBP			3236	836	0.688071	1	1	-7.84001	-3.64541	-0.57841	-2.41964	0.791122	CGAAATGGGCCGCATTGCCATCATGGTTTCGGCACAGCGAGGTTTTGCTCAGCCCTTGTCTCGGGACCGCAGGTACGTGCCTGGCGACTTCTTCGGGTGGTCCCCGTCCGCCCTCCTCGTCCCTACCCAGTTTCTTGCTTCCCCTCACCATCTCCGCCGCTCCCCGCAGCCTCCGCCGAGCGCCATGGCTCCCACTGCGGCTGATGACGA
27650	irconstvar	AKR1A1	88	50	138	6.05228	12.3224	-5.2	-4.8	-1	-6	0	-1.9	-8.2		-3.27517		3.27213	-0.0919461	-0.40366	0.479312			endogenous	endogenous			87	98	0.408451	1	1	-5.23387					CGAAATGGGCCGCATTGCTTTTCCATTTTCGCGCCACCTGCCTCATTGTGCCCAGGAGTTCTCCAAACCCGCGCTGCGGAGTGAGTGACCAAGTTCCGGCCAGTTCGACCTCGAGGATCCAGAGTGGAGACGGTACTACCTCCCAGCTCTGTTTTCCATCCCCTTCAGGTCCTTCCTCGGGAGGCGGCGAACCACTGCGGCTGATGACGA
27651	irconstvar	AKR1A1	88	50	138	10.8583	14.2727	0	-3.3	-0.9	-1.7	0	-1.4	-8.2	6.62828	-3.27517	9.90345			1.40886	2.29183			constitutive	constitutive			2698	63	0.910564	0	0						CGAAATGGGCCGCATTGCTTTCGAGTCTGCGCGCCACCTGCCTCATTGTGCCCAGGAGTTCTCCAAACCCGCGCTGCCAGGTAAGTGACCAAGTTCCGGCCAGTTCGACCTCGAGGATCCAGAGTGGAGACGGTACTACCTCCCAGCTCTGTTCTCCTTTCCTTTCAGGTCCTTCCTCGGGAGGCGGCGAACCACTGCGGCTGATGACGA
27652	irconstvar	AKR1A1	88	50	138	3.10416	14.2727	0	-3.6	-0.9	-2.3	0	-1.4	-8.2	1.46019	-3.27517	4.73537	6.75606	3.39198	-0.297005	0.585967			GC	constitutive			3879	1957	0.761036	1	1	-5.75029	-1.68647	0.369342	-0.894151	1.22191	CGAAATGGGCCGCATTGCGATGCACCCGCCGCGCCACCTGCCTCATTGTGCCCAGGAGTTCTCCAAACCCGCGCTGCCAGGCAAGTGACCAAGTTCCGGCCAGTTCGACCTCGAGGATCCAGAGTGGAGACGGTACTACCTCCCAGCTCTGTTCTCCTTTCCTTTCAGGTCCTTCCTCGGGAGGCGGCGAACCACTGCGGCTGATGACGA
27653	irconstvar	AKR1A1	88	50	138	-5.72539	11.1301	-5.2	-4.8	0	-5.9	0	0	-4.1	-0.871739	-3.27517	2.40344	5.31037	1.94629	0.345126	1.2281			U12_GT	U12			1497	262	0.738166	2	4	-2.08595	0.978153		1.60373		CGAAATGGGCCGCATTGCCTTCCGGGCAAAGCGCCACCTGCCTCATTGTGCCCAGGAGTTCTCCAAACCCGCGCTGCGGAGTATCCTTTCAAGTTCCGGCCAGTTCGACCTCGAGGATCCAGAGTGGAGACGGTACTACCTCCCAGCTCTTCCTTAACTTCCTTTCAGATCCTTCCTCGGGAGGCGGCGAACCACTGCGGCTGATGACGA
27654	irconstvar	AKR1A1	88	50	138	-13.9074	11.1301	-5.2	-4.8	0	-5.2	0	0	-4.1	-0.896049	-3.27517	2.37913	5.95754	2.59346	-1.23401	-0.351041			U12_AT	U12			535	1336	0.753521	1	2	-5.37992	-1.86829	-1.58911	-1.16807	-0.736545	CGAAATGGGCCGCATTGCCACTTGAGCTACGCGCCACCTGCCTCATTGTGCCCAGGAGTTCTCCAAACCCGCGCTGCGGAATATCCTTTCAAGTTCCGGCCAGTTCGACCTCGAGGATCCAGAGTGGAGACGGTACTACCTCCCAGCTCTTCCTTAACTTCCTTTCAGATCCTTCCTCGGGAGGCGGCGAACCACTGCGGCTGATGACGA
27655	irconstvar	AKR1A1	88	50	138	-20.4794	-33.1647	-5.2	-4.8	-2.6	-5.2	-6.1	-6.4	-8.2		-3.27517				0.681073	1.56405			nonsplicable	nonsplicable			43	54	0.0581867	0	0						CGAAATGGGCCGCATTGCGGTTATTGCCGTGCGCCACCTGCCTCATTGTGCCCAGGAGTTCTCCAAACCCGCGCTGCGGACTGCTCGACCAAGTTCCGGCCAGTTCGACCTCGAGGATCCAGAGTGGAGACGGTACTACCTCCCAGCTCTGTTTTCCATCAGAGAGGAGTCCTTCCTCGGGAGGCGGCGAACCACTGCGGCTGATGACGA
27656	irconstvar	AKR1A1	88	50	138	6.05228	12.3224	-5.2	-4.8	-1	-6	0	-1.9	-8.2	0.00140408	-3.27517	3.27658	4.9921	1.62802	-0.539512	0.343461			endogenous	constBP			2055	1519	0.783753	1	1	-3.81412	-0.970103	0.35449	-0.381239	1.20706	CGAAATGGGCCGCATTGCCGGGATACTGAGGCGCCACCTGCCTCATTGTGCCCAGGAGTTCTCCAAACCCGCGCTGCGGAGTGAGTGACCAAGTTCCGGCCAGTTCGACCTCGAGGATCCAGAGTGGAGACGGTACTACCTCCTCACTCTGTTTTCCATCCCCTTCAGGTCCTTCCTCGGGAGGCGGCGAACCACTGCGGCTGATGACGA
27657	irconstvar	SNRNP27	85	53	138	6.91262	11.5499	0	-3.1	-1.8	0	0	-1.2	0	5.51211	7.07049	-1.55838			1.29276	0.822823			endogenous	endogenous			513	16	0.830097	0	0						CGAAATGGGCCGCATTGCGACATTACAATATTGTATTTAACTTGCATTCAAAAAACAGGATCTCAGTTCTCCTTTCTTGTAAAGTAAGAAAATCTTATTTATGATATATGCAGTTAACTTACCTTGCTCAACAGAAGAAAGGTTAAATATTACATTTTTTTCTTTTAGGAAATATCATTTGTGGCAGGCGTCCACTGCGGCTGATGACGA
27658	irconstvar	SNRNP27	85	53	138	10.8583	13.6047	0	0	-2.1	-0.1	0	-0.2	-5.7	7.98329	7.07049	0.912803	5.96496	-0.36825	0.49521	0.0252698			constitutive	constitutive			4827	519	0.931494	1	2	-0.334954	3.18181	3.81689			CGAAATGGGCCGCATTGCTTATCACGCATATTGTATTTAACTTGCATTCAAAAAACAGGATCTCAGTTCTCCTTTCTTGTCAGGTAAGTAAATCTTATTTATGATATATGCAGTTAACTTACCTTGCTCAACAGAAGAAAGGTTAAATATTACCTCCTTTCCTTTCAGGTCATATCATTTGTGGCAGGCGTCCACTGCGGCTGATGACGA
27659	irconstvar	SNRNP27	85	53	138	3.10416	13.6047	0	-2.4	-0.6	-0.1	0	-0.2	-5.7	8.12799	7.07049	1.0575	5.051	-1.28221	0.164434	-0.305506			GC	constitutive			1123	208	0.947679	2	2	-0.448812	2.43594				CGAAATGGGCCGCATTGCTCATGCATTGCATTGTATTTAACTTGCATTCAAAAAACAGGATCTCAGTTCTCCTTTCTTGTCAGGCAAGTAAATCTTATTTATGATATATGCAGTTAACTTACCTTGCTCAACAGAAGAAAGGTTAAATATTACCTCCTTTCCTTTCAGGTCATATCATTTGTGGCAGGCGTCCACTGCGGCTGATGACGA
27660	irconstvar	SNRNP27	85	53	138	0.444027	10.1604	0	0	0	0	0	0	-1.6	2.67243	7.07049	-4.39807	6.60657	0.273356	-0.630677	-1.10062			U12_GT	U12			590	543	0.734745	1	2	-4.47938	-0.518943	0.887007			CGAAATGGGCCGCATTGCAGCACTAGGGCGTTGTATTTAACTTGCATTCAAAAAACAGGATCTCAGTTCTCCTTTCTTGTAAAGTATCCTTTTCTTATTTATGATATATGCAGTTAACTTACCTTGCTCAACAGAAGAAAGGTTAAATATTCCTTAACTTCCTTTCAGATCATATCATTTGTGGCAGGCGTCCACTGCGGCTGATGACGA
27661	irconstvar	SNRNP27	85	53	138	-7.738	10.1604	0	0	0	0	0	0	-1.6	3.5331	7.07049	-3.53739	6.59264	0.259422	-0.545183	-1.01512			U12_AT	U12			742	489	0.88756	1	2	-4.96163	-1.01083	0.365267			CGAAATGGGCCGCATTGCAGCTCGGCAACTTTGTATTTAACTTGCATTCAAAAAACAGGATCTCAGTTCTCCTTTCTTGTAAAATATCCTTTTCTTATTTATGATATATGCAGTTAACTTACCTTGCTCAACAGAAGAAAGGTTAAATATTCCTTAACTTCCTTTCAGATCATATCATTTGTGGCAGGCGTCCACTGCGGCTGATGACGA
27662	irconstvar	SNRNP27	85	53	138	-13.6903	-32.7907	0	0	-0.6	0	0	-0.6	0		7.07049								nonsplicable	nonsplicable			8	0	0.173913	0	0						CGAAATGGGCCGCATTGCCTTCCTACTGGCTTGTATTTAACTTGCATTCAAAAAACAGGATCTCAGTTCTCCTTTCTTGTAAACTGCTCAAATCTTATTTATGATATATGCAGTTAACTTACCTTGCTCAACAGAAGAAAGGTTAAATATTACATTTTTCAGAGAGGAGAAATATCATTTGTGGCAGGCGTCCACTGCGGCTGATGACGA
27663	irconstvar	SNRNP27	85	53	138	6.91262	11.5499	0	-3.1	-1.8	0	0	-1.2	0	6.87213	7.07049	-0.198365	5.46443	-0.868781	0.651463	0.181523			endogenous	constBP			1654	135	0.941377	1	2	-4.58809		-0.221703			CGAAATGGGCCGCATTGCGAGGGTTGCCGTTTGTATTTAACTTGCATTCAAAAAACAGGATCTCAGTTCTCCTTTCTTGTAAAGTAAGAAAATCTTATTTATGATATATGCAGTTAACTTACCTTGCTCAACAGAAGAAAGGCTCACTATTACATTTTTTTCTTTTAGGAAATATCATTTGTGGCAGGCGTCCACTGCGGCTGATGACGA
27664	irconstvar	CAV3	94	43	137	6.9152	7.27277	-1.8	-4.2	-2.3	-4.8	-2.6	-1.7	-2	6.49985	3.47988	3.01996	5.483	0.318708	-0.758277	-0.274564			endogenous	endogenous			183	623	0.246631	1	2	-3.35085	-0.167367		-0.308292		CGAAATGGGCCGCATTGCACACTCTCGCCACAGCAGCATCAAGGTGGTGCTGCGGAAGGAGGTCTAAAGCCAGGTGGGGCAACAGCGGTGGCAGGGCAGGGGGTGGTGGGCCAGACTGGTCCGGGGGACTTCTTCACAGGGGCTGCTGGCGAGCTCTTTCTCTTTAGGGACTGCTCCATACCCCATGATGCACACTGCGGCTGATGACGA
27665	irconstvar	CAV3	94	43	137	10.8583	9.98891	-1.8	0	-2	-0.8	-0.1	-0.4	-0.9	8.73019	3.47988	5.25031	5.40801	0.243715	0.872546	1.35626			constitutive	constitutive			1277	79	0.85361	1	2	-5.88135					CGAAATGGGCCGCATTGCATATCCCTTCAACAGCAGCATCAAGGTGGTGCTGCGGAAGGAGGTCTAAAGCCAGGTAAGTCAACAGCGGTGGCAGGGCAGGGGGTGGTGGGCCAGACTGGTCCGGGGGACTTCTTCACAGGGGCTGCTGGCGACTCCTTTCCTTTCAGGTCCTGCTCCATACCCCATGATGCACACTGCGGCTGATGACGA
27666	irconstvar	CAV3	94	43	137	3.10416	9.98891	-1.8	-2.7	-2	-1.3	-0.1	-0.4	-0.9	8.19916	3.47988	4.71927	5.3842	0.219913	0.231544	0.715256			GC	constitutive			5603	1013	0.866399	1	3	-3.94683	-0.831665	0.382264	-0.983985		CGAAATGGGCCGCATTGCTCACGAGTCCTCCAGCAGCATCAAGGTGGTGCTGCGGAAGGAGGTCTAAAGCCAGGCAAGTCAACAGCGGTGGCAGGGCAGGGGGTGGTGGGCCAGACTGGTCCGGGGGACTTCTTCACAGGGGCTGCTGGCGACTCCTTTCCTTTCAGGTCCTGCTCCATACCCCATGATGCACACTGCGGCTGATGACGA
27667	irconstvar	CAV3	94	43	137	7.90757	9.97632	-1.8	-0.1	-4.2	-0.7	0	0	-0.9	7.5157	3.47988	4.03582	3.92197	-1.24232	0.978122	1.46183			U12_GT	U12			2944	166	0.782979	2	3	0.301136					CGAAATGGGCCGCATTGCTTTCTATCTCGGCAGCAGCATCAAGGTGGTGCTGCGGAAGGAGGTCTAAAGCCAGGTATCCTTTCAGCGGTGGCAGGGCAGGGGGTGGTGGGCCAGACTGGTCCGGGGGACTTCTTCACAGGGGCTGCTGTTCCTTAACTTCCTTTCAGATCCTGCTCCATACCCCATGATGCACACTGCGGCTGATGACGA
27668	irconstvar	CAV3	94	43	137	-0.274455	9.97632	-1.8	-1	-4.2	-0.9	0	0	-0.9	8.42122	3.47988	4.94134	5.57287	0.408579	0.520859	1.00457			U12_AT	U12			1719	266	0.619683	2	3	-3.28651	-0.0408859		-0.171445		CGAAATGGGCCGCATTGCCAAAGGGTTTTACAGCAGCATCAAGGTGGTGCTGCGGAAGGAGGTCTAAAGCCAGATATCCTTTCAGCGGTGGCAGGGCAGGGGGTGGTGGGCCAGACTGGTCCGGGGGACTTCTTCACAGGGGCTGCTGTTCCTTAACTTCCTTTCAGATCCTGCTCCATACCCCATGATGCACACTGCGGCTGATGACGA
27669	irconstvar	CAV3	94	43	137	-4.67024	-43.3408	-1.8	-0.8	-8.1	-7.5	-4.3	-5.8	-2	-4.44846	3.47988	-7.92834	1.95077	-3.21352	-0.360991	0.122721			nonsplicable	nonsplicable			137	1016	0.0577085	1	1	-2.80425	-2.06332		-2.61167		CGAAATGGGCCGCATTGCCGCTATGAGCCCCAGCAGCATCAAGGTGGTGCTGCGGAAGGAGGTCTAAAGCCAGCTGCTCCAACAGCGGTGGCAGGGCAGGGGGTGGTGGGCCAGACTGGTCCGGGGGACTTCTTCACAGGGGCTGCTGGCGAGCTCTTCAGAGAGGAGGACTGCTCCATACCCCATGATGCACACTGCGGCTGATGACGA
27670	irconstvar	CAV3	94	43	137	6.9152	7.27277	-1.8	-4.2	-2.3	-4.8	-2.7	-1.7	-2	3.10231	3.47988	-0.377569	4.29496	-0.869333	-0.433878	0.0498339			endogenous	constBP			1908	1372	0.673491	2	2	0.692316	3.05426		2.7763		CGAAATGGGCCGCATTGCCCGCACCGGCCCCAGCAGCATCAAGGTGGTGCTGCGGAAGGAGGTCTAAAGCCAGGTGGGGCAACAGCGGTGGCAGGGCAGGGGGTGGTGGGCCAGACTGGTCCGGGGGACTTCTTCACAGGGCTCACTGGCGAGCTCTTTCTCTTTAGGGACTGCTCCATACCCCATGATGCACACTGCGGCTGATGACGA
27671	irconstvar	PLCD1	76	62	138	6.03361	8.21	-1.4	-4.6	-3.7	-5.5	-2.9	-3.8	0	-5.54432	-7.42356	1.87924			1.56248	1.29979			endogenous	endogenous			572	31	0.302326	0	0						CGAAATGGGCCGCATTGCGAAAGCACGGTCCTTTCACTTCCAAGATCCTCTTCTGCGATGTGCTCAGGGCCATCCGGGACTATGCCTTCAAGGTGGGAGTGCCCCTGGCAGGTGAGGAGTGGGATGCTAGGGTGGCCCACCACTCCTAATGTGCCCTTGGGCCTCCAGGCGTCCCCCTACCCTGTCATCCTCCACTGCGGCTGATGACGA
27672	irconstvar	PLCD1	76	62	138	10.8583	13.1971	-1.8	-3.3	-4.2	-5.5	0	-1.3	0	7.27288	-7.42356	14.6964	5.4104	1.70686	0.192068	-0.0706155			constitutive	constitutive			10740	1968	0.914043	2	3	-4.01798	-0.884701		1.65468		CGAAATGGGCCGCATTGCACCTCGCGCTACCTTTCACTTCCAAGATCCTCTTCTGCGATGTGCTCAGGGCCATCCGGGACTATGCCTTCCAGGTAAGTGTGCCCCTGGCAGGTGAGGAGTGGGATGCTAGGGTGGCCCACCACTCCTAATGTGCTCCTTTCCTTTCAGGTCTCCCCCTACCCTGTCATCCTCCACTGCGGCTGATGACGA
27673	irconstvar	PLCD1	76	62	138	3.10416	13.1971	-1.8	-5.3	-4.2	-5.5	0	-1.3	0	5.06055	-7.42356	12.4841	5.29701	1.59348	0.243921	-0.0187624			GC	constitutive			3884	668	0.891848	1	2	-5.03037	-1.9755	-0.656219	0.550808	2.08871	CGAAATGGGCCGCATTGCCCCGCTCCGGAACTTTCACTTCCAAGATCCTCTTCTGCGATGTGCTCAGGGCCATCCGGGACTATGCCTTCCAGGCAAGTGTGCCCCTGGCAGGTGAGGAGTGGGATGCTAGGGTGGCCCACCACTCCTAATGTGCTCCTTTCCTTTCAGGTCTCCCCCTACCCTGTCATCCTCCACTGCGGCTGATGACGA
27674	irconstvar	PLCD1	76	62	138	8.33086	10.1604	-1.4	-4.1	-1.8	-5.5	0	0	0	4.35856	-7.42356	11.7821	6.17821	2.47467	-0.181569	-0.444253			U12_GT	U12			5271	1853	0.897956	1	2	-3.59696	0.0672648	0.624459	2.69521	3.36939	CGAAATGGGCCGCATTGCATGACGATACATCTTTCACTTCCAAGATCCTCTTCTGCGATGTGCTCAGGGCCATCCGGGACTATGCCTTCAAGGTATCCTTTCCCCTGGCAGGTGAGGAGTGGGATGCTAGGGTGGCCCACCACTCCTAATTCCTTAACTTCCTTTCAGATCTCCCCCTACCCTGTCATCCTCCACTGCGGCTGATGACGA
27675	irconstvar	PLCD1	76	62	138	0.148835	10.1604	-1.4	0	-1.8	-5.5	0	0	0	1.57307	-7.42356	8.99663	6.91764	3.2141	-0.787501	-1.05019			U12_AT	U12			807	877	0.811871	1	1	-7.21932	-3.04377	-0.318631	-0.330541	2.4263	CGAAATGGGCCGCATTGCGGCAAACATCCACTTTCACTTCCAAGATCCTCTTCTGCGATGTGCTCAGGGCCATCCGGGACTATGCCTTCAAGATATCCTTTCCCCTGGCAGGTGAGGAGTGGGATGCTAGGGTGGCCCACCACTCCTAATTCCTTAACTTCCTTTCAGATCTCCCCCTACCCTGTCATCCTCCACTGCGGCTGATGACGA
27676	irconstvar	PLCD1	76	62	138	-4.58904	-32.2901	-1.4	-0.9	-6.2	-5.5	-5.3	-2	0	-5.93546	-7.42356	1.4881			2.22729	1.9646			nonsplicable	nonsplicable			311	6	0.274978	0	0						CGAAATGGGCCGCATTGCAATACTGCGACACTTTCACTTCCAAGATCCTCTTCTGCGATGTGCTCAGGGCCATCCGGGACTATGCCTTCAAGCTGCTCGTGCCCCTGGCAGGTGAGGAGTGGGATGCTAGGGTGGCCCACCACTCCTAATGTGCCCTTGCAGAGAGGAGCGTCCCCCTACCCTGTCATCCTCCACTGCGGCTGATGACGA
27677	irconstvar	PLCD1	76	62	138	6.03361	8.21	-1.4	-4.6	-3.7	-5.5	-2.9	-3.8	0	-7.7879	-7.42356	-0.364339	5.34702	1.64348	-0.380798	-0.643482			endogenous	constBP			222	239	0.411111	1	2	-5.24416	-2.15472	-1.02194	0.377355	1.72299	CGAAATGGGCCGCATTGCCCAAAACGAACGCTTTCACTTCCAAGATCCTCTTCTGCGATGTGCTCAGGGCCATCCGGGACTATGCCTTCAAGGTGGGAGTGCCCCTGGCAGGTGAGGAGTGGGATGCTAGGGTGGCCCACCACTCACAATGTGCCCTTGGGCCTCCAGGCGTCCCCCTACCCTGTCATCCTCCACTGCGGCTGATGACGA
27678	irconstvar	DRD3	97	40	137	-26.6364	-16.0767	-3.2	-2.8	-2.4	0	-6.7	-5.5	-8.4	-7.06609	-7.38431	0.31822	1.73308	-0.33846	-0.32084	0.717204			endogenous	endogenous			135	385	0.140187	1	1	-1.66018	-1.06979		-0.241115		CGAAATGGGCCGCATTGCAACTTAGAAATTGGAGAGTTGAAAAGAGAGGAGAAGACTCGGAATTCCCTGAGTCCCACCATAGCGCCCAAGCTCAGCTTAGAAGTTCGAAAACTCAGCAAGCAGATTATCGACATCTTTGAAGCTGGGGCCCCTGCAACCTCGGGGAGTGCCACTTCGGGAGAAGAAGGCACACACTGCGGCTGATGACGA
27679	irconstvar	DRD3	97	40	137	10.8583	13.7364	-2.6	-3.3	-2.4	-0.7	-3.2	-0.8	-6.5	4.53829	-7.38431	11.9226	5.40841	3.33687	0.44544	1.48348			constitutive	constitutive			2157	278	0.845551	1	3	-3.7728	-0.640896	0.586398	0.611701	0.253311	CGAAATGGGCCGCATTGCCGACCCGGTTTCGGAGAGTTGAAAAGAGAGGAGAAGACTCGGAATTCCCCAGGTAAGTCCATAGCGCCCAAGCTCAGCTTAGAAGTTCGAAAACTCAGCAAGCAGATTATCGACATCTTTGAAGCTGGGGCCCCCTCCTTTCCTTTCAGGTCCACTTCGGGAGAAGAAGGCACACACTGCGGCTGATGACGA
27680	irconstvar	DRD3	97	40	137	3.10416	13.7364	-2.6	-2.9	-2.4	-2.6	-3.2	-0.8	-6.5	-1.09856	-7.38431	6.28575	4.72358	2.65204	-0.693628	0.344415			GC	constitutive			311	389	0.601547	1	1	-4.97988	-2.32154	-1.14124	-1.14793	-1.47433	CGAAATGGGCCGCATTGCATGGACTTCGCTGGAGAGTTGAAAAGAGAGGAGAAGACTCGGAATTCCCCAGGCAAGTCCATAGCGCCCAAGCTCAGCTTAGAAGTTCGAAAACTCAGCAAGCAGATTATCGACATCTTTGAAGCTGGGGCCCCCTCCTTTCCTTTCAGGTCCACTTCGGGAGAAGAAGGCACACACTGCGGCTGATGACGA
27681	irconstvar	DRD3	97	40	137	-6.58443	9.97632	-3.2	-3	-2.4	-1	-2.4	-0.6	-3.4	0.480432	-7.38431	7.86474	6.27189	4.20035	-0.36461	0.673434			U12_GT	U12			297	242	0.52847	1	2	-1.61075	2.11825	2.75064	3.47045	2.41755	CGAAATGGGCCGCATTGCGAGAGGGACCATGGAGAGTTGAAAAGAGAGGAGAAGACTCGGAATTCCCTGAGTATCCTTTTAGCGCCCAAGCTCAGCTTAGAAGTTCGAAAACTCAGCAAGCAGATTATCGACATCTTTGAAGCTGGGGTTCCTTAACTTCCTTTCAGATCCACTTCGGGAGAAGAAGGCACACACTGCGGCTGATGACGA
27682	irconstvar	DRD3	97	40	137	-14.7665	9.97632	-3.2	-3	-2.4	-1.5	-2.4	-0.6	-3.4	0.191659	-7.38431	7.57597	6.03432	3.96278	-0.200282	0.837761			U12_AT	U12			392	334	0.382439	2	3	-1.34972	2.21501		3.5398		CGAAATGGGCCGCATTGCCCGAATGCTACGGGAGAGTTGAAAAGAGAGGAGAAGACTCGGAATTCCCTGAATATCCTTTTAGCGCCCAAGCTCAGCTTAGAAGTTCGAAAACTCAGCAAGCAGATTATCGACATCTTTGAAGCTGGGGTTCCTTAACTTCCTTTCAGATCCACTTCGGGAGAAGAAGGCACACACTGCGGCTGATGACGA
27683	irconstvar	DRD3	97	40	137	-20.3595	-48.5482	-3.2	-0.3	-2.4	-1.7	-3.2	-4	-8.4		-7.38431		3.08649	1.01495	-0.921148	0.116895			nonsplicable	nonsplicable			75	114	0.728155	1	1	-3.88244		-1.14956		-1.48265	CGAAATGGGCCGCATTGCTTTTATTCGACAGGAGAGTTGAAAAGAGAGGAGAAGACTCGGAATTCCCTGACTGCTCCCATAGCGCCCAAGCTCAGCTTAGAAGTTCGAAAACTCAGCAAGCAGATTATCGACATCTTTGAAGCTGGGGCCCCTGCAACCAGAGAGGATGCCACTTCGGGAGAAGAAGGCACACACTGCGGCTGATGACGA
27684	irconstvar	DRD3	97	40	137	-26.6364	-16.0767	-3.2	-2.8	-2.4	0	-6.7	-5.5	-8.4		-7.38431		0.556236	-1.51531	-1.52961	-0.491564			endogenous	constBP			29	553	0.162921	1	1	-1.71711	-1.94052		-1.24758		CGAAATGGGCCGCATTGCTGGAACCCTATGGGAGAGTTGAAAAGAGAGGAGAAGACTCGGAATTCCCTGAGTCCCACCATAGCGCCCAAGCTCAGCTTAGAAGTTCGAAAACTCAGCAAGCAGATTATCGACATCTTTGAACTCACGGCCCCTGCAACCTCGGGGAGTGCCACTTCGGGAGAAGAAGGCACACACTGCGGCTGATGACGA
27685	irconstvar	NUDT16	70	66	136	-20.7854	-5.3295	-5.2	-1.9	-5.2	-3.2	-0.2	-3.9	-2.7						0.550682	0.933645			endogenous	endogenous			21	66	0.0290055	0	0						CGAAATGGGCCGCATTGCTCAAAGAATTACGTAGGAGGCCTGCCTACCTTCCTGGAGAATTCCTTTATTGGCTCTGCGCGGGAGCAGTTACTTGAAGCTCTCCAGGACTTGGGACTGCTGCAGTCTGGCTCATTTCAGGCCTTAAGATTCCAGCTCATCACTAGAGGCAGCCCTCCATGGACCCATGAAAACCACTGCGGCTGATGACGA
27686	irconstvar	NUDT16	70	66	136	10.8583	13.8976	-5.2	-1.4	-3.7	-3.2	0	-0.9	-2.7	5.38972			5.46082	-0.248055	0.48351	0.866473			constitutive	constitutive			5108	671	0.77771	1	3	-3.37318	-0.205034	0.960775	-1.69853		CGAAATGGGCCGCATTGCAGCATATCGGTTGTAGGAGGCCTGCCTACCTTCCTGGAGAATTCCTTTATTGGCTCTGCGCGGGAGCAGTTACTTCAGGTAAGTCAGGACTTGGGACTGCTGCAGTCTGGCTCATTTCAGGCCTTAAGATTCCCTCCTTTCCTTTCAGGTCGCCCTCCATGGACCCATGAAAACCACTGCGGCTGATGACGA
27687	irconstvar	NUDT16	70	66	136	3.10416	13.8976	-5.2	0	-4.6	-3.2	0	-0.9	-2.7	0.978626			6.18942	0.480536	-0.63763	-0.254666			GC	constitutive			1111	1376	0.552461	1	3	-2.87083	0.801147	1.27461	-0.608315		CGAAATGGGCCGCATTGCACGGAGAGAATGGTAGGAGGCCTGCCTACCTTCCTGGAGAATTCCTTTATTGGCTCTGCGCGGGAGCAGTTACTTCAGGCAAGTCAGGACTTGGGACTGCTGCAGTCTGGCTCATTTCAGGCCTTAAGATTCCCTCCTTTCCTTTCAGGTCGCCCTCCATGGACCCATGAAAACCACTGCGGCTGATGACGA
27688	irconstvar	NUDT16	70	66	136	-0.286858	10.1604	-5.2	-0.9	-4.7	-3.2	-0.5	0	-2.7	1.66706			6.79431	1.08543	-0.388867	-0.00590307			U12_GT	U12			618	446	0.62173	1	2	-5.33729	-1.24703	0.958866	-2.58672		CGAAATGGGCCGCATTGCGTTGTCATAAGCGTAGGAGGCCTGCCTACCTTCCTGGAGAATTCCTTTATTGGCTCTGCGCGGGAGCAGTTACTTGAAGTATCCTTTGACTTGGGACTGCTGCAGTCTGGCTCATTTCAGGCCTTAAGATTCCTTAACTTCCTTTCAGATCGCCCTCCATGGACCCATGAAAACCACTGCGGCTGATGACGA
27689	irconstvar	NUDT16	70	66	136	-8.46889	10.1604	-5.2	0	-2.8	-3.2	-0.5	0	-2.7	1.23769			6.05456	0.345677	-0.227445	0.155519			U12_AT	U12			450	476	0.322581	1	2	-2.55684	1.02188	1.50121	-0.403137		CGAAATGGGCCGCATTGCCCGCTTAACCTGGTAGGAGGCCTGCCTACCTTCCTGGAGAATTCCTTTATTGGCTCTGCGCGGGAGCAGTTACTTGAAATATCCTTTGACTTGGGACTGCTGCAGTCTGGCTCATTTCAGGCCTTAAGATTCCTTAACTTCCTTTCAGATCGCCCTCCATGGACCCATGAAAACCACTGCGGCTGATGACGA
27690	irconstvar	NUDT16	70	66	136	-15.2284	-39.1683	-5.2	-2.5	-2.9	-3.2	-2.4	-4.9	-2.7	-7.3837			3.75089	-1.95799	-1.34836	-0.965394			nonsplicable	nonsplicable			166	1558	0.243402	2	2	-0.145783	1.83994		0.149209		CGAAATGGGCCGCATTGCGAGTTTCCCATGGTAGGAGGCCTGCCTACCTTCCTGGAGAATTCCTTTATTGGCTCTGCGCGGGAGCAGTTACTTGAACTGCTCCAGGACTTGGGACTGCTGCAGTCTGGCTCATTTCAGGCCTTAAGATTCCAGCTCACAGAGAGGAGCAGCCCTCCATGGACCCATGAAAACCACTGCGGCTGATGACGA
27691	irconstvar	NUDT16	70	66	136	-20.7854	-5.3295	-5.2	-1.9	-5.2	-3.2	-0.2	-3.9	-2.7						1.16628	1.54924			endogenous	constBP			88	6	0.470588	0	0						CGAAATGGGCCGCATTGCCACATACTCTCCGTAGGAGGCCTGCCTACCTTCCTGGAGAATTCCTTTATTGGCTCTGCGCGGGAGCAGTTACTTGAAGCTCTCCAGGACTTGGGACTGCTGCAGTCTGGCTCATTTCAGGCCTCACGATTCCAGCTCATCACTAGAGGCAGCCCTCCATGGACCCATGAAAACCACTGCGGCTGATGACGA
27692	irconstvar	NEK1	76	60	136	6.34467	10.4694	-2	-2.2	-0.8	-0.6	0	0	-0.2	-1.47303	0.802433	-2.27546	4.67461	-1.89795	-0.536953	-0.501002			endogenous	endogenous			725	642	0.651393	1	3	0.0354062	2.65988	3.8368	3.7851		CGAAATGGGCCGCATTGCTGTCTGAGCACAGGGCGTCGCCCGAGACAGGACGGAGTCAAACCCGTGGTATCAACTGAAGACGAGTGTCAGGTGTGGAGAGTCTCAGTGCCCCCTTTCAGTCTGGACTGTGCTGCTGCTGGTTAGACAGTCTTGGTTTCTCTTTCAGGATGTCATTTTCAAAATGCGGGATCACACTGCGGCTGATGACGA
27693	irconstvar	NEK1	76	60	136	10.8583	11.9259	-2	-2.2	0	-0.6	0	-0.2	-2.9	5.86097	0.802433	5.05854	4.59307	-1.97948	-0.494575	-0.458624			constitutive	constitutive			4907	2851	0.923931	2	2	-2.84887	-0.280777		0.835039		CGAAATGGGCCGCATTGCTTGCCCATAAGTGGGCGTCGCCCGAGACAGGACGGAGTCAAACCCGTGGTATCAACTGAAGACGAGTGTCAGGTAAGTAGAGTCTCAGTGCCCCCTTTCAGTCTGGACTGTGCTGCTGCTGGTTAGACAGTCTCTCCTTTCCTTTCAGGTCGTCATTTTCAAAATGCGGGATCACACTGCGGCTGATGACGA
27694	irconstvar	NEK1	76	60	136	3.10416	11.9259	-2	-2.2	-0.4	-0.6	0	-0.2	-2.9	4.79275	0.802433	3.99032	5.90285	-0.669707	0.152947	0.188897			GC	constitutive			3360	671	0.896239	1	3	-3.6001	-0.126296	0.46544	1.14059		CGAAATGGGCCGCATTGCAAGTCGGCTTCGGGGCGTCGCCCGAGACAGGACGGAGTCAAACCCGTGGTATCAACTGAAGACGAGTGTCAGGCAAGTAGAGTCTCAGTGCCCCCTTTCAGTCTGGACTGTGCTGCTGCTGGTTAGACAGTCTCTCCTTTCCTTTCAGGTCGTCATTTTCAAAATGCGGGATCACACTGCGGCTGATGACGA
27695	irconstvar	NEK1	76	60	136	7.90757	10.1604	-2	-2.8	0	-0.6	0	0	-2.7	2.54551	0.802433	1.74308	6.92171	0.349154	-0.398239	-0.362289			U12_GT	U12			1183	775	0.695882	1	1	-7.34101	-3.16265	-0.335559	-1.77825		CGAAATGGGCCGCATTGCTATCCGAAGACCGGGCGTCGCCCGAGACAGGACGGAGTCAAACCCGTGGTATCAACTGAAGACGAGTGTCAGGTATCCTTTGTCTCAGTGCCCCCTTTCAGTCTGGACTGTGCTGCTGCTGGTTAGACATTCCTTAACTTCCTTTCAGATCGTCATTTTCAAAATGCGGGATCACACTGCGGCTGATGACGA
27696	irconstvar	NEK1	76	60	136	-0.274455	10.1604	-2	-2.8	0	-0.6	0	0	-2.7	2.29658	0.802433	1.49414	6.93519	0.362634	-0.045932	-0.00998181			U12_AT	U12			1833	711	0.646561	1	1	-7.70447	-3.51679	-0.545421	-2.13083		CGAAATGGGCCGCATTGCTATCTTCGGATAGGGCGTCGCCCGAGACAGGACGGAGTCAAACCCGTGGTATCAACTGAAGACGAGTGTCAGATATCCTTTGTCTCAGTGCCCCCTTTCAGTCTGGACTGTGCTGCTGCTGGTTAGACATTCCTTAACTTCCTTTCAGATCGTCATTTTCAAAATGCGGGATCACACTGCGGCTGATGACGA
27697	irconstvar	NEK1	76	60	136	-4.67024	-32.9158	-2	-3.1	0	-0.6	-1	-1.3	-0.2		0.802433		7.03517	0.46262	-0.326565	-0.290615			nonsplicable	nonsplicable			12	153	0.0316623	0	0	-7.96951					CGAAATGGGCCGCATTGCTACTGCGCTACTGGGCGTCGCCCGAGACAGGACGGAGTCAAACCCGTGGTATCAACTGAAGACGAGTGTCAGCTGCTCAGAGTCTCAGTGCCCCCTTTCAGTCTGGACTGTGCTGCTGCTGGTTAGACAGTCTTGGTTTCAGAGAGGAGATGTCATTTTCAAAATGCGGGATCACACTGCGGCTGATGACGA
27698	irconstvar	NEK1	76	60	136	6.34467	10.4694	-2	-2.2	-0.8	-0.6	-2.6	0	-0.2	3.86824	0.802433	3.0658	6.39819	-0.174361	-0.315184	-0.279234			endogenous	constBP			4525	2617	0.684672	1	2	-4.11154	-0.295202	0.582727	1.02882		CGAAATGGGCCGCATTGCACCATAGACCACGGGCGTCGCCCGAGACAGGACGGAGTCAAACCCGTGGTATCAACTGAAGACGAGTGTCAGGTGTGGAGAGTCTCAGTGCCCCCTTTCAGTCTGGACTGTGCTGCTGCTGGCTCACCAGTCTTGGTTTCTCTTTCAGGATGTCATTTTCAAAATGCGGGATCACACTGCGGCTGATGACGA
27699	irconstvar	NOP16	88	50	138	7.61415	7.81033	-2.7	-1.6	-4.8	-3.6	-2.3	-0.9	-3.5	0.888646	1.1395	-0.25085	5.60616	-0.0859357	-0.300039	-0.12416			endogenous	endogenous			3570	1871	0.736386	1	1	-4.71872	-1.45007	-0.64422	0.329687	0.411965	CGAAATGGGCCGCATTGCCACGGTTCTCGTAAGCGTCTGAACCGGAATGCTCGACGGAAGGCAGCGCCGCGGATCGAATGGTGAGGGGGCTGGGGTTCCGGGTGGCCGTGGGCCTCGGCCGGGAGGTCCGCGAGATGACGGATCCGCGATGTCTCTCTTTGCCGGTAGCTCCCACATCCGACATGCCTGGGCCACTGCGGCTGATGACGA
27700	irconstvar	NOP16	88	50	138	10.8583	13.7996	-2.7	-3.6	-4.4	-2.1	0	-0.8	-3.5	6.70408	1.1395	5.56458	5.2945	-0.397601	0.7321	0.907979			constitutive	constitutive			12421	929	0.895982	1	2	-4.97284	-1.91971	-0.496578	-0.175906	0.559607	CGAAATGGGCCGCATTGCTTTCCTGAAGCTAAGCGTCTGAACCGGAATGCTCGACGGAAGGCAGCGCCGCGGATCGACAGGTAAGTGGGCTGGGGTTCCGGGTGGCCGTGGGCCTCGGCCGGGAGGTCCGCGAGATGACGGATCCGCGATGTCCTCCTTTCCTTTCAGGTCCCACATCCGACATGCCTGGGCCACTGCGGCTGATGACGA
27701	irconstvar	NOP16	88	50	138	3.10416	13.7996	-2.7	-3.6	-4.4	-4.2	0	-0.8	-3.5	4.67234	1.1395	3.53285	5.6982	0.00610225	0.77053	0.946409			GC	constitutive			8930	622	0.901383	1	2	-3.87353	-0.541236	0.368932	1.24913	1.42512	CGAAATGGGCCGCATTGCGCCGCCGACCACAAGCGTCTGAACCGGAATGCTCGACGGAAGGCAGCGCCGCGGATCGACAGGCAAGTGGGCTGGGGTTCCGGGTGGCCGTGGGCCTCGGCCGGGAGGTCCGCGAGATGACGGATCCGCGATGTCCTCCTTTCCTTTCAGGTCCCACATCCGACATGCCTGGGCCACTGCGGCTGATGACGA
27702	irconstvar	NOP16	88	50	138	-9.13556	-33.9817	-2.7	-3.9	-7.8	-4.1	-6.2	-1.7	-3.5	-4	1.1395	-5.1395	3.85774	-1.83436	-0.241606	-0.0657277			nonsplicable	nonsplicable			170	792	0.0750221	2	2	-0.539572	1.52003		3.09812		CGAAATGGGCCGCATTGCGAACATACCCCGAAGCGTCTGAACCGGAATGCTCGACGGAAGGCAGCGCCGCGGATCGAATGCTGCTCGGGCTGGGGTTCCGGGTGGCCGTGGGCCTCGGCCGGGAGGTCCGCGAGATGACGGATCCGCGATGTCTCTCTTCAGAGAGGACTCCCACATCCGACATGCCTGGGCCACTGCGGCTGATGACGA
27703	irconstvar	NOP16	88	50	138	7.61415	7.81033	-2.7	-1.6	-4.8	-3.6	0	-0.9	-3.5	4.73815	1.1395	3.59866	5.59852	-0.0935819	0.488939	0.664818			endogenous	constBP			6313	793	0.805846	1	2	-3.87601	-0.612651	0.366877	1.16622	1.42306	CGAAATGGGCCGCATTGCACTAGCGAGGAGAAGCGTCTGAACCGGAATGCTCGACGGAAGGCAGCGCCGCGGATCGAATGGTGAGGGGGCTGGGGTTCCGGGTGGCCGTGGGCCTCGGCCGGGAGGTCCGCGAGATGACGGACTCACGATGTCTCTCTTTGCCGGTAGCTCCCACATCCGACATGCCTGGGCCACTGCGGCTGATGACGA
27704	irconstvar	TCF19	106	31	137	4.43734	8.11026	-0.3	-3.8	-5.1	-5	-0.7	-6.9	-2.1	-3.39855	-5.11235	1.7138	4.98331	0.536465	0.055668	0.297978			endogenous	endogenous			127	118	0.227191	1	2	0.683251					CGAAATGGGCCGCATTGCGTTAACTCACATAAGAAGCTACTCTTCTCCGAATTACACAGAGGTGATGTGTTCGTATTGCACGTAGACGTGTGTATAACAGGACCTCCTTCCCCGGCCCCGCCACCCCGACACACACAGGAGCTGCCTAAAGTATCCTTGCCTTGCAGATTGGAGGCTCCCCAAATATTTTGCCACTGCGGCTGATGACGA
27705	irconstvar	TCF19	106	31	137	10.8583	11.1319	0	-0.7	-0.8	-5	0	-2.4	-0.9	7.47086	-5.11235	12.5832	4.53949	0.0926496	0.411645	0.653956			constitutive	constitutive			4460	609	0.845177	2	3	-2.54316	-0.0121191		2.13839		CGAAATGGGCCGCATTGCGAACAATTTACGAAGAAGCTACTCTTCTCCGAATTACACACAGGTAAGTTGTTCGTATTGCACGTAGACGTGTGTATAACAGGACCTCCTTCCCCGGCCCCGCCACCCCGACACACACAGGAGCTGCCTAAAGTCTCCTTTCCTTTCAGGTCGGAGGCTCCCCAAATATTTTGCCACTGCGGCTGATGACGA
27706	irconstvar	TCF19	106	31	137	3.10416	11.1319	0	-0.4	-2.8	-5	0	-2.4	-0.9	2.21953	-5.11235	7.33188	6.41803	1.97118	-0.21311	0.0292007			GC	constitutive			2444	1068	0.762083	1	2	-2.78622	1.04384	1.98845	3.41103		CGAAATGGGCCGCATTGCGATGGCGATTTCAAGAAGCTACTCTTCTCCGAATTACACACAGGCAAGTTGTTCGTATTGCACGTAGACGTGTGTATAACAGGACCTCCTTCCCCGGCCCCGCCACCCCGACACACACAGGAGCTGCCTAAAGTCTCCTTTCCTTTCAGGTCGGAGGCTCCCCAAATATTTTGCCACTGCGGCTGATGACGA
27707	irconstvar	TCF19	106	31	137	7.58658	10.1604	-0.3	-2	0	-5	0	-4.5	-0.9	2.87954	-5.11235	7.99189	6.09726	1.65042	-0.586793	-0.344483			U12_GT	U12			1187	870	0.856421	1	2	-1.16773	2.44052	2.85855	4.77071		CGAAATGGGCCGCATTGCCGTCAACCATTCAAGAAGCTACTCTTCTCCGAATTACACAGAGGTATCCTTTTCGTATTGCACGTAGACGTGTGTATAACAGGACCTCCTTCCCCGGCCCCGCCACCCCGACACACACAGGAGCTGCCTATTCCTTAACTTCCTTTCAGATCGGAGGCTCCCCAAATATTTTGCCACTGCGGCTGATGACGA
27708	irconstvar	TCF19	106	31	137	-0.595448	10.1604	-0.3	-1.5	0	-5	0	-4.5	-0.9	3.69188	-5.11235	8.80423	6.91532	2.46847	-0.761769	-0.519459			U12_AT	U12			1267	1348	0.79386	1	1	-8.24911	-4.07517	-1.35684	-1.65063		CGAAATGGGCCGCATTGCACTCGAGAGCCAAAGAAGCTACTCTTCTCCGAATTACACAGAGATATCCTTTTCGTATTGCACGTAGACGTGTGTATAACAGGACCTCCTTCCCCGGCCCCGCCACCCCGACACACACAGGAGCTGCCTATTCCTTAACTTCCTTTCAGATCGGAGGCTCCCCAAATATTTTGCCACTGCGGCTGATGACGA
27709	irconstvar	TCF19	106	31	137	-6.14059	-35.8792	-0.3	-5.6	-2.1	-5	-3.5	-2.7	-2.1	-7.98299	-5.11235	-2.87064	4.66739	0.22055	-0.820777	-0.578467			nonsplicable	nonsplicable			252	323	0.728324	1	2	-4.06936	-1.44988	-0.337274	0.715387		CGAAATGGGCCGCATTGCATCCAACAAAACAAGAAGCTACTCTTCTCCGAATTACACAGAGCTGCTCTGTTCGTATTGCACGTAGACGTGTGTATAACAGGACCTCCTTCCCCGGCCCCGCCACCCCGACACACACAGGAGCTGCCTAAAGTATCCTTCAGAGAGGAATTGGAGGCTCCCCAAATATTTTGCCACTGCGGCTGATGACGA
27710	irconstvar	TCF19	106	31	137	4.43734	8.11026	-0.3	-3.8	-5.1	-5	-0.6	-6.9	-2.1	2.30743	-5.11235	7.41978	6.84963	2.40278	-0.379344	-0.137034			endogenous	constBP			1428	717	0.87931	1	1	-7.3568	-3.22829	-0.761095	-0.811317		CGAAATGGGCCGCATTGCGATTCGTTTCAAAAGAAGCTACTCTTCTCCGAATTACACAGAGGTGATGTGTTCGTATTGCACGTAGACGTGTGTATAACAGGACCTCCTTCCCCGGCCCCGCCACCCCGACACACACAGGAGCTCACTAAAGTATCCTTGCCTTGCAGATTGGAGGCTCCCCAAATATTTTGCCACTGCGGCTGATGACGA
27711	irconstvar	CNR1	97	40	137	5.31541	9.30745	0	-1.2	-1.3	-1.3	0	-7.8	-4.7	-4.33985	-4.39232	0.0524674			0.410043	0.537342			endogenous	endogenous			340	53	0.742358	0	0						CGAAATGGGCCGCATTGCCCGTTATTGAAGTTGCAGATACCACCTTCCGCACCATCACCACTGACCTCCTGTACGTGGGCTCAAATGACATTCAGTACGAAGACATCAAAGGTGACATGATCCAAATTAGGGTACTTCCCACAGAAATTCCCTTTAACTTCCTTTAGGGGAAGTCCCTTCCAAGAGAAGACACACTGCGGCTGATGACGA
27712	irconstvar	CNR1	97	40	137	10.8583	14.4072	-0.6	-5.9	-0.2	0	0	-0.9	-2.2	5.94098	-4.39232	10.3333	6.11967		-0.397843	-0.270545			constitutive	constitutive			1436	723	0.904852	1	2	-3.69528	-0.071538	0.396965			CGAAATGGGCCGCATTGCGGGCTGATGCGATTGCAGATACCACCTTCCGCACCATCACCACTGACCTCAGGTAAGTGGGCTCAAATGACATTCAGTACGAAGACATCAAAGGTGACATGATCCAAATTAGGGTACTTCCCACAGAAATTCCCCTCCTTTCCTTTCAGGTCAAGTCCCTTCCAAGAGAAGACACACTGCGGCTGATGACGA
27713	irconstvar	CNR1	97	40	137	3.10416	14.4072	-0.6	-4.8	-0.6	-1.7	0	-0.9	-2.2	-6.20945	-4.39232	-1.81714			0.53186	0.659158			GC	constitutive			150	24	0.588235	0	0						CGAAATGGGCCGCATTGCACAAGGCATACTTTGCAGATACCACCTTCCGCACCATCACCACTGACCTCAGGCAAGTGGGCTCAAATGACATTCAGTACGAAGACATCAAAGGTGACATGATCCAAATTAGGGTACTTCCCACAGAAATTCCCCTCCTTTCCTTTCAGGTCAAGTCCCTTCCAAGAGAAGACACACTGCGGCTGATGACGA
27714	irconstvar	CNR1	97	40	137	-3.49567	11.3954	0	0	0	0	0	0	-2.2	2.73288	-4.39232	7.1252	5.53619		0.26042	0.387718			U12_GT	U12			1759	379	0.692247	1	3	-2.69658	0.523682	1.54052			CGAAATGGGCCGCATTGCGATAGGATGACTTTGCAGATACCACCTTCCGCACCATCACCACTGACCTCCTGTATCCTTTCTCAAATGACATTCAGTACGAAGACATCAAAGGTGACATGATCCAAATTAGGGTACTTCCCACAGAAATTTCCTTAACTTCCTTTCAGATCAAGTCCCTTCCAAGAGAAGACACACTGCGGCTGATGACGA
27715	irconstvar	CNR1	97	40	137	-11.6777	11.3954	0	0	0	0	0	0	-2.2	1.79766	-4.39232	6.18998	4.84324		-0.317734	-0.190435			U12_AT	U12			573	379	0.601259	2	3	0.198808	2.93989				CGAAATGGGCCGCATTGCGCTAATACTCTTTTGCAGATACCACCTTCCGCACCATCACCACTGACCTCCTATATCCTTTCTCAAATGACATTCAGTACGAAGACATCAAAGGTGACATGATCCAAATTAGGGTACTTCCCACAGAAATTTCCTTAACTTCCTTTCAGATCAAGTCCCTTCCAAGAGAAGACACACTGCGGCTGATGACGA
27716	irconstvar	CNR1	97	40	137	-20.2872	-40.4876	0	-3	-0.1	-0.6	-3.9	-5.8	-4.7	-7.03342	-4.39232	-2.64111			1.83561	1.96291			nonsplicable	nonsplicable			130	2	0.670103	0	0						CGAAATGGGCCGCATTGCCGTTACGACCTTTTGCAGATACCACCTTCCGCACCATCACCACTGACCTCCTCTGCTCGGGCTCAAATGACATTCAGTACGAAGACATCAAAGGTGACATGATCCAAATTAGGGTACTTCCCACAGAAATTCCCTTTAACCAGAGAGGAGGGAAGTCCCTTCCAAGAGAAGACACACTGCGGCTGATGACGA
27717	irconstvar	CNR1	97	40	137	5.31541	9.30745	0	-1.2	-1.3	-1.3	0	-7.8	-4.7	0.366128	-4.39232	4.75845	5.48662		-0.483312	-0.356013			endogenous	constBP			309	247	0.658849	1	3	-3.55305	-0.367066	0.563474			CGAAATGGGCCGCATTGCGAAGGGCCATACTTGCAGATACCACCTTCCGCACCATCACCACTGACCTCCTGTACGTGGGCTCAAATGACATTCAGTACGAAGACATCAAAGGTGACATGATCCAAATTAGGGTACTTCCCACTCACATTCCCTTTAACTTCCTTTAGGGGAAGTCCCTTCCAAGAGAAGACACACTGCGGCTGATGACGA
27718	irconstvar	ZNF12	112	25	137	8.73433	9.65641	0	-1.7	0	0	0	-1.5	0	0.104617	0.389862	-0.285245	4.29949	0.272297	0.222396	0.599513			endogenous	endogenous			745	140	0.846591	2	3	-0.214039					CGAAATGGGCCGCATTGCGTCATATCCTTCATTGAGACCCTGATTGAAGAGAGAGGTAATGTTCCTGGTAAAACTTTTGATGTAGAAACGAACCCTGTTCCTTCAAGAAAAAGCCTATAAAAATAGCCTCTGTGACTCATGTGAAAAGTGTTTAACGTCTGTTTCAGAATATATTAGTAGTGATGGAAGCCACACTGCGGCTGATGACGA
27719	irconstvar	ZNF12	112	25	137	10.8583	14.1396	0	-3.6	-1.2	0	0	-0.2	-2	3.6292	0.389862	3.23933			1.30935	1.68647			constitutive	constitutive			1217	33	0.928299	0	0						CGAAATGGGCCGCATTGCTTGGACCAATACATTGAGACCCTGATTGAAGAGACAGGTAAGTTTCCTGGTAAAACTTTTGATGTAGAAACGAACCCTGTTCCTTCAAGAAAAAGCCTATAAAAATAGCCTCTGTGACTCATGTGAAAAGTGTTCTCCTTTCCTTTCAGGTCATATTAGTAGTGATGGAAGCCACACTGCGGCTGATGACGA
27720	irconstvar	ZNF12	112	25	137	3.10416	14.1396	0	-3.6	-1.3	0	0	-0.2	-2	5.83978	0.389862	5.44991			1.01956	1.39668			GC	constitutive			1282	60	0.879287	0	0						CGAAATGGGCCGCATTGCACCCAATGCTTCATTGAGACCCTGATTGAAGAGACAGGCAAGTTTCCTGGTAAAACTTTTGATGTAGAAACGAACCCTGTTCCTTCAAGAAAAAGCCTATAAAAATAGCCTCTGTGACTCATGTGAAAAGTGTTCTCCTTTCCTTTCAGGTCATATTAGTAGTGATGGAAGCCACACTGCGGCTGATGACGA
27721	irconstvar	ZNF12	112	25	137	7.58658	9.97632	0	-7.1	-0.4	0	-0.7	0	-1.7	2.93074	0.389862	2.54088	5.22801	1.20082	0.0341118	0.411228			U12_GT	U12			1725	439	0.860349	2	3	-2.31358	0.693583		-0.745821		CGAAATGGGCCGCATTGCATTCTCCCAAAAATTGAGACCCTGATTGAAGAGAGAGGTATCCTTTCTGGTAAAACTTTTGATGTAGAAACGAACCCTGTTCCTTCAAGAAAAAGCCTATAAAAATAGCCTCTGTGACTCATGTGAAAAGTTCCTTAACTTCCTTTCAGATCATATTAGTAGTGATGGAAGCCACACTGCGGCTGATGACGA
27722	irconstvar	ZNF12	112	25	137	-0.595448	9.97632	0	-5	-0.4	0	-0.7	0	-1.7	2.24462	0.389862	1.85476	5.7023	1.67511	-0.121084	0.256033			U12_AT	U12			1320	445	0.84507	1	2	-3.25098	0.0841544	0.804678	-1.30054		CGAAATGGGCCGCATTGCCCGTTTGTTACTATTGAGACCCTGATTGAAGAGAGAGATATCCTTTCTGGTAAAACTTTTGATGTAGAAACGAACCCTGTTCCTTCAAGAAAAAGCCTATAAAAATAGCCTCTGTGACTCATGTGAAAAGTTCCTTAACTTCCTTTCAGATCATATTAGTAGTGATGGAAGCCACACTGCGGCTGATGACGA
27723	irconstvar	ZNF12	112	25	137	-6.14059	-34.8904	0	-6	-0.7	0	0	0	0		0.389862		3.86058	-0.166609	-0.24841	0.128706			nonsplicable	nonsplicable			96	99	0.342857	2	2	-1.1244					CGAAATGGGCCGCATTGCATACACATAGTTATTGAGACCCTGATTGAAGAGAGAGCTGCTCTTCCTGGTAAAACTTTTGATGTAGAAACGAACCCTGTTCCTTCAAGAAAAAGCCTATAAAAATAGCCTCTGTGACTCATGTGAAAAGTGTTTAACGTCAGAGAGGAAATATATTAGTAGTGATGGAAGCCACACTGCGGCTGATGACGA
27724	irconstvar	ZNF12	112	25	137	8.73433	9.65641	0	-1.7	0	0	-2.9	-1.5	0	1.65741	0.389862	1.26755	4.93462	0.90743	0.098048	0.475164			endogenous	constBP			1479	343	0.847079	1	3	-0.895073	1.9092	3.35786	0.43596		CGAAATGGGCCGCATTGCTTTCAAAGCGGGATTGAGACCCTGATTGAAGAGAGAGGTAATGTTCCTGGTAAAACTTTTGATGTAGAAACGAACCCTGTTCCTTCAAGAAAAAGCCTATAAAAATAGCCTCTGTGACTCATGCTCACAGTGTTTAACGTCTGTTTCAGAATATATTAGTAGTGATGGAAGCCACACTGCGGCTGATGACGA
27725	irconstvar	SUN3	82	55	137	5.18538	5.43669	0	-0.3	-0.4	0	-3.8	-1.7	0	-3.41504			4.40999	2.94488	-1.15973	-0.514026			endogenous	endogenous			105	214	0.813953	2	2	-1.51075	0.930745				CGAAATGGGCCGCATTGCCCCCGCGTCACCCAAGAAGAAACACCCGTGGAGGAAGAAGACATTATACAAAACAAATTTAGAAACTGTATGTATAGCTTCATGTTTTTCATAAAATAGGAATGAGGACATGTTGCTCTTCATCCTACCAGCTGTTTGTTCTTTGGTAGGGGATCATGAGTGGAAAAACAAACACACTGCGGCTGATGACGA
27726	irconstvar	SUN3	82	55	137	10.8583	11.5255	0	0	0	0	0	-0.9	0	7.42406			4.81987	3.35476	0.877876	1.52358			constitutive	constitutive			3282	184	0.933447	1	3	-3.06242		1.22815			CGAAATGGGCCGCATTGCTGGAGTCACCACCAAGAAGAAACACCCGTGGAGGAAGAAGACATTATACAAAACAAATTTAGAACAGGTAAGTATAGCTTCATGTTTTTCATAAAATAGGAATGAGGACATGTTGCTCTTCATCCTACCAGCTGCTCCTTTCCTTTCAGGTCATCATGAGTGGAAAAACAAACACACTGCGGCTGATGACGA
27727	irconstvar	SUN3	82	55	137	3.10416	11.5255	0	-0.8	-0.1	0	0	-0.9	0	2.93968			5.16994	3.70483	0.408916	1.05462			GC	constitutive			2012	272	0.85763	2	3	-0.485472	2.48153				CGAAATGGGCCGCATTGCAGTCGGAGGGAACAAGAAGAAACACCCGTGGAGGAAGAAGACATTATACAAAACAAATTTAGAACAGGCAAGTATAGCTTCATGTTTTTCATAAAATAGGAATGAGGACATGTTGCTCTTCATCCTACCAGCTGCTCCTTTCCTTTCAGGTCATCATGAGTGGAAAAACAAACACACTGCGGCTGATGACGA
27728	irconstvar	SUN3	82	55	137	-2.14595	10.1604	0	-0.2	-0.2	0	0	-0.9	0	1.44793			3.59393	2.12881	-0.765326	-0.119623			U12_GT	U12			384	458	0.71243	1	2	0.227188	2.10436	3.05457			CGAAATGGGCCGCATTGCCTGACCATTGGGCAAGAAGAAACACCCGTGGAGGAAGAAGACATTATACAAAACAAATTTAGAAACTGTATCCTTTGCTTCATGTTTTTCATAAAATAGGAATGAGGACATGTTGCTCTTCATCCTACCATTCCTTAACTTCCTTTCAGATCATCATGAGTGGAAAAACAAACACACTGCGGCTGATGACGA
27729	irconstvar	SUN3	82	55	137	-10.328	10.1604	0	0	0	0	0	-0.9	0	1.12433			6.65835	5.19324	-0.309073	0.33663			U12_AT	U12			159	116	0.537162	1	1	-6.97193		-1.31649			CGAAATGGGCCGCATTGCACGATATCGGCGCAAGAAGAAACACCCGTGGAGGAAGAAGACATTATACAAAACAAATTTAGAAACTATATCCTTTGCTTCATGTTTTTCATAAAATAGGAATGAGGACATGTTGCTCTTCATCCTACCATTCCTTAACTTCCTTTCAGATCATCATGAGTGGAAAAACAAACACACTGCGGCTGATGACGA
27730	irconstvar	SUN3	82	55	137	-19.2795	-39.0194	0	-0.8	-0.8	0	-2.2	-0.9	0	-8.70044			2.26395	0.79884	-1.4576	-0.811893			nonsplicable	nonsplicable			415	1405	0.812133	2	2	0.0548963	1.01239				CGAAATGGGCCGCATTGCAGCGCTAGCCTGCAAGAAGAAACACCCGTGGAGGAAGAAGACATTATACAAAACAAATTTAGAAACTCTGCTCATAGCTTCATGTTTTTCATAAAATAGGAATGAGGACATGTTGCTCTTCATCCTACCAGCTGTTTGTTCAGAGAGGAGGGATCATGAGTGGAAAAACAAACACACTGCGGCTGATGACGA
27731	irconstvar	SUN3	82	55	137	5.18538	5.43669	0	-0.3	-0.4	0	-2.5	-1.7	0	3.07358			4.87993	3.41482	0.0681139	0.713816			endogenous	constBP			2025	464	0.902004	1	4	-0.0887794	2.67768	4.10316			CGAAATGGGCCGCATTGCATCAACACGTCGCAAGAAGAAACACCCGTGGAGGAAGAAGACATTATACAAAACAAATTTAGAAACTGTATGTATAGCTTCATGTTTTTCATAAAATAGGAATGAGGACATGTTGCTCTTCATCTCACCAGCTGTTTGTTCTTTGGTAGGGGATCATGAGTGGAAAAACAAACACACTGCGGCTGATGACGA
27732	irconstvar	CYP3A5	106	30	136	-3.9642	10.1454	0	0	0	0	-0.4	0	-2.3	4.09761	3.2561	0.841512	6.78661	0.0526387	-0.0199137	-0.527414			endogenous	endogenous			906	281	0.773698	1	1	-6.80168	-2.71675	-0.469136	-0.217076	-0.0224459	CGAAATGGGCCGCATTGCATACCCGAGTCGGATGTTGGAGTTGCTGTTATTATTTATCGTGTACATATTACCTCCCTCTCTTGACCATTCCAGTTCCTGAGTAACTCACCAGCCCTGATCTATAAAGTCACAATCCCTGTGACCTGATTTCTGTTTCACTTTGTAGATATGGGACCCGTACACATGGACTCACACTGCGGCTGATGACGA
27733	irconstvar	CYP3A5	106	30	136	10.8583	14.1056	-0.4	-2	0	0	-1.2	-3.5	-2.3	7.69325	3.2561	4.43716	6.95587	0.221898	0.22469	-0.28281			constitutive	constitutive			6239	1067	0.92663	1	1	-7.82782	-3.62584	-0.487078	-1.10665	-0.0403885	CGAAATGGGCCGCATTGCGGTCGATGGCTTGATGTTGGAGTTGCTGTTATTATTTATCAGGTAAGTATTACCTCCCTCTCTTGACCATTCCAGTTCCTGAGTAACTCACCAGCCCTGATCTATAAAGTCACAATCCCTGTGACCTGATTTCCTCCTTTCCTTTCAGGTCTGGGACCCGTACACATGGACTCACACTGCGGCTGATGACGA
27734	irconstvar	CYP3A5	106	30	136	3.10416	14.1056	-0.4	0	-1.1	0	-1.2	-3.5	-2.3	8.75933	3.2561	5.50324	5.973	-0.760964	0.351072	-0.156428			GC	constitutive			6515	1110	0.750663	1	2	-3.63857	-0.116251	0.486714	2.28958	0.933404	CGAAATGGGCCGCATTGCTCTGGCCACTCGGATGTTGGAGTTGCTGTTATTATTTATCAGGCAAGTATTACCTCCCTCTCTTGACCATTCCAGTTCCTGAGTAACTCACCAGCCCTGATCTATAAAGTCACAATCCCTGTGACCTGATTTCCTCCTTTCCTTTCAGGTCTGGGACCCGTACACATGGACTCACACTGCGGCTGATGACGA
27735	irconstvar	CYP3A5	106	30	136	-2.54548	10.1604	0	0	0	0	-1.2	-2.5	-2.3	3.62189	3.2561	0.365791	6.84664	0.11267	0.346793	-0.160707			U12_GT	U12			1198	202	0.764031	1	1	-7.07505	-2.9486	-0.345436	-0.44201	0.101254	CGAAATGGGCCGCATTGCAGTTTTGGCCACGATGTTGGAGTTGCTGTTATTATTTATCGTGTATCCTTTACCTCCCTCTCTTGACCATTCCAGTTCCTGAGTAACTCACCAGCCCTGATCTATAAAGTCACAATCCCTGTGACCTGATTCCTTAACTTCCTTTCAGATCTGGGACCCGTACACATGGACTCACACTGCGGCTGATGACGA
27736	irconstvar	CYP3A5	106	30	136	-10.7275	10.1604	0	0	0	0	-1.2	-2.5	-2.3	-0.124233	3.2561	-3.38033	6.49741	-0.23656	-0.172212	-0.679712			U12_AT	U12			581	270	0.668585	1	1	-6.57561	-2.69066	-1.53222	-0.224342	-1.08553	CGAAATGGGCCGCATTGCCCACATACCCGCGATGTTGGAGTTGCTGTTATTATTTATCGTATATCCTTTACCTCCCTCTCTTGACCATTCCAGTTCCTGAGTAACTCACCAGCCCTGATCTATAAAGTCACAATCCCTGTGACCTGATTCCTTAACTTCCTTTCAGATCTGGGACCCGTACACATGGACTCACACTGCGGCTGATGACGA
27737	irconstvar	CYP3A5	106	30	136	-19.7207	-34.4838	0	0	0	0	-4.9	-2.9	-2.3		3.2561								nonsplicable	nonsplicable			12	0	0.6	0	0						CGAAATGGGCCGCATTGCTATGATAGCCTCGATGTTGGAGTTGCTGTTATTATTTATCGTCTGCTCATTACCTCCCTCTCTTGACCATTCCAGTTCCTGAGTAACTCACCAGCCCTGATCTATAAAGTCACAATCCCTGTGACCTGATTTCTGTTTCCAGAGAGGAATATGGGACCCGTACACATGGACTCACACTGCGGCTGATGACGA
[truncated: 7,557 more rows]
