# Supplementary material for: Dissecting splicing decisions and cell-to-cell variability with designed sequence libraries
Source: Nat Commun. 2019 Oct 8;10:4572. doi: 10.1038/s41467-019-12642-3 (PMC6783452; doi:10.1038/s41467-019-12642-3)
Supplement: Supplementary file 10 — Supplementary Data 6 [file 41467_2019_12642_MOESM10_ESM.xlsx]

## Sheet: Table_casdf
library index	subset	gene name	exonlength	exonstart in sequence	exonend in sequence	maxent5	maxent3	MFE intron1	MFE acceptor	MFE exon5	MFE exoncenter	MFE exon3	MFE donor	MFE intron2	splicing ratio (log2)	fraction exon included	wild-type splicing ratio (log2)	normalized splicing ratio	normalized fraction exon included	changes	combination	first_ss	second_ss	firstss	secondss	first_SF	second_SF	rnareads_effective	fraction_canonical	sequence
16290	cassettecomb		35	127	162	7.35828	10.8219	-0.5	-1.9	-4.5	-1.8	-1.5	0	0	1.46053	0.742424												1347	0.696844	ATGGGGTTCGGTATGCGCGTCCAATTTAAAACTAGTCTTGACGTCAAGGGCCAGTTCCCCTCTCTATCAGAAGAGTCAGTCTCATCCCCTTTCCATTATTTTTTCCTCATCTTTCCCTCTTAAACAGGTCTACTTGGAGAACCGAAGCCCAGGCAAATCAGAGTGAGTACCAATAAATCTGCCCCTCCCTTCAAGGCTCCCCGAGACGAT
16291	cassettecomb		35	127	162	1.30574	10.8219	-0.5	-1.9	-4.5	-1.8	-1.5	-3.8	0	-8.98014	0												504	0.544865	ATGGGGTTCGGTATGCGCCCATTTGAGGTTACTAGTCTTGACGTCAAGGGCCAGTTCCCCTCTCTATCAGAAGAGTCAGTCTCATCCCCTTTCCATTATTTTTTCCTCATCTTTCCCTCTTAAACAGGTCTACTTGGAGAACCGAAGCCCAGGCAAATCAGAGTAACTGAATTTGTTTGCTGTGCTCTTTTTAAGGCTCCCCGAGACGAT
16292	cassettecomb		35	127	162	9.35354	10.8219	-0.5	-1.9	-4.5	-1.8	-1.5	-0.9	0	2.54253	0.852556												942	0.571949	ATGGGGTTCGGTATGCGCTCATCTGCTGACACTAGTCTTGACGTCAAGGGCCAGTTCCCCTCTCTATCAGAAGAGTCAGTCTCATCCCCTTTCCATTATTTTTTCCTCATCTTTCCCTCTTAAACAGGTCTACTTGGAGAACCGAAGCCCAGGCAAATCAGAgtaagtcttTATTTATTTACTTATTCATATAAGGCTCCCCGAGACGAT
16293	cassettecomb		35	127	162	9.35354	10.8219	-0.5	-1.9	-4.5	-1.8	-1.5	0	-1.5	2.58496	0.829466												1036	0.692051	ATGGGGTTCGGTATGCGCCATAGGGGCAAGACTAGTCTTGACGTCAAGGGCCAGTTCCCCTCTCTATCAGAAGAGTCAGTCTCATCCCCTTTCCATTATTTTTTCCTCATCTTTCCCTCTTAAACAGGTCTACTTGGAGAACCGAAGCCCAGGCAAATCAGAgtaagtgtatatttaactttataagcaattAAGGCTCCCCGAGACGAT
16294	cassettecomb		35	127	162	5.66178	10.8219	-0.5	-1.9	-4.5	-1.8	-1.5	0	0	-4.0114	0.0570539												1079	0.639597	ATGGGGTTCGGTATGCGCGGGGAGAAATACACTAGTCTTGACGTCAAGGGCCAGTTCCCCTCTCTATCAGAAGAGTCAGTCTCATCCCCTTTCCATTATTTTTTCCTCATCTTTCCCTCTTAAACAGGTCTACTTGGAGAACCGAAGCCCAGGCAAATCAGAGTATGTAAAATTAAATTTATTTTCAGCAAAAAGGCTCCCCGAGACGAT
16295	cassettecomb		35	127	162	8.73118	9.63907	-0.2	-1.5	0	0	-4.1	-2.2	0	-4.21573	0.0501931												607	0.609438	ATGGGGTTCGGTATGCGCGTTCGGAGGTTAACTAGTCTTGACGTCAAGGGCCAGTTCCCCTCTCTATCAGAAGAGTCAGTCTCATCCCCTTTCCATTATTTTTTCCTCATCTTTCCCTCTTAAACAGGCAAGAAAAAGTCATATTTCCCACGTTGTTCATGGGTGAGTACCAATAAATCTGCCCCTCCCTTCAAGGCTCCCCGAGACGAT
16296	cassettecomb		35	127	162	4.34159	9.63907	-0.2	-1.5	0	0	-4.1	-1.9	0	-8.37069	0												330	0.603291	ATGGGGTTCGGTATGCGCATAGGCATATTAACTAGTCTTGACGTCAAGGGCCAGTTCCCCTCTCTATCAGAAGAGTCAGTCTCATCCCCTTTCCATTATTTTTTCCTCATCTTTCCCTCTTAAACAGGCAAGAAAAAGTCATATTTCCCACGTTGTTCATGGGTAACTGAATTTGTTTGCTGTGCTCTTTTTAAGGCTCCCCGAGACGAT
16297	cassettecomb		35	127	162	10.2385	9.63907	-0.2	-1.5	0	0	-4.1	-0.3	0	-2.00833	0.196901												1301	0.576684	ATGGGGTTCGGTATGCGCCCGGGACAATCTACTAGTCTTGACGTCAAGGGCCAGTTCCCCTCTCTATCAGAAGAGTCAGTCTCATCCCCTTTCCATTATTTTTTCCTCATCTTTCCCTCTTAAACAGGCAAGAAAAAGTCATATTTCCCACGTTGTTCATGGgtaagtcttTATTTATTTACTTATTCATATAAGGCTCCCCGAGACGAT
16298	cassettecomb		35	127	162	10.2385	9.63907	-0.2	-1.5	0	0	-4.1	-0.3	-1.5	-3.06088	0.0723404												271	0.651442	ATGGGGTTCGGTATGCGCGAATCCTTACGCACTAGTCTTGACGTCAAGGGCCAGTTCCCCTCTCTATCAGAAGAGTCAGTCTCATCCCCTTTCCATTATTTTTTCCTCATCTTTCCCTCTTAAACAGGCAAGAAAAAGTCATATTTCCCACGTTGTTCATGGgtaagtgtatatttaactttataagcaattAAGGCTCCCCGAGACGAT
16299	cassettecomb		35	127	162	7.43136	9.63907	-0.2	-1.5	0	0	-4.1	0	0	-9.79928	0												890	0.659259	ATGGGGTTCGGTATGCGCCTACCTGACGCCACTAGTCTTGACGTCAAGGGCCAGTTCCCCTCTCTATCAGAAGAGTCAGTCTCATCCCCTTTCCATTATTTTTTCCTCATCTTTCCCTCTTAAACAGGCAAGAAAAAGTCATATTTCCCACGTTGTTCATGGGTATGTAAAATTAAATTTATTTTCAGCAAAAAGGCTCCCCGAGACGAT
16300	cassettecomb		35	127	162	10.1256	8.04373	0	0	0	0	-7.1	-2.6	0	-10.0389	0.00225989												1051	0.645974	ATGGGGTTCGGTATGCGCGTCGTTTTACACACTAGTCTTGACGTCAAGGGCCAGTTCCCCTCTCTATCAGAAGAGTCAGTCTCATCCCCTTTCCATTATTTTTTCCTCATCTTTCCCTCTTAAACAGcaacaccacaccctcctgatcaccatagctttatgGTGAGTACCAATAAATCTGCCCCTCCCTTCAAGGCTCCCCGAGACGAT
16301	cassettecomb		35	127	162	6.05979	8.04373	0	0	0	0	-5.2	-0.4	0	-8.3966	0												336	0.6098	ATGGGGTTCGGTATGCGCGAGCGCCGAAGGACTAGTCTTGACGTCAAGGGCCAGTTCCCCTCTCTATCAGAAGAGTCAGTCTCATCCCCTTTCCATTATTTTTTCCTCATCTTTCCCTCTTAAACAGcaacaccacaccctcctgatcaccatagctttatgGTAACTGAATTTGTTTGCTGTGCTCTTTTTAAGGCTCCCCGAGACGAT
16302	cassettecomb		35	127	162	11.0134	8.04373	0	0	0	0	-5.2	-1.2	0	-9.40514	0.188202												677	0.519969	ATGGGGTTCGGTATGCGCCGCTCATTCACCACTAGTCTTGACGTCAAGGGCCAGTTCCCCTCTCTATCAGAAGAGTCAGTCTCATCCCCTTTCCATTATTTTTTCCTCATCTTTCCCTCTTAAACAGcaacaccacaccctcctgatcaccatagctttatggtaagtcttTATTTATTTACTTATTCATATAAGGCTCCCCGAGACGAT
16303	cassettecomb		35	127	162	11.0134	8.04373	0	0	0	0	-5.2	-1	-1.5	-7.83289	0.24												227	0.508969	ATGGGGTTCGGTATGCGCGGGAAACTAAGCACTAGTCTTGACGTCAAGGGCCAGTTCCCCTCTCTATCAGAAGAGTCAGTCTCATCCCCTTTCCATTATTTTTTCCTCATCTTTCCCTCTTAAACAGcaacaccacaccctcctgatcaccatagctttatggtaagtgtatatttaactttataagcaattAAGGCTCCCCGAGACGAT
16304	cassettecomb		35	127	162	8.3508	8.04373	0	0	0	0	-5.2	-0.4	0	-6.75489	0												107	0.644578	ATGGGGTTCGGTATGCGCAAATTTCTGGGGACTAGTCTTGACGTCAAGGGCCAGTTCCCCTCTCTATCAGAAGAGTCAGTCTCATCCCCTTTCCATTATTTTTTCCTCATCTTTCCCTCTTAAACAGcaacaccacaccctcctgatcaccatagctttatgGTATGTAAAATTAAATTTATTTTCAGCAAAAAGGCTCCCCGAGACGAT
16305	cassettecomb		35	127	162	10.1256	10.6039	-0.5	-2.6	-0.8	-0.1	0	-2.6	0	-9.30834	0.299363												633	0.338865	ATGGGGTTCGGTATGCGCGACTTCCGGATTACTAGTCTTGACGTCAAGGGCCAGTTCCCCTCTCTATCAGAAGAGTCAGTCTCATCCCCTTTCCATTATTTTTTCCTCATCTTTCCCTCTTAAACAGgtaaatacctagaagtggaattgctgggtcatatgGTGAGTACCAATAAATCTGCCCCTCCCTTCAAGGCTCCCCGAGACGAT
16306	cassettecomb		35	127	162	6.05979	10.6039	-0.5	-2.6	-0.8	-0.1	0	0	0	-9.89936	0												954	0.570574	ATGGGGTTCGGTATGCGCCCTAACGCCGAGACTAGTCTTGACGTCAAGGGCCAGTTCCCCTCTCTATCAGAAGAGTCAGTCTCATCCCCTTTCCATTATTTTTTCCTCATCTTTCCCTCTTAAACAGgtaaatacctagaagtggaattgctgggtcatatgGTAACTGAATTTGTTTGCTGTGCTCTTTTTAAGGCTCCCCGAGACGAT
16307	cassettecomb		35	127	162	11.0134	10.6039	-0.5	-2.6	-0.8	-0.1	0	0	0	-9.39446	0.546022												672	0.183556	ATGGGGTTCGGTATGCGCGCGACTGGCGCGACTAGTCTTGACGTCAAGGGCCAGTTCCCCTCTCTATCAGAAGAGTCAGTCTCATCCCCTTTCCATTATTTTTTCCTCATCTTTCCCTCTTAAACAGgtaaatacctagaagtggaattgctgggtcatatggtaagtcttTATTTATTTACTTATTCATATAAGGCTCCCCGAGACGAT
16308	cassettecomb		35	127	162	11.0134	10.6039	-0.5	-2.6	-0.8	-0.1	0	0	-1.5	-7.83289	0.335385												227	0.334315	ATGGGGTTCGGTATGCGCTGGCGCCTGGACACTAGTCTTGACGTCAAGGGCCAGTTCCCCTCTCTATCAGAAGAGTCAGTCTCATCCCCTTTCCATTATTTTTTCCTCATCTTTCCCTCTTAAACAGgtaaatacctagaagtggaattgctgggtcatatggtaagtgtatatttaactttataagcaattAAGGCTCCCCGAGACGAT
16309	cassettecomb		35	127	162	8.3508	10.6039	-0.5	-2.6	-0.8	-0.1	0	0	0		0												94	0.583851	ATGGGGTTCGGTATGCGCTTCCGAATTTTAACTAGTCTTGACGTCAAGGGCCAGTTCCCCTCTCTATCAGAAGAGTCAGTCTCATCCCCTTTCCATTATTTTTTCCTCATCTTTCCCTCTTAAACAGgtaaatacctagaagtggaattgctgggtcatatgGTATGTAAAATTAAATTTATTTTCAGCAAAAAGGCTCCCCGAGACGAT
16310	cassettecomb		35	127	162	10.0326	8.42837	0	-1	-1.9	-1.9	0	-1.7	0	-2.90174	0.114499												3330	0.636833	ATGGGGTTCGGTATGCGCTCCCATGGAACTACTAGTCTTGACGTCAAGGGCCAGTTCCCCTCTCTATCAGAAGAGTCAGTCTCATCCCCTTTCCATTATTTTTTCCTCATCTTTCCCTCTTAAACAGACTCAGGAGGACCTTTACATTTGGGAGATATAGAGGTGAGTACCAATAAATCTGCCCCTCCCTTCAAGGCTCCCCGAGACGAT
16311	cassettecomb		35	127	162	8.77206	8.42837	0	-1	-1.9	-1.9	0	0	0	-9.45533	0												701	0.665085	ATGGGGTTCGGTATGCGCTTGCAAGCTACAACTAGTCTTGACGTCAAGGGCCAGTTCCCCTCTCTATCAGAAGAGTCAGTCTCATCCCCTTTCCATTATTTTTTCCTCATCTTTCCCTCTTAAACAGACTCAGGAGGACCTTTACATTTGGGAGATATAGAGGTAACTGAATTTGTTTGCTGTGCTCTTTTTAAGGCTCCCCGAGACGAT
16312	cassettecomb		35	127	162	11.0785	8.42837	0	-1	-1.9	-1.9	0	-2.5	0	-1.00651	0.333333												665	0.663011	ATGGGGTTCGGTATGCGCTGGACGGGCCCAACTAGTCTTGACGTCAAGGGCCAGTTCCCCTCTCTATCAGAAGAGTCAGTCTCATCCCCTTTCCATTATTTTTTCCTCATCTTTCCCTCTTAAACAGACTCAGGAGGACCTTTACATTTGGGAGATATAGAGgtaagtcttTATTTATTTACTTATTCATATAAGGCTCCCCGAGACGAT
16313	cassettecomb		35	127	162	11.0785	8.42837	0	-1	-1.9	-1.9	0	-2.1	-1.5	-3.16993	0.117647												170	0.622711	ATGGGGTTCGGTATGCGCTCGGAATACAATACTAGTCTTGACGTCAAGGGCCAGTTCCCCTCTCTATCAGAAGAGTCAGTCTCATCCCCTTTCCATTATTTTTTCCTCATCTTTCCCTCTTAAACAGACTCAGGAGGACCTTTACATTTGGGAGATATAGAGgtaagtgtatatttaactttataagcaattAAGGCTCCCCGAGACGAT
16314	cassettecomb		35	127	162	9.81343	8.42837	0	-1	-1.9	-1.9	0	-0.9	0	-5.76876	0.0171171												1277	0.676736	ATGGGGTTCGGTATGCGCTGCGAGTCCGGAACTAGTCTTGACGTCAAGGGCCAGTTCCCCTCTCTATCAGAAGAGTCAGTCTCATCCCCTTTCCATTATTTTTTCCTCATCTTTCCCTCTTAAACAGACTCAGGAGGACCTTTACATTTGGGAGATATAGAGGTATGTAAAATTAAATTTATTTTCAGCAAAAAGGCTCCCCGAGACGAT
16315	cassettecomb		35	127	162	7.35828	10.9144	-0.5	-0.2	-4.5	-1.8	-1.5	0	0	4.04103	0.941645												454	0.69419	ATGGGGTTCGGTATGCGCCTCCTACCAAGCACTAGTCTTGACGTCGGTGGGCATGGACTAATTTTAGGGCGTGATGTGGAAATAGTATTCGTATTACTGTTTAATATGTTCTCCTTTCTTTTATTAGGTCTACTTGGAGAACCGAAGCCCAGGCAAATCAGAGTGAGTACCAATAAATCTGCCCCTCCCTTCAAGGCTCCCCGAGACGAT
16316	cassettecomb		35	127	162	1.30574	10.9144	-0.5	-0.2	-4.5	-1.8	-1.5	-3.8	0														0	0	ATGGGGTTCGGTATGCGCGGTTGGCCCGGCACTAGTCTTGACGTCGGTGGGCATGGACTAATTTTAGGGCGTGATGTGGAAATAGTATTCGTATTACTGTTTAATATGTTCTCCTTTCTTTTATTAGGTCTACTTGGAGAACCGAAGCCCAGGCAAATCAGAGTAACTGAATTTGTTTGCTGTGCTCTTTTTAAGGCTCCCCGAGACGAT
16317	cassettecomb		35	127	162	9.35354	10.9144	-0.5	-0.2	-4.5	-1.8	-1.5	-0.9	0	2.4112	0.84												594	0.702128	ATGGGGTTCGGTATGCGCTGGAGGCGAGGAACTAGTCTTGACGTCGGTGGGCATGGACTAATTTTAGGGCGTGATGTGGAAATAGTATTCGTATTACTGTTTAATATGTTCTCCTTTCTTTTATTAGGTCTACTTGGAGAACCGAAGCCCAGGCAAATCAGAgtaagtcttTATTTATTTACTTATTCATATAAGGCTCCCCGAGACGAT
16318	cassettecomb		35	127	162	9.35354	10.9144	-0.5	-0.2	-4.5	-1.8	-1.5	0	-1.5	3.78427	0.948276												133	0.671717	ATGGGGTTCGGTATGCGCCCGACATATCGAACTAGTCTTGACGTCGGTGGGCATGGACTAATTTTAGGGCGTGATGTGGAAATAGTATTCGTATTACTGTTTAATATGTTCTCCTTTCTTTTATTAGGTCTACTTGGAGAACCGAAGCCCAGGCAAATCAGAgtaagtgtatatttaactttataagcaattAAGGCTCCCCGAGACGAT
16319	cassettecomb		35	127	162	5.66178	10.9144	-0.5	-0.2	-4.5	-1.8	-1.5	0	0		0.896552												36	0.5625	ATGGGGTTCGGTATGCGCGACCGCTCGGCAACTAGTCTTGACGTCGGTGGGCATGGACTAATTTTAGGGCGTGATGTGGAAATAGTATTCGTATTACTGTTTAATATGTTCTCCTTTCTTTTATTAGGTCTACTTGGAGAACCGAAGCCCAGGCAAATCAGAGTATGTAAAATTAAATTTATTTTCAGCAAAAAGGCTCCCCGAGACGAT
16320	cassettecomb		35	127	162	8.73118	9.40639	-0.3	-1.5	0	0	-4.1	-2.2	0	4.30083	0.943327												642	0.527527	ATGGGGTTCGGTATGCGCCTATTCAAAAGCACTAGTCTTGACGTCGGTGGGCATGGACTAATTTTAGGGCGTGATGTGGAAATAGTATTCGTATTACTGTTTAATATGTTCTCCTTTCTTTTATTAGGCAAGAAAAAGTCATATTTCCCACGTTGTTCATGGGTGAGTACCAATAAATCTGCCCCTCCCTTCAAGGCTCCCCGAGACGAT
16321	cassettecomb		35	127	162	4.34159	9.40639	-0.3	-1.5	0	0	-4.1	-1.9	0		0												36	0.288	ATGGGGTTCGGTATGCGCATCATCTACTCGACTAGTCTTGACGTCGGTGGGCATGGACTAATTTTAGGGCGTGATGTGGAAATAGTATTCGTATTACTGTTTAATATGTTCTCCTTTCTTTTATTAGGCAAGAAAAAGTCATATTTCCCACGTTGTTCATGGGTAACTGAATTTGTTTGCTGTGCTCTTTTTAAGGCTCCCCGAGACGAT
16322	cassettecomb		35	127	162	10.2385	9.40639	-0.3	-1.5	0	0	-4.1	-0.3	0		0.948276												70	0.341463	ATGGGGTTCGGTATGCGCATTAGACTTGCAACTAGTCTTGACGTCGGTGGGCATGGACTAATTTTAGGGCGTGATGTGGAAATAGTATTCGTATTACTGTTTAATATGTTCTCCTTTCTTTTATTAGGCAAGAAAAAGTCATATTTCCCACGTTGTTCATGGgtaagtcttTATTTATTTACTTATTCATATAAGGCTCCCCGAGACGAT
16323	cassettecomb		35	127	162	10.2385	9.40639	-0.3	-1.5	0	0	-4.1	-0.3	-1.5	4.78069	0.964324												1111	0.548101	ATGGGGTTCGGTATGCGCCCTTCGTTACACACTAGTCTTGACGTCGGTGGGCATGGACTAATTTTAGGGCGTGATGTGGAAATAGTATTCGTATTACTGTTTAATATGTTCTCCTTTCTTTTATTAGGCAAGAAAAAGTCATATTTCCCACGTTGTTCATGGgtaagtgtatatttaactttataagcaattAAGGCTCCCCGAGACGAT
16324	cassettecomb		35	127	162	7.43136	9.40639	-0.3	-1.5	0	0	-4.1	0	0														0	0	ATGGGGTTCGGTATGCGCGCCCGCTTATTAACTAGTCTTGACGTCGGTGGGCATGGACTAATTTTAGGGCGTGATGTGGAAATAGTATTCGTATTACTGTTTAATATGTTCTCCTTTCTTTTATTAGGCAAGAAAAAGTCATATTTCCCACGTTGTTCATGGGTATGTAAAATTAAATTTATTTTCAGCAAAAAGGCTCCCCGAGACGAT
16325	cassettecomb		35	127	162	10.1256	7.21848	0	0	0	0	-7.1	-2.6	0		0.939												72	0.0437424	ATGGGGTTCGGTATGCGCGACGGGTCGAGCACTAGTCTTGACGTCGGTGGGCATGGACTAATTTTAGGGCGTGATGTGGAAATAGTATTCGTATTACTGTTTAATATGTTCTCCTTTCTTTTATTAGcaacaccacaccctcctgatcaccatagctttatgGTGAGTACCAATAAATCTGCCCCTCCCTTCAAGGCTCCCCGAGACGAT
16326	cassettecomb		35	127	162	6.05979	7.21848	0	0	0	0	-5.2	-0.4	0		0												58	0.449612	ATGGGGTTCGGTATGCGCAAACTGCCCACCACTAGTCTTGACGTCGGTGGGCATGGACTAATTTTAGGGCGTGATGTGGAAATAGTATTCGTATTACTGTTTAATATGTTCTCCTTTCTTTTATTAGcaacaccacaccctcctgatcaccatagctttatgGTAACTGAATTTGTTTGCTGTGCTCTTTTTAAGGCTCCCCGAGACGAT
16327	cassettecomb		35	127	162	11.0134	7.21848	0	0	0	0	-5.2	-1.2	0		0.979592												6	0.0121212	ATGGGGTTCGGTATGCGCGCTTGTCGATCAACTAGTCTTGACGTCGGTGGGCATGGACTAATTTTAGGGCGTGATGTGGAAATAGTATTCGTATTACTGTTTAATATGTTCTCCTTTCTTTTATTAGcaacaccacaccctcctgatcaccatagctttatggtaagtcttTATTTATTTACTTATTCATATAAGGCTCCCCGAGACGAT
16328	cassettecomb		35	127	162	11.0134	7.21848	0	0	0	0	-5.2	-1	-1.5		0.973684												24	0.0173787	ATGGGGTTCGGTATGCGCAGCTCGATCCCGACTAGTCTTGACGTCGGTGGGCATGGACTAATTTTAGGGCGTGATGTGGAAATAGTATTCGTATTACTGTTTAATATGTTCTCCTTTCTTTTATTAGcaacaccacaccctcctgatcaccatagctttatggtaagtgtatatttaactttataagcaattAAGGCTCCCCGAGACGAT
16329	cassettecomb		35	127	162	8.3508	7.21848	0	0	0	0	-5.2	-0.4	0		0.655462												94	0.21709	ATGGGGTTCGGTATGCGCTGGCGGACGGACACTAGTCTTGACGTCGGTGGGCATGGACTAATTTTAGGGCGTGATGTGGAAATAGTATTCGTATTACTGTTTAATATGTTCTCCTTTCTTTTATTAGcaacaccacaccctcctgatcaccatagctttatgGTATGTAAAATTAAATTTATTTTCAGCAAAAAGGCTCCCCGAGACGAT
16330	cassettecomb		35	127	162	10.1256	10.5883	-0.5	-4.1	-0.8	-0.1	0	-2.6	0	-6.91886	0.453202												120	0.188088	ATGGGGTTCGGTATGCGCGGCGACCGTTCTACTAGTCTTGACGTCGGTGGGCATGGACTAATTTTAGGGCGTGATGTGGAAATAGTATTCGTATTACTGTTTAATATGTTCTCCTTTCTTTTATTAGgtaaatacctagaagtggaattgctgggtcatatgGTGAGTACCAATAAATCTGCCCCTCCCTTCAAGGCTCCCCGAGACGAT
16331	cassettecomb		35	127	162	6.05979	10.5883	-0.5	-4.1	-0.8	-0.1	0	0	0		0												12	0.48	ATGGGGTTCGGTATGCGCGCGTCATTCATCACTAGTCTTGACGTCGGTGGGCATGGACTAATTTTAGGGCGTGATGTGGAAATAGTATTCGTATTACTGTTTAATATGTTCTCCTTTCTTTTATTAGgtaaatacctagaagtggaattgctgggtcatatgGTAACTGAATTTGTTTGCTGTGCTCTTTTTAAGGCTCCCCGAGACGAT
16332	cassettecomb		35	127	162	11.0134	10.5883	-0.5	-4.1	-0.8	-0.1	0	0	0	-6.89482	0.799603												118	0.0503198	ATGGGGTTCGGTATGCGCGCACCGCGTCAAACTAGTCTTGACGTCGGTGGGCATGGACTAATTTTAGGGCGTGATGTGGAAATAGTATTCGTATTACTGTTTAATATGTTCTCCTTTCTTTTATTAGgtaaatacctagaagtggaattgctgggtcatatggtaagtcttTATTTATTTACTTATTCATATAAGGCTCCCCGAGACGAT
16333	cassettecomb		35	127	162	11.0134	10.5883	-0.5	-4.1	-0.8	-0.1	0	0	-1.5		0.947917												13	0.0168176	ATGGGGTTCGGTATGCGCTACTACCACCGAACTAGTCTTGACGTCGGTGGGCATGGACTAATTTTAGGGCGTGATGTGGAAATAGTATTCGTATTACTGTTTAATATGTTCTCCTTTCTTTTATTAGgtaaatacctagaagtggaattgctgggtcatatggtaagtgtatatttaactttataagcaattAAGGCTCCCCGAGACGAT
16334	cassettecomb		35	127	162	8.3508	10.5883	-0.5	-4.1	-0.8	-0.1	0	0	0		0.142857												21	0.388889	ATGGGGTTCGGTATGCGCCGCATATTGAATACTAGTCTTGACGTCGGTGGGCATGGACTAATTTTAGGGCGTGATGTGGAAATAGTATTCGTATTACTGTTTAATATGTTCTCCTTTCTTTTATTAGgtaaatacctagaagtggaattgctgggtcatatgGTATGTAAAATTAAATTTATTTTCAGCAAAAAGGCTCCCCGAGACGAT
16335	cassettecomb		35	127	162	10.0326	8.44307	-0.2	-1	-1.9	-1.9	0	-1.7	0	1.97025	0.803191												241	0.688571	ATGGGGTTCGGTATGCGCGTTGAACTCGCCACTAGTCTTGACGTCGGTGGGCATGGACTAATTTTAGGGCGTGATGTGGAAATAGTATTCGTATTACTGTTTAATATGTTCTCCTTTCTTTTATTAGACTCAGGAGGACCTTTACATTTGGGAGATATAGAGGTGAGTACCAATAAATCTGCCCCTCCCTTCAAGGCTCCCCGAGACGAT
16336	cassettecomb		35	127	162	8.77206	8.44307	-0.2	-1	-1.9	-1.9	0	0	0	-0.580624	0.418848												277	0.530651	ATGGGGTTCGGTATGCGCGTTCCCCTGAATACTAGTCTTGACGTCGGTGGGCATGGACTAATTTTAGGGCGTGATGTGGAAATAGTATTCGTATTACTGTTTAATATGTTCTCCTTTCTTTTATTAGACTCAGGAGGACCTTTACATTTGGGAGATATAGAGGTAACTGAATTTGTTTGCTGTGCTCTTTTTAAGGCTCCCCGAGACGAT
16337	cassettecomb		35	127	162	11.0785	8.44307	-0.2	-1	-1.9	-1.9	0	-2.5	0	4.01247	0.937729												617	0.546986	ATGGGGTTCGGTATGCGCAATAGTCTATTGACTAGTCTTGACGTCGGTGGGCATGGACTAATTTTAGGGCGTGATGTGGAAATAGTATTCGTATTACTGTTTAATATGTTCTCCTTTCTTTTATTAGACTCAGGAGGACCTTTACATTTGGGAGATATAGAGgtaagtcttTATTTATTTACTTATTCATATAAGGCTCCCCGAGACGAT
16338	cassettecomb		35	127	162	11.0785	8.44307	-0.2	-1	-1.9	-1.9	0	-2.1	-1.5	-0.321928	0.433962												171	0.642857	ATGGGGTTCGGTATGCGCGCTGAGGATACAACTAGTCTTGACGTCGGTGGGCATGGACTAATTTTAGGGCGTGATGTGGAAATAGTATTCGTATTACTGTTTAATATGTTCTCCTTTCTTTTATTAGACTCAGGAGGACCTTTACATTTGGGAGATATAGAGgtaagtgtatatttaactttataagcaattAAGGCTCCCCGAGACGAT
16339	cassettecomb		35	127	162	9.81343	8.44307	-0.2	-1	-1.9	-1.9	0	-0.9	0		0.863636												34	0.596491	ATGGGGTTCGGTATGCGCATGGGAGCCTGCACTAGTCTTGACGTCGGTGGGCATGGACTAATTTTAGGGCGTGATGTGGAAATAGTATTCGTATTACTGTTTAATATGTTCTCCTTTCTTTTATTAGACTCAGGAGGACCTTTACATTTGGGAGATATAGAGGTATGTAAAATTAAATTTATTTTCAGCAAAAAGGCTCCCCGAGACGAT
16340	cassettecomb		35	127	162	7.35828	8.88599	-1.5	-9	-4.5	-1.8	-1.5	0	0														19	0.730769	ATGGGGTTCGGTATGCGCTCCGAAGAAGATACTAGTCTTGACGTCgcagcctcactcaacttcccagtctcaagccatcctcctacctcagcctctgttccactaatctacttgtcaatttttccagGTCTACTTGGAGAACCGAAGCCCAGGCAAATCAGAGTGAGTACCAATAAATCTGCCCCTCCCTTCAAGGCTCCCCGAGACGAT
16341	cassettecomb		35	127	162	1.30574	8.88599	-1.5	-9	-4.5	-1.8	-1.5	-3.8	0		0												6	0.545455	ATGGGGTTCGGTATGCGCTTAGGGATATCCACTAGTCTTGACGTCgcagcctcactcaacttcccagtctcaagccatcctcctacctcagcctctgttccactaatctacttgtcaatttttccagGTCTACTTGGAGAACCGAAGCCCAGGCAAATCAGAGTAACTGAATTTGTTTGCTGTGCTCTTTTTAAGGCTCCCCGAGACGAT
16342	cassettecomb		35	127	162	9.35354	8.88599	-1.5	-9	-4.5	-1.8	-1.5	-0.9	0	5.0268	0.969697												1176	0.711004	ATGGGGTTCGGTATGCGCCCGAACCATCGCACTAGTCTTGACGTCgcagcctcactcaacttcccagtctcaagccatcctcctacctcagcctctgttccactaatctacttgtcaatttttccagGTCTACTTGGAGAACCGAAGCCCAGGCAAATCAGAgtaagtcttTATTTATTTACTTATTCATATAAGGCTCCCCGAGACGAT
16343	cassettecomb		35	127	162	9.35354	8.88599	-1.5	-9	-4.5	-1.8	-1.5	0	-1.5	4.70044	0.969925												162	0.716814	ATGGGGTTCGGTATGCGCTACGGACCTTCAACTAGTCTTGACGTCgcagcctcactcaacttcccagtctcaagccatcctcctacctcagcctctgttccactaatctacttgtcaatttttccagGTCTACTTGGAGAACCGAAGCCCAGGCAAATCAGAgtaagtgtatatttaactttataagcaattAAGGCTCCCCGAGACGAT
16344	cassettecomb		35	127	162	5.66178	8.88599	-1.5	-9	-4.5	-1.8	-1.5	0	0		0.454545												83	0.68595	ATGGGGTTCGGTATGCGCCCAACATCAAGAACTAGTCTTGACGTCgcagcctcactcaacttcccagtctcaagccatcctcctacctcagcctctgttccactaatctacttgtcaatttttccagGTCTACTTGGAGAACCGAAGCCCAGGCAAATCAGAGTATGTAAAATTAAATTTATTTTCAGCAAAAAGGCTCCCCGAGACGAT
16345	cassettecomb		35	127	162	8.73118	7.37499	-0.8	-1.5	0	0	-4.1	-2.2	0	1.29662	0.738806												159	0.561837	ATGGGGTTCGGTATGCGCAAGTTAAACAAAACTAGTCTTGACGTCgcagcctcactcaacttcccagtctcaagccatcctcctacctcagcctctgttccactaatctacttgtcaatttttccagGCAAGAAAAAGTCATATTTCCCACGTTGTTCATGGGTGAGTACCAATAAATCTGCCCCTCCCTTCAAGGCTCCCCGAGACGAT
16346	cassettecomb		35	127	162	4.34159	7.37499	-0.8	-1.5	0	0	-4.1	-1.9	0		0												100	0.558659	ATGGGGTTCGGTATGCGCTCACTCACCATCACTAGTCTTGACGTCgcagcctcactcaacttcccagtctcaagccatcctcctacctcagcctctgttccactaatctacttgtcaatttttccagGCAAGAAAAAGTCATATTTCCCACGTTGTTCATGGGTAACTGAATTTGTTTGCTGTGCTCTTTTTAAGGCTCCCCGAGACGAT
16347	cassettecomb		35	127	162	10.2385	7.37499	-0.8	-1.5	0	0	-4.1	-0.3	0		0.904762												26	0.42623	ATGGGGTTCGGTATGCGCGGGCTAGGCCTAACTAGTCTTGACGTCgcagcctcactcaacttcccagtctcaagccatcctcctacctcagcctctgttccactaatctacttgtcaatttttccagGCAAGAAAAAGTCATATTTCCCACGTTGTTCATGGgtaagtcttTATTTATTTACTTATTCATATAAGGCTCCCCGAGACGAT
16348	cassettecomb		35	127	162	10.2385	7.37499	-0.8	-1.5	0	0	-4.1	-0.3	-1.5	1.41504	0.703704												253	0.57631	ATGGGGTTCGGTATGCGCAAATATCATTTGACTAGTCTTGACGTCgcagcctcactcaacttcccagtctcaagccatcctcctacctcagcctctgttccactaatctacttgtcaatttttccagGCAAGAAAAAGTCATATTTCCCACGTTGTTCATGGgtaagtgtatatttaactttataagcaattAAGGCTCCCCGAGACGAT
16349	cassettecomb		35	127	162	7.43136	7.37499	-0.8	-1.5	0	0	-4.1	0	0		0												60	0.582524	ATGGGGTTCGGTATGCGCACGCACATTTGTACTAGTCTTGACGTCgcagcctcactcaacttcccagtctcaagccatcctcctacctcagcctctgttccactaatctacttgtcaatttttccagGCAAGAAAAAGTCATATTTCCCACGTTGTTCATGGGTATGTAAAATTAAATTTATTTTCAGCAAAAAGGCTCCCCGAGACGAT
16350	cassettecomb		35	127	162	10.1256	6.09593	0	0	0	0	-7.1	-2.6	0	-6.96578	0.426396												124	0.331551	ATGGGGTTCGGTATGCGCTTGCGACTGCACACTAGTCTTGACGTCgcagcctcactcaacttcccagtctcaagccatcctcctacctcagcctctgttccactaatctacttgtcaatttttccagcaacaccacaccctcctgatcaccatagctttatgGTGAGTACCAATAAATCTGCCCCTCCCTTCAAGGCTCCCCGAGACGAT
16351	cassettecomb		35	127	162	6.05979	6.09593	0	0	0	0	-5.2	-0.4	0		0												19	0.703704	ATGGGGTTCGGTATGCGCGGAGAACGGCTGACTAGTCTTGACGTCgcagcctcactcaacttcccagtctcaagccatcctcctacctcagcctctgttccactaatctacttgtcaatttttccagcaacaccacaccctcctgatcaccatagctttatgGTAACTGAATTTGTTTGCTGTGCTCTTTTTAAGGCTCCCCGAGACGAT
16352	cassettecomb		35	127	162	11.0134	6.09593	0	0	0	0	-5.2	-1.2	0		0.938326												16	0.0334029	ATGGGGTTCGGTATGCGCTCGAAACATGCGACTAGTCTTGACGTCgcagcctcactcaacttcccagtctcaagccatcctcctacctcagcctctgttccactaatctacttgtcaatttttccagcaacaccacaccctcctgatcaccatagctttatggtaagtcttTATTTATTTACTTATTCATATAAGGCTCCCCGAGACGAT
16353	cassettecomb		35	127	162	11.0134	6.09593	0	0	0	0	-5.2	-1	-1.5		1												0	0	ATGGGGTTCGGTATGCGCTCCCTTATGGTCACTAGTCTTGACGTCgcagcctcactcaacttcccagtctcaagccatcctcctacctcagcctctgttccactaatctacttgtcaatttttccagcaacaccacaccctcctgatcaccatagctttatggtaagtgtatatttaactttataagcaattAAGGCTCCCCGAGACGAT
16354	cassettecomb		35	127	162	8.3508	6.09593	0	0	0	0	-5.2	-0.4	0		0.2												4	0.333333	ATGGGGTTCGGTATGCGCGTCTGTTCGCGGACTAGTCTTGACGTCgcagcctcactcaacttcccagtctcaagccatcctcctacctcagcctctgttccactaatctacttgtcaatttttccagcaacaccacaccctcctgatcaccatagctttatgGTATGTAAAATTAAATTTATTTTCAGCAAAAAGGCTCCCCGAGACGAT
16355	cassettecomb		35	127	162	10.1256	8.62109	-2.4	-4.9	-0.8	-0.1	0	-2.6	0		0.909091												2	0.00909091	ATGGGGTTCGGTATGCGCGACTATCGCGCAACTAGTCTTGACGTCgcagcctcactcaacttcccagtctcaagccatcctcctacctcagcctctgttccactaatctacttgtcaatttttccaggtaaatacctagaagtggaattgctgggtcatatgGTGAGTACCAATAAATCTGCCCCTCCCTTCAAGGCTCCCCGAGACGAT
16356	cassettecomb		35	127	162	6.05979	8.62109	-2.4	-4.9	-0.8	-0.1	0	0	0		0												14	0.518519	ATGGGGTTCGGTATGCGCTCACCTACGGGAACTAGTCTTGACGTCgcagcctcactcaacttcccagtctcaagccatcctcctacctcagcctctgttccactaatctacttgtcaatttttccaggtaaatacctagaagtggaattgctgggtcatatgGTAACTGAATTTGTTTGCTGTGCTCTTTTTAAGGCTCCCCGAGACGAT
16357	cassettecomb		35	127	162	11.0134	8.62109	-2.4	-4.9	-0.8	-0.1	0	0	0		0.968												5	0.0106157	ATGGGGTTCGGTATGCGCCTCACTGCTCCTACTAGTCTTGACGTCgcagcctcactcaacttcccagtctcaagccatcctcctacctcagcctctgttccactaatctacttgtcaatttttccaggtaaatacctagaagtggaattgctgggtcatatggtaagtcttTATTTATTTACTTATTCATATAAGGCTCCCCGAGACGAT
16358	cassettecomb		35	127	162	11.0134	8.62109	-2.4	-4.9	-0.8	-0.1	0	0	-1.5		0.6												23	0.120419	ATGGGGTTCGGTATGCGCAAGCCTAAAGCAACTAGTCTTGACGTCgcagcctcactcaacttcccagtctcaagccatcctcctacctcagcctctgttccactaatctacttgtcaatttttccaggtaaatacctagaagtggaattgctgggtcatatggtaagtgtatatttaactttataagcaattAAGGCTCCCCGAGACGAT
16359	cassettecomb		35	127	162	8.3508	8.62109	-2.4	-4.9	-0.8	-0.1	0	0	0		0												19	0.123377	ATGGGGTTCGGTATGCGCGAATATTCAAGTACTAGTCTTGACGTCgcagcctcactcaacttcccagtctcaagccatcctcctacctcagcctctgttccactaatctacttgtcaatttttccaggtaaatacctagaagtggaattgctgggtcatatgGTATGTAAAATTAAATTTATTTTCAGCAAAAAGGCTCCCCGAGACGAT
16360	cassettecomb		35	127	162	10.0326	6.38458	-0.8	-3.8	-1.9	-1.9	0	-1.7	0		0.72093												48	0.424779	ATGGGGTTCGGTATGCGCAAAGAGGCGGAAACTAGTCTTGACGTCgcagcctcactcaacttcccagtctcaagccatcctcctacctcagcctctgttccactaatctacttgtcaatttttccagACTCAGGAGGACCTTTACATTTGGGAGATATAGAGGTGAGTACCAATAAATCTGCCCCTCCCTTCAAGGCTCCCCGAGACGAT
16361	cassettecomb		35	127	162	8.77206	6.38458	-0.8	-3.8	-1.9	-1.9	0	0	0														0	0	ATGGGGTTCGGTATGCGCAGGGGATTGTTAACTAGTCTTGACGTCgcagcctcactcaacttcccagtctcaagccatcctcctacctcagcctctgttccactaatctacttgtcaatttttccagACTCAGGAGGACCTTTACATTTGGGAGATATAGAGGTAACTGAATTTGTTTGCTGTGCTCTTTTTAAGGCTCCCCGAGACGAT
16362	cassettecomb		35	127	162	11.0785	6.38458	-0.8	-3.8	-1.9	-1.9	0	-2.5	0														0	0	ATGGGGTTCGGTATGCGCCTAGGCAATAACACTAGTCTTGACGTCgcagcctcactcaacttcccagtctcaagccatcctcctacctcagcctctgttccactaatctacttgtcaatttttccagACTCAGGAGGACCTTTACATTTGGGAGATATAGAGgtaagtcttTATTTATTTACTTATTCATATAAGGCTCCCCGAGACGAT
16363	cassettecomb		35	127	162	11.0785	6.38458	-0.8	-3.8	-1.9	-1.9	0	-2.1	-1.5														0	0	ATGGGGTTCGGTATGCGCCTTCTTGCCGCGACTAGTCTTGACGTCgcagcctcactcaacttcccagtctcaagccatcctcctacctcagcctctgttccactaatctacttgtcaatttttccagACTCAGGAGGACCTTTACATTTGGGAGATATAGAGgtaagtgtatatttaactttataagcaattAAGGCTCCCCGAGACGAT
16364	cassettecomb		35	127	162	9.81343	6.38458	-0.8	-3.8	-1.9	-1.9	0	-0.9	0		0.0666667												49	0.544444	ATGGGGTTCGGTATGCGCGCGAGGACCTGCACTAGTCTTGACGTCgcagcctcactcaacttcccagtctcaagccatcctcctacctcagcctctgttccactaatctacttgtcaatttttccagACTCAGGAGGACCTTTACATTTGGGAGATATAGAGGTATGTAAAATTAAATTTATTTTCAGCAAAAAGGCTCCCCGAGACGAT
16365	cassettecomb		35	127	162	7.35828	6.56223	0	-10.3	-4.5	-1.8	-1.5	0	0	3	0.885714												477	0.692308	ATGGGGTTCGGTATGCGCGTCCAAAATCACACTAGTCTTGACGTCacttgtggagcattattaataaaactgctgtgaacattcaaatacaagcttatgtgttgacataagttttcatctctctaagGTCTACTTGGAGAACCGAAGCCCAGGCAAATCAGAGTGAGTACCAATAAATCTGCCCCTCCCTTCAAGGCTCCCCGAGACGAT
16366	cassettecomb		35	127	162	1.30574	6.56223	0	-10.3	-4.5	-1.8	-1.5	-3.8	0		0												74	0.660714	ATGGGGTTCGGTATGCGCATAATACCATTTACTAGTCTTGACGTCacttgtggagcattattaataaaactgctgtgaacattcaaatacaagcttatgtgttgacataagttttcatctctctaagGTCTACTTGGAGAACCGAAGCCCAGGCAAATCAGAGTAACTGAATTTGTTTGCTGTGCTCTTTTTAAGGCTCCCCGAGACGAT
16367	cassettecomb		35	127	162	9.35354	6.56223	0	-10.3	-4.5	-1.8	-1.5	-0.9	0	4.34414	0.94664												618	0.679121	ATGGGGTTCGGTATGCGCTTGTTAATTGCGACTAGTCTTGACGTCacttgtggagcattattaataaaactgctgtgaacattcaaatacaagcttatgtgttgacataagttttcatctctctaagGTCTACTTGGAGAACCGAAGCCCAGGCAAATCAGAgtaagtcttTATTTATTTACTTATTCATATAAGGCTCCCCGAGACGAT
16368	cassettecomb		35	127	162	9.35354	6.56223	0	-10.3	-4.5	-1.8	-1.5	0	-1.5	2.25987	0.827778												220	0.709677	ATGGGGTTCGGTATGCGCATGGGAGAGTCGACTAGTCTTGACGTCacttgtggagcattattaataaaactgctgtgaacattcaaatacaagcttatgtgttgacataagttttcatctctctaagGTCTACTTGGAGAACCGAAGCCCAGGCAAATCAGAgtaagtgtatatttaactttataagcaattAAGGCTCCCCGAGACGAT
16369	cassettecomb		35	127	162	5.66178	6.56223	0	-10.3	-4.5	-1.8	-1.5	0	0	-5.44846	0.0327869												134	0.694301	ATGGGGTTCGGTATGCGCTGCAAGCGGCAAACTAGTCTTGACGTCacttgtggagcattattaataaaactgctgtgaacattcaaatacaagcttatgtgttgacataagttttcatctctctaagGTCTACTTGGAGAACCGAAGCCCAGGCAAATCAGAGTATGTAAAATTAAATTTATTTTCAGCAAAAAGGCTCCCCGAGACGAT
16370	cassettecomb		35	127	162	8.73118	4.73359	0	-1.5	0	0	-4.1	-2.2	0		0.0128205												90	0.633803	ATGGGGTTCGGTATGCGCGAGGCTAAGAGTACTAGTCTTGACGTCacttgtggagcattattaataaaactgctgtgaacattcaaatacaagcttatgtgttgacataagttttcatctctctaagGCAAGAAAAAGTCATATTTCCCACGTTGTTCATGGGTGAGTACCAATAAATCTGCCCCTCCCTTCAAGGCTCCCCGAGACGAT
16371	cassettecomb		35	127	162	4.34159	4.73359	0	-1.5	0	0	-4.1	-1.9	0														0	0	ATGGGGTTCGGTATGCGCATCGGCTGCGGGACTAGTCTTGACGTCacttgtggagcattattaataaaactgctgtgaacattcaaatacaagcttatgtgttgacataagttttcatctctctaagGCAAGAAAAAGTCATATTTCCCACGTTGTTCATGGGTAACTGAATTTGTTTGCTGTGCTCTTTTTAAGGCTCCCCGAGACGAT
16372	cassettecomb		35	127	162	10.2385	4.73359	0	-1.5	0	0	-4.1	-0.3	0	-4.17991	0.0384615												153	0.68	ATGGGGTTCGGTATGCGCAATCTATTGAGCACTAGTCTTGACGTCacttgtggagcattattaataaaactgctgtgaacattcaaatacaagcttatgtgttgacataagttttcatctctctaagGCAAGAAAAAGTCATATTTCCCACGTTGTTCATGGgtaagtcttTATTTATTTACTTATTCATATAAGGCTCCCCGAGACGAT
16373	cassettecomb		35	127	162	10.2385	4.73359	0	-1.5	0	0	-4.1	-0.3	-1.5	-7.90087	0												240	0.712166	ATGGGGTTCGGTATGCGCCATACTGCTGTTACTAGTCTTGACGTCacttgtggagcattattaataaaactgctgtgaacattcaaatacaagcttatgtgttgacataagttttcatctctctaagGCAAGAAAAAGTCATATTTCCCACGTTGTTCATGGgtaagtgtatatttaactttataagcaattAAGGCTCCCCGAGACGAT
16374	cassettecomb		35	127	162	7.43136	4.73359	0	-1.5	0	0	-4.1	0	0		0												5	0.555556	ATGGGGTTCGGTATGCGCCGACTGATCACCACTAGTCTTGACGTCacttgtggagcattattaataaaactgctgtgaacattcaaatacaagcttatgtgttgacataagttttcatctctctaagGCAAGAAAAAGTCATATTTCCCACGTTGTTCATGGGTATGTAAAATTAAATTTATTTTCAGCAAAAAGGCTCCCCGAGACGAT
16375	cassettecomb		35	127	162	10.1256	2.84224	0	0	0	0	-7.1	-2.6	0	-6.83289	0.00952381												113	0.61413	ATGGGGTTCGGTATGCGCAGAAAACTCCTTACTAGTCTTGACGTCacttgtggagcattattaataaaactgctgtgaacattcaaatacaagcttatgtgttgacataagttttcatctctctaagcaacaccacaccctcctgatcaccatagctttatgGTGAGTACCAATAAATCTGCCCCTCCCTTCAAGGCTCCCCGAGACGAT
16376	cassettecomb		35	127	162	6.05979	2.84224	0	0	0	0	-5.2	-0.4	0		0												84	0.631579	ATGGGGTTCGGTATGCGCCTGTTTCCATACACTAGTCTTGACGTCacttgtggagcattattaataaaactgctgtgaacattcaaatacaagcttatgtgttgacataagttttcatctctctaagcaacaccacaccctcctgatcaccatagctttatgGTAACTGAATTTGTTTGCTGTGCTCTTTTTAAGGCTCCCCGAGACGAT
16377	cassettecomb		35	127	162	11.0134	2.84224	0	0	0	0	-5.2	-1.2	0	-8.92184	0.0436681												484	0.566082	ATGGGGTTCGGTATGCGCAAGCGGGCTCCTACTAGTCTTGACGTCacttgtggagcattattaataaaactgctgtgaacattcaaatacaagcttatgtgttgacataagttttcatctctctaagcaacaccacaccctcctgatcaccatagctttatggtaagtcttTATTTATTTACTTATTCATATAAGGCTCCCCGAGACGAT
16378	cassettecomb		35	127	162	11.0134	2.84224	0	0	0	0	-5.2	-1	-1.5		0												80	0.761905	ATGGGGTTCGGTATGCGCGCCGCCTTGGGCACTAGTCTTGACGTCacttgtggagcattattaataaaactgctgtgaacattcaaatacaagcttatgtgttgacataagttttcatctctctaagcaacaccacaccctcctgatcaccatagctttatggtaagtgtatatttaactttataagcaattAAGGCTCCCCGAGACGAT
16379	cassettecomb		35	127	162	8.3508	2.84224	0	0	0	0	-5.2	-0.4	0		0												20	0.526316	ATGGGGTTCGGTATGCGCCTGGAACAACCTACTAGTCTTGACGTCacttgtggagcattattaataaaactgctgtgaacattcaaatacaagcttatgtgttgacataagttttcatctctctaagcaacaccacaccctcctgatcaccatagctttatgGTATGTAAAATTAAATTTATTTTCAGCAAAAAGGCTCCCCGAGACGAT
16380	cassettecomb		35	127	162	10.1256	6.35234	0	-4.8	-0.8	-0.1	0	-2.6	0		0.595506												91	0.152941	ATGGGGTTCGGTATGCGCTATCCCACCCACACTAGTCTTGACGTCacttgtggagcattattaataaaactgctgtgaacattcaaatacaagcttatgtgttgacataagttttcatctctctaaggtaaatacctagaagtggaattgctgggtcatatgGTGAGTACCAATAAATCTGCCCCTCCCTTCAAGGCTCCCCGAGACGAT
16381	cassettecomb		35	127	162	6.05979	6.35234	0	-4.8	-0.8	-0.1	0	0	0		0												32	0.359551	ATGGGGTTCGGTATGCGCCTTAAATCTAGCACTAGTCTTGACGTCacttgtggagcattattaataaaactgctgtgaacattcaaatacaagcttatgtgttgacataagttttcatctctctaaggtaaatacctagaagtggaattgctgggtcatatgGTAACTGAATTTGTTTGCTGTGCTCTTTTTAAGGCTCCCCGAGACGAT
16382	cassettecomb		35	127	162	11.0134	6.35234	0	-4.8	-0.8	-0.1	0	0	0	-6.80735	0.554054												111	0.192042	ATGGGGTTCGGTATGCGCCGTTATCTGGGAACTAGTCTTGACGTCacttgtggagcattattaataaaactgctgtgaacattcaaatacaagcttatgtgttgacataagttttcatctctctaaggtaaatacctagaagtggaattgctgggtcatatggtaagtcttTATTTATTTACTTATTCATATAAGGCTCCCCGAGACGAT
16383	cassettecomb		35	127	162	11.0134	6.35234	0	-4.8	-0.8	-0.1	0	0	-1.5	-8.08215	0.24026												270	0.332922	ATGGGGTTCGGTATGCGCGATGCCGCTTCAACTAGTCTTGACGTCacttgtggagcattattaataaaactgctgtgaacattcaaatacaagcttatgtgttgacataagttttcatctctctaaggtaaatacctagaagtggaattgctgggtcatatggtaagtgtatatttaactttataagcaattAAGGCTCCCCGAGACGAT
16384	cassettecomb		35	127	162	8.3508	6.35234	0	-4.8	-0.8	-0.1	0	0	0	-8.28077	0												310	0.644491	ATGGGGTTCGGTATGCGCCGGCCGAGCATGACTAGTCTTGACGTCacttgtggagcattattaataaaactgctgtgaacattcaaatacaagcttatgtgttgacataagttttcatctctctaaggtaaatacctagaagtggaattgctgggtcatatgGTATGTAAAATTAAATTTATTTTCAGCAAAAAGGCTCCCCGAGACGAT
16385	cassettecomb		35	127	162	10.0326	3.54866	-0.5	-3.6	-1.9	-1.9	0	-1.7	0	-6.94251	0.0183486												122	0.689266	ATGGGGTTCGGTATGCGCAATAATGCTCCTACTAGTCTTGACGTCacttgtggagcattattaataaaactgctgtgaacattcaaatacaagcttatgtgttgacataagttttcatctctctaagACTCAGGAGGACCTTTACATTTGGGAGATATAGAGGTGAGTACCAATAAATCTGCCCCTCCCTTCAAGGCTCCCCGAGACGAT
16386	cassettecomb		35	127	162	8.77206	3.54866	-0.5	-3.6	-1.9	-1.9	0	0	0		0												96	0.662069	ATGGGGTTCGGTATGCGCGGACTGCCTAATACTAGTCTTGACGTCacttgtggagcattattaataaaactgctgtgaacattcaaatacaagcttatgtgttgacataagttttcatctctctaagACTCAGGAGGACCTTTACATTTGGGAGATATAGAGGTAACTGAATTTGTTTGCTGTGCTCTTTTTAAGGCTCCCCGAGACGAT
16387	cassettecomb		35	127	162	11.0785	3.54866	-0.5	-3.6	-1.9	-1.9	0	-2.5	0	-6.82655	0.00502513												229	0.60582	ATGGGGTTCGGTATGCGCCAATCACTTCATACTAGTCTTGACGTCacttgtggagcattattaataaaactgctgtgaacattcaaatacaagcttatgtgttgacataagttttcatctctctaagACTCAGGAGGACCTTTACATTTGGGAGATATAGAGgtaagtcttTATTTATTTACTTATTCATATAAGGCTCCCCGAGACGAT
16388	cassettecomb		35	127	162	11.0785	3.54866	-0.5	-3.6	-1.9	-1.9	0	-2.1	-1.5	-9.0954	0.0060241												548	0.637209	ATGGGGTTCGGTATGCGCCGGCCAAAGTCCACTAGTCTTGACGTCacttgtggagcattattaataaaactgctgtgaacattcaaatacaagcttatgtgttgacataagttttcatctctctaagACTCAGGAGGACCTTTACATTTGGGAGATATAGAGgtaagtgtatatttaactttataagcaattAAGGCTCCCCGAGACGAT
16389	cassettecomb		35	127	162	9.81343	3.54866	-0.5	-3.6	-1.9	-1.9	0	-0.9	0	-5.49185	0												184	0.627986	ATGGGGTTCGGTATGCGCCCGCCTCATGAAACTAGTCTTGACGTCacttgtggagcattattaataaaactgctgtgaacattcaaatacaagcttatgtgttgacataagttttcatctctctaagACTCAGGAGGACCTTTACATTTGGGAGATATAGAGGTATGTAAAATTAAATTTATTTTCAGCAAAAAGGCTCCCCGAGACGAT
16390	cassettecomb		35	127	162	7.35828	9.98579	-0.6	-5.5	-4.5	-1.8	-1.5	0	0	1.78427	0.792079												120	0.502092	ATGGGGTTCGGTATGCGCGTCCGGCACGAGACTAGTCTTGACGTCTTCATTTGTAAAACTTTAAACCATGAAACTATCAAAATTTCAGTTTTTTAGTGACTGCAGGTAATATTCAATTCCTTTTCAGGTCTACTTGGAGAACCGAAGCCCAGGCAAATCAGAGTGAGTACCAATAAATCTGCCCCTCCCTTCAAGGCTCCCCGAGACGAT
16391	cassettecomb		35	127	162	1.30574	9.98579	-0.6	-5.5	-4.5	-1.8	-1.5	-3.8	0	-7.26679	0												153	0.573034	ATGGGGTTCGGTATGCGCCTGTCCGCACGCACTAGTCTTGACGTCTTCATTTGTAAAACTTTAAACCATGAAACTATCAAAATTTCAGTTTTTTAGTGACTGCAGGTAATATTCAATTCCTTTTCAGGTCTACTTGGAGAACCGAAGCCCAGGCAAATCAGAGTAACTGAATTTGTTTGCTGTGCTCTTTTTAAGGCTCCCCGAGACGAT
16392	cassettecomb		35	127	162	9.35354	9.98579	-0.6	-5.5	-4.5	-1.8	-1.5	-0.9	0	4.02417	0.948854												639	0.687836	ATGGGGTTCGGTATGCGCATCAAAATACACACTAGTCTTGACGTCTTCATTTGTAAAACTTTAAACCATGAAACTATCAAAATTTCAGTTTTTTAGTGACTGCAGGTAATATTCAATTCCTTTTCAGGTCTACTTGGAGAACCGAAGCCCAGGCAAATCAGAgtaagtcttTATTTATTTACTTATTCATATAAGGCTCCCCGAGACGAT
16393	cassettecomb		35	127	162	9.35354	9.98579	-0.6	-5.5	-4.5	-1.8	-1.5	0	-1.5	3.926	0.933953												1215	0.69508	ATGGGGTTCGGTATGCGCCTTTACCTCCGCACTAGTCTTGACGTCTTCATTTGTAAAACTTTAAACCATGAAACTATCAAAATTTCAGTTTTTTAGTGACTGCAGGTAATATTCAATTCCTTTTCAGGTCTACTTGGAGAACCGAAGCCCAGGCAAATCAGAgtaagtgtatatttaactttataagcaattAAGGCTCCCCGAGACGAT
16394	cassettecomb		35	127	162	5.66178	9.98579	-0.6	-5.5	-4.5	-1.8	-1.5	0	0		0.180723												92	0.383333	ATGGGGTTCGGTATGCGCACCGAGCAATGCACTAGTCTTGACGTCTTCATTTGTAAAACTTTAAACCATGAAACTATCAAAATTTCAGTTTTTTAGTGACTGCAGGTAATATTCAATTCCTTTTCAGGTCTACTTGGAGAACCGAAGCCCAGGCAAATCAGAGTATGTAAAATTAAATTTATTTTCAGCAAAAAGGCTCCCCGAGACGAT
16395	cassettecomb		35	127	162	8.73118	8.16425	-0.4	-1.7	0	0	-4.1	-2.2	0	-0.602036	0.385445												423	0.564	ATGGGGTTCGGTATGCGCCGACTCGCGAAAACTAGTCTTGACGTCTTCATTTGTAAAACTTTAAACCATGAAACTATCAAAATTTCAGTTTTTTAGTGACTGCAGGTAATATTCAATTCCTTTTCAGGCAAGAAAAAGTCATATTTCCCACGTTGTTCATGGGTGAGTACCAATAAATCTGCCCCTCCCTTCAAGGCTCCCCGAGACGAT
16396	cassettecomb		35	127	162	4.34159	8.16425	-0.4	-1.7	0	0	-4.1	-1.9	0		0												83	0.584507	ATGGGGTTCGGTATGCGCCAACCGTTCATGACTAGTCTTGACGTCTTCATTTGTAAAACTTTAAACCATGAAACTATCAAAATTTCAGTTTTTTAGTGACTGCAGGTAATATTCAATTCCTTTTCAGGCAAGAAAAAGTCATATTTCCCACGTTGTTCATGGGTAACTGAATTTGTTTGCTGTGCTCTTTTTAAGGCTCCCCGAGACGAT
16397	cassettecomb		35	127	162	10.2385	8.16425	-0.4	-1.7	0	0	-4.1	-0.3	0	1.26903	0.766722												1705	0.577183	ATGGGGTTCGGTATGCGCCTCACCCGCTACACTAGTCTTGACGTCTTCATTTGTAAAACTTTAAACCATGAAACTATCAAAATTTCAGTTTTTTAGTGACTGCAGGTAATATTCAATTCCTTTTCAGGCAAGAAAAAGTCATATTTCCCACGTTGTTCATGGgtaagtcttTATTTATTTACTTATTCATATAAGGCTCCCCGAGACGAT
16398	cassettecomb		35	127	162	10.2385	8.16425	-0.4	-1.7	0	0	-4.1	-0.3	-1.5		0.608696												28	0.608696	ATGGGGTTCGGTATGCGCGAACACAAAGATACTAGTCTTGACGTCTTCATTTGTAAAACTTTAAACCATGAAACTATCAAAATTTCAGTTTTTTAGTGACTGCAGGTAATATTCAATTCCTTTTCAGGCAAGAAAAAGTCATATTTCCCACGTTGTTCATGGgtaagtgtatatttaactttataagcaattAAGGCTCCCCGAGACGAT
16399	cassettecomb		35	127	162	7.43136	8.16425	-0.4	-1.7	0	0	-4.1	0	0	-4.5258	0.037182												673	0.705451	ATGGGGTTCGGTATGCGCGTTCTATCCCGAACTAGTCTTGACGTCTTCATTTGTAAAACTTTAAACCATGAAACTATCAAAATTTCAGTTTTTTAGTGACTGCAGGTAATATTCAATTCCTTTTCAGGCAAGAAAAAGTCATATTTCCCACGTTGTTCATGGGTATGTAAAATTAAATTTATTTTCAGCAAAAAGGCTCCCCGAGACGAT
16400	cassettecomb		35	127	162	10.1256	7.03137	0	0	0	0	-7.1	-2.6	0	-8.15482	0.190813												284	0.573737	ATGGGGTTCGGTATGCGCTTTACCTCTAATACTAGTCTTGACGTCTTCATTTGTAAAACTTTAAACCATGAAACTATCAAAATTTCAGTTTTTTAGTGACTGCAGGTAATATTCAATTCCTTTTCAGcaacaccacaccctcctgatcaccatagctttatgGTGAGTACCAATAAATCTGCCCCTCCCTTCAAGGCTCCCCGAGACGAT
16401	cassettecomb		35	127	162	6.05979	7.03137	0	0	0	0	-5.2	-0.4	0	-8.08215	0												270	0.660147	ATGGGGTTCGGTATGCGCTTACTGCACAATACTAGTCTTGACGTCTTCATTTGTAAAACTTTAAACCATGAAACTATCAAAATTTCAGTTTTTTAGTGACTGCAGGTAATATTCAATTCCTTTTCAGcaacaccacaccctcctgatcaccatagctttatgGTAACTGAATTTGTTTGCTGTGCTCTTTTTAAGGCTCCCCGAGACGAT
16402	cassettecomb		35	127	162	11.0134	7.03137	0	0	0	0	-5.2	-1.2	0	-8.87036	0.621671												467	0.241718	ATGGGGTTCGGTATGCGCAGCCCTGTTCATACTAGTCTTGACGTCTTCATTTGTAAAACTTTAAACCATGAAACTATCAAAATTTCAGTTTTTTAGTGACTGCAGGTAATATTCAATTCCTTTTCAGcaacaccacaccctcctgatcaccatagctttatggtaagtcttTATTTATTTACTTATTCATATAAGGCTCCCCGAGACGAT
16403	cassettecomb		35	127	162	11.0134	7.03137	0	0	0	0	-5.2	-1	-1.5	-7.96	0.48301												248	0.337415	ATGGGGTTCGGTATGCGCGATGACGGCACGACTAGTCTTGACGTCTTCATTTGTAAAACTTTAAACCATGAAACTATCAAAATTTCAGTTTTTTAGTGACTGCAGGTAATATTCAATTCCTTTTCAGcaacaccacaccctcctgatcaccatagctttatggtaagtgtatatttaactttataagcaattAAGGCTCCCCGAGACGAT
16404	cassettecomb		35	127	162	8.3508	7.03137	0	0	0	0	-5.2	-0.4	0		0.0243902												41	0.732143	ATGGGGTTCGGTATGCGCTGCCCGTTAGGCACTAGTCTTGACGTCTTCATTTGTAAAACTTTAAACCATGAAACTATCAAAATTTCAGTTTTTTAGTGACTGCAGGTAATATTCAATTCCTTTTCAGcaacaccacaccctcctgatcaccatagctttatgGTATGTAAAATTAAATTTATTTTCAGCAAAAAGGCTCCCCGAGACGAT
16405	cassettecomb		35	127	162	10.1256	9.72912	-0.6	-5	-0.8	-0.1	0	-2.6	0	-9.18982	0.211931												583	0.405989	ATGGGGTTCGGTATGCGCTACGAAACATGTACTAGTCTTGACGTCTTCATTTGTAAAACTTTAAACCATGAAACTATCAAAATTTCAGTTTTTTAGTGACTGCAGGTAATATTCAATTCCTTTTCAGgtaaatacctagaagtggaattgctgggtcatatgGTGAGTACCAATAAATCTGCCCCTCCCTTCAAGGCTCCCCGAGACGAT
16406	cassettecomb		35	127	162	6.05979	9.72912	-0.6	-5	-0.8	-0.1	0	0	0		0												47	0.465347	ATGGGGTTCGGTATGCGCCTGCCTCTTATGACTAGTCTTGACGTCTTCATTTGTAAAACTTTAAACCATGAAACTATCAAAATTTCAGTTTTTTAGTGACTGCAGGTAATATTCAATTCCTTTTCAGgtaaatacctagaagtggaattgctgggtcatatgGTAACTGAATTTGTTTGCTGTGCTCTTTTTAAGGCTCCCCGAGACGAT
16407	cassettecomb		35	127	162	11.0134	9.72912	-0.6	-5	-0.8	-0.1	0	0	0	-7.55459	0.284264												187	0.245085	ATGGGGTTCGGTATGCGCTCGGATCCTGGGACTAGTCTTGACGTCTTCATTTGTAAAACTTTAAACCATGAAACTATCAAAATTTCAGTTTTTTAGTGACTGCAGGTAATATTCAATTCCTTTTCAGgtaaatacctagaagtggaattgctgggtcatatggtaagtcttTATTTATTTACTTATTCATATAAGGCTCCCCGAGACGAT
16408	cassettecomb		35	127	162	11.0134	9.72912	-0.6	-5	-0.8	-0.1	0	0	-1.5	-7.98299	0.696517												252	0.115121	ATGGGGTTCGGTATGCGCATGGGAGTTCCGACTAGTCTTGACGTCTTCATTTGTAAAACTTTAAACCATGAAACTATCAAAATTTCAGTTTTTTAGTGACTGCAGGTAATATTCAATTCCTTTTCAGgtaaatacctagaagtggaattgctgggtcatatggtaagtgtatatttaactttataagcaattAAGGCTCCCCGAGACGAT
16409	cassettecomb		35	127	162	8.3508	9.72912	-0.6	-5	-0.8	-0.1	0	0	0	-9.45738	0.0852018												702	0.569343	ATGGGGTTCGGTATGCGCAGCTTTCGGCACACTAGTCTTGACGTCTTCATTTGTAAAACTTTAAACCATGAAACTATCAAAATTTCAGTTTTTTAGTGACTGCAGGTAATATTCAATTCCTTTTCAGgtaaatacctagaagtggaattgctgggtcatatgGTATGTAAAATTAAATTTATTTTCAGCAAAAAGGCTCCCCGAGACGAT
16410	cassettecomb		35	127	162	10.0326	7.6117	0	-3	-1.9	-1.9	0	-1.7	0	1.10927	0.675												622	0.648592	ATGGGGTTCGGTATGCGCGACATGTCCGCGACTAGTCTTGACGTCTTCATTTGTAAAACTTTAAACCATGAAACTATCAAAATTTCAGTTTTTTAGTGACTGCAGGTAATATTCAATTCCTTTTCAGACTCAGGAGGACCTTTACATTTGGGAGATATAGAGGTGAGTACCAATAAATCTGCCCCTCCCTTCAAGGCTCCCCGAGACGAT
16411	cassettecomb		35	127	162	8.77206	7.6117	0	-3	-1.9	-1.9	0	0	0	-4.44626	0.0412121												912	0.66087	ATGGGGTTCGGTATGCGCAGACGCATGAGAACTAGTCTTGACGTCTTCATTTGTAAAACTTTAAACCATGAAACTATCAAAATTTCAGTTTTTTAGTGACTGCAGGTAATATTCAATTCCTTTTCAGACTCAGGAGGACCTTTACATTTGGGAGATATAGAGGTAACTGAATTTGTTTGCTGTGCTCTTTTTAAGGCTCCCCGAGACGAT
16412	cassettecomb		35	127	162	11.0785	7.6117	0	-3	-1.9	-1.9	0	-2.5	0	-0.680063	0.366197												471	0.661517	ATGGGGTTCGGTATGCGCTACTTCTGTTCTACTAGTCTTGACGTCTTCATTTGTAAAACTTTAAACCATGAAACTATCAAAATTTCAGTTTTTTAGTGACTGCAGGTAATATTCAATTCCTTTTCAGACTCAGGAGGACCTTTACATTTGGGAGATATAGAGgtaagtcttTATTTATTTACTTATTCATATAAGGCTCCCCGAGACGAT
16413	cassettecomb		35	127	162	11.0785	7.6117	0	-3	-1.9	-1.9	0	-2.1	-1.5	1.53916	0.735577												250	0.692521	ATGGGGTTCGGTATGCGCCACTTTGGCGCAACTAGTCTTGACGTCTTCATTTGTAAAACTTTAAACCATGAAACTATCAAAATTTCAGTTTTTTAGTGACTGCAGGTAATATTCAATTCCTTTTCAGACTCAGGAGGACCTTTACATTTGGGAGATATAGAGgtaagtgtatatttaactttataagcaattAAGGCTCCCCGAGACGAT
16414	cassettecomb		35	127	162	9.81343	7.6117	0	-3	-1.9	-1.9	0	-0.9	0	-0.906891	0.345714												414	0.587234	ATGGGGTTCGGTATGCGCCCCGCAATGGGTACTAGTCTTGACGTCTTCATTTGTAAAACTTTAAACCATGAAACTATCAAAATTTCAGTTTTTTAGTGACTGCAGGTAATATTCAATTCCTTTTCAGACTCAGGAGGACCTTTACATTTGGGAGATATAGAGGTATGTAAAATTAAATTTATTTTCAGCAAAAAGGCTCCCCGAGACGAT
16415	cassettecomb		47	115	162	10.0326	5.81712	-2.6	-2.4	0	0	-1.3	0	-1.1	2.58496	0.850299												182	0.728	ATGGGGTTCGGTATGCGCTCAACTCCCGAGACTAGTCTTGACGTCTTTTAACCTTGGTAAGTGATCAAGATGGTTTTGTAGCAGGGCTTGACCTGAATATTTTAATATTCTTTAGCTGAAGAGGAGGCAAATGAAGAAGATGTACTGGGAGATGAAACAGAGGTGAGTTGGATAGAGTAAGGTTAGTCTCTGAAGGCTCCCCGAGACGAT
16416	cassettecomb		47	115	162	10.0326	5.81712	-2.6	-2.4	0	0	-1.3	-2.9	-0.4	4.98299	0.961111												261	0.468582	ATGGGGTTCGGTATGCGCACTGGGATGGAAACTAGTCTTGACGTCTTTTAACCTTGGTAAGTGATCAAGATGGTTTTGTAGCAGGGCTTGACCTGAATATTTTAATATTCTTTAGCTGAAGAGGAGGCAAATGAAGAAGATGTACTGGGAGATGAAACAGAGGTGAGTATCTTCTTTGCTCTTTATATACATAAGGCTCCCCGAGACGAT
16417	cassettecomb		47	115	162	1.63291	5.81712	-2.6	-2.4	0	0	-1.3	0	-1.7	-9.05799	0.0021645												534	0.599327	ATGGGGTTCGGTATGCGCAACTTTATGGCTACTAGTCTTGACGTCTTTTAACCTTGGTAAGTGATCAAGATGGTTTTGTAGCAGGGCTTGACCTGAATATTTTAATATTCTTTAGCTGAAGAGGAGGCAAATGAAGAAGATGTACTGGGAGATGAAACAGAGgtcggggtatacgtgtttgtaTTTACATAAAAGGCTCCCCGAGACGAT
16418	cassettecomb		47	115	162	7.63011	5.81712	-2.6	-2.4	0	0	-1.3	-1.1	0	-0.267741	0.44856												562	0.661955	ATGGGGTTCGGTATGCGCCATCGGCTGGACACTAGTCTTGACGTCTTTTAACCTTGGTAAGTGATCAAGATGGTTTTGTAGCAGGGCTTGACCTGAATATTTTAATATTCTTTAGCTGAAGAGGAGGCAAATGAAGAAGATGTACTGGGAGATGAAACAGAGGTATTTCAGACTTTTCTTTATTCCTCTTGCAAGGCTCCCCGAGACGAT
16419	cassettecomb		47	115	162	11.0785	5.81712	-2.6	-2.4	0	0	-1.3	-1	-1.7	3.17991	0.892857												161	0.190533	ATGGGGTTCGGTATGCGCTTGCCTTTTCGAACTAGTCTTGACGTCTTTTAACCTTGGTAAGTGATCAAGATGGTTTTGTAGCAGGGCTTGACCTGAATATTTTAATATTCTTTAGCTGAAGAGGAGGCAAATGAAGAAGATGTACTGGGAGATGAAACAGAGGTAAGTGTTCTATTTAATGATGAGAATACTAAGGCTCCCCGAGACGAT
16420	cassettecomb		47	115	162	7.95527	5.81712	-2.6	-2.4	0	0	-1.3	0	-2.8		0.823529												93	0.673913	ATGGGGTTCGGTATGCGCGGCCGTCGCATAACTAGTCTTGACGTCTTTTAACCTTGGTAAGTGATCAAGATGGTTTTGTAGCAGGGCTTGACCTGAATATTTTAATATTCTTTAGCTGAAGAGGAGGCAAATGAAGAAGATGTACTGGGAGATGAAACAGAGGtaataataataattataattattataCTTAAGGCTCCCCGAGACGAT
16421	cassettecomb		47	115	162	9.25272	5.30879	-2.6	-0.4	0	0	-5.4	-4.1	-1.1	-7.81378	0												224	0.629213	ATGGGGTTCGGTATGCGCACCTCATTATTGACTAGTCTTGACGTCTTTTAACCTTGGTAAGTGATCAAGATGGTTTTGTAGCAGGGCTTGACCTGAATATTTTAATATTCTTTAGTATGTGCTGTCTGTCTTGAAATTTACCTACCCTACATTATTCCAAGGGTGAGTTGGATAGAGTAAGGTTAGTCTCTGAAGGCTCCCCGAGACGAT
16422	cassettecomb		47	115	162	9.25272	5.30879	-2.6	-0.4	0	0	-5.4	-0.5	-0.4	-7.88264	0												235	0.436803	ATGGGGTTCGGTATGCGCATACGCGATTGCACTAGTCTTGACGTCTTTTAACCTTGGTAAGTGATCAAGATGGTTTTGTAGCAGGGCTTGACCTGAATATTTTAATATTCTTTAGTATGTGCTGTCTGTCTTGAAATTTACCTACCCTACATTATTCCAAGGGTGAGTATCTTCTTTGCTCTTTATATACATAAGGCTCCCCGAGACGAT
16423	cassettecomb		47	115	162	-1.6361	5.30879	-2.6	-0.4	0	0	-4.8	-2.4	-1.7	-9.82655	0												907	0.716996	ATGGGGTTCGGTATGCGCATCCGAAAATTTACTAGTCTTGACGTCTTTTAACCTTGGTAAGTGATCAAGATGGTTTTGTAGCAGGGCTTGACCTGAATATTTTAATATTCTTTAGTATGTGCTGTCTGTCTTGAAATTTACCTACCCTACATTATTCCAAGGgtcggggtatacgtgtttgtaTTTACATAAAAGGCTCCCCGAGACGAT
16424	cassettecomb		47	115	162	4.52683	5.30879	-2.6	-0.4	0	0	-5.7	-0.6	0	-8.53528	0												370	0.495315	ATGGGGTTCGGTATGCGCATCTTACCCAAAACTAGTCTTGACGTCTTTTAACCTTGGTAAGTGATCAAGATGGTTTTGTAGCAGGGCTTGACCTGAATATTTTAATATTCTTTAGTATGTGCTGTCTGTCTTGAAATTTACCTACCCTACATTATTCCAAGGGTATTTCAGACTTTTCTTTATTCCTCTTGCAAGGCTCCCCGAGACGAT
16425	cassettecomb		47	115	162	10.4506	5.30879	-2.6	-0.4	0	0	-5.7	0	-1.7	-9.64024	0												797	0.575867	ATGGGGTTCGGTATGCGCAAGGAGGCTGCGACTAGTCTTGACGTCTTTTAACCTTGGTAAGTGATCAAGATGGTTTTGTAGCAGGGCTTGACCTGAATATTTTAATATTCTTTAGTATGTGCTGTCTGTCTTGAAATTTACCTACCCTACATTATTCCAAGGGTAAGTGTTCTATTTAATGATGAGAATACTAAGGCTCCCCGAGACGAT
16426	cassettecomb		47	115	162	5.47078	5.30879	-2.6	-0.4	0	0	-5.7	0	-2.8	-8.75489	0												431	0.683043	ATGGGGTTCGGTATGCGCCTCTACCTTATTACTAGTCTTGACGTCTTTTAACCTTGGTAAGTGATCAAGATGGTTTTGTAGCAGGGCTTGACCTGAATATTTTAATATTCTTTAGTATGTGCTGTCTGTCTTGAAATTTACCTACCCTACATTATTCCAAGGGtaataataataattataattattataCTTAAGGCTCCCCGAGACGAT
16427	cassettecomb		47	115	162	10.6736	7.10277	-2.6	-0.4	-8.1	-0.3	0	-2.5	-1.1	-8.64386	0.465544												399	0.368762	ATGGGGTTCGGTATGCGCCTGATAACAAGGACTAGTCTTGACGTCTTTTAACCTTGGTAAGTGATCAAGATGGTTTTGTAGCAGGGCTTGACCTGAATATTTTAATATTCTTTAGatgtgcgggtggacctgcagataaatttccagaagcagaattaccagGTGAGTTGGATAGAGTAAGGTTAGTCTCTGAAGGCTCCCCGAGACGAT
16428	cassettecomb		47	115	162	10.6736	7.10277	-2.6	-0.4	-8.1	-0.3	0	0	-0.4		0.939163												16	0.0359551	ATGGGGTTCGGTATGCGCATCGCGACCCTAACTAGTCTTGACGTCTTTTAACCTTGGTAAGTGATCAAGATGGTTTTGTAGCAGGGCTTGACCTGAATATTTTAATATTCTTTAGatgtgcgggtggacctgcagataaatttccagaagcagaattaccagGTGAGTATCTTCTTTGCTCTTTATATACATAAGGCTCCCCGAGACGAT
16429	cassettecomb		47	115	162	4.74205	7.10277	-2.6	-0.4	-8.1	-0.3	0	-2.5	-1.7	-7.64386	0.00598802												199	0.623824	ATGGGGTTCGGTATGCGCGATAGGGTCTTCACTAGTCTTGACGTCTTTTAACCTTGGTAAGTGATCAAGATGGTTTTGTAGCAGGGCTTGACCTGAATATTTTAATATTCTTTAGatgtgcgggtggacctgcagataaatttccagaagcagaattaccaggtcggggtatacgtgtttgtaTTTACATAAAAGGCTCCCCGAGACGAT
16430	cassettecomb		47	115	162	7.51416	7.10277	-2.6	-0.4	-8.1	-0.3	0	0	0	-9.46964	0.308108												708	0.431971	ATGGGGTTCGGTATGCGCTCCCACGCGCTAACTAGTCTTGACGTCTTTTAACCTTGGTAAGTGATCAAGATGGTTTTGTAGCAGGGCTTGACCTGAATATTTTAATATTCTTTAGatgtgcgggtggacctgcagataaatttccagaagcagaattaccagGTATTTCAGACTTTTCTTTATTCCTCTTGCAAGGCTCCCCGAGACGAT
16431	cassettecomb		47	115	162	10.8583	7.10277	-2.6	-0.4	-8.1	-0.3	0	0	-1.7	-7.56986	0.749614												189	0.142857	ATGGGGTTCGGTATGCGCGAGCATAGAGCGACTAGTCTTGACGTCTTTTAACCTTGGTAAGTGATCAAGATGGTTTTGTAGCAGGGCTTGACCTGAATATTTTAATATTCTTTAGatgtgcgggtggacctgcagataaatttccagaagcagaattaccagGTAAGTGTTCTATTTAATGATGAGAATACTAAGGCTCCCCGAGACGAT
16432	cassettecomb		47	115	162	8.55262	7.10277	-2.6	-0.4	-8.1	-0.3	0	-0.6	-2.8	-8.46761	0.578523												353	0.245822	ATGGGGTTCGGTATGCGCTTTGACGGAAGTACTAGTCTTGACGTCTTTTAACCTTGGTAAGTGATCAAGATGGTTTTGTAGCAGGGCTTGACCTGAATATTTTAATATTCTTTAGatgtgcgggtggacctgcagataaatttccagaagcagaattaccagGtaataataataattataattattataCTTAAGGCTCCCCGAGACGAT
16433	cassettecomb		47	115	162	10.4737	6.10291	-2.6	-1.5	0	-0.6	-2.2	0	-1.1	-6.7039	0.00550964												421	0.647692	ATGGGGTTCGGTATGCGCATTGGCCCTGTCACTAGTCTTGACGTCTTTTAACCTTGGTAAGTGATCAAGATGGTTTTGTAGCAGGGCTTGACCTGAATATTTTAATATTCTTTAGACTCATTGAAAGAAGAATCAGGGACTATTTTTGGAAGCCAGATAAAGGTGAGTTGGATAGAGTAAGGTTAGTCTCTGAAGGCTCCCCGAGACGAT
16434	cassettecomb		47	115	162	10.4737	6.10291	-2.6	-1.5	0	-0.6	-2.2	-1.8	-0.4	-1.49733	0.264055												692	0.562145	ATGGGGTTCGGTATGCGCGACCGAGATCCGACTAGTCTTGACGTCTTTTAACCTTGGTAAGTGATCAAGATGGTTTTGTAGCAGGGCTTGACCTGAATATTTTAATATTCTTTAGACTCATTGAAAGAAGAATCAGGGACTATTTTTGGAAGCCAGATAAAGGTGAGTATCTTCTTTGCTCTTTATATACATAAGGCTCCCCGAGACGAT
16435	cassettecomb		47	115	162	3.63375	6.10291	-2.6	-1.5	0	-0.6	-2.2	-0.2	-1.7	-7.44294	0												173	0.622302	ATGGGGTTCGGTATGCGCGGTCTTGGGATTACTAGTCTTGACGTCTTTTAACCTTGGTAAGTGATCAAGATGGTTTTGTAGCAGGGCTTGACCTGAATATTTTAATATTCTTTAGACTCATTGAAAGAAGAATCAGGGACTATTTTTGGAAGCCAGATAAAGgtcggggtatacgtgtttgtaTTTACATAAAAGGCTCCCCGAGACGAT
16436	cassettecomb		47	115	162	7.63523	6.10291	-2.6	-1.5	0	-0.6	-2.2	-0.9	0	-9.10591	0												550	0.653983	ATGGGGTTCGGTATGCGCAAAGAAACGCGTACTAGTCTTGACGTCTTTTAACCTTGGTAAGTGATCAAGATGGTTTTGTAGCAGGGCTTGACCTGAATATTTTAATATTCTTTAGACTCATTGAAAGAAGAATCAGGGACTATTTTTGGAAGCCAGATAAAGGTATTTCAGACTTTTCTTTATTCCTCTTGCAAGGCTCCCCGAGACGAT
16437	cassettecomb		47	115	162	10.9984	6.10291	-2.6	-1.5	0	-0.6	-2.2	0	-1.7	-1.87699	0.206089												486	0.653226	ATGGGGTTCGGTATGCGCACGAGGGCTAGTACTAGTCTTGACGTCTTTTAACCTTGGTAAGTGATCAAGATGGTTTTGTAGCAGGGCTTGACCTGAATATTTTAATATTCTTTAGACTCATTGAAAGAAGAATCAGGGACTATTTTTGGAAGCCAGATAAAGGTAAGTGTTCTATTTAATGATGAGAATACTAAGGCTCCCCGAGACGAT
16438	cassettecomb		47	115	162	8.48854	6.10291	-2.6	-1.5	0	-0.6	-2.2	0	-2.8	-5.25424	0.0151515												235	0.618421	ATGGGGTTCGGTATGCGCTCCTTACTGACTACTAGTCTTGACGTCTTTTAACCTTGGTAAGTGATCAAGATGGTTTTGTAGCAGGGCTTGACCTGAATATTTTAATATTCTTTAGACTCATTGAAAGAAGAATCAGGGACTATTTTTGGAAGCCAGATAAAGGtaataataataattataattattataCTTAAGGCTCCCCGAGACGAT
16439	cassettecomb		47	115	162	7.82589	8.61169	-2.6	-0.7	-1.2	0	0	-3	-1.1	-8.56224	0												377	0.67684	ATGGGGTTCGGTATGCGCTTAGCTAGCCAAACTAGTCTTGACGTCTTTTAACCTTGGTAAGTGATCAAGATGGTTTTGTAGCAGGGCTTGACCTGAATATTTTAATATTCTTTAGgatccccaggtgattcttatCAGAAGCTCATCCTACAGTTAATTCATGTGAGTTGGATAGAGTAAGGTTAGTCTCTGAAGGCTCCCCGAGACGAT
16440	cassettecomb		47	115	162	7.82589	8.61169	-2.6	-0.7	-1.2	0	0	-0.8	-0.4	-0.113458	0.464103												458	0.540732	ATGGGGTTCGGTATGCGCGCTATTGAGGGTACTAGTCTTGACGTCTTTTAACCTTGGTAAGTGATCAAGATGGTTTTGTAGCAGGGCTTGACCTGAATATTTTAATATTCTTTAGgatccccaggtgattcttatCAGAAGCTCATCCTACAGTTAATTCATGTGAGTATCTTCTTTGCTCTTTATATACATAAGGCTCCCCGAGACGAT
16441	cassettecomb		47	115	162	-6.94018	8.61169	-2.6	-0.7	-1.2	0	0	-1.7	-1.7	-6.9542	0												123	0.504098	ATGGGGTTCGGTATGCGCTGGGGCCTCTGGACTAGTCTTGACGTCTTTTAACCTTGGTAAGTGATCAAGATGGTTTTGTAGCAGGGCTTGACCTGAATATTTTAATATTCTTTAGgatccccaggtgattcttatCAGAAGCTCATCCTACAGTTAATTCATgtcggggtatacgtgtttgtaTTTACATAAAAGGCTCCCCGAGACGAT
16442	cassettecomb		47	115	162	-1.53182	8.61169	-2.6	-0.7	-1.2	0	0	0	0	-9.13186	0												560	0.63854	ATGGGGTTCGGTATGCGCATTACACGAGCTACTAGTCTTGACGTCTTTTAACCTTGGTAAGTGATCAAGATGGTTTTGTAGCAGGGCTTGACCTGAATATTTTAATATTCTTTAGgatccccaggtgattcttatCAGAAGCTCATCCTACAGTTAATTCATGTATTTCAGACTTTTCTTTATTCCTCTTGCAAGGCTCCCCGAGACGAT
16443	cassettecomb		47	115	162	8.31155	8.61169	-2.6	-0.7	-1.2	0	0	0	-1.7	-0.536053	0.389831												343	0.524465	ATGGGGTTCGGTATGCGCGCTCACCGCCCGACTAGTCTTGACGTCTTTTAACCTTGGTAAGTGATCAAGATGGTTTTGTAGCAGGGCTTGACCTGAATATTTTAATATTCTTTAGgatccccaggtgattcttatCAGAAGCTCATCCTACAGTTAATTCATGTAAGTGTTCTATTTAATGATGAGAATACTAAGGCTCCCCGAGACGAT
16444	cassettecomb		47	115	162	-1.59013	8.61169	-2.6	-0.7	-1.2	0	0	0	-2.8	-7.40088	0												168	0.702929	ATGGGGTTCGGTATGCGCGCCCCGTTCGGCACTAGTCTTGACGTCTTTTAACCTTGGTAAGTGATCAAGATGGTTTTGTAGCAGGGCTTGACCTGAATATTTTAATATTCTTTAGgatccccaggtgattcttatCAGAAGCTCATCCTACAGTTAATTCATGtaataataataattataattattataCTTAAGGCTCCCCGAGACGAT
16445	cassettecomb		47	115	162	10.4737	8.39793	-2.6	-0.2	-3.7	-0.5	-0.7	-3.5	-1.1	-0.744441	0.431193												206	0.684385	ATGGGGTTCGGTATGCGCAAGGCGCGCTACACTAGTCTTGACGTCTTTTAACCTTGGTAAGTGATCAAGATGGTTTTGTAGCAGGGCTTGACCTGAATATTTTAATATTCTTTAGGACTTATTGTTGGTGGAGCCTGCATTTACAAGTACTTCATGCCCAAGGTGAGTTGGATAGAGTAAGGTTAGTCTCTGAAGGCTCCCCGAGACGAT
16446	cassettecomb		47	115	162	10.4737	8.39793	-2.6	-0.2	-3.7	-0.5	-0.7	-0.7	-0.4	3.68012	0.923469												456	0.664723	ATGGGGTTCGGTATGCGCGGGGCGCGAAGAACTAGTCTTGACGTCTTTTAACCTTGGTAAGTGATCAAGATGGTTTTGTAGCAGGGCTTGACCTGAATATTTTAATATTCTTTAGGACTTATTGTTGGTGGAGCCTGCATTTACAAGTACTTCATGCCCAAGGTGAGTATCTTCTTTGCTCTTTATATACATAAGGCTCCCCGAGACGAT
16447	cassettecomb		47	115	162	3.63375	8.39793	-2.6	-0.2	-3.7	-0.5	-0.4	-6.8	-1.7	-6.88264	0												117	0.517699	ATGGGGTTCGGTATGCGCGCAAGACGGATGACTAGTCTTGACGTCTTTTAACCTTGGTAAGTGATCAAGATGGTTTTGTAGCAGGGCTTGACCTGAATATTTTAATATTCTTTAGGACTTATTGTTGGTGGAGCCTGCATTTACAAGTACTTCATGCCCAAGgtcggggtatacgtgtttgtaTTTACATAAAAGGCTCCCCGAGACGAT
16448	cassettecomb		47	115	162	7.63523	8.39793	-2.6	-0.2	-3.7	-0.5	-1.2	-2.1	0	-3.10019	0.0732899												699	0.646623	ATGGGGTTCGGTATGCGCTTGGACGGGCTTACTAGTCTTGACGTCTTTTAACCTTGGTAAGTGATCAAGATGGTTTTGTAGCAGGGCTTGACCTGAATATTTTAATATTCTTTAGGACTTATTGTTGGTGGAGCCTGCATTTACAAGTACTTCATGCCCAAGGTATTTCAGACTTTTCTTTATTCCTCTTGCAAGGCTCCCCGAGACGAT
16449	cassettecomb		47	115	162	10.9984	8.39793	-2.6	-0.2	-3.7	-0.5	-1.2	-1.7	-1.7	2.98272	0.876471												374	0.681239	ATGGGGTTCGGTATGCGCGGGGCCGCACGTACTAGTCTTGACGTCTTTTAACCTTGGTAAGTGATCAAGATGGTTTTGTAGCAGGGCTTGACCTGAATATTTTAATATTCTTTAGGACTTATTGTTGGTGGAGCCTGCATTTACAAGTACTTCATGCCCAAGGTAAGTGTTCTATTTAATGATGAGAATACTAAGGCTCCCCGAGACGAT
16450	cassettecomb		47	115	162	8.48854	8.39793	-2.6	-0.2	-3.7	-0.5	-1.2	-1.7	-2.8	-0.883558	0.340564												532	0.671717	ATGGGGTTCGGTATGCGCACCTCGCACCGTACTAGTCTTGACGTCTTTTAACCTTGGTAAGTGATCAAGATGGTTTTGTAGCAGGGCTTGACCTGAATATTTTAATATTCTTTAGGACTTATTGTTGGTGGAGCCTGCATTTACAAGTACTTCATGCCCAAGGtaataataataattataattattataCTTAAGGCTCCCCGAGACGAT
16451	cassettecomb		47	115	162	10.0326	9.74408	0	-2.4	0	0	-1.3	0	-1.1	4.59694	0.957066												630	0.665962	ATGGGGTTCGGTATGCGCCATACCGACGGGACTAGTCTTGACGTCGTCTTTGATTATATGGTTTGTCAGTTTTCTATCATTTGAAATGTCCAGTAATTTGGTGTTTGTTTTTCAGCTGAAGAGGAGGCAAATGAAGAAGATGTACTGGGAGATGAAACAGAGGTGAGTTGGATAGAGTAAGGTTAGTCTCTGAAGGCTCCCCGAGACGAT
16452	cassettecomb		47	115	162	10.0326	9.74408	0	-2.4	0	0	-1.3	-2.9	-0.4	4.18587	0.93913												384	0.690647	ATGGGGTTCGGTATGCGCGGGCTTATTCTTACTAGTCTTGACGTCGTCTTTGATTATATGGTTTGTCAGTTTTCTATCATTTGAAATGTCCAGTAATTTGGTGTTTGTTTTTCAGCTGAAGAGGAGGCAAATGAAGAAGATGTACTGGGAGATGAAACAGAGGTGAGTATCTTCTTTGCTCTTTATATACATAAGGCTCCCCGAGACGAT
16453	cassettecomb		47	115	162	1.63291	9.74408	0	-2.4	0	0	-1.3	0	-1.7		0.916667												15	0.294118	ATGGGGTTCGGTATGCGCGGTCGAAAAGATACTAGTCTTGACGTCGTCTTTGATTATATGGTTTGTCAGTTTTCTATCATTTGAAATGTCCAGTAATTTGGTGTTTGTTTTTCAGCTGAAGAGGAGGCAAATGAAGAAGATGTACTGGGAGATGAAACAGAGgtcggggtatacgtgtttgtaTTTACATAAAAGGCTCCCCGAGACGAT
16454	cassettecomb		47	115	162	7.63011	9.74408	0	-2.4	0	0	-1.3	-1.1	0	-1.59664	0.273973												165	0.587189	ATGGGGTTCGGTATGCGCAAGGATTCCCCTACTAGTCTTGACGTCGTCTTTGATTATATGGTTTGTCAGTTTTCTATCATTTGAAATGTCCAGTAATTTGGTGTTTGTTTTTCAGCTGAAGAGGAGGCAAATGAAGAAGATGTACTGGGAGATGAAACAGAGGTATTTCAGACTTTTCTTTATTCCTCTTGCAAGGCTCCCCGAGACGAT
16455	cassettecomb		47	115	162	11.0785	9.74408	0	-2.4	0	0	-1.3	-1	-1.7														0	0	ATGGGGTTCGGTATGCGCAATGAAACTTATACTAGTCTTGACGTCGTCTTTGATTATATGGTTTGTCAGTTTTCTATCATTTGAAATGTCCAGTAATTTGGTGTTTGTTTTTCAGCTGAAGAGGAGGCAAATGAAGAAGATGTACTGGGAGATGAAACAGAGGTAAGTGTTCTATTTAATGATGAGAATACTAAGGCTCCCCGAGACGAT
16456	cassettecomb		47	115	162	7.95527	9.74408	0	-2.4	0	0	-1.3	0	-2.8	-7.61471	0												195	0.633117	ATGGGGTTCGGTATGCGCAAGATCTGCACCACTAGTCTTGACGTCGTCTTTGATTATATGGTTTGTCAGTTTTCTATCATTTGAAATGTCCAGTAATTTGGTGTTTGTTTTTCAGCTGAAGAGGAGGCAAATGAAGAAGATGTACTGGGAGATGAAACAGAGGtaataataataattataattattataCTTAAGGCTCCCCGAGACGAT
16457	cassettecomb		47	115	162	9.25272	8.76348	0	-2.1	0	0	-5.4	-4.1	-1.1	-7.44294	0												173	0.775785	ATGGGGTTCGGTATGCGCCGAAAAGAGATAACTAGTCTTGACGTCGTCTTTGATTATATGGTTTGTCAGTTTTCTATCATTTGAAATGTCCAGTAATTTGGTGTTTGTTTTTCAGTATGTGCTGTCTGTCTTGAAATTTACCTACCCTACATTATTCCAAGGGTGAGTTGGATAGAGTAAGGTTAGTCTCTGAAGGCTCCCCGAGACGAT
16458	cassettecomb		47	115	162	9.25272	8.76348	0	-2.1	0	0	-5.4	-0.5	-0.4		1												24	0.255319	ATGGGGTTCGGTATGCGCCCATACTTGTTGACTAGTCTTGACGTCGTCTTTGATTATATGGTTTGTCAGTTTTCTATCATTTGAAATGTCCAGTAATTTGGTGTTTGTTTTTCAGTATGTGCTGTCTGTCTTGAAATTTACCTACCCTACATTATTCCAAGGGTGAGTATCTTCTTTGCTCTTTATATACATAAGGCTCCCCGAGACGAT
16459	cassettecomb		47	115	162	-1.6361	8.76348	0	-2.1	0	0	-4.8	-2.4	-1.7	-9.9629	0												997	0.665999	ATGGGGTTCGGTATGCGCCTTTCCAAGCCTACTAGTCTTGACGTCGTCTTTGATTATATGGTTTGTCAGTTTTCTATCATTTGAAATGTCCAGTAATTTGGTGTTTGTTTTTCAGTATGTGCTGTCTGTCTTGAAATTTACCTACCCTACATTATTCCAAGGgtcggggtatacgtgtttgtaTTTACATAAAAGGCTCCCCGAGACGAT
16460	cassettecomb		47	115	162	4.52683	8.76348	0	-2.1	0	0	-5.7	-0.6	0		0												28	0.077135	ATGGGGTTCGGTATGCGCGGCGCTCTCCCGACTAGTCTTGACGTCGTCTTTGATTATATGGTTTGTCAGTTTTCTATCATTTGAAATGTCCAGTAATTTGGTGTTTGTTTTTCAGTATGTGCTGTCTGTCTTGAAATTTACCTACCCTACATTATTCCAAGGGTATTTCAGACTTTTCTTTATTCCTCTTGCAAGGCTCCCCGAGACGAT
16461	cassettecomb		47	115	162	10.4506	8.76348	0	-2.1	0	0	-5.7	0	-1.7		0.375												53	0.386861	ATGGGGTTCGGTATGCGCAATTTAATAACGACTAGTCTTGACGTCGTCTTTGATTATATGGTTTGTCAGTTTTCTATCATTTGAAATGTCCAGTAATTTGGTGTTTGTTTTTCAGTATGTGCTGTCTGTCTTGAAATTTACCTACCCTACATTATTCCAAGGGTAAGTGTTCTATTTAATGATGAGAATACTAAGGCTCCCCGAGACGAT
16462	cassettecomb		47	115	162	5.47078	8.76348	0	-2.1	0	0	-5.7	0	-2.8	-8.39232	0												335	0.525903	ATGGGGTTCGGTATGCGCCAATCTAAGTCGACTAGTCTTGACGTCGTCTTTGATTATATGGTTTGTCAGTTTTCTATCATTTGAAATGTCCAGTAATTTGGTGTTTGTTTTTCAGTATGTGCTGTCTGTCTTGAAATTTACCTACCCTACATTATTCCAAGGGtaataataataattataattattataCTTAAGGCTCCCCGAGACGAT
16463	cassettecomb		47	115	162	10.6736	10.86	-1.7	-0.4	-8.1	-0.3	0	-2.5	-1.1		0.982222												6	0.0166667	ATGGGGTTCGGTATGCGCGGCATCCGAAGAACTAGTCTTGACGTCGTCTTTGATTATATGGTTTGTCAGTTTTCTATCATTTGAAATGTCCAGTAATTTGGTGTTTGTTTTTCAGatgtgcgggtggacctgcagataaatttccagaagcagaattaccagGTGAGTTGGATAGAGTAAGGTTAGTCTCTGAAGGCTCCCCGAGACGAT
16464	cassettecomb		47	115	162	10.6736	10.86	-1.7	-0.4	-8.1	-0.3	0	0	-0.4		0.929825												4	0.037037	ATGGGGTTCGGTATGCGCAAGCGAAGTCCTACTAGTCTTGACGTCGTCTTTGATTATATGGTTTGTCAGTTTTCTATCATTTGAAATGTCCAGTAATTTGGTGTTTGTTTTTCAGatgtgcgggtggacctgcagataaatttccagaagcagaattaccagGTGAGTATCTTCTTTGCTCTTTATATACATAAGGCTCCCCGAGACGAT
16465	cassettecomb		47	115	162	4.74205	10.86	-1.7	-0.4	-8.1	-0.3	0	-2.5	-1.7		0.451613												19	0.316667	ATGGGGTTCGGTATGCGCGCGAAGCTAGCAACTAGTCTTGACGTCGTCTTTGATTATATGGTTTGTCAGTTTTCTATCATTTGAAATGTCCAGTAATTTGGTGTTTGTTTTTCAGatgtgcgggtggacctgcagataaatttccagaagcagaattaccaggtcggggtatacgtgtttgtaTTTACATAAAAGGCTCCCCGAGACGAT
16466	cassettecomb		47	115	162	7.51416	10.86	-1.7	-0.4	-8.1	-0.3	0	0	0		0.932153												53	0.0458478	ATGGGGTTCGGTATGCGCTGCATAGGCGGTACTAGTCTTGACGTCGTCTTTGATTATATGGTTTGTCAGTTTTCTATCATTTGAAATGTCCAGTAATTTGGTGTTTGTTTTTCAGatgtgcgggtggacctgcagataaatttccagaagcagaattaccagGTATTTCAGACTTTTCTTTATTCCTCTTGCAAGGCTCCCCGAGACGAT
16467	cassettecomb		47	115	162	10.8583	10.86	-1.7	-0.4	-8.1	-0.3	0	0	-1.7														0	0	ATGGGGTTCGGTATGCGCAAACTTGCTGACACTAGTCTTGACGTCGTCTTTGATTATATGGTTTGTCAGTTTTCTATCATTTGAAATGTCCAGTAATTTGGTGTTTGTTTTTCAGatgtgcgggtggacctgcagataaatttccagaagcagaattaccagGTAAGTGTTCTATTTAATGATGAGAATACTAAGGCTCCCCGAGACGAT
16468	cassettecomb		47	115	162	8.55262	10.86	-1.7	-0.4	-8.1	-0.3	0	-0.6	-2.8		0.907801												13	0.0541667	ATGGGGTTCGGTATGCGCTGTTGGGGCGATACTAGTCTTGACGTCGTCTTTGATTATATGGTTTGTCAGTTTTCTATCATTTGAAATGTCCAGTAATTTGGTGTTTGTTTTTCAGatgtgcgggtggacctgcagataaatttccagaagcagaattaccagGtaataataataattataattattataCTTAAGGCTCCCCGAGACGAT
16469	cassettecomb		47	115	162	10.4737	9.33382	-3.3	-3.2	0	-0.6	-2.2	0	-1.1		0.971429												80	0.380952	ATGGGGTTCGGTATGCGCGCTGCACCACCCACTAGTCTTGACGTCGTCTTTGATTATATGGTTTGTCAGTTTTCTATCATTTGAAATGTCCAGTAATTTGGTGTTTGTTTTTCAGACTCATTGAAAGAAGAATCAGGGACTATTTTTGGAAGCCAGATAAAGGTGAGTTGGATAGAGTAAGGTTAGTCTCTGAAGGCTCCCCGAGACGAT
16470	cassettecomb		47	115	162	10.4737	9.33382	-3.3	-3.2	0	-0.6	-2.2	-1.8	-0.4		1												12	0.705882	ATGGGGTTCGGTATGCGCAAAATAGGAGCCACTAGTCTTGACGTCGTCTTTGATTATATGGTTTGTCAGTTTTCTATCATTTGAAATGTCCAGTAATTTGGTGTTTGTTTTTCAGACTCATTGAAAGAAGAATCAGGGACTATTTTTGGAAGCCAGATAAAGGTGAGTATCTTCTTTGCTCTTTATATACATAAGGCTCCCCGAGACGAT
16471	cassettecomb		47	115	162	3.63375	9.33382	-3.3	-3.2	0	-0.6	-2.2	-0.2	-1.7		0												31	0.216783	ATGGGGTTCGGTATGCGCCATATGAGTCATACTAGTCTTGACGTCGTCTTTGATTATATGGTTTGTCAGTTTTCTATCATTTGAAATGTCCAGTAATTTGGTGTTTGTTTTTCAGACTCATTGAAAGAAGAATCAGGGACTATTTTTGGAAGCCAGATAAAGgtcggggtatacgtgtttgtaTTTACATAAAAGGCTCCCCGAGACGAT
16472	cassettecomb		47	115	162	7.63523	9.33382	-3.3	-3.2	0	-0.6	-2.2	-0.9	0		0.968254												82	0.635659	ATGGGGTTCGGTATGCGCCCGGAGCTCATAACTAGTCTTGACGTCGTCTTTGATTATATGGTTTGTCAGTTTTCTATCATTTGAAATGTCCAGTAATTTGGTGTTTGTTTTTCAGACTCATTGAAAGAAGAATCAGGGACTATTTTTGGAAGCCAGATAAAGGTATTTCAGACTTTTCTTTATTCCTCTTGCAAGGCTCCCCGAGACGAT
16473	cassettecomb		47	115	162	10.9984	9.33382	-3.3	-3.2	0	-0.6	-2.2	0	-1.7	2.37197	0.844358												315	0.552632	ATGGGGTTCGGTATGCGCATACGCGGAGGTACTAGTCTTGACGTCGTCTTTGATTATATGGTTTGTCAGTTTTCTATCATTTGAAATGTCCAGTAATTTGGTGTTTGTTTTTCAGACTCATTGAAAGAAGAATCAGGGACTATTTTTGGAAGCCAGATAAAGGTAAGTGTTCTATTTAATGATGAGAATACTAAGGCTCCCCGAGACGAT
16474	cassettecomb		47	115	162	8.48854	9.33382	-3.3	-3.2	0	-0.6	-2.2	0	-2.8		1												4	0.571429	ATGGGGTTCGGTATGCGCGTTCCCATAAAGACTAGTCTTGACGTCGTCTTTGATTATATGGTTTGTCAGTTTTCTATCATTTGAAATGTCCAGTAATTTGGTGTTTGTTTTTCAGACTCATTGAAAGAAGAATCAGGGACTATTTTTGGAAGCCAGATAAAGGtaataataataattataattattataCTTAAGGCTCCCCGAGACGAT
16475	cassettecomb		47	115	162	7.82589	11.0945	0	-0.7	-1.2	0	0	-3	-1.1		0.421053												94	0.47	ATGGGGTTCGGTATGCGCTTTACCTCCGCTACTAGTCTTGACGTCGTCTTTGATTATATGGTTTGTCAGTTTTCTATCATTTGAAATGTCCAGTAATTTGGTGTTTGTTTTTCAGgatccccaggtgattcttatCAGAAGCTCATCCTACAGTTAATTCATGTGAGTTGGATAGAGTAAGGTTAGTCTCTGAAGGCTCCCCGAGACGAT
16476	cassettecomb		47	115	162	7.82589	11.0945	0	-0.7	-1.2	0	0	-0.8	-0.4		0.96												30	0.357143	ATGGGGTTCGGTATGCGCGCCCAAGAAACTACTAGTCTTGACGTCGTCTTTGATTATATGGTTTGTCAGTTTTCTATCATTTGAAATGTCCAGTAATTTGGTGTTTGTTTTTCAGgatccccaggtgattcttatCAGAAGCTCATCCTACAGTTAATTCATGTGAGTATCTTCTTTGCTCTTTATATACATAAGGCTCCCCGAGACGAT
16477	cassettecomb		47	115	162	-6.94018	11.0945	0	-0.7	-1.2	0	0	-1.7	-1.7		0												27	0.465517	ATGGGGTTCGGTATGCGCGCTGAATACTGTACTAGTCTTGACGTCGTCTTTGATTATATGGTTTGTCAGTTTTCTATCATTTGAAATGTCCAGTAATTTGGTGTTTGTTTTTCAGgatccccaggtgattcttatCAGAAGCTCATCCTACAGTTAATTCATgtcggggtatacgtgtttgtaTTTACATAAAAGGCTCCCCGAGACGAT
16478	cassettecomb		47	115	162	-1.53182	11.0945	0	-0.7	-1.2	0	0	0	0		0												41	0.706897	ATGGGGTTCGGTATGCGCACTACAAGAGTTACTAGTCTTGACGTCGTCTTTGATTATATGGTTTGTCAGTTTTCTATCATTTGAAATGTCCAGTAATTTGGTGTTTGTTTTTCAGgatccccaggtgattcttatCAGAAGCTCATCCTACAGTTAATTCATGTATTTCAGACTTTTCTTTATTCCTCTTGCAAGGCTCCCCGAGACGAT
16479	cassettecomb		47	115	162	8.31155	11.0945	0	-0.7	-1.2	0	0	0	-1.7		0.934783												92	0.541176	ATGGGGTTCGGTATGCGCCGGCGCCCTTGTACTAGTCTTGACGTCGTCTTTGATTATATGGTTTGTCAGTTTTCTATCATTTGAAATGTCCAGTAATTTGGTGTTTGTTTTTCAGgatccccaggtgattcttatCAGAAGCTCATCCTACAGTTAATTCATGTAAGTGTTCTATTTAATGATGAGAATACTAAGGCTCCCCGAGACGAT
16480	cassettecomb		47	115	162	-1.59013	11.0945	0	-0.7	-1.2	0	0	0	-2.8		0												3	0.157895	ATGGGGTTCGGTATGCGCACGCCTATTAGAACTAGTCTTGACGTCGTCTTTGATTATATGGTTTGTCAGTTTTCTATCATTTGAAATGTCCAGTAATTTGGTGTTTGTTTTTCAGgatccccaggtgattcttatCAGAAGCTCATCCTACAGTTAATTCATGtaataataataattataattattataCTTAAGGCTCCCCGAGACGAT
16481	cassettecomb		47	115	162	10.4737	11.1269	0	-0.2	-3.7	-0.5	-0.7	-3.5	-1.1		1												7	0.875	ATGGGGTTCGGTATGCGCTACATCGAGTCTACTAGTCTTGACGTCGTCTTTGATTATATGGTTTGTCAGTTTTCTATCATTTGAAATGTCCAGTAATTTGGTGTTTGTTTTTCAGGACTTATTGTTGGTGGAGCCTGCATTTACAAGTACTTCATGCCCAAGGTGAGTTGGATAGAGTAAGGTTAGTCTCTGAAGGCTCCCCGAGACGAT
16482	cassettecomb		47	115	162	10.4737	11.1269	0	-0.2	-3.7	-0.5	-0.7	-0.7	-0.4		1												1	0.5	ATGGGGTTCGGTATGCGCAAATGGCATTGTACTAGTCTTGACGTCGTCTTTGATTATATGGTTTGTCAGTTTTCTATCATTTGAAATGTCCAGTAATTTGGTGTTTGTTTTTCAGGACTTATTGTTGGTGGAGCCTGCATTTACAAGTACTTCATGCCCAAGGTGAGTATCTTCTTTGCTCTTTATATACATAAGGCTCCCCGAGACGAT
16483	cassettecomb		47	115	162	3.63375	11.1269	0	-0.2	-3.7	-0.5	-0.4	-6.8	-1.7		0												9	0.310345	ATGGGGTTCGGTATGCGCTTAGATAGCATGACTAGTCTTGACGTCGTCTTTGATTATATGGTTTGTCAGTTTTCTATCATTTGAAATGTCCAGTAATTTGGTGTTTGTTTTTCAGGACTTATTGTTGGTGGAGCCTGCATTTACAAGTACTTCATGCCCAAGgtcggggtatacgtgtttgtaTTTACATAAAAGGCTCCCCGAGACGAT
16484	cassettecomb		47	115	162	7.63523	11.1269	0	-0.2	-3.7	-0.5	-1.2	-2.1	0		0.882353												18	0.545455	ATGGGGTTCGGTATGCGCTCTGAAGCATTAACTAGTCTTGACGTCGTCTTTGATTATATGGTTTGTCAGTTTTCTATCATTTGAAATGTCCAGTAATTTGGTGTTTGTTTTTCAGGACTTATTGTTGGTGGAGCCTGCATTTACAAGTACTTCATGCCCAAGGTATTTCAGACTTTTCTTTATTCCTCTTGCAAGGCTCCCCGAGACGAT
16485	cassettecomb		47	115	162	10.9984	11.1269	0	-0.2	-3.7	-0.5	-1.2	-1.7	-1.7		0.506494												88	0.6875	ATGGGGTTCGGTATGCGCTGCTATCGAACGACTAGTCTTGACGTCGTCTTTGATTATATGGTTTGTCAGTTTTCTATCATTTGAAATGTCCAGTAATTTGGTGTTTGTTTTTCAGGACTTATTGTTGGTGGAGCCTGCATTTACAAGTACTTCATGCCCAAGGTAAGTGTTCTATTTAATGATGAGAATACTAAGGCTCCCCGAGACGAT
16486	cassettecomb		47	115	162	8.48854	11.1269	0	-0.2	-3.7	-0.5	-1.2	-1.7	-2.8		0.918919												48	0.564706	ATGGGGTTCGGTATGCGCGAGGCCCTACGGACTAGTCTTGACGTCGTCTTTGATTATATGGTTTGTCAGTTTTCTATCATTTGAAATGTCCAGTAATTTGGTGTTTGTTTTTCAGGACTTATTGTTGGTGGAGCCTGCATTTACAAGTACTTCATGCCCAAGGtaataataataattataattattataCTTAAGGCTCCCCGAGACGAT
16487	cassettecomb		47	115	162	10.0326	5.00688	-1.7	-2.4	0	0	-1.3	0	-1.1	2.00972	0.816568												186	0.688889	ATGGGGTTCGGTATGCGCTACCGACAACTAACTAGTCTTGACGTCgttgtttccagtcttttgctcttctaaatagtgctgcagtacataacattgaatatgcatcaatttgtagCTGAAGAGGAGGCAAATGAAGAAGATGTACTGGGAGATGAAACAGAGGTGAGTTGGATAGAGTAAGGTTAGTCTCTGAAGGCTCCCCGAGACGAT
16488	cassettecomb		47	115	162	10.0326	5.00688	-1.7	-2.4	0	0	-1.3	-2.9	-0.4		0.865385												53	0.670886	ATGGGGTTCGGTATGCGCGATGTCTTGTCTACTAGTCTTGACGTCgttgtttccagtcttttgctcttctaaatagtgctgcagtacataacattgaatatgcatcaatttgtagCTGAAGAGGAGGCAAATGAAGAAGATGTACTGGGAGATGAAACAGAGGTGAGTATCTTCTTTGCTCTTTATATACATAAGGCTCCCCGAGACGAT
16489	cassettecomb		47	115	162	1.63291	5.00688	-1.7	-2.4	0	0	-1.3	0	-1.7	-7.93664	0												244	0.701149	ATGGGGTTCGGTATGCGCTTACGGATCCTAACTAGTCTTGACGTCgttgtttccagtcttttgctcttctaaatagtgctgcagtacataacattgaatatgcatcaatttgtagCTGAAGAGGAGGCAAATGAAGAAGATGTACTGGGAGATGAAACAGAGgtcggggtatacgtgtttgtaTTTACATAAAAGGCTCCCCGAGACGAT
16490	cassettecomb		47	115	162	7.63011	5.00688	-1.7	-2.4	0	0	-1.3	-1.1	0	-1.18601	0.310769												357	0.685221	ATGGGGTTCGGTATGCGCACCGTCTCAAACACTAGTCTTGACGTCgttgtttccagtcttttgctcttctaaatagtgctgcagtacataacattgaatatgcatcaatttgtagCTGAAGAGGAGGCAAATGAAGAAGATGTACTGGGAGATGAAACAGAGGTATTTCAGACTTTTCTTTATTCCTCTTGCAAGGCTCCCCGAGACGAT
16491	cassettecomb		47	115	162	11.0785	5.00688	-1.7	-2.4	0	0	-1.3	-1	-1.7	3.10692	0.88												125	0.664894	ATGGGGTTCGGTATGCGCCGAATCTTCCACACTAGTCTTGACGTCgttgtttccagtcttttgctcttctaaatagtgctgcagtacataacattgaatatgcatcaatttgtagCTGAAGAGGAGGCAAATGAAGAAGATGTACTGGGAGATGAAACAGAGGTAAGTGTTCTATTTAATGATGAGAATACTAAGGCTCCCCGAGACGAT
16492	cassettecomb		47	115	162	7.95527	5.00688	-1.7	-2.4	0	0	-1.3	0	-2.8		0.714286												26	0.337662	ATGGGGTTCGGTATGCGCGTTAATATTGTCACTAGTCTTGACGTCgttgtttccagtcttttgctcttctaaatagtgctgcagtacataacattgaatatgcatcaatttgtagCTGAAGAGGAGGCAAATGAAGAAGATGTACTGGGAGATGAAACAGAGGtaataataataattataattattataCTTAAGGCTCCCCGAGACGAT
16493	cassettecomb		47	115	162	9.25272	3.54849	-1.7	-0.4	0	0	-5.4	-4.1	-1.1														2	0.333333	ATGGGGTTCGGTATGCGCATGGCTTACCGCACTAGTCTTGACGTCgttgtttccagtcttttgctcttctaaatagtgctgcagtacataacattgaatatgcatcaatttgtagTATGTGCTGTCTGTCTTGAAATTTACCTACCCTACATTATTCCAAGGGTGAGTTGGATAGAGTAAGGTTAGTCTCTGAAGGCTCCCCGAGACGAT
16494	cassettecomb		47	115	162	9.25272	3.54849	-1.7	-0.4	0	0	-5.4	-0.5	-0.4	-9.49386	0												720	0.685714	ATGGGGTTCGGTATGCGCTGGATATCCCAAACTAGTCTTGACGTCgttgtttccagtcttttgctcttctaaatagtgctgcagtacataacattgaatatgcatcaatttgtagTATGTGCTGTCTGTCTTGAAATTTACCTACCCTACATTATTCCAAGGGTGAGTATCTTCTTTGCTCTTTATATACATAAGGCTCCCCGAGACGAT
16495	cassettecomb		47	115	162	-1.6361	3.54849	-1.7	-0.4	0	0	-4.8	-2.4	-1.7		0												7	0.152174	ATGGGGTTCGGTATGCGCCTCGATTCATTTACTAGTCTTGACGTCgttgtttccagtcttttgctcttctaaatagtgctgcagtacataacattgaatatgcatcaatttgtagTATGTGCTGTCTGTCTTGAAATTTACCTACCCTACATTATTCCAAGGgtcggggtatacgtgtttgtaTTTACATAAAAGGCTCCCCGAGACGAT
16496	cassettecomb		47	115	162	4.52683	3.54849	-1.7	-0.4	0	0	-5.7	-0.6	0	-7.94251	0												245	0.706052	ATGGGGTTCGGTATGCGCACGTTTAGTTGCACTAGTCTTGACGTCgttgtttccagtcttttgctcttctaaatagtgctgcagtacataacattgaatatgcatcaatttgtagTATGTGCTGTCTGTCTTGAAATTTACCTACCCTACATTATTCCAAGGGTATTTCAGACTTTTCTTTATTCCTCTTGCAAGGCTCCCCGAGACGAT
16497	cassettecomb		47	115	162	10.4506	3.54849	-1.7	-0.4	0	0	-5.7	0	-1.7		0												12	0.631579	ATGGGGTTCGGTATGCGCTCACCCCTCTATACTAGTCTTGACGTCgttgtttccagtcttttgctcttctaaatagtgctgcagtacataacattgaatatgcatcaatttgtagTATGTGCTGTCTGTCTTGAAATTTACCTACCCTACATTATTCCAAGGGTAAGTGTTCTATTTAATGATGAGAATACTAAGGCTCCCCGAGACGAT
16498	cassettecomb		47	115	162	5.47078	3.54849	-1.7	-0.4	0	0	-5.7	0	-2.8	-6.90689	0												119	0.646739	ATGGGGTTCGGTATGCGCAGCGCACCAAAGACTAGTCTTGACGTCgttgtttccagtcttttgctcttctaaatagtgctgcagtacataacattgaatatgcatcaatttgtagTATGTGCTGTCTGTCTTGAAATTTACCTACCCTACATTATTCCAAGGGtaataataataattataattattataCTTAAGGCTCCCCGAGACGAT
16499	cassettecomb		47	115	162	10.6736	5.76254	-1.8	-3.4	-8.1	-0.3	0	-2.5	-1.1	-7.65821	0.158371												201	0.582609	ATGGGGTTCGGTATGCGCCACTGCTTTTCCACTAGTCTTGACGTCgttgtttccagtcttttgctcttctaaatagtgctgcagtacataacattgaatatgcatcaatttgtagatgtgcgggtggacctgcagataaatttccagaagcagaattaccagGTGAGTTGGATAGAGTAAGGTTAGTCTCTGAAGGCTCCCCGAGACGAT
16500	cassettecomb		47	115	162	10.6736	5.76254	-1.8	-3.4	-8.1	-0.3	0	0	-0.4		0.846547												63	0.10311	ATGGGGTTCGGTATGCGCTTCCCGCGCCTTACTAGTCTTGACGTCgttgtttccagtcttttgctcttctaaatagtgctgcagtacataacattgaatatgcatcaatttgtagatgtgcgggtggacctgcagataaatttccagaagcagaattaccagGTGAGTATCTTCTTTGCTCTTTATATACATAAGGCTCCCCGAGACGAT
16501	cassettecomb		47	115	162	4.74205	5.76254	-1.8	-3.4	-8.1	-0.3	0	-2.5	-1.7		0												46	0.589744	ATGGGGTTCGGTATGCGCTTCCTCAAATCTACTAGTCTTGACGTCgttgtttccagtcttttgctcttctaaatagtgctgcagtacataacattgaatatgcatcaatttgtagatgtgcgggtggacctgcagataaatttccagaagcagaattaccaggtcggggtatacgtgtttgtaTTTACATAAAAGGCTCCCCGAGACGAT
16502	cassettecomb		47	115	162	7.51416	5.76254	-1.8	-3.4	-8.1	-0.3	0	0	0	-8.39232	0.0206186												335	0.651751	ATGGGGTTCGGTATGCGCTCCGGTCGAAGAACTAGTCTTGACGTCgttgtttccagtcttttgctcttctaaatagtgctgcagtacataacattgaatatgcatcaatttgtagatgtgcgggtggacctgcagataaatttccagaagcagaattaccagGTATTTCAGACTTTTCTTTATTCCTCTTGCAAGGCTCCCCGAGACGAT
16503	cassettecomb		47	115	162	10.8583	5.76254	-1.8	-3.4	-8.1	-0.3	0	0	-1.7	-7.70736	0.554479												208	0.295455	ATGGGGTTCGGTATGCGCGCACTATCCCGCACTAGTCTTGACGTCgttgtttccagtcttttgctcttctaaatagtgctgcagtacataacattgaatatgcatcaatttgtagatgtgcgggtggacctgcagataaatttccagaagcagaattaccagGTAAGTGTTCTATTTAATGATGAGAATACTAAGGCTCCCCGAGACGAT
16504	cassettecomb		47	115	162	8.55262	5.76254	-1.8	-3.4	-8.1	-0.3	0	-0.6	-2.8		0.384615												29	0.537037	ATGGGGTTCGGTATGCGCAACAAACAATTTACTAGTCTTGACGTCgttgtttccagtcttttgctcttctaaatagtgctgcagtacataacattgaatatgcatcaatttgtagatgtgcgggtggacctgcagataaatttccagaagcagaattaccagGtaataataataattataattattataCTTAAGGCTCCCCGAGACGAT
16505	cassettecomb		47	115	162	10.4737	5.02892	-1.7	0	0	-0.6	-2.2	0	-1.1	-8.14975	0												283	0.63029	ATGGGGTTCGGTATGCGCGAGCTTCATTCAACTAGTCTTGACGTCgttgtttccagtcttttgctcttctaaatagtgctgcagtacataacattgaatatgcatcaatttgtagACTCATTGAAAGAAGAATCAGGGACTATTTTTGGAAGCCAGATAAAGGTGAGTTGGATAGAGTAAGGTTAGTCTCTGAAGGCTCCCCGAGACGAT
16506	cassettecomb		47	115	162	10.4737	5.02892	-1.7	0	0	-0.6	-2.2	-1.8	-0.4		0.121951												94	0.61039	ATGGGGTTCGGTATGCGCTTACTCGGGGCAACTAGTCTTGACGTCgttgtttccagtcttttgctcttctaaatagtgctgcagtacataacattgaatatgcatcaatttgtagACTCATTGAAAGAAGAATCAGGGACTATTTTTGGAAGCCAGATAAAGGTGAGTATCTTCTTTGCTCTTTATATACATAAGGCTCCCCGAGACGAT
16507	cassettecomb		47	115	162	3.63375	5.02892	-1.7	0	0	-0.6	-2.2	-0.2	-1.7	-7.59991	0												193	0.696751	ATGGGGTTCGGTATGCGCATAACTTACTCGACTAGTCTTGACGTCgttgtttccagtcttttgctcttctaaatagtgctgcagtacataacattgaatatgcatcaatttgtagACTCATTGAAAGAAGAATCAGGGACTATTTTTGGAAGCCAGATAAAGgtcggggtatacgtgtttgtaTTTACATAAAAGGCTCCCCGAGACGAT
16508	cassettecomb		47	115	162	7.63523	5.02892	-1.7	0	0	-0.6	-2.2	-0.9	0		0												20	0.555556	ATGGGGTTCGGTATGCGCTTTTACAATACAACTAGTCTTGACGTCgttgtttccagtcttttgctcttctaaatagtgctgcagtacataacattgaatatgcatcaatttgtagACTCATTGAAAGAAGAATCAGGGACTATTTTTGGAAGCCAGATAAAGGTATTTCAGACTTTTCTTTATTCCTCTTGCAAGGCTCCCCGAGACGAT
16509	cassettecomb		47	115	162	10.9984	5.02892	-1.7	0	0	-0.6	-2.2	0	-1.7		0												40	0.666667	ATGGGGTTCGGTATGCGCATAATTGAAAATACTAGTCTTGACGTCgttgtttccagtcttttgctcttctaaatagtgctgcagtacataacattgaatatgcatcaatttgtagACTCATTGAAAGAAGAATCAGGGACTATTTTTGGAAGCCAGATAAAGGTAAGTGTTCTATTTAATGATGAGAATACTAAGGCTCCCCGAGACGAT
16510	cassettecomb		47	115	162	8.48854	5.02892	-1.7	0	0	-0.6	-2.2	0	-2.8														1	0.5	ATGGGGTTCGGTATGCGCCTTCCGAATAGCACTAGTCTTGACGTCgttgtttccagtcttttgctcttctaaatagtgctgcagtacataacattgaatatgcatcaatttgtagACTCATTGAAAGAAGAATCAGGGACTATTTTTGGAAGCCAGATAAAGGtaataataataattataattattataCTTAAGGCTCCCCGAGACGAT
16511	cassettecomb		47	115	162	7.82589	6.50845	-1.7	-0.7	-1.2	0	0	-3	-1.1	-9.47978	0												713	0.653529	ATGGGGTTCGGTATGCGCAGTCGACGCCTCACTAGTCTTGACGTCgttgtttccagtcttttgctcttctaaatagtgctgcagtacataacattgaatatgcatcaatttgtaggatccccaggtgattcttatCAGAAGCTCATCCTACAGTTAATTCATGTGAGTTGGATAGAGTAAGGTTAGTCTCTGAAGGCTCCCCGAGACGAT
16512	cassettecomb		47	115	162	7.82589	6.50845	-1.7	-0.7	-1.2	0	0	-0.8	-0.4	0.61193	0.662461												402	0.575931	ATGGGGTTCGGTATGCGCAGAGTTGCTCACACTAGTCTTGACGTCgttgtttccagtcttttgctcttctaaatagtgctgcagtacataacattgaatatgcatcaatttgtaggatccccaggtgattcttatCAGAAGCTCATCCTACAGTTAATTCATGTGAGTATCTTCTTTGCTCTTTATATACATAAGGCTCCCCGAGACGAT
16513	cassettecomb		47	115	162	-6.94018	6.50845	-1.7	-0.7	-1.2	0	0	-1.7	-1.7		0												43	0.605634	ATGGGGTTCGGTATGCGCATGGACTCCCTGACTAGTCTTGACGTCgttgtttccagtcttttgctcttctaaatagtgctgcagtacataacattgaatatgcatcaatttgtaggatccccaggtgattcttatCAGAAGCTCATCCTACAGTTAATTCATgtcggggtatacgtgtttgtaTTTACATAAAAGGCTCCCCGAGACGAT
16514	cassettecomb		47	115	162	-1.53182	6.50845	-1.7	-0.7	-1.2	0	0	0	0	-7.03342	0												130	0.680628	ATGGGGTTCGGTATGCGCTCCGACATTTTAACTAGTCTTGACGTCgttgtttccagtcttttgctcttctaaatagtgctgcagtacataacattgaatatgcatcaatttgtaggatccccaggtgattcttatCAGAAGCTCATCCTACAGTTAATTCATGTATTTCAGACTTTTCTTTATTCCTCTTGCAAGGCTCCCCGAGACGAT
16515	cassettecomb		47	115	162	8.31155	6.50845	-1.7	-0.7	-1.2	0	0	0	-1.7		0												4	0.8	ATGGGGTTCGGTATGCGCTACCTATTTCTTACTAGTCTTGACGTCgttgtttccagtcttttgctcttctaaatagtgctgcagtacataacattgaatatgcatcaatttgtaggatccccaggtgattcttatCAGAAGCTCATCCTACAGTTAATTCATGTAAGTGTTCTATTTAATGATGAGAATACTAAGGCTCCCCGAGACGAT
16516	cassettecomb		47	115	162	-1.59013	6.50845	-1.7	-0.7	-1.2	0	0	0	-2.8		0												53	0.6625	ATGGGGTTCGGTATGCGCGCACATTCCTCTACTAGTCTTGACGTCgttgtttccagtcttttgctcttctaaatagtgctgcagtacataacattgaatatgcatcaatttgtaggatccccaggtgattcttatCAGAAGCTCATCCTACAGTTAATTCATGtaataataataattataattattataCTTAAGGCTCCCCGAGACGAT
16517	cassettecomb		47	115	162	10.4737	6.29494	-1.7	-0.2	-3.7	-0.5	-0.7	-3.5	-1.1		0.666667												3	0.6	ATGGGGTTCGGTATGCGCGGCCCTTTAGTCACTAGTCTTGACGTCgttgtttccagtcttttgctcttctaaatagtgctgcagtacataacattgaatatgcatcaatttgtagGACTTATTGTTGGTGGAGCCTGCATTTACAAGTACTTCATGCCCAAGGTGAGTTGGATAGAGTAAGGTTAGTCTCTGAAGGCTCCCCGAGACGAT
16518	cassettecomb		47	115	162	10.4737	6.29494	-1.7	-0.2	-3.7	-0.5	-0.7	-0.7	-0.4	-1.02359	0.347107												276	0.620225	ATGGGGTTCGGTATGCGCACGGTCGACGAAACTAGTCTTGACGTCgttgtttccagtcttttgctcttctaaatagtgctgcagtacataacattgaatatgcatcaatttgtagGACTTATTGTTGGTGGAGCCTGCATTTACAAGTACTTCATGCCCAAGGTGAGTATCTTCTTTGCTCTTTATATACATAAGGCTCCCCGAGACGAT
16519	cassettecomb		47	115	162	3.63375	6.29494	-1.7	-0.2	-3.7	-0.5	-0.4	-6.8	-1.7		0												91	0.7	ATGGGGTTCGGTATGCGCCTTCGTCGTTCTACTAGTCTTGACGTCgttgtttccagtcttttgctcttctaaatagtgctgcagtacataacattgaatatgcatcaatttgtagGACTTATTGTTGGTGGAGCCTGCATTTACAAGTACTTCATGCCCAAGgtcggggtatacgtgtttgtaTTTACATAAAAGGCTCCCCGAGACGAT
16520	cassettecomb		47	115	162	7.63523	6.29494	-1.7	-0.2	-3.7	-0.5	-1.2	-2.1	0														0	0	ATGGGGTTCGGTATGCGCTGTTTGCCTGGCACTAGTCTTGACGTCgttgtttccagtcttttgctcttctaaatagtgctgcagtacataacattgaatatgcatcaatttgtagGACTTATTGTTGGTGGAGCCTGCATTTACAAGTACTTCATGCCCAAGGTATTTCAGACTTTTCTTTATTCCTCTTGCAAGGCTCCCCGAGACGAT
16521	cassettecomb		47	115	162	10.9984	6.29494	-1.7	-0.2	-3.7	-0.5	-1.2	-1.7	-1.7		0												4	0.8	ATGGGGTTCGGTATGCGCAGCCGAACTATGACTAGTCTTGACGTCgttgtttccagtcttttgctcttctaaatagtgctgcagtacataacattgaatatgcatcaatttgtagGACTTATTGTTGGTGGAGCCTGCATTTACAAGTACTTCATGCCCAAGGTAAGTGTTCTATTTAATGATGAGAATACTAAGGCTCCCCGAGACGAT
16522	cassettecomb		47	115	162	8.48854	6.29494	-1.7	-0.2	-3.7	-0.5	-1.2	-1.7	-2.8	-3.08746	0.122222												114	0.662791	ATGGGGTTCGGTATGCGCGCGCCGGGGCCTACTAGTCTTGACGTCgttgtttccagtcttttgctcttctaaatagtgctgcagtacataacattgaatatgcatcaatttgtagGACTTATTGTTGGTGGAGCCTGCATTTACAAGTACTTCATGCCCAAGGtaataataataattataattattataCTTAAGGCTCCCCGAGACGAT
16523	cassettecomb		47	115	162	10.0326	10.1446	0	-7	0	0	-1.3	0	-1.1		0.641791												76	0.554745	ATGGGGTTCGGTATGCGCGTCTATCGAACTACTAGTCTTGACGTCGGATTATGGTCCATAGGAAGGGGAAGGCTAAGGTGGAAAAATCTTCAGGTAGTCTTTCTCTCCTCTGCAGCTGAAGAGGAGGCAAATGAAGAAGATGTACTGGGAGATGAAACAGAGGTGAGTTGGATAGAGTAAGGTTAGTCTCTGAAGGCTCCCCGAGACGAT
16524	cassettecomb		47	115	162	10.0326	10.1446	0	-7	0	0	-1.3	-2.9	-0.4	2.95777	0.872549												114	0.662791	ATGGGGTTCGGTATGCGCTGCCAAGGATACACTAGTCTTGACGTCGGATTATGGTCCATAGGAAGGGGAAGGCTAAGGTGGAAAAATCTTCAGGTAGTCTTTCTCTCCTCTGCAGCTGAAGAGGAGGCAAATGAAGAAGATGTACTGGGAGATGAAACAGAGGTGAGTATCTTCTTTGCTCTTTATATACATAAGGCTCCCCGAGACGAT
16525	cassettecomb		47	115	162	1.63291	10.1446	0	-7	0	0	-1.3	0	-1.7		0												18	0.818182	ATGGGGTTCGGTATGCGCGTCCGCAAGGCTACTAGTCTTGACGTCGGATTATGGTCCATAGGAAGGGGAAGGCTAAGGTGGAAAAATCTTCAGGTAGTCTTTCTCTCCTCTGCAGCTGAAGAGGAGGCAAATGAAGAAGATGTACTGGGAGATGAAACAGAGgtcggggtatacgtgtttgtaTTTACATAAAAGGCTCCCCGAGACGAT
16526	cassettecomb		47	115	162	7.63011	10.1446	0	-7	0	0	-1.3	-1.1	0		0												13	0.722222	ATGGGGTTCGGTATGCGCCGCACTGCTATGACTAGTCTTGACGTCGGATTATGGTCCATAGGAAGGGGAAGGCTAAGGTGGAAAAATCTTCAGGTAGTCTTTCTCTCCTCTGCAGCTGAAGAGGAGGCAAATGAAGAAGATGTACTGGGAGATGAAACAGAGGTATTTCAGACTTTTCTTTATTCCTCTTGCAAGGCTCCCCGAGACGAT
16527	cassettecomb		47	115	162	11.0785	10.1446	0	-7	0	0	-1.3	-1	-1.7	4.03814	0.823529												122	0.616162	ATGGGGTTCGGTATGCGCCGGTCCTGCCCTACTAGTCTTGACGTCGGATTATGGTCCATAGGAAGGGGAAGGCTAAGGTGGAAAAATCTTCAGGTAGTCTTTCTCTCCTCTGCAGCTGAAGAGGAGGCAAATGAAGAAGATGTACTGGGAGATGAAACAGAGGTAAGTGTTCTATTTAATGATGAGAATACTAAGGCTCCCCGAGACGAT
16528	cassettecomb		47	115	162	7.95527	10.1446	0	-7	0	0	-1.3	0	-2.8		0.888889												82	0.630769	ATGGGGTTCGGTATGCGCTGTCTGGAGACCACTAGTCTTGACGTCGGATTATGGTCCATAGGAAGGGGAAGGCTAAGGTGGAAAAATCTTCAGGTAGTCTTTCTCTCCTCTGCAGCTGAAGAGGAGGCAAATGAAGAAGATGTACTGGGAGATGAAACAGAGGtaataataataattataattattataCTTAAGGCTCCCCGAGACGAT
16529	cassettecomb		47	115	162	9.25272	8.24696	0	-3.9	0	0	-5.4	-4.1	-1.1	-9.61287	0												782	0.663837	ATGGGGTTCGGTATGCGCGTTTCGCGAAACACTAGTCTTGACGTCGGATTATGGTCCATAGGAAGGGGAAGGCTAAGGTGGAAAAATCTTCAGGTAGTCTTTCTCTCCTCTGCAGTATGTGCTGTCTGTCTTGAAATTTACCTACCCTACATTATTCCAAGGGTGAGTTGGATAGAGTAAGGTTAGTCTCTGAAGGCTCCCCGAGACGAT
16530	cassettecomb		47	115	162	9.25272	8.24696	0	-3.9	0	0	-5.4	-0.5	-0.4	-6.14975	0												144	0.315098	ATGGGGTTCGGTATGCGCGGTCGGAATGACACTAGTCTTGACGTCGGATTATGGTCCATAGGAAGGGGAAGGCTAAGGTGGAAAAATCTTCAGGTAGTCTTTCTCTCCTCTGCAGTATGTGCTGTCTGTCTTGAAATTTACCTACCCTACATTATTCCAAGGGTGAGTATCTTCTTTGCTCTTTATATACATAAGGCTCCCCGAGACGAT
16531	cassettecomb		47	115	162	-1.6361	8.24696	0	-3.9	0	0	-4.8	-2.4	-1.7	-9.53916	0.00149254												745	0.68286	ATGGGGTTCGGTATGCGCGCGGAGGGGCTGACTAGTCTTGACGTCGGATTATGGTCCATAGGAAGGGGAAGGCTAAGGTGGAAAAATCTTCAGGTAGTCTTTCTCTCCTCTGCAGTATGTGCTGTCTGTCTTGAAATTTACCTACCCTACATTATTCCAAGGgtcggggtatacgtgtttgtaTTTACATAAAAGGCTCCCCGAGACGAT
16532	cassettecomb		47	115	162	4.52683	8.24696	0	-3.9	0	0	-5.7	-0.6	0		0												95	0.355805	ATGGGGTTCGGTATGCGCAGTTTAAAGGTCACTAGTCTTGACGTCGGATTATGGTCCATAGGAAGGGGAAGGCTAAGGTGGAAAAATCTTCAGGTAGTCTTTCTCTCCTCTGCAGTATGTGCTGTCTGTCTTGAAATTTACCTACCCTACATTATTCCAAGGGTATTTCAGACTTTTCTTTATTCCTCTTGCAAGGCTCCCCGAGACGAT
16533	cassettecomb		47	115	162	10.4506	8.24696	0	-3.9	0	0	-5.7	0	-1.7	-7.25739	0												152	0.630705	ATGGGGTTCGGTATGCGCGTCGCTGGAACAACTAGTCTTGACGTCGGATTATGGTCCATAGGAAGGGGAAGGCTAAGGTGGAAAAATCTTCAGGTAGTCTTTCTCTCCTCTGCAGTATGTGCTGTCTGTCTTGAAATTTACCTACCCTACATTATTCCAAGGGTAAGTGTTCTATTTAATGATGAGAATACTAAGGCTCCCCGAGACGAT
16534	cassettecomb		47	115	162	5.47078	8.24696	0	-3.9	0	0	-5.7	0	-2.8	-7.35755	0												163	0.714912	ATGGGGTTCGGTATGCGCTCAAGAAAATCAACTAGTCTTGACGTCGGATTATGGTCCATAGGAAGGGGAAGGCTAAGGTGGAAAAATCTTCAGGTAGTCTTTCTCTCCTCTGCAGTATGTGCTGTCTGTCTTGAAATTTACCTACCCTACATTATTCCAAGGGtaataataataattataattattataCTTAAGGCTCCCCGAGACGAT
16535	cassettecomb		47	115	162	10.6736	11.2018	-0.1	-8.7	-8.1	-0.3	0	-2.5	-1.1		0.511905												86	0.313869	ATGGGGTTCGGTATGCGCTCTAGACATAACACTAGTCTTGACGTCGGATTATGGTCCATAGGAAGGGGAAGGCTAAGGTGGAAAAATCTTCAGGTAGTCTTTCTCTCCTCTGCAGatgtgcgggtggacctgcagataaatttccagaagcagaattaccagGTGAGTTGGATAGAGTAAGGTTAGTCTCTGAAGGCTCCCCGAGACGAT
16536	cassettecomb		47	115	162	10.6736	11.2018	-0.1	-8.7	-8.1	-0.3	0	0	-0.4		0.964407												26	0.0270833	ATGGGGTTCGGTATGCGCTTCCGCCGCGAAACTAGTCTTGACGTCGGATTATGGTCCATAGGAAGGGGAAGGCTAAGGTGGAAAAATCTTCAGGTAGTCTTTCTCTCCTCTGCAGatgtgcgggtggacctgcagataaatttccagaagcagaattaccagGTGAGTATCTTCTTTGCTCTTTATATACATAAGGCTCCCCGAGACGAT
16537	cassettecomb		47	115	162	4.74205	11.2018	-0.1	-8.7	-8.1	-0.3	0	-2.5	-1.7		0												63	0.533898	ATGGGGTTCGGTATGCGCTCGGAGCTTTTAACTAGTCTTGACGTCGGATTATGGTCCATAGGAAGGGGAAGGCTAAGGTGGAAAAATCTTCAGGTAGTCTTTCTCTCCTCTGCAGatgtgcgggtggacctgcagataaatttccagaagcagaattaccaggtcggggtatacgtgtttgtaTTTACATAAAAGGCTCCCCGAGACGAT
16538	cassettecomb		47	115	162	7.51416	11.2018	-0.1	-8.7	-8.1	-0.3	0	0	0		0.482759												15	0.254237	ATGGGGTTCGGTATGCGCGAAATAGCGGCTACTAGTCTTGACGTCGGATTATGGTCCATAGGAAGGGGAAGGCTAAGGTGGAAAAATCTTCAGGTAGTCTTTCTCTCCTCTGCAGatgtgcgggtggacctgcagataaatttccagaagcagaattaccagGTATTTCAGACTTTTCTTTATTCCTCTTGCAAGGCTCCCCGAGACGAT
16539	cassettecomb		47	115	162	10.8583	11.2018	-0.1	-8.7	-8.1	-0.3	0	0	-1.7		0.959596												5	0.0297619	ATGGGGTTCGGTATGCGCCCGGCACCCTGCACTAGTCTTGACGTCGGATTATGGTCCATAGGAAGGGGAAGGCTAAGGTGGAAAAATCTTCAGGTAGTCTTTCTCTCCTCTGCAGatgtgcgggtggacctgcagataaatttccagaagcagaattaccagGTAAGTGTTCTATTTAATGATGAGAATACTAAGGCTCCCCGAGACGAT
16540	cassettecomb		47	115	162	8.55262	11.2018	-0.1	-8.7	-8.1	-0.3	0	-0.6	-2.8		0.941176												2	0.0666667	ATGGGGTTCGGTATGCGCTCTGAGCCCTCAACTAGTCTTGACGTCGGATTATGGTCCATAGGAAGGGGAAGGCTAAGGTGGAAAAATCTTCAGGTAGTCTTTCTCTCCTCTGCAGatgtgcgggtggacctgcagataaatttccagaagcagaattaccagGtaataataataattataattattataCTTAAGGCTCCCCGAGACGAT
16541	cassettecomb		47	115	162	10.4737	9.94186	-2.1	0	0	-0.6	-2.2	0	-1.1	-4.09072	0.0504808												469	0.688693	ATGGGGTTCGGTATGCGCTCAACTCGATTCACTAGTCTTGACGTCGGATTATGGTCCATAGGAAGGGGAAGGCTAAGGTGGAAAAATCTTCAGGTAGTCTTTCTCTCCTCTGCAGACTCATTGAAAGAAGAATCAGGGACTATTTTTGGAAGCCAGATAAAGGTGAGTTGGATAGAGTAAGGTTAGTCTCTGAAGGCTCCCCGAGACGAT
16542	cassettecomb		47	115	162	10.4737	9.94186	-2.1	0	0	-0.6	-2.2	-1.8	-0.4	3.93074	0.920792												130	0.663265	ATGGGGTTCGGTATGCGCCCAAAGCTCCGTACTAGTCTTGACGTCGGATTATGGTCCATAGGAAGGGGAAGGCTAAGGTGGAAAAATCTTCAGGTAGTCTTTCTCTCCTCTGCAGACTCATTGAAAGAAGAATCAGGGACTATTTTTGGAAGCCAGATAAAGGTGAGTATCTTCTTTGCTCTTTATATACATAAGGCTCCCCGAGACGAT
16543	cassettecomb		47	115	162	3.63375	9.94186	-2.1	0	0	-0.6	-2.2	-0.2	-1.7		0												37	0.45679	ATGGGGTTCGGTATGCGCCGAAAGCCGCGTACTAGTCTTGACGTCGGATTATGGTCCATAGGAAGGGGAAGGCTAAGGTGGAAAAATCTTCAGGTAGTCTTTCTCTCCTCTGCAGACTCATTGAAAGAAGAATCAGGGACTATTTTTGGAAGCCAGATAAAGgtcggggtatacgtgtttgtaTTTACATAAAAGGCTCCCCGAGACGAT
16544	cassettecomb		47	115	162	7.63523	9.94186	-2.1	0	0	-0.6	-2.2	-0.9	0	-2.45705	0.164038												357	0.674858	ATGGGGTTCGGTATGCGCCAAGGGTTGCGAACTAGTCTTGACGTCGGATTATGGTCCATAGGAAGGGGAAGGCTAAGGTGGAAAAATCTTCAGGTAGTCTTTCTCTCCTCTGCAGACTCATTGAAAGAAGAATCAGGGACTATTTTTGGAAGCCAGATAAAGGTATTTCAGACTTTTCTTTATTCCTCTTGCAAGGCTCCCCGAGACGAT
16545	cassettecomb		47	115	162	10.9984	9.94186	-2.1	0	0	-0.6	-2.2	0	-1.7		0.777778												9	0.75	ATGGGGTTCGGTATGCGCAATATTACGAAAACTAGTCTTGACGTCGGATTATGGTCCATAGGAAGGGGAAGGCTAAGGTGGAAAAATCTTCAGGTAGTCTTTCTCTCCTCTGCAGACTCATTGAAAGAAGAATCAGGGACTATTTTTGGAAGCCAGATAAAGGTAAGTGTTCTATTTAATGATGAGAATACTAAGGCTCCCCGAGACGAT
16546	cassettecomb		47	115	162	8.48854	9.94186	-2.1	0	0	-0.6	-2.2	0	-2.8		0.121212												36	0.642857	ATGGGGTTCGGTATGCGCATCAACGGGAATACTAGTCTTGACGTCGGATTATGGTCCATAGGAAGGGGAAGGCTAAGGTGGAAAAATCTTCAGGTAGTCTTTCTCTCCTCTGCAGACTCATTGAAAGAAGAATCAGGGACTATTTTTGGAAGCCAGATAAAGGtaataataataattataattattataCTTAAGGCTCCCCGAGACGAT
16547	cassettecomb		47	115	162	7.82589	10.9524	-2.6	-1.1	-1.2	0	0	-3	-1.1	-3.57827	0.0854271												233	0.67147	ATGGGGTTCGGTATGCGCCAAGGCTCTTACACTAGTCTTGACGTCGGATTATGGTCCATAGGAAGGGGAAGGCTAAGGTGGAAAAATCTTCAGGTAGTCTTTCTCTCCTCTGCAGgatccccaggtgattcttatCAGAAGCTCATCCTACAGTTAATTCATGTGAGTTGGATAGAGTAAGGTTAGTCTCTGAAGGCTCCCCGAGACGAT
16548	cassettecomb		47	115	162	7.82589	10.9524	-2.6	-1.1	-1.2	0	0	-0.8	-0.4		0.867925												64	0.547009	ATGGGGTTCGGTATGCGCGCACGTCATATGACTAGTCTTGACGTCGGATTATGGTCCATAGGAAGGGGAAGGCTAAGGTGGAAAAATCTTCAGGTAGTCTTTCTCTCCTCTGCAGgatccccaggtgattcttatCAGAAGCTCATCCTACAGTTAATTCATGTGAGTATCTTCTTTGCTCTTTATATACATAAGGCTCCCCGAGACGAT
16549	cassettecomb		47	115	162	-6.94018	10.9524	-2.6	-1.1	-1.2	0	0	-1.7	-1.7														0	0	ATGGGGTTCGGTATGCGCTGTCGATGGCCCACTAGTCTTGACGTCGGATTATGGTCCATAGGAAGGGGAAGGCTAAGGTGGAAAAATCTTCAGGTAGTCTTTCTCTCCTCTGCAGgatccccaggtgattcttatCAGAAGCTCATCCTACAGTTAATTCATgtcggggtatacgtgtttgtaTTTACATAAAAGGCTCCCCGAGACGAT
16550	cassettecomb		47	115	162	-1.53182	10.9524	-2.6	-1.1	-1.2	0	0	0	0	-8.79442	0												443	0.631054	ATGGGGTTCGGTATGCGCTTAATGAATCCGACTAGTCTTGACGTCGGATTATGGTCCATAGGAAGGGGAAGGCTAAGGTGGAAAAATCTTCAGGTAGTCTTTCTCTCCTCTGCAGgatccccaggtgattcttatCAGAAGCTCATCCTACAGTTAATTCATGTATTTCAGACTTTTCTTTATTCCTCTTGCAAGGCTCCCCGAGACGAT
16551	cassettecomb		47	115	162	8.31155	10.9524	-2.6	-1.1	-1.2	0	0	0	-1.7	2.14839	0.8												163	0.529221	ATGGGGTTCGGTATGCGCTATCCTCCTTGGACTAGTCTTGACGTCGGATTATGGTCCATAGGAAGGGGAAGGCTAAGGTGGAAAAATCTTCAGGTAGTCTTTCTCTCCTCTGCAGgatccccaggtgattcttatCAGAAGCTCATCCTACAGTTAATTCATGTAAGTGTTCTATTTAATGATGAGAATACTAAGGCTCCCCGAGACGAT
16552	cassettecomb		47	115	162	-1.59013	10.9524	-2.6	-1.1	-1.2	0	0	0	-2.8														0	0	ATGGGGTTCGGTATGCGCGAACGGCTTAGAACTAGTCTTGACGTCGGATTATGGTCCATAGGAAGGGGAAGGCTAAGGTGGAAAAATCTTCAGGTAGTCTTTCTCTCCTCTGCAGgatccccaggtgattcttatCAGAAGCTCATCCTACAGTTAATTCATGtaataataataattataattattataCTTAAGGCTCCCCGAGACGAT
16553	cassettecomb		47	115	162	10.4737	10.985	-2.9	-1.7	-3.7	-0.5	-0.7	-3.5	-1.1	0.728327	0.639752												178	0.652015	ATGGGGTTCGGTATGCGCTCTATCGCATCAACTAGTCTTGACGTCGGATTATGGTCCATAGGAAGGGGAAGGCTAAGGTGGAAAAATCTTCAGGTAGTCTTTCTCTCCTCTGCAGGACTTATTGTTGGTGGAGCCTGCATTTACAAGTACTTCATGCCCAAGGTGAGTTGGATAGAGTAAGGTTAGTCTCTGAAGGCTCCCCGAGACGAT
16554	cassettecomb		47	115	162	10.4737	10.985	-2.9	-1.7	-3.7	-0.5	-0.7	-0.7	-0.4														0	0	ATGGGGTTCGGTATGCGCCCTTTCTTGGTTACTAGTCTTGACGTCGGATTATGGTCCATAGGAAGGGGAAGGCTAAGGTGGAAAAATCTTCAGGTAGTCTTTCTCTCCTCTGCAGGACTTATTGTTGGTGGAGCCTGCATTTACAAGTACTTCATGCCCAAGGTGAGTATCTTCTTTGCTCTTTATATACATAAGGCTCCCCGAGACGAT
16555	cassettecomb		47	115	162	3.63375	10.985	-2.9	-1.7	-3.7	-0.5	-0.4	-6.8	-1.7		0												35	0.57377	ATGGGGTTCGGTATGCGCGTTCTACGCGGTACTAGTCTTGACGTCGGATTATGGTCCATAGGAAGGGGAAGGCTAAGGTGGAAAAATCTTCAGGTAGTCTTTCTCTCCTCTGCAGGACTTATTGTTGGTGGAGCCTGCATTTACAAGTACTTCATGCCCAAGgtcggggtatacgtgtttgtaTTTACATAAAAGGCTCCCCGAGACGAT
16556	cassettecomb		47	115	162	7.63523	10.985	-2.9	-1.7	-3.7	-0.5	-1.2	-2.1	0		0.210526												39	0.78	ATGGGGTTCGGTATGCGCGCCCATAAACACACTAGTCTTGACGTCGGATTATGGTCCATAGGAAGGGGAAGGCTAAGGTGGAAAAATCTTCAGGTAGTCTTTCTCTCCTCTGCAGGACTTATTGTTGGTGGAGCCTGCATTTACAAGTACTTCATGCCCAAGGTATTTCAGACTTTTCTTTATTCCTCTTGCAAGGCTCCCCGAGACGAT
16557	cassettecomb		47	115	162	10.9984	10.985	-2.9	-1.7	-3.7	-0.5	-1.2	-1.7	-1.7														1	0.25	ATGGGGTTCGGTATGCGCAATCCACCCGATACTAGTCTTGACGTCGGATTATGGTCCATAGGAAGGGGAAGGCTAAGGTGGAAAAATCTTCAGGTAGTCTTTCTCTCCTCTGCAGGACTTATTGTTGGTGGAGCCTGCATTTACAAGTACTTCATGCCCAAGGTAAGTGTTCTATTTAATGATGAGAATACTAAGGCTCCCCGAGACGAT
16558	cassettecomb		47	115	162	8.48854	10.985	-2.9	-1.7	-3.7	-0.5	-1.2	-1.7	-2.8		0.5												15	0.652174	ATGGGGTTCGGTATGCGCGTTCGCTCTGGCACTAGTCTTGACGTCGGATTATGGTCCATAGGAAGGGGAAGGCTAAGGTGGAAAAATCTTCAGGTAGTCTTTCTCTCCTCTGCAGGACTTATTGTTGGTGGAGCCTGCATTTACAAGTACTTCATGCCCAAGGtaataataataattataattattataCTTAAGGCTCCCCGAGACGAT
16559	cassettecomb		47	115	162	10.0326	6.10789	-0.5	-2.4	0	0	-1.3	0	-1.1	2.217	0.82389												757	0.623045	ATGGGGTTCGGTATGCGCAATATGTTGAATACTAGTCTTGACGTCtggcagcttattagaaatgcagtctcaggccctgccccaaacctactgattaaaatctgcattttaacagCTGAAGAGGAGGCAAATGAAGAAGATGTACTGGGAGATGAAACAGAGGTGAGTTGGATAGAGTAAGGTTAGTCTCTGAAGGCTCCCCGAGACGAT
16560	cassettecomb		47	115	162	10.0326	6.10789	-0.5	-2.4	0	0	-1.3	-2.9	-0.4	3.94753	0.945137												460	0.628415	ATGGGGTTCGGTATGCGCGGCATAAGCCTTACTAGTCTTGACGTCtggcagcttattagaaatgcagtctcaggccctgccccaaacctactgattaaaatctgcattttaacagCTGAAGAGGAGGCAAATGAAGAAGATGTACTGGGAGATGAAACAGAGGTGAGTATCTTCTTTGCTCTTTATATACATAAGGCTCCCCGAGACGAT
16561	cassettecomb		47	115	162	1.63291	6.10789	-0.5	-2.4	0	0	-1.3	0	-1.7	-7.97154	0												250	0.528541	ATGGGGTTCGGTATGCGCGAATGCGGTCACACTAGTCTTGACGTCtggcagcttattagaaatgcagtctcaggccctgccccaaacctactgattaaaatctgcattttaacagCTGAAGAGGAGGCAAATGAAGAAGATGTACTGGGAGATGAAACAGAGgtcggggtatacgtgtttgtaTTTACATAAAAGGCTCCCCGAGACGAT
16562	cassettecomb		47	115	162	7.63011	6.10789	-0.5	-2.4	0	0	-1.3	-1.1	0	0.11721	0.517857												1601	0.657765	ATGGGGTTCGGTATGCGCCACCTGACGCGAACTAGTCTTGACGTCtggcagcttattagaaatgcagtctcaggccctgccccaaacctactgattaaaatctgcattttaacagCTGAAGAGGAGGCAAATGAAGAAGATGTACTGGGAGATGAAACAGAGGTATTTCAGACTTTTCTTTATTCCTCTTGCAAGGCTCCCCGAGACGAT
16563	cassettecomb		47	115	162	11.0785	6.10789	-0.5	-2.4	0	0	-1.3	-1	-1.7	3.44144	0.916129												522	0.655779	ATGGGGTTCGGTATGCGCCAAGGAGCTACAACTAGTCTTGACGTCtggcagcttattagaaatgcagtctcaggccctgccccaaacctactgattaaaatctgcattttaacagCTGAAGAGGAGGCAAATGAAGAAGATGTACTGGGAGATGAAACAGAGGTAAGTGTTCTATTTAATGATGAGAATACTAAGGCTCCCCGAGACGAT
16564	cassettecomb		47	115	162	7.95527	6.10789	-0.5	-2.4	0	0	-1.3	0	-2.8	2.15179	0.809343												920	0.653409	ATGGGGTTCGGTATGCGCTCGGAACCACCGACTAGTCTTGACGTCtggcagcttattagaaatgcagtctcaggccctgccccaaacctactgattaaaatctgcattttaacagCTGAAGAGGAGGCAAATGAAGAAGATGTACTGGGAGATGAAACAGAGGtaataataataattataattattataCTTAAGGCTCCCCGAGACGAT
16565	cassettecomb		47	115	162	9.25272	4.81385	-0.5	-3.8	0	0	-5.4	-4.1	-1.1	-9.69349	0												827	0.628419	ATGGGGTTCGGTATGCGCTCGGCCGACCCTACTAGTCTTGACGTCtggcagcttattagaaatgcagtctcaggccctgccccaaacctactgattaaaatctgcattttaacagTATGTGCTGTCTGTCTTGAAATTTACCTACCCTACATTATTCCAAGGGTGAGTTGGATAGAGTAAGGTTAGTCTCTGAAGGCTCCCCGAGACGAT
16566	cassettecomb		47	115	162	9.25272	4.81385	-0.5	-3.8	0	0	-5.4	-0.5	-0.4	-5.89928	0.00202224												1153	0.680236	ATGGGGTTCGGTATGCGCCCCCTCGATCCCACTAGTCTTGACGTCtggcagcttattagaaatgcagtctcaggccctgccccaaacctactgattaaaatctgcattttaacagTATGTGCTGTCTGTCTTGAAATTTACCTACCCTACATTATTCCAAGGGTGAGTATCTTCTTTGCTCTTTATATACATAAGGCTCCCCGAGACGAT
16567	cassettecomb		47	115	162	-1.6361	4.81385	-0.5	-3.8	0	0	-4.8	-2.4	-1.7	-10.5718	0												1523	0.678396	ATGGGGTTCGGTATGCGCCGACTCGATTATACTAGTCTTGACGTCtggcagcttattagaaatgcagtctcaggccctgccccaaacctactgattaaaatctgcattttaacagTATGTGCTGTCTGTCTTGAAATTTACCTACCCTACATTATTCCAAGGgtcggggtatacgtgtttgtaTTTACATAAAAGGCTCCCCGAGACGAT
16568	cassettecomb		47	115	162	4.52683	4.81385	-0.5	-3.8	0	0	-5.7	-0.6	0	-11.7936	0												3549	0.69931	ATGGGGTTCGGTATGCGCCACGCACTAGGAACTAGTCTTGACGTCtggcagcttattagaaatgcagtctcaggccctgccccaaacctactgattaaaatctgcattttaacagTATGTGCTGTCTGTCTTGAAATTTACCTACCCTACATTATTCCAAGGGTATTTCAGACTTTTCTTTATTCCTCTTGCAAGGCTCCCCGAGACGAT
16569	cassettecomb		47	115	162	10.4506	4.81385	-0.5	-3.8	0	0	-5.7	0	-1.7	-10.3498	0												1304	0.678813	ATGGGGTTCGGTATGCGCGGTTGCTTTCCCACTAGTCTTGACGTCtggcagcttattagaaatgcagtctcaggccctgccccaaacctactgattaaaatctgcattttaacagTATGTGCTGTCTGTCTTGAAATTTACCTACCCTACATTATTCCAAGGGTAAGTGTTCTATTTAATGATGAGAATACTAAGGCTCCCCGAGACGAT
16570	cassettecomb		47	115	162	5.47078	4.81385	-0.5	-3.8	0	0	-5.7	0	-2.8	-8.93958	0												490	0.640523	ATGGGGTTCGGTATGCGCTCATGGGGACAAACTAGTCTTGACGTCtggcagcttattagaaatgcagtctcaggccctgccccaaacctactgattaaaatctgcattttaacagTATGTGCTGTCTGTCTTGAAATTTACCTACCCTACATTATTCCAAGGGtaataataataattataattattataCTTAAGGCTCCCCGAGACGAT
16571	cassettecomb		47	115	162	10.6736	6.82292	-3.9	-0.4	-8.1	-0.3	0	-2.5	-1.1	-9.91737	0.31255												966	0.45566	ATGGGGTTCGGTATGCGCATCCGCACGTCTACTAGTCTTGACGTCtggcagcttattagaaatgcagtctcaggccctgccccaaacctactgattaaaatctgcattttaacagatgtgcgggtggacctgcagataaatttccagaagcagaattaccagGTGAGTTGGATAGAGTAAGGTTAGTCTCTGAAGGCTCCCCGAGACGAT
16572	cassettecomb		47	115	162	10.6736	6.82292	-3.9	-0.4	-8.1	-0.3	0	0	-0.4	-9.06609	0.744584												535	0.159988	ATGGGGTTCGGTATGCGCCCAAAGCGTTTCACTAGTCTTGACGTCtggcagcttattagaaatgcagtctcaggccctgccccaaacctactgattaaaatctgcattttaacagatgtgcgggtggacctgcagataaatttccagaagcagaattaccagGTGAGTATCTTCTTTGCTCTTTATATACATAAGGCTCCCCGAGACGAT
16573	cassettecomb		47	115	162	4.74205	6.82292	-3.9	-0.4	-8.1	-0.3	0	-2.5	-1.7	-10.2276	0												1198	0.691287	ATGGGGTTCGGTATGCGCCTACCTGGAACCACTAGTCTTGACGTCtggcagcttattagaaatgcagtctcaggccctgccccaaacctactgattaaaatctgcattttaacagatgtgcgggtggacctgcagataaatttccagaagcagaattaccaggtcggggtatacgtgtttgtaTTTACATAAAAGGCTCCCCGAGACGAT
16574	cassettecomb		47	115	162	7.51416	6.82292	-3.9	-0.4	-8.1	-0.3	0	0	0	-11.1824	0.0509822												2323	0.625303	ATGGGGTTCGGTATGCGCTTTGAAGATGCTACTAGTCTTGACGTCtggcagcttattagaaatgcagtctcaggccctgccccaaacctactgattaaaatctgcattttaacagatgtgcgggtggacctgcagataaatttccagaagcagaattaccagGTATTTCAGACTTTTCTTTATTCCTCTTGCAAGGCTCCCCGAGACGAT
16575	cassettecomb		47	115	162	10.8583	6.82292	-3.9	-0.4	-8.1	-0.3	0	0	-1.7	-8.41785	0.708729												341	0.184524	ATGGGGTTCGGTATGCGCAGTCGGGACTGGACTAGTCTTGACGTCtggcagcttattagaaatgcagtctcaggccctgccccaaacctactgattaaaatctgcattttaacagatgtgcgggtggacctgcagataaatttccagaagcagaattaccagGTAAGTGTTCTATTTAATGATGAGAATACTAAGGCTCCCCGAGACGAT
16576	cassettecomb		47	115	162	8.55262	6.82292	-3.9	-0.4	-8.1	-0.3	0	-0.6	-2.8	-8.51964	0.274648												366	0.50904	ATGGGGTTCGGTATGCGCGAAGGCTTGAGGACTAGTCTTGACGTCtggcagcttattagaaatgcagtctcaggccctgccccaaacctactgattaaaatctgcattttaacagatgtgcgggtggacctgcagataaatttccagaagcagaattaccagGtaataataataattataattattataCTTAAGGCTCCCCGAGACGAT
16577	cassettecomb		47	115	162	10.4737	5.59752	-2.3	0	0	-0.6	-2.2	0	-1.1	-5.25334	0.0230608												548	0.661836	ATGGGGTTCGGTATGCGCCATAAGGAACGTACTAGTCTTGACGTCtggcagcttattagaaatgcagtctcaggccctgccccaaacctactgattaaaatctgcattttaacagACTCATTGAAAGAAGAATCAGGGACTATTTTTGGAAGCCAGATAAAGGTGAGTTGGATAGAGTAAGGTTAGTCTCTGAAGGCTCCCCGAGACGAT
16578	cassettecomb		47	115	162	10.4737	5.59752	-2.3	0	0	-0.6	-2.2	-1.8	-0.4	-1.79201	0.221963												482	0.599502	ATGGGGTTCGGTATGCGCCTGGAGAGATCAACTAGTCTTGACGTCtggcagcttattagaaatgcagtctcaggccctgccccaaacctactgattaaaatctgcattttaacagACTCATTGAAAGAAGAATCAGGGACTATTTTTGGAAGCCAGATAAAGGTGAGTATCTTCTTTGCTCTTTATATACATAAGGCTCCCCGAGACGAT
16579	cassettecomb		47	115	162	3.63375	5.59752	-2.3	0	0	-0.6	-2.2	-0.2	-1.7	-9.05799	0												532	0.642512	ATGGGGTTCGGTATGCGCGGAGCCTTAGCTACTAGTCTTGACGTCtggcagcttattagaaatgcagtctcaggccctgccccaaacctactgattaaaatctgcattttaacagACTCATTGAAAGAAGAATCAGGGACTATTTTTGGAAGCCAGATAAAGgtcggggtatacgtgtttgtaTTTACATAAAAGGCTCCCCGAGACGAT
16580	cassettecomb		47	115	162	7.63523	5.59752	-2.3	0	0	-0.6	-2.2	-0.9	0	-9.53528	0												743	0.661032	ATGGGGTTCGGTATGCGCAAGCCACATTTAACTAGTCTTGACGTCtggcagcttattagaaatgcagtctcaggccctgccccaaacctactgattaaaatctgcattttaacagACTCATTGAAAGAAGAATCAGGGACTATTTTTGGAAGCCAGATAAAGGTATTTCAGACTTTTCTTTATTCCTCTTGCAAGGCTCCCCGAGACGAT
16581	cassettecomb		47	115	162	10.9984	5.59752	-2.3	0	0	-0.6	-2.2	0	-1.7	-2.28518	0.166065												1915	0.662401	ATGGGGTTCGGTATGCGCGAGCTCCAAGGCACTAGTCTTGACGTCtggcagcttattagaaatgcagtctcaggccctgccccaaacctactgattaaaatctgcattttaacagACTCATTGAAAGAAGAATCAGGGACTATTTTTGGAAGCCAGATAAAGGTAAGTGTTCTATTTAATGATGAGAATACTAAGGCTCCCCGAGACGAT
16582	cassettecomb		47	115	162	8.48854	5.59752	-2.3	0	0	-0.6	-2.2	0	-2.8	-5.85798	0.018018												649	0.669072	ATGGGGTTCGGTATGCGCAGATCCTTGAAAACTAGTCTTGACGTCtggcagcttattagaaatgcagtctcaggccctgccccaaacctactgattaaaatctgcattttaacagACTCATTGAAAGAAGAATCAGGGACTATTTTTGGAAGCCAGATAAAGGtaataataataattataattattataCTTAAGGCTCCCCGAGACGAT
16583	cassettecomb		47	115	162	7.82589	7.06091	-1.3	-0.9	-1.2	0	0	-3	-1.1	-9.29692	0												628	0.687842	ATGGGGTTCGGTATGCGCTGCTATCAACGTACTAGTCTTGACGTCtggcagcttattagaaatgcagtctcaggccctgccccaaacctactgattaaaatctgcattttaacaggatccccaggtgattcttatCAGAAGCTCATCCTACAGTTAATTCATGTGAGTTGGATAGAGTAAGGTTAGTCTCTGAAGGCTCCCCGAGACGAT
16584	cassettecomb		47	115	162	7.82589	7.06091	-1.3	-0.9	-1.2	0	0	-0.8	-0.4	2.58213	0.87449												1188	0.452055	ATGGGGTTCGGTATGCGCTTCGGAGATGTCACTAGTCTTGACGTCtggcagcttattagaaatgcagtctcaggccctgccccaaacctactgattaaaatctgcattttaacaggatccccaggtgattcttatCAGAAGCTCATCCTACAGTTAATTCATGTGAGTATCTTCTTTGCTCTTTATATACATAAGGCTCCCCGAGACGAT
16585	cassettecomb		47	115	162	-6.94018	7.06091	-1.3	-0.9	-1.2	0	0	-1.7	-1.7	-8.75489	0												431	0.686306	ATGGGGTTCGGTATGCGCCTGACGCAACTGACTAGTCTTGACGTCtggcagcttattagaaatgcagtctcaggccctgccccaaacctactgattaaaatctgcattttaacaggatccccaggtgattcttatCAGAAGCTCATCCTACAGTTAATTCATgtcggggtatacgtgtttgtaTTTACATAAAAGGCTCCCCGAGACGAT
16586	cassettecomb		47	115	162	-1.53182	7.06091	-1.3	-0.9	-1.2	0	0	0	0	-10.2538	0												1220	0.686164	ATGGGGTTCGGTATGCGCTTTGGACGCAACACTAGTCTTGACGTCtggcagcttattagaaatgcagtctcaggccctgccccaaacctactgattaaaatctgcattttaacaggatccccaggtgattcttatCAGAAGCTCATCCTACAGTTAATTCATGTATTTCAGACTTTTCTTTATTCCTCTTGCAAGGCTCCCCGAGACGAT
16587	cassettecomb		47	115	162	8.31155	7.06091	-1.3	-0.9	-1.2	0	0	0	-1.7	-1.26589	0.27008												1144	0.55561	ATGGGGTTCGGTATGCGCCTCGCTCGTCTTACTAGTCTTGACGTCtggcagcttattagaaatgcagtctcaggccctgccccaaacctactgattaaaatctgcattttaacaggatccccaggtgattcttatCAGAAGCTCATCCTACAGTTAATTCATGTAAGTGTTCTATTTAATGATGAGAATACTAAGGCTCCCCGAGACGAT
16588	cassettecomb		47	115	162	-1.59013	7.06091	-1.3	-0.9	-1.2	0	0	0	-2.8	-7.49185	0.0030581												362	0.623064	ATGGGGTTCGGTATGCGCGCGCTTAGTTCGACTAGTCTTGACGTCtggcagcttattagaaatgcagtctcaggccctgccccaaacctactgattaaaatctgcattttaacaggatccccaggtgattcttatCAGAAGCTCATCCTACAGTTAATTCATGtaataataataattataattattataCTTAAGGCTCCCCGAGACGAT
16589	cassettecomb		47	115	162	10.4737	7.25593	-1.3	-3	-3.7	-0.5	-0.7	-3.5	-1.1	-1.75647	0.232378												1480	0.603589	ATGGGGTTCGGTATGCGCACTTGTCTGAATACTAGTCTTGACGTCtggcagcttattagaaatgcagtctcaggccctgccccaaacctactgattaaaatctgcattttaacagGACTTATTGTTGGTGGAGCCTGCATTTACAAGTACTTCATGCCCAAGGTGAGTTGGATAGAGTAAGGTTAGTCTCTGAAGGCTCCCCGAGACGAT
16590	cassettecomb		47	115	162	10.4737	7.25593	-1.3	-3	-3.7	-0.5	-0.7	-0.7	-0.4	2.98174	0.89016												1504	0.681159	ATGGGGTTCGGTATGCGCCGCGATAGAGGGACTAGTCTTGACGTCtggcagcttattagaaatgcagtctcaggccctgccccaaacctactgattaaaatctgcattttaacagGACTTATTGTTGGTGGAGCCTGCATTTACAAGTACTTCATGCCCAAGGTGAGTATCTTCTTTGCTCTTTATATACATAAGGCTCCCCGAGACGAT
16591	cassettecomb		47	115	162	3.63375	7.25593	-1.3	-3	-3.7	-0.5	-0.4	-6.8	-1.7		0.0117647												97	0.651007	ATGGGGTTCGGTATGCGCCTAGGACATTACACTAGTCTTGACGTCtggcagcttattagaaatgcagtctcaggccctgccccaaacctactgattaaaatctgcattttaacagGACTTATTGTTGGTGGAGCCTGCATTTACAAGTACTTCATGCCCAAGgtcggggtatacgtgtttgtaTTTACATAAAAGGCTCCCCGAGACGAT
16592	cassettecomb		47	115	162	7.63523	7.25593	-1.3	-3	-3.7	-0.5	-1.2	-2.1	0	-4.30378	0.0479705												913	0.651677	ATGGGGTTCGGTATGCGCAAATCCTATGGTACTAGTCTTGACGTCtggcagcttattagaaatgcagtctcaggccctgccccaaacctactgattaaaatctgcattttaacagGACTTATTGTTGGTGGAGCCTGCATTTACAAGTACTTCATGCCCAAGGTATTTCAGACTTTTCTTTATTCCTCTTGCAAGGCTCCCCGAGACGAT
16593	cassettecomb		47	115	162	10.9984	7.25593	-1.3	-3	-3.7	-0.5	-1.2	-1.7	-1.7	1.37214	0.707483												689	0.665058	ATGGGGTTCGGTATGCGCCTTCACTTCATAACTAGTCTTGACGTCtggcagcttattagaaatgcagtctcaggccctgccccaaacctactgattaaaatctgcattttaacagGACTTATTGTTGGTGGAGCCTGCATTTACAAGTACTTCATGCCCAAGGTAAGTGTTCTATTTAATGATGAGAATACTAAGGCTCCCCGAGACGAT
16594	cassettecomb		47	115	162	8.48854	7.25593	-1.3	-3	-3.7	-0.5	-1.2	-1.7	-2.8	-1	0.34375												543	0.683879	ATGGGGTTCGGTATGCGCACGCCGCACCTTACTAGTCTTGACGTCtggcagcttattagaaatgcagtctcaggccctgccccaaacctactgattaaaatctgcattttaacagGACTTATTGTTGGTGGAGCCTGCATTTACAAGTACTTCATGCCCAAGGtaataataataattataattattataCTTAAGGCTCCCCGAGACGAT
16595	cassettecomb		47	115	162	10.0326	8.3205	-3.7	-3.2	0	0	-1.3	0	-1.1	2.96683	0.87574												194	0.633987	ATGGGGTTCGGTATGCGCTTGGGACAAAACACTAGTCTTGACGTCACCCAGGAAAAAGAGGGCTCCTCTGGGAGATGTATGCTTACTCTCTTAGGCCTTTCATTCATCTTGGCAGCTGAAGAGGAGGCAAATGAAGAAGATGTACTGGGAGATGAAACAGAGGTGAGTTGGATAGAGTAAGGTTAGTCTCTGAAGGCTCCCCGAGACGAT
16596	cassettecomb		47	115	162	10.0326	8.3205	-3.7	-3.2	0	0	-1.3	-2.9	-0.4	4.39993	0.965714												199	0.656766	ATGGGGTTCGGTATGCGCTACTCACCGCCTACTAGTCTTGACGTCACCCAGGAAAAAGAGGGCTCCTCTGGGAGATGTATGCTTACTCTCTTAGGCCTTTCATTCATCTTGGCAGCTGAAGAGGAGGCAAATGAAGAAGATGTACTGGGAGATGAAACAGAGGTGAGTATCTTCTTTGCTCTTTATATACATAAGGCTCCCCGAGACGAT
16597	cassettecomb		47	115	162	1.63291	8.3205	-3.7	-3.2	0	0	-1.3	0	-1.7	-8.26679	0.00757576												309	0.716937	ATGGGGTTCGGTATGCGCCTTACAACGGGTACTAGTCTTGACGTCACCCAGGAAAAAGAGGGCTCCTCTGGGAGATGTATGCTTACTCTCTTAGGCCTTTCATTCATCTTGGCAGCTGAAGAGGAGGCAAATGAAGAAGATGTACTGGGAGATGAAACAGAGgtcggggtatacgtgtttgtaTTTACATAAAAGGCTCCCCGAGACGAT
16598	cassettecomb		47	115	162	7.63011	8.3205	-3.7	-3.2	0	0	-1.3	-1.1	0		0.166667												43	0.518072	ATGGGGTTCGGTATGCGCATGAGGCGGGCCACTAGTCTTGACGTCACCCAGGAAAAAGAGGGCTCCTCTGGGAGATGTATGCTTACTCTCTTAGGCCTTTCATTCATCTTGGCAGCTGAAGAGGAGGCAAATGAAGAAGATGTACTGGGAGATGAAACAGAGGTATTTCAGACTTTTCTTTATTCCTCTTGCAAGGCTCCCCGAGACGAT
16599	cassettecomb		47	115	162	11.0785	8.3205	-3.7	-3.2	0	0	-1.3	-1	-1.7	3.25298	0.893939												158	0.596226	ATGGGGTTCGGTATGCGCTTCTCAACCGCGACTAGTCTTGACGTCACCCAGGAAAAAGAGGGCTCCTCTGGGAGATGTATGCTTACTCTCTTAGGCCTTTCATTCATCTTGGCAGCTGAAGAGGAGGCAAATGAAGAAGATGTACTGGGAGATGAAACAGAGGTAAGTGTTCTATTTAATGATGAGAATACTAAGGCTCCCCGAGACGAT
16600	cassettecomb		47	115	162	7.95527	8.3205	-3.7	-3.2	0	0	-1.3	0	-2.8	2.18269	0.820084												277	0.626697	ATGGGGTTCGGTATGCGCCTCACAAGATGGACTAGTCTTGACGTCACCCAGGAAAAAGAGGGCTCCTCTGGGAGATGTATGCTTACTCTCTTAGGCCTTTCATTCATCTTGGCAGCTGAAGAGGAGGCAAATGAAGAAGATGTACTGGGAGATGAAACAGAGGtaataataataattataattattataCTTAAGGCTCCCCGAGACGAT
16601	cassettecomb		47	115	162	9.25272	6.38607	-3.7	-6.6	0	0	-5.4	-4.1	-1.1	-6.67243	0												101	0.706294	ATGGGGTTCGGTATGCGCATGCGCGCCGGCACTAGTCTTGACGTCACCCAGGAAAAAGAGGGCTCCTCTGGGAGATGTATGCTTACTCTCTTAGGCCTTTCATTCATCTTGGCAGTATGTGCTGTCTGTCTTGAAATTTACCTACCCTACATTATTCCAAGGGTGAGTTGGATAGAGTAAGGTTAGTCTCTGAAGGCTCCCCGAGACGAT
16602	cassettecomb		47	115	162	9.25272	6.38607	-3.7	-6.6	0	0	-5.4	-0.5	-0.4	-8.633	0												396	0.686308	ATGGGGTTCGGTATGCGCAACGGAGAGAACACTAGTCTTGACGTCACCCAGGAAAAAGAGGGCTCCTCTGGGAGATGTATGCTTACTCTCTTAGGCCTTTCATTCATCTTGGCAGTATGTGCTGTCTGTCTTGAAATTTACCTACCCTACATTATTCCAAGGGTGAGTATCTTCTTTGCTCTTTATATACATAAGGCTCCCCGAGACGAT
16603	cassettecomb		47	115	162	-1.6361	6.38607	-3.7	-6.6	0	0	-4.8	-2.4	-1.7	-7.03342	0												130	0.646766	ATGGGGTTCGGTATGCGCAGCGAAACAAACACTAGTCTTGACGTCACCCAGGAAAAAGAGGGCTCCTCTGGGAGATGTATGCTTACTCTCTTAGGCCTTTCATTCATCTTGGCAGTATGTGCTGTCTGTCTTGAAATTTACCTACCCTACATTATTCCAAGGgtcggggtatacgtgtttgtaTTTACATAAAAGGCTCCCCGAGACGAT
16604	cassettecomb		47	115	162	4.52683	6.38607	-3.7	-6.6	0	0	-5.7	-0.6	0	-7.25739	0												152	0.556777	ATGGGGTTCGGTATGCGCGGATTTGATGTCACTAGTCTTGACGTCACCCAGGAAAAAGAGGGCTCCTCTGGGAGATGTATGCTTACTCTCTTAGGCCTTTCATTCATCTTGGCAGTATGTGCTGTCTGTCTTGAAATTTACCTACCCTACATTATTCCAAGGGTATTTCAGACTTTTCTTTATTCCTCTTGCAAGGCTCCCCGAGACGAT
16605	cassettecomb		47	115	162	10.4506	6.38607	-3.7	-6.6	0	0	-5.7	0	-1.7	-9.95855	0												996	0.656559	ATGGGGTTCGGTATGCGCCCGCGCCTCTTCACTAGTCTTGACGTCACCCAGGAAAAAGAGGGCTCCTCTGGGAGATGTATGCTTACTCTCTTAGGCCTTTCATTCATCTTGGCAGTATGTGCTGTCTGTCTTGAAATTTACCTACCCTACATTATTCCAAGGGTAAGTGTTCTATTTAATGATGAGAATACTAAGGCTCCCCGAGACGAT
16606	cassettecomb		47	115	162	5.47078	6.38607	-3.7	-6.6	0	0	-5.7	0	-2.8	-7.33092	0												160	0.6639	ATGGGGTTCGGTATGCGCTTTTACCCCGCTACTAGTCTTGACGTCACCCAGGAAAAAGAGGGCTCCTCTGGGAGATGTATGCTTACTCTCTTAGGCCTTTCATTCATCTTGGCAGTATGTGCTGTCTGTCTTGAAATTTACCTACCCTACATTATTCCAAGGGtaataataataattataattattataCTTAAGGCTCCCCGAGACGAT
16607	cassettecomb		47	115	162	10.6736	9.406	-3.7	-3.2	-8.1	-0.3	0	-2.5	-1.1	-9.99294	0.551258												1018	0.321338	ATGGGGTTCGGTATGCGCCCGTCTCTAGTCACTAGTCTTGACGTCACCCAGGAAAAAGAGGGCTCCTCTGGGAGATGTATGCTTACTCTCTTAGGCCTTTCATTCATCTTGGCAGatgtgcgggtggacctgcagataaatttccagaagcagaattaccagGTGAGTTGGATAGAGTAAGGTTAGTCTCTGAAGGCTCCCCGAGACGAT
16608	cassettecomb		47	115	162	10.6736	9.406	-3.7	-3.2	-8.1	-0.3	0	0	-0.4		0.896789												48	0.0686695	ATGGGGTTCGGTATGCGCGGATTGACACTTACTAGTCTTGACGTCACCCAGGAAAAAGAGGGCTCCTCTGGGAGATGTATGCTTACTCTCTTAGGCCTTTCATTCATCTTGGCAGatgtgcgggtggacctgcagataaatttccagaagcagaattaccagGTGAGTATCTTCTTTGCTCTTTATATACATAAGGCTCCCCGAGACGAT
16609	cassettecomb		47	115	162	4.74205	9.406	-3.7	-3.2	-8.1	-0.3	0	-2.5	-1.7	-8.33539	0												322	0.649194	ATGGGGTTCGGTATGCGCGAGTCGCTTAGAACTAGTCTTGACGTCACCCAGGAAAAAGAGGGCTCCTCTGGGAGATGTATGCTTACTCTCTTAGGCCTTTCATTCATCTTGGCAGatgtgcgggtggacctgcagataaatttccagaagcagaattaccaggtcggggtatacgtgtttgtaTTTACATAAAAGGCTCCCCGAGACGAT
16610	cassettecomb		47	115	162	7.51416	9.406	-3.7	-3.2	-8.1	-0.3	0	0	0		0.175												38	0.527778	ATGGGGTTCGGTATGCGCAACCGTCCATGGACTAGTCTTGACGTCACCCAGGAAAAAGAGGGCTCCTCTGGGAGATGTATGCTTACTCTCTTAGGCCTTTCATTCATCTTGGCAGatgtgcgggtggacctgcagataaatttccagaagcagaattaccagGTATTTCAGACTTTTCTTTATTCCTCTTGCAAGGCTCCCCGAGACGAT
16611	cassettecomb		47	115	162	10.8583	9.406	-3.7	-3.2	-8.1	-0.3	0	0	-1.7		0.717073												65	0.201238	ATGGGGTTCGGTATGCGCGAAGACTTCAAGACTAGTCTTGACGTCACCCAGGAAAAAGAGGGCTCCTCTGGGAGATGTATGCTTACTCTCTTAGGCCTTTCATTCATCTTGGCAGatgtgcgggtggacctgcagataaatttccagaagcagaattaccagGTAAGTGTTCTATTTAATGATGAGAATACTAAGGCTCCCCGAGACGAT
16612	cassettecomb		47	115	162	8.55262	9.406	-3.7	-3.2	-8.1	-0.3	0	-0.6	-2.8		0.645161												15	0.245902	ATGGGGTTCGGTATGCGCATATTGGCTCTCACTAGTCTTGACGTCACCCAGGAAAAAGAGGGCTCCTCTGGGAGATGTATGCTTACTCTCTTAGGCCTTTCATTCATCTTGGCAGatgtgcgggtggacctgcagataaatttccagaagcagaattaccagGtaataataataattataattattataCTTAAGGCTCCCCGAGACGAT
16613	cassettecomb		47	115	162	10.4737	7.73714	-3.7	-0.6	0	-0.6	-2.2	0	-1.1	-6.61912	0.00909091												993	0.688627	ATGGGGTTCGGTATGCGCTGCCCACAAGCAACTAGTCTTGACGTCACCCAGGAAAAAGAGGGCTCCTCTGGGAGATGTATGCTTACTCTCTTAGGCCTTTCATTCATCTTGGCAGACTCATTGAAAGAAGAATCAGGGACTATTTTTGGAAGCCAGATAAAGGTGAGTTGGATAGAGTAAGGTTAGTCTCTGAAGGCTCCCCGAGACGAT
16614	cassettecomb		47	115	162	10.4737	7.73714	-3.7	-0.6	0	-0.6	-2.2	-1.8	-0.4	-0.0418202	0.269663												138	0.436709	ATGGGGTTCGGTATGCGCACTAAGCGGCTAACTAGTCTTGACGTCACCCAGGAAAAAGAGGGCTCCTCTGGGAGATGTATGCTTACTCTCTTAGGCCTTTCATTCATCTTGGCAGACTCATTGAAAGAAGAATCAGGGACTATTTTTGGAAGCCAGATAAAGGTGAGTATCTTCTTTGCTCTTTATATACATAAGGCTCCCCGAGACGAT
16615	cassettecomb		47	115	162	3.63375	7.73714	-3.7	-0.6	0	-0.6	-2.2	-0.2	-1.7	-6.75489	0												107	0.587912	ATGGGGTTCGGTATGCGCAGATTTGAAGGAACTAGTCTTGACGTCACCCAGGAAAAAGAGGGCTCCTCTGGGAGATGTATGCTTACTCTCTTAGGCCTTTCATTCATCTTGGCAGACTCATTGAAAGAAGAATCAGGGACTATTTTTGGAAGCCAGATAAAGgtcggggtatacgtgtttgtaTTTACATAAAAGGCTCCCCGAGACGAT
16616	cassettecomb		47	115	162	7.63523	7.73714	-3.7	-0.6	0	-0.6	-2.2	-0.9	0	-8.24555	0.00186916												609	0.677419	ATGGGGTTCGGTATGCGCGCAAGGCCTCTAACTAGTCTTGACGTCACCCAGGAAAAAGAGGGCTCCTCTGGGAGATGTATGCTTACTCTCTTAGGCCTTTCATTCATCTTGGCAGACTCATTGAAAGAAGAATCAGGGACTATTTTTGGAAGCCAGATAAAGGTATTTCAGACTTTTCTTTATTCCTCTTGCAAGGCTCCCCGAGACGAT
16617	cassettecomb		47	115	162	10.9984	7.73714	-3.7	-0.6	0	-0.6	-2.2	0	-1.7	-1.12738	0.316076												414	0.590585	ATGGGGTTCGGTATGCGCGATTTTAGGCAAACTAGTCTTGACGTCACCCAGGAAAAAGAGGGCTCCTCTGGGAGATGTATGCTTACTCTCTTAGGCCTTTCATTCATCTTGGCAGACTCATTGAAAGAAGAATCAGGGACTATTTTTGGAAGCCAGATAAAGGTAAGTGTTCTATTTAATGATGAGAATACTAAGGCTCCCCGAGACGAT
16618	cassettecomb		47	115	162	8.48854	7.73714	-3.7	-0.6	0	-0.6	-2.2	0	-2.8	-3.21723	0.0588235												103	0.628049	ATGGGGTTCGGTATGCGCCCCAAAGATGCAACTAGTCTTGACGTCACCCAGGAAAAAGAGGGCTCCTCTGGGAGATGTATGCTTACTCTCTTAGGCCTTTCATTCATCTTGGCAGACTCATTGAAAGAAGAATCAGGGACTATTTTTGGAAGCCAGATAAAGGtaataataataattataattattataCTTAAGGCTCCCCGAGACGAT
16619	cassettecomb		47	115	162	7.82589	8.30571	-3.7	-4	-1.2	0	0	-3	-1.1	-7.50383	0.01												365	0.333333	ATGGGGTTCGGTATGCGCCCACCGGTTCGTACTAGTCTTGACGTCACCCAGGAAAAAGAGGGCTCCTCTGGGAGATGTATGCTTACTCTCTTAGGCCTTTCATTCATCTTGGCAGgatccccaggtgattcttatCAGAAGCTCATCCTACAGTTAATTCATGTGAGTTGGATAGAGTAAGGTTAGTCTCTGAAGGCTCCCCGAGACGAT
16620	cassettecomb		47	115	162	7.82589	8.30571	-3.7	-4	-1.2	0	0	-0.8	-0.4	-1.30256	0.296296												104	0.55615	ATGGGGTTCGGTATGCGCATATTTGATACTACTAGTCTTGACGTCACCCAGGAAAAAGAGGGCTCCTCTGGGAGATGTATGCTTACTCTCTTAGGCCTTTCATTCATCTTGGCAGgatccccaggtgattcttatCAGAAGCTCATCCTACAGTTAATTCATGTGAGTATCTTCTTTGCTCTTTATATACATAAGGCTCCCCGAGACGAT
16621	cassettecomb		47	115	162	-6.94018	8.30571	-3.7	-4	-1.2	0	0	-1.7	-1.7	-8.08746	0												271	0.565762	ATGGGGTTCGGTATGCGCAGCGGAGCGGCGACTAGTCTTGACGTCACCCAGGAAAAAGAGGGCTCCTCTGGGAGATGTATGCTTACTCTCTTAGGCCTTTCATTCATCTTGGCAGgatccccaggtgattcttatCAGAAGCTCATCCTACAGTTAATTCATgtcggggtatacgtgtttgtaTTTACATAAAAGGCTCCCCGAGACGAT
16622	cassettecomb		47	115	162	-1.53182	8.30571	-3.7	-4	-1.2	0	0	0	0	-8.57365	0.00149701												764	0.598277	ATGGGGTTCGGTATGCGCCCCACGAGCCTAACTAGTCTTGACGTCACCCAGGAAAAAGAGGGCTCCTCTGGGAGATGTATGCTTACTCTCTTAGGCCTTTCATTCATCTTGGCAGgatccccaggtgattcttatCAGAAGCTCATCCTACAGTTAATTCATGTATTTCAGACTTTTCTTTATTCCTCTTGCAAGGCTCCCCGAGACGAT
16623	cassettecomb		47	115	162	8.31155	8.30571	-3.7	-4	-1.2	0	0	0	-1.7	-1.63322	0.240223												201	0.624224	ATGGGGTTCGGTATGCGCTCCGCAACCGCAACTAGTCTTGACGTCACCCAGGAAAAAGAGGGCTCCTCTGGGAGATGTATGCTTACTCTCTTAGGCCTTTCATTCATCTTGGCAGgatccccaggtgattcttatCAGAAGCTCATCCTACAGTTAATTCATGTAAGTGTTCTATTTAATGATGAGAATACTAAGGCTCCCCGAGACGAT
16624	cassettecomb		47	115	162	-1.59013	8.30571	-3.7	-4	-1.2	0	0	0	-2.8	-9.66711	0												812	0.685811	ATGGGGTTCGGTATGCGCTTGAGATTACGGACTAGTCTTGACGTCACCCAGGAAAAAGAGGGCTCCTCTGGGAGATGTATGCTTACTCTCTTAGGCCTTTCATTCATCTTGGCAGgatccccaggtgattcttatCAGAAGCTCATCCTACAGTTAATTCATGtaataataataattataattattataCTTAAGGCTCCCCGAGACGAT
16625	cassettecomb		47	115	162	10.4737	8.33834	-3.7	-1.8	-3.7	-0.5	-0.7	-3.5	-1.1	-2.06916	0.180198												582	0.659117	ATGGGGTTCGGTATGCGCCAATACCACACTACTAGTCTTGACGTCACCCAGGAAAAAGAGGGCTCCTCTGGGAGATGTATGCTTACTCTCTTAGGCCTTTCATTCATCTTGGCAGGACTTATTGTTGGTGGAGCCTGCATTTACAAGTACTTCATGCCCAAGGTGAGTTGGATAGAGTAAGGTTAGTCTCTGAAGGCTCCCCGAGACGAT
16626	cassettecomb		47	115	162	10.4737	8.33834	-3.7	-1.8	-3.7	-0.5	-0.7	-0.7	-0.4	2.42146	0.846296												623	0.668455	ATGGGGTTCGGTATGCGCACCTTGAGGCTAACTAGTCTTGACGTCACCCAGGAAAAAGAGGGCTCCTCTGGGAGATGTATGCTTACTCTCTTAGGCCTTTCATTCATCTTGGCAGGACTTATTGTTGGTGGAGCCTGCATTTACAAGTACTTCATGCCCAAGGTGAGTATCTTCTTTGCTCTTTATATACATAAGGCTCCCCGAGACGAT
16627	cassettecomb		47	115	162	3.63375	8.33834	-3.7	-1.8	-3.7	-0.5	-0.4	-6.8	-1.7	-6.83289	0												115	0.625	ATGGGGTTCGGTATGCGCAGATGTCCTCTAACTAGTCTTGACGTCACCCAGGAAAAAGAGGGCTCCTCTGGGAGATGTATGCTTACTCTCTTAGGCCTTTCATTCATCTTGGCAGGACTTATTGTTGGTGGAGCCTGCATTTACAAGTACTTCATGCCCAAGgtcggggtatacgtgtttgtaTTTACATAAAAGGCTCCCCGAGACGAT
16628	cassettecomb		47	115	162	7.63523	8.33834	-3.7	-1.8	-3.7	-0.5	-1.2	-2.1	0	-4.926	0.0335821												314	0.68559	ATGGGGTTCGGTATGCGCATTTACCGTTCGACTAGTCTTGACGTCACCCAGGAAAAAGAGGGCTCCTCTGGGAGATGTATGCTTACTCTCTTAGGCCTTTCATTCATCTTGGCAGGACTTATTGTTGGTGGAGCCTGCATTTACAAGTACTTCATGCCCAAGGTATTTCAGACTTTTCTTTATTCCTCTTGCAAGGCTCCCCGAGACGAT
16629	cassettecomb		47	115	162	10.9984	8.33834	-3.7	-1.8	-3.7	-0.5	-1.2	-1.7	-1.7	2.52607	0.849315												169	0.665354	ATGGGGTTCGGTATGCGCGGGAGATGGGTTACTAGTCTTGACGTCACCCAGGAAAAAGAGGGCTCCTCTGGGAGATGTATGCTTACTCTCTTAGGCCTTTCATTCATCTTGGCAGGACTTATTGTTGGTGGAGCCTGCATTTACAAGTACTTCATGCCCAAGGTAAGTGTTCTATTTAATGATGAGAATACTAAGGCTCCCCGAGACGAT
16630	cassettecomb		47	115	162	8.48854	8.33834	-3.7	-1.8	-3.7	-0.5	-1.2	-1.7	-2.8	-1.62344	0.24031												151	0.639831	ATGGGGTTCGGTATGCGCATGCTCTTAAATACTAGTCTTGACGTCACCCAGGAAAAAGAGGGCTCCTCTGGGAGATGTATGCTTACTCTCTTAGGCCTTTCATTCATCTTGGCAGGACTTATTGTTGGTGGAGCCTGCATTTACAAGTACTTCATGCCCAAGGtaataataataattataattattataCTTAAGGCTCCCCGAGACGAT
16631	cassettecomb		50	112	162	10.2844	11.9026	-1.7	-2.3	0	0	0	-2.9	-6.5	0.632268	0.609023												153	0.602362	ATGGGGTTCGGTATGCGCGCGCACTATCGCACTAGTCTTGACGTCAAATAAAGACTAAGTTTTTATTTGAGAGAGATTTTTTCCTCTTTTTATATACATTTTTTTCCTCTAGGAAATAGACAGACGGTTGGAAAAAAAACTGAAGATCACACAAAAAGAGAGGTAAGGCTGCTGTCTGGTCTGAGGGCTCATAAGGCTCCCCGAGACGAT
16632	cassettecomb		50	112	162	10.0647	11.9026	-1.7	-2.3	0	0	0	0	0		0.692308												46	0.433962	ATGGGGTTCGGTATGCGCTGTCATAGTTGGACTAGTCTTGACGTCAAATAAAGACTAAGTTTTTATTTGAGAGAGATTTTTTCCTCTTTTTATATACATTTTTTTCCTCTAGGAAATAGACAGACGGTTGGAAAAAAAACTGAAGATCACACAAAAAGAGAGGTAAGAAAGATGTATTTTTGTTGTTGTTGTAAGGCTCCCCGAGACGAT
16633	cassettecomb		50	112	162	9.1223	11.9026	-1.7	-2.3	0	0	0	-0.5	-1.9	-3.03242	0.114943												101	0.643312	ATGGGGTTCGGTATGCGCAAAGTTGACCCGACTAGTCTTGACGTCAAATAAAGACTAAGTTTTTATTTGAGAGAGATTTTTTCCTCTTTTTATATACATTTTTTTCCTCTAGGAAATAGACAGACGGTTGGAAAAAAAACTGAAGATCACACAAAAAGAGAGGTATGCATTTGTTTTGCTTTTAACCTATTAAAGGCTCCCCGAGACGAT
16634	cassettecomb		50	112	162	11.0785	11.9026	-1.7	-2.3	0	0	0	-0.7	-0.1		0.769231												19	0.372549	ATGGGGTTCGGTATGCGCGACGCAAGCATAACTAGTCTTGACGTCAAATAAAGACTAAGTTTTTATTTGAGAGAGATTTTTTCCTCTTTTTATATACATTTTTTTCCTCTAGGAAATAGACAGACGGTTGGAAAAAAAACTGAAGATCACACAAAAAGAGAGGTAAGTATTCTATTATAAATATGAGAGTATAAGGCTCCCCGAGACGAT
16635	cassettecomb		50	112	162	11.0785	11.9026	-1.7	-2.3	0	0	0	0	0	1.97199	0.839286												128	0.633663	ATGGGGTTCGGTATGCGCTCCGATGCGTCTACTAGTCTTGACGTCAAATAAAGACTAAGTTTTTATTTGAGAGAGATTTTTTCCTCTTTTTATATACATTTTTTTCCTCTAGGAAATAGACAGACGGTTGGAAAAAAAACTGAAGATCACACAAAAAGAGAGGTAAGTCAGAAACACTAGCCTATAACCTCGAAGGCTCCCCGAGACGAT
16636	cassettecomb		50	112	162	8.10213	11.9026	-1.7	-2.3	0	0	0	-2	0	0.680243	0.601064												216	0.696774	ATGGGGTTCGGTATGCGCGGAGACTCGTCGACTAGTCTTGACGTCAAATAAAGACTAAGTTTTTATTTGAGAGAGATTTTTTCCTCTTTTTATATACATTTTTTTCCTCTAGGAAATAGACAGACGGTTGGAAAAAAAACTGAAGATCACACAAAAAGAGAGGTAACATCCATTTTGTTATTTTTGAGatttAAGGCTCCCCGAGACGAT
16637	cassettecomb		50	112	162	10.5123	11.6138	-0.4	-5.6	-1.7	-0.7	-2	-2.4	-6.5	-3.6865	0.0612245												222	0.698113	ATGGGGTTCGGTATGCGCAAACATAAAATCACTAGTCTTGACGTCAAATAAAGACTAAGTTTTTATTTGAGAGAGATTTTTTCCTCTTTTTATATACATTTTTTTCCTCTAGGGCTGTGCTTAAGAGTAAAACTTCAGCGATGTTTACCATTTAAACATAAGGTAAGGCTGCTGTCTGGTCTGAGGGCTCATAAGGCTCCCCGAGACGAT
16638	cassettecomb		50	112	162	10.5671	11.6138	-0.4	-5.6	-1.7	-0.7	-2	0	0	-1.20375	0.398844												294	0.695035	ATGGGGTTCGGTATGCGCGAGCGGCACCAAACTAGTCTTGACGTCAAATAAAGACTAAGTTTTTATTTGAGAGAGATTTTTTCCTCTTTTTATATACATTTTTTTCCTCTAGGGCTGTGCTTAAGAGTAAAACTTCAGCGATGTTTACCATTTAAACATAAGGTAAGAAAGATGTATTTTTGTTGTTGTTGTAAGGCTCCCCGAGACGAT
16639	cassettecomb		50	112	162	9.54919	11.6138	-0.4	-5.6	-1.7	-0.7	-2	-0.1	-1.9	-2.65313	0.13587												226	0.653179	ATGGGGTTCGGTATGCGCACACTAAGGATGACTAGTCTTGACGTCAAATAAAGACTAAGTTTTTATTTGAGAGAGATTTTTTCCTCTTTTTATATACATTTTTTTCCTCTAGGGCTGTGCTTAAGAGTAAAACTTCAGCGATGTTTACCATTTAAACATAAGGTATGCATTTGTTTTGCTTTTAACCTATTAAAGGCTCCCCGAGACGAT
16640	cassettecomb		50	112	162	10.9984	11.6138	-0.4	-5.6	-1.7	-0.7	-2	0	-0.1		0.1625												94	0.643836	ATGGGGTTCGGTATGCGCGTTATGCATATGACTAGTCTTGACGTCAAATAAAGACTAAGTTTTTATTTGAGAGAGATTTTTTCCTCTTTTTATATACATTTTTTTCCTCTAGGGCTGTGCTTAAGAGTAAAACTTCAGCGATGTTTACCATTTAAACATAAGGTAAGTATTCTATTATAAATATGAGAGTATAAGGCTCCCCGAGACGAT
16641	cassettecomb		50	112	162	10.9984	11.6138	-0.4	-5.6	-1.7	-0.7	-2	0	0	-2.25873	0.166205												405	0.649038	ATGGGGTTCGGTATGCGCAAACCGGCGACAACTAGTCTTGACGTCAAATAAAGACTAAGTTTTTATTTGAGAGAGATTTTTTCCTCTTTTTATATACATTTTTTTCCTCTAGGGCTGTGCTTAAGAGTAAAACTTCAGCGATGTTTACCATTTAAACATAAGGTAAGTCAGAAACACTAGCCTATAACCTCGAAGGCTCCCCGAGACGAT
16642	cassettecomb		50	112	162	8.92197	11.6138	-0.4	-5.6	-1.7	-0.7	-2	-1	0	-7.65821	0												406	0.631415	ATGGGGTTCGGTATGCGCTTCGGACTTCTTACTAGTCTTGACGTCAAATAAAGACTAAGTTTTTATTTGAGAGAGATTTTTTCCTCTTTTTATATACATTTTTTTCCTCTAGGGCTGTGCTTAAGAGTAAAACTTCAGCGATGTTTACCATTTAAACATAAGGTAACATCCATTTTGTTATTTTTGAGatttAAGGCTCCCCGAGACGAT
16643	cassettecomb		50	112	162	10.2844	9.98609	0	0	0	-0.1	-6.2	-2.4	-6.5	-0.443366	0.41712												833	0.683908	ATGGGGTTCGGTATGCGCTCCTTTCTATTCACTAGTCTTGACGTCAAATAAAGACTAAGTTTTTATTTGAGAGAGATTTTTTCCTCTTTTTATATACATTTTTTTCCTCTAGAAATCATCACAGAAGGAAAAAGGAAAAAGTCATCTTCTGATTTATCGGAGGTAAGGCTGCTGTCTGGTCTGAGGGCTCATAAGGCTCCCCGAGACGAT
16644	cassettecomb		50	112	162	10.0647	9.98609	0	0	0	-0.1	-6.2	-0.2	0	3.43167	0.918239												731	0.666363	ATGGGGTTCGGTATGCGCTTCCGTTTCATCACTAGTCTTGACGTCAAATAAAGACTAAGTTTTTATTTGAGAGAGATTTTTTCCTCTTTTTATATACATTTTTTTCCTCTAGAAATCATCACAGAAGGAAAAAGGAAAAAGTCATCTTCTGATTTATCGGAGGTAAGAAAGATGTATTTTTGTTGTTGTTGTAAGGCTCCCCGAGACGAT
16645	cassettecomb		50	112	162	9.1223	9.98609	0	0	0	-0.1	-6.2	0	-1.9	-2.65208	0.122302												153	0.62449	ATGGGGTTCGGTATGCGCACTTCGATGAAGACTAGTCTTGACGTCAAATAAAGACTAAGTTTTTATTTGAGAGAGATTTTTTCCTCTTTTTATATACATTTTTTTCCTCTAGAAATCATCACAGAAGGAAAAAGGAAAAAGTCATCTTCTGATTTATCGGAGGTATGCATTTGTTTTGCTTTTAACCTATTAAAGGCTCCCCGAGACGAT
16646	cassettecomb		50	112	162	11.0785	9.98609	0	0	0	-0.1	-6.2	-0.4	-0.1	3.45943	0.896341												192	0.625407	ATGGGGTTCGGTATGCGCCTGCCGGCCGAAACTAGTCTTGACGTCAAATAAAGACTAAGTTTTTATTTGAGAGAGATTTTTTCCTCTTTTTATATACATTTTTTTCCTCTAGAAATCATCACAGAAGGAAAAAGGAAAAAGTCATCTTCTGATTTATCGGAGGTAAGTATTCTATTATAAATATGAGAGTATAAGGCTCCCCGAGACGAT
16647	cassettecomb		50	112	162	11.0785	9.98609	0	0	0	-0.1	-6.2	-0.3	0	0.162356	0.526466												765	0.662912	ATGGGGTTCGGTATGCGCTCGGGAATTTCAACTAGTCTTGACGTCAAATAAAGACTAAGTTTTTATTTGAGAGAGATTTTTTCCTCTTTTTATATACATTTTTTTCCTCTAGAAATCATCACAGAAGGAAAAAGGAAAAAGTCATCTTCTGATTTATCGGAGGTAAGTCAGAAACACTAGCCTATAACCTCGAAGGCTCCCCGAGACGAT
16648	cassettecomb		50	112	162	8.10213	9.98609	0	0	0	-0.1	-6.2	-2.4	0	-0.836501	0.371394												975	0.687104	ATGGGGTTCGGTATGCGCAAGTTTCTTAGCACTAGTCTTGACGTCAAATAAAGACTAAGTTTTTATTTGAGAGAGATTTTTTCCTCTTTTTATATACATTTTTTTCCTCTAGAAATCATCACAGAAGGAAAAAGGAAAAAGTCATCTTCTGATTTATCGGAGGTAACATCCATTTTGTTATTTTTGAGatttAAGGCTCCCCGAGACGAT
16649	cassettecomb		50	112	162	6.38129	11.9629	0	-1.6	-0.1	-4.9	0	-2.4	-6.5	-7.76818	0												217	0.691083	ATGGGGTTCGGTATGCGCTTCGAACTGAGCACTAGTCTTGACGTCAAATAAAGACTAAGTTTTTATTTGAGAGAGATTTTTTCCTCTTTTTATATACATTTTTTTCCTCTAGGTTTTTATCGTGAAAAATGGATCTATGTCCATAAAGAAAGCACAAAGGAAGTAAGGCTGCTGTCTGGTCTGAGGGCTCATAAGGCTCCCCGAGACGAT
16650	cassettecomb		50	112	162	6.42358	11.9629	0	-1.6	-0.1	-4.9	0	0	0	-7.99718	0												513	0.70467	ATGGGGTTCGGTATGCGCACAATGCGCCGCACTAGTCTTGACGTCAAATAAAGACTAAGTTTTTATTTGAGAGAGATTTTTTCCTCTTTTTATATACATTTTTTTCCTCTAGGTTTTTATCGTGAAAAATGGATCTATGTCCATAAAGAAAGCACAAAGGAAGTAAGAAAGATGTATTTTTGTTGTTGTTGTAAGGCTCCCCGAGACGAT
16651	cassettecomb		50	112	162	4.64875	11.9629	0	-1.6	-0.1	-4.9	0	-0.7	-1.9	-7.6193	0.00503235												1581	0.649815	ATGGGGTTCGGTATGCGCCATTTTAAGACAACTAGTCTTGACGTCAAATAAAGACTAAGTTTTTATTTGAGAGAGATTTTTTCCTCTTTTTATATACATTTTTTTCCTCTAGGTTTTTATCGTGAAAAATGGATCTATGTCCATAAAGAAAGCACAAAGGAAGTATGCATTTGTTTTGCTTTTAACCTATTAAAGGCTCCCCGAGACGAT
16652	cassettecomb		50	112	162	9.81513	11.9629	0	-1.6	-0.1	-4.9	0	-1.1	-0.1	1.13848	0.683562												858	0.672414	ATGGGGTTCGGTATGCGCATTCGACAATGTACTAGTCTTGACGTCAAATAAAGACTAAGTTTTTATTTGAGAGAGATTTTTTCCTCTTTTTATATACATTTTTTTCCTCTAGGTTTTTATCGTGAAAAATGGATCTATGTCCATAAAGAAAGCACAAAGGAAGTAAGTATTCTATTATAAATATGAGAGTATAAGGCTCCCCGAGACGAT
16653	cassettecomb		50	112	162	9.81513	11.9629	0	-1.6	-0.1	-4.9	0	0	0	-5.24031	0.0411765												388	0.694097	ATGGGGTTCGGTATGCGCGGAGAATTGCGTACTAGTCTTGACGTCAAATAAAGACTAAGTTTTTATTTGAGAGAGATTTTTTCCTCTTTTTATATACATTTTTTTCCTCTAGGTTTTTATCGTGAAAAATGGATCTATGTCCATAAAGAAAGCACAAAGGAAGTAAGTCAGAAACACTAGCCTATAACCTCGAAGGCTCCCCGAGACGAT
16654	cassettecomb		50	112	162	1.06116	11.9629	0	-1.6	-0.1	-4.9	0	-1.5	0		0												81	0.627907	ATGGGGTTCGGTATGCGCTTATGTCGCAAGACTAGTCTTGACGTCAAATAAAGACTAAGTTTTTATTTGAGAGAGATTTTTTCCTCTTTTTATATACATTTTTTTCCTCTAGGTTTTTATCGTGAAAAATGGATCTATGTCCATAAAGAAAGCACAAAGGAAGTAACATCCATTTTGTTATTTTTGAGatttAAGGCTCCCCGAGACGAT
16655	cassettecomb		50	112	162	5.19351	12.0608	0	-1.9	0	-0.4	-1.7	-2.4	-6.5	-7.3837	0												166	0.643411	ATGGGGTTCGGTATGCGCAGGACTCTTGTCACTAGTCTTGACGTCAAATAAAGACTAAGTTTTTATTTGAGAGAGATTTTTTCCTCTTTTTATATACATTTTTTTCCTCTAGGTATAGAAAAACATTTTGGAAATTTCTACAGAAAAAGTAAAATTGTTACTGTAAGGCTGCTGTCTGGTCTGAGGGCTCATAAGGCTCCCCGAGACGAT
16656	cassettecomb		50	112	162	4.80041	12.0608	0	-1.9	0	-0.4	-1.7	0	0	-6.80735	0												111	0.689441	ATGGGGTTCGGTATGCGCGTCGGCATTCGTACTAGTCTTGACGTCAAATAAAGACTAAGTTTTTATTTGAGAGAGATTTTTTCCTCTTTTTATATACATTTTTTTCCTCTAGGTATAGAAAAACATTTTGGAAATTTCTACAGAAAAAGTAAAATTGTTACTGTAAGAAAGATGTATTTTTGTTGTTGTTGTAAGGCTCCCCGAGACGAT
16657	cassettecomb		50	112	162	2.08263	12.0608	0	-1.9	0	-0.4	-1.7	-0.3	-1.9		0												46	0.597403	ATGGGGTTCGGTATGCGCCCCGGGGAGGGCACTAGTCTTGACGTCAAATAAAGACTAAGTTTTTATTTGAGAGAGATTTTTTCCTCTTTTTATATACATTTTTTTCCTCTAGGTATAGAAAAACATTTTGGAAATTTCTACAGAAAAAGTAAAATTGTTACTGTATGCATTTGTTTTGCTTTTAACCTATTAAAGGCTCCCCGAGACGAT
16658	cassettecomb		50	112	162	8.59132	12.0608	0	-1.9	0	-0.4	-1.7	0	-0.1	-3.63917	0.075												498	0.608059	ATGGGGTTCGGTATGCGCGTCAACTTACCTACTAGTCTTGACGTCAAATAAAGACTAAGTTTTTATTTGAGAGAGATTTTTTCCTCTTTTTATATACATTTTTTTCCTCTAGGTATAGAAAAACATTTTGGAAATTTCTACAGAAAAAGTAAAATTGTTACTGTAAGTATTCTATTATAAATATGAGAGTATAAGGCTCCCCGAGACGAT
16659	cassettecomb		50	112	162	8.59132	12.0608	0	-1.9	0	-0.4	-1.7	-4.3	0	-7.59246	0												192	0.683274	ATGGGGTTCGGTATGCGCTCTGGTTCTTGTACTAGTCTTGACGTCAAATAAAGACTAAGTTTTTATTTGAGAGAGATTTTTTCCTCTTTTTATATACATTTTTTTCCTCTAGGTATAGAAAAACATTTTGGAAATTTCTACAGAAAAAGTAAAATTGTTACTGTAAGTCAGAAACACTAGCCTATAACCTCGAAGGCTCCCCGAGACGAT
16660	cassettecomb		50	112	162	0.14502	12.0608	0	-1.9	0	-0.4	-1.7	-0.9	0	-10.1923	0												1169	0.69791	ATGGGGTTCGGTATGCGCGGCCCATCCGACACTAGTCTTGACGTCAAATAAAGACTAAGTTTTTATTTGAGAGAGATTTTTTCCTCTTTTTATATACATTTTTTTCCTCTAGGTATAGAAAAACATTTTGGAAATTTCTACAGAAAAAGTAAAATTGTTACTGTAACATCCATTTTGTTATTTTTGAGatttAAGGCTCCCCGAGACGAT
16661	cassettecomb		50	112	162	10.5123	10.9273	-0.1	-2.9	-0.9	-1.5	0	-2.4	-6.5	-5.60585	0.0179775												497	0.681756	ATGGGGTTCGGTATGCGCACTCTTGAGGGAACTAGTCTTGACGTCAAATAAAGACTAAGTTTTTATTTGAGAGAGATTTTTTCCTCTTTTTATATACATTTTTTTCCTCTAGATGACTTACAGGATGTAATAGGGAGAGCTGTCGAGATTGGTGTTAAAAAGGTAAGGCTGCTGTCTGGTCTGAGGGCTCATAAGGCTCCCCGAGACGAT
16662	cassettecomb		50	112	162	10.5671	10.9273	-0.1	-2.9	-0.9	-1.5	0	0	0	-2.10236	0.125424												360	0.611205	ATGGGGTTCGGTATGCGCAATTCACTCGTCACTAGTCTTGACGTCAAATAAAGACTAAGTTTTTATTTGAGAGAGATTTTTTCCTCTTTTTATATACATTTTTTTCCTCTAGATGACTTACAGGATGTAATAGGGAGAGCTGTCGAGATTGGTGTTAAAAAGGTAAGAAAGATGTATTTTTGTTGTTGTTGTAAGGCTCCCCGAGACGAT
16663	cassettecomb		50	112	162	9.54919	10.9273	-0.1	-2.9	-0.9	-1.5	0	0	-1.9	-3.87149	0.0637255												688	0.697062	ATGGGGTTCGGTATGCGCATATGTCGTCGGACTAGTCTTGACGTCAAATAAAGACTAAGTTTTTATTTGAGAGAGATTTTTTCCTCTTTTTATATACATTTTTTTCCTCTAGATGACTTACAGGATGTAATAGGGAGAGCTGTCGAGATTGGTGTTAAAAAGGTATGCATTTGTTTTGCTTTTAACCTATTAAAGGCTCCCCGAGACGAT
16664	cassettecomb		50	112	162	10.9984	10.9273	-0.1	-2.9	-0.9	-1.5	0	0	-0.1														11	0.785714	ATGGGGTTCGGTATGCGCTTTGCGACACCTACTAGTCTTGACGTCAAATAAAGACTAAGTTTTTATTTGAGAGAGATTTTTTCCTCTTTTTATATACATTTTTTTCCTCTAGATGACTTACAGGATGTAATAGGGAGAGCTGTCGAGATTGGTGTTAAAAAGGTAAGTATTCTATTATAAATATGAGAGTATAAGGCTCCCCGAGACGAT
16665	cassettecomb		50	112	162	10.9984	10.9273	-0.1	-2.9	-0.9	-1.5	0	0	0														0	0	ATGGGGTTCGGTATGCGCCATAATTATCGTACTAGTCTTGACGTCAAATAAAGACTAAGTTTTTATTTGAGAGAGATTTTTTCCTCTTTTTATATACATTTTTTTCCTCTAGATGACTTACAGGATGTAATAGGGAGAGCTGTCGAGATTGGTGTTAAAAAGGTAAGTCAGAAACACTAGCCTATAACCTCGAAGGCTCCCCGAGACGAT
16666	cassettecomb		50	112	162	8.92197	10.9273	-0.1	-2.9	-0.9	-1.5	0	-1.7	0	-5.96845	0.0163447												827	0.682343	ATGGGGTTCGGTATGCGCTGCCGCGCTCTCACTAGTCTTGACGTCAAATAAAGACTAAGTTTTTATTTGAGAGAGATTTTTTCCTCTTTTTATATACATTTTTTTCCTCTAGATGACTTACAGGATGTAATAGGGAGAGCTGTCGAGATTGGTGTTAAAAAGGTAACATCCATTTTGTTATTTTTGAGatttAAGGCTCCCCGAGACGAT
16667	cassettecomb		50	112	162	10.2844	11.756	-1.9	-1	0	0	0	-2.9	-6.5	0.459432	0.598726												171	0.642857	ATGGGGTTCGGTATGCGCCTACTTTCCACCACTAGTCTTGACGTCTATGCTTTTTCAAGAACCAATAAGAAGCAATAAAGAGATAATTGGAGGTGTGATTTTCCCTCCACAGGAAATAGACAGACGGTTGGAAAAAAAACTGAAGATCACACAAAAAGAGAGGTAAGGCTGCTGTCTGGTCTGAGGGCTCATAAGGCTCCCCGAGACGAT
16668	cassettecomb		50	112	162	10.0647	11.756	-1.9	-1	0	0	0	0	0	3.34341	0.904												446	0.469474	ATGGGGTTCGGTATGCGCACAAACACCTTTACTAGTCTTGACGTCTATGCTTTTTCAAGAACCAATAAGAAGCAATAAAGAGATAATTGGAGGTGTGATTTTCCCTCCACAGGAAATAGACAGACGGTTGGAAAAAAAACTGAAGATCACACAAAAAGAGAGGTAAGAAAGATGTATTTTTGTTGTTGTTGTAAGGCTCCCCGAGACGAT
16669	cassettecomb		50	112	162	9.1223	11.756	-1.9	-1	0	0	0	-0.5	-1.9	1.96175	0.808989												421	0.636914	ATGGGGTTCGGTATGCGCCGCAAAGGAAAAACTAGTCTTGACGTCTATGCTTTTTCAAGAACCAATAAGAAGCAATAAAGAGATAATTGGAGGTGTGATTTTCCCTCCACAGGAAATAGACAGACGGTTGGAAAAAAAACTGAAGATCACACAAAAAGAGAGGTATGCATTTGTTTTGCTTTTAACCTATTAAAGGCTCCCCGAGACGAT
16670	cassettecomb		50	112	162	11.0785	11.756	-1.9	-1	0	0	0	-0.7	-0.1	3.69249	0.931034												195	0.623003	ATGGGGTTCGGTATGCGCAACCGATCTAAGACTAGTCTTGACGTCTATGCTTTTTCAAGAACCAATAAGAAGCAATAAAGAGATAATTGGAGGTGTGATTTTCCCTCCACAGGAAATAGACAGACGGTTGGAAAAAAAACTGAAGATCACACAAAAAGAGAGGTAAGTATTCTATTATAAATATGAGAGTATAAGGCTCCCCGAGACGAT
16671	cassettecomb		50	112	162	11.0785	11.756	-1.9	-1	0	0	0	0	0	1.37647	0.723343												392	0.611544	ATGGGGTTCGGTATGCGCGCTGGTCGAAGCACTAGTCTTGACGTCTATGCTTTTTCAAGAACCAATAAGAAGCAATAAAGAGATAATTGGAGGTGTGATTTTCCCTCCACAGGAAATAGACAGACGGTTGGAAAAAAAACTGAAGATCACACAAAAAGAGAGGTAAGTCAGAAACACTAGCCTATAACCTCGAAGGCTCCCCGAGACGAT
16672	cassettecomb		50	112	162	8.10213	11.756	-1.9	-1	0	0	0	-2	0	0.866733	0.619863												336	0.608696	ATGGGGTTCGGTATGCGCTTGAAAATTTCTACTAGTCTTGACGTCTATGCTTTTTCAAGAACCAATAAGAAGCAATAAAGAGATAATTGGAGGTGTGATTTTCCCTCCACAGGAAATAGACAGACGGTTGGAAAAAAAACTGAAGATCACACAAAAAGAGAGGTAACATCCATTTTGTTATTTTTGAGatttAAGGCTCCCCGAGACGAT
16673	cassettecomb		50	112	162	10.5123	11.7089	-3.7	-2.1	-1.7	-0.7	-2	-2.4	-6.5	-3.37209	0.0818898												738	0.738739	ATGGGGTTCGGTATGCGCCGCTGCACGCCCACTAGTCTTGACGTCTATGCTTTTTCAAGAACCAATAAGAAGCAATAAAGAGATAATTGGAGGTGTGATTTTCCCTCCACAGGGCTGTGCTTAAGAGTAAAACTTCAGCGATGTTTACCATTTAAACATAAGGTAAGGCTGCTGTCTGGTCTGAGGGCTCATAAGGCTCCCCGAGACGAT
16674	cassettecomb		50	112	162	10.5671	11.7089	-3.7	-2.1	-1.7	-0.7	-2	0	0	-0.290103	0.433255												489	0.663501	ATGGGGTTCGGTATGCGCAAAGAATATGCGACTAGTCTTGACGTCTATGCTTTTTCAAGAACCAATAAGAAGCAATAAAGAGATAATTGGAGGTGTGATTTTCCCTCCACAGGGCTGTGCTTAAGAGTAAAACTTCAGCGATGTTTACCATTTAAACATAAGGTAAGAAAGATGTATTTTTGTTGTTGTTGTAAGGCTCCCCGAGACGAT
16675	cassettecomb		50	112	162	9.54919	11.7089	-3.7	-2.1	-1.7	-0.7	-2	-0.1	-1.9	-3.7412	0.0611285												1466	0.661552	ATGGGGTTCGGTATGCGCCTTACACACCTCACTAGTCTTGACGTCTATGCTTTTTCAAGAACCAATAAGAAGCAATAAAGAGATAATTGGAGGTGTGATTTTCCCTCCACAGGGCTGTGCTTAAGAGTAAAACTTCAGCGATGTTTACCATTTAAACATAAGGTATGCATTTGTTTTGCTTTTAACCTATTAAAGGCTCCCCGAGACGAT
16676	cassettecomb		50	112	162	10.9984	11.7089	-3.7	-2.1	-1.7	-0.7	-2	0	-0.1	-1.24686	0.377193												479	0.715994	ATGGGGTTCGGTATGCGCAGCTTTATTGACACTAGTCTTGACGTCTATGCTTTTTCAAGAACCAATAAGAAGCAATAAAGAGATAATTGGAGGTGTGATTTTCCCTCCACAGGGCTGTGCTTAAGAGTAAAACTTCAGCGATGTTTACCATTTAAACATAAGGTAAGTATTCTATTATAAATATGAGAGTATAAGGCTCCCCGAGACGAT
16677	cassettecomb		50	112	162	10.9984	11.7089	-3.7	-2.1	-1.7	-0.7	-2	0	0	-1.89271	0.204918												707	0.682432	ATGGGGTTCGGTATGCGCATGAGTCAACCCACTAGTCTTGACGTCTATGCTTTTTCAAGAACCAATAAGAAGCAATAAAGAGATAATTGGAGGTGTGATTTTCCCTCCACAGGGCTGTGCTTAAGAGTAAAACTTCAGCGATGTTTACCATTTAAACATAAGGTAAGTCAGAAACACTAGCCTATAACCTCGAAGGCTCCCCGAGACGAT
16678	cassettecomb		50	112	162	8.92197	11.7089	-3.7	-2.1	-1.7	-0.7	-2	-1	0	-5.68717	0.00240674												1103	0.685093	ATGGGGTTCGGTATGCGCCCTCTTTACCTCACTAGTCTTGACGTCTATGCTTTTTCAAGAACCAATAAGAAGCAATAAAGAGATAATTGGAGGTGTGATTTTCCCTCCACAGGGCTGTGCTTAAGAGTAAAACTTCAGCGATGTTTACCATTTAAACATAAGGTAACATCCATTTTGTTATTTTTGAGatttAAGGCTCCCCGAGACGAT
16679	cassettecomb		50	112	162	10.2844	10.7692	-1.9	0	0	-0.1	-6.2	-2.4	-6.5	1.04775	0.680321												1276	0.704583	ATGGGGTTCGGTATGCGCAACGCGACCCACACTAGTCTTGACGTCTATGCTTTTTCAAGAACCAATAAGAAGCAATAAAGAGATAATTGGAGGTGTGATTTTCCCTCCACAGAAATCATCACAGAAGGAAAAAGGAAAAAGTCATCTTCTGATTTATCGGAGGTAAGGCTGCTGTCTGGTCTGAGGGCTCATAAGGCTCCCCGAGACGAT
16680	cassettecomb		50	112	162	10.0647	10.7692	-1.9	0	0	-0.1	-6.2	-0.2	0	3.15317	0.895706												762	0.652397	ATGGGGTTCGGTATGCGCGTCATGGAATGCACTAGTCTTGACGTCTATGCTTTTTCAAGAACCAATAAGAAGCAATAAAGAGATAATTGGAGGTGTGATTTTCCCTCCACAGAAATCATCACAGAAGGAAAAAGGAAAAAGTCATCTTCTGATTTATCGGAGGTAAGAAAGATGTATTTTTGTTGTTGTTGTAAGGCTCCCCGAGACGAT
16681	cassettecomb		50	112	162	9.1223	10.7692	-1.9	0	0	-0.1	-6.2	0	-1.9	2.54212	0.847029												894	0.708399	ATGGGGTTCGGTATGCGCAGCCTGCGCCGGACTAGTCTTGACGTCTATGCTTTTTCAAGAACCAATAAGAAGCAATAAAGAGATAATTGGAGGTGTGATTTTCCCTCCACAGAAATCATCACAGAAGGAAAAAGGAAAAAGTCATCTTCTGATTTATCGGAGGTATGCATTTGTTTTGCTTTTAACCTATTAAAGGCTCCCCGAGACGAT
16682	cassettecomb		50	112	162	11.0785	10.7692	-1.9	0	0	-0.1	-6.2	-0.4	-0.1	1.2857	0.709333												1303	0.702426	ATGGGGTTCGGTATGCGCACAATCGTTCGTACTAGTCTTGACGTCTATGCTTTTTCAAGAACCAATAAGAAGCAATAAAGAGATAATTGGAGGTGTGATTTTCCCTCCACAGAAATCATCACAGAAGGAAAAAGGAAAAAGTCATCTTCTGATTTATCGGAGGTAAGTATTCTATTATAAATATGAGAGTATAAGGCTCCCCGAGACGAT
16683	cassettecomb		50	112	162	11.0785	10.7692	-1.9	0	0	-0.1	-6.2	-0.3	0	3.42681	0.909968												717	0.680266	ATGGGGTTCGGTATGCGCTGGGTTCATTTGACTAGTCTTGACGTCTATGCTTTTTCAAGAACCAATAAGAAGCAATAAAGAGATAATTGGAGGTGTGATTTTCCCTCCACAGAAATCATCACAGAAGGAAAAAGGAAAAAGTCATCTTCTGATTTATCGGAGGTAAGTCAGAAACACTAGCCTATAACCTCGAAGGCTCCCCGAGACGAT
16684	cassettecomb		50	112	162	8.10213	10.7692	-1.9	0	0	-0.1	-6.2	-2.4	0	0.782112	0.620253												1232	0.688268	ATGGGGTTCGGTATGCGCCTGAGAGGCCTGACTAGTCTTGACGTCTATGCTTTTTCAAGAACCAATAAGAAGCAATAAAGAGATAATTGGAGGTGTGATTTTCCCTCCACAGAAATCATCACAGAAGGAAAAAGGAAAAAGTCATCTTCTGATTTATCGGAGGTAACATCCATTTTGTTATTTTTGAGatttAAGGCTCCCCGAGACGAT
16685	cassettecomb		50	112	162	6.38129	11.9639	-1.9	-2.6	-0.1	-4.9	0	-2.4	-6.5	-9.39553	0.000852515												1349	0.690026	ATGGGGTTCGGTATGCGCAATGTTAAACGCACTAGTCTTGACGTCTATGCTTTTTCAAGAACCAATAAGAAGCAATAAAGAGATAATTGGAGGTGTGATTTTCCCTCCACAGGTTTTTATCGTGAAAAATGGATCTATGTCCATAAAGAAAGCACAAAGGAAGTAAGGCTGCTGTCTGGTCTGAGGGCTCATAAGGCTCCCCGAGACGAT
16686	cassettecomb		50	112	162	6.42358	11.9639	-1.9	-2.6	-0.1	-4.9	0	0	0	-6.0836	0.0118168												757	0.683213	ATGGGGTTCGGTATGCGCTCGCCCTACTTAACTAGTCTTGACGTCTATGCTTTTTCAAGAACCAATAAGAAGCAATAAAGAGATAATTGGAGGTGTGATTTTCCCTCCACAGGTTTTTATCGTGAAAAATGGATCTATGTCCATAAAGAAAGCACAAAGGAAGTAAGAAAGATGTATTTTTGTTGTTGTTGTAAGGCTCCCCGAGACGAT
16687	cassettecomb		50	112	162	4.64875	11.9639	-1.9	-2.6	-0.1	-4.9	0	-0.7	-1.9	-7.58389	0.00353982												1350	0.651544	ATGGGGTTCGGTATGCGCGTTCGGAGCGTTACTAGTCTTGACGTCTATGCTTTTTCAAGAACCAATAAGAAGCAATAAAGAGATAATTGGAGGTGTGATTTTCCCTCCACAGGTTTTTATCGTGAAAAATGGATCTATGTCCATAAAGAAAGCACAAAGGAAGTATGCATTTGTTTTGCTTTTAACCTATTAAAGGCTCCCCGAGACGAT
16688	cassettecomb		50	112	162	9.81513	11.9639	-1.9	-2.6	-0.1	-4.9	0	-1.1	-0.1	1.45384	0.626582												703	0.682524	ATGGGGTTCGGTATGCGCTTTGACCTATCAACTAGTCTTGACGTCTATGCTTTTTCAAGAACCAATAAGAAGCAATAAAGAGATAATTGGAGGTGTGATTTTCCCTCCACAGGTTTTTATCGTGAAAAATGGATCTATGTCCATAAAGAAAGCACAAAGGAAGTAAGTATTCTATTATAAATATGAGAGTATAAGGCTCCCCGAGACGAT
16689	cassettecomb		50	112	162	9.81513	11.9639	-1.9	-2.6	-0.1	-4.9	0	0	0	-6.00205	0.0143369												716	0.699219	ATGGGGTTCGGTATGCGCATCAACGCACCCACTAGTCTTGACGTCTATGCTTTTTCAAGAACCAATAAGAAGCAATAAAGAGATAATTGGAGGTGTGATTTTCCCTCCACAGGTTTTTATCGTGAAAAATGGATCTATGTCCATAAAGAAAGCACAAAGGAAGTAAGTCAGAAACACTAGCCTATAACCTCGAAGGCTCCCCGAGACGAT
16690	cassettecomb		50	112	162	1.06116	11.9639	-1.9	-2.6	-0.1	-4.9	0	-1.5	0	-8.45533	0												350	0.671785	ATGGGGTTCGGTATGCGCGATCTAGGGAACACTAGTCTTGACGTCTATGCTTTTTCAAGAACCAATAAGAAGCAATAAAGAGATAATTGGAGGTGTGATTTTCCCTCCACAGGTTTTTATCGTGAAAAATGGATCTATGTCCATAAAGAAAGCACAAAGGAAGTAACATCCATTTTGTTATTTTTGAGatttAAGGCTCCCCGAGACGAT
16691	cassettecomb		50	112	162	5.19351	12.2468	-1.9	-0.5	0	-0.4	-1.7	-2.4	-6.5	-10.0182	0												1036	0.686093	ATGGGGTTCGGTATGCGCAGCGCGAAGTCCACTAGTCTTGACGTCTATGCTTTTTCAAGAACCAATAAGAAGCAATAAAGAGATAATTGGAGGTGTGATTTTCCCTCCACAGGTATAGAAAAACATTTTGGAAATTTCTACAGAAAAAGTAAAATTGTTACTGTAAGGCTGCTGTCTGGTCTGAGGGCTCATAAGGCTCCCCGAGACGAT
16692	cassettecomb		50	112	162	4.80041	12.2468	-1.9	-0.5	0	-0.4	-1.7	0	0	-8.73132	0												424	0.689431	ATGGGGTTCGGTATGCGCTATTTGGACCGCACTAGTCTTGACGTCTATGCTTTTTCAAGAACCAATAAGAAGCAATAAAGAGATAATTGGAGGTGTGATTTTCCCTCCACAGGTATAGAAAAACATTTTGGAAATTTCTACAGAAAAAGTAAAATTGTTACTGTAAGAAAGATGTATTTTTGTTGTTGTTGTAAGGCTCCCCGAGACGAT
16693	cassettecomb		50	112	162	2.08263	12.2468	-1.9	-0.5	0	-0.4	-1.7	-0.3	-1.9	-9.03067	0												522	0.67268	ATGGGGTTCGGTATGCGCAAGCCACACCCAACTAGTCTTGACGTCTATGCTTTTTCAAGAACCAATAAGAAGCAATAAAGAGATAATTGGAGGTGTGATTTTCCCTCCACAGGTATAGAAAAACATTTTGGAAATTTCTACAGAAAAAGTAAAATTGTTACTGTATGCATTTGTTTTGCTTTTAACCTATTAAAGGCTCCCCGAGACGAT
16694	cassettecomb		50	112	162	8.59132	12.2468	-1.9	-0.5	0	-0.4	-1.7	0	-0.1	-1.94241	0.190381												557	0.542356	ATGGGGTTCGGTATGCGCATCCTGACATTCACTAGTCTTGACGTCTATGCTTTTTCAAGAACCAATAAGAAGCAATAAAGAGATAATTGGAGGTGTGATTTTCCCTCCACAGGTATAGAAAAACATTTTGGAAATTTCTACAGAAAAAGTAAAATTGTTACTGTAAGTATTCTATTATAAATATGAGAGTATAAGGCTCCCCGAGACGAT
16695	cassettecomb		50	112	162	8.59132	12.2468	-1.9	-0.5	0	-0.4	-1.7	-4.3	0	-9.35975	0												656	0.684046	ATGGGGTTCGGTATGCGCCTTTGGCCCGAAACTAGTCTTGACGTCTATGCTTTTTCAAGAACCAATAAGAAGCAATAAAGAGATAATTGGAGGTGTGATTTTCCCTCCACAGGTATAGAAAAACATTTTGGAAATTTCTACAGAAAAAGTAAAATTGTTACTGTAAGTCAGAAACACTAGCCTATAACCTCGAAGGCTCCCCGAGACGAT
16696	cassettecomb		50	112	162	0.14502	12.2468	-1.9	-0.5	0	-0.4	-1.7	-0.9	0	-9.61287	0												782	0.681185	ATGGGGTTCGGTATGCGCTTAACCTATCTAACTAGTCTTGACGTCTATGCTTTTTCAAGAACCAATAAGAAGCAATAAAGAGATAATTGGAGGTGTGATTTTCCCTCCACAGGTATAGAAAAACATTTTGGAAATTTCTACAGAAAAAGTAAAATTGTTACTGTAACATCCATTTTGTTATTTTTGAGatttAAGGCTCCCCGAGACGAT
16697	cassettecomb		50	112	162	10.5123	11.863	-1.9	-0.6	-0.9	-1.5	0	-2.4	-6.5	-4.01043	0.0435881												1917	0.687836	ATGGGGTTCGGTATGCGCGCACTAGCTCGAACTAGTCTTGACGTCTATGCTTTTTCAAGAACCAATAAGAAGCAATAAAGAGATAATTGGAGGTGTGATTTTCCCTCCACAGATGACTTACAGGATGTAATAGGGAGAGCTGTCGAGATTGGTGTTAAAAAGGTAAGGCTGCTGTCTGGTCTGAGGGCTCATAAGGCTCCCCGAGACGAT
16698	cassettecomb		50	112	162	10.5671	11.863	-1.9	-0.6	-0.9	-1.5	0	0	0	0.251902	0.536264												1045	0.64546	ATGGGGTTCGGTATGCGCAATAGCTCTATTACTAGTCTTGACGTCTATGCTTTTTCAAGAACCAATAAGAAGCAATAAAGAGATAATTGGAGGTGTGATTTTCCCTCCACAGATGACTTACAGGATGTAATAGGGAGAGCTGTCGAGATTGGTGTTAAAAAGGTAAGAAAGATGTATTTTTGTTGTTGTTGTAAGGCTCCCCGAGACGAT
16699	cassettecomb		50	112	162	9.54919	11.863	-1.9	-0.6	-0.9	-1.5	0	0	-1.9	-2.24961	0.156322												518	0.659033	ATGGGGTTCGGTATGCGCCGTCTAGGAGACACTAGTCTTGACGTCTATGCTTTTTCAAGAACCAATAAGAAGCAATAAAGAGATAATTGGAGGTGTGATTTTCCCTCCACAGATGACTTACAGGATGTAATAGGGAGAGCTGTCGAGATTGGTGTTAAAAAGGTATGCATTTGTTTTGCTTTTAACCTATTAAAGGCTCCCCGAGACGAT
16700	cassettecomb		50	112	162	10.9984	11.863	-1.9	-0.6	-0.9	-1.5	0	0	-0.1	-1.34861	0.434211												266	0.716981	ATGGGGTTCGGTATGCGCAACGGCTGGAACACTAGTCTTGACGTCTATGCTTTTTCAAGAACCAATAAGAAGCAATAAAGAGATAATTGGAGGTGTGATTTTCCCTCCACAGATGACTTACAGGATGTAATAGGGAGAGCTGTCGAGATTGGTGTTAAAAAGGTAAGTATTCTATTATAAATATGAGAGTATAAGGCTCCCCGAGACGAT
16701	cassettecomb		50	112	162	10.9984	11.863	-1.9	-0.6	-0.9	-1.5	0	0	0	-1.85415	0.18638												300	0.675676	ATGGGGTTCGGTATGCGCGAGGTCTCCATTACTAGTCTTGACGTCTATGCTTTTTCAAGAACCAATAAGAAGCAATAAAGAGATAATTGGAGGTGTGATTTTCCCTCCACAGATGACTTACAGGATGTAATAGGGAGAGCTGTCGAGATTGGTGTTAAAAAGGTAAGTCAGAAACACTAGCCTATAACCTCGAAGGCTCCCCGAGACGAT
16702	cassettecomb		50	112	162	8.92197	11.863	-1.9	-0.6	-0.9	-1.5	0	-1.7	0	-4.20436	0.0505051												447	0.648766	ATGGGGTTCGGTATGCGCGTTAGTTTCCAAACTAGTCTTGACGTCTATGCTTTTTCAAGAACCAATAAGAAGCAATAAAGAGATAATTGGAGGTGTGATTTTCCCTCCACAGATGACTTACAGGATGTAATAGGGAGAGCTGTCGAGATTGGTGTTAAAAAGGTAACATCCATTTTGTTATTTTTGAGatttAAGGCTCCCCGAGACGAT
16703	cassettecomb		50	112	162	10.2844	8.85056	-0.8	-0.5	0	0	0	-2.9	-6.5	2.67592	0.875												776	0.499678	ATGGGGTTCGGTATGCGCGCGAGAACAAGGACTAGTCTTGACGTCTTTGTCAAACTGTTTATCTCATTTAGATGTTAAACGATAATTTTTACCACGTCTTTGGTTTTTGTAGGAAATAGACAGACGGTTGGAAAAAAAACTGAAGATCACACAAAAAGAGAGGTAAGGCTGCTGTCTGGTCTGAGGGCTCATAAGGCTCCCCGAGACGAT
16704	cassettecomb		50	112	162	10.0647	8.85056	-0.8	-0.5	0	0	0	0	0	-1.7649	0.316294												585	0.664018	ATGGGGTTCGGTATGCGCGGCGCGACCTGGACTAGTCTTGACGTCTTTGTCAAACTGTTTATCTCATTTAGATGTTAAACGATAATTTTTACCACGTCTTTGGTTTTTGTAGGAAATAGACAGACGGTTGGAAAAAAAACTGAAGATCACACAAAAAGAGAGGTAAGAAAGATGTATTTTTGTTGTTGTTGTAAGGCTCCCCGAGACGAT
16705	cassettecomb		50	112	162	9.1223	8.85056	-0.8	-0.5	0	0	0	-0.5	-1.9	4.84688	0.95614												268	0.678481	ATGGGGTTCGGTATGCGCATCTTAAGACGGACTAGTCTTGACGTCTTTGTCAAACTGTTTATCTCATTTAGATGTTAAACGATAATTTTTACCACGTCTTTGGTTTTTGTAGGAAATAGACAGACGGTTGGAAAAAAAACTGAAGATCACACAAAAAGAGAGGTATGCATTTGTTTTGCTTTTAACCTATTAAAGGCTCCCCGAGACGAT
16706	cassettecomb		50	112	162	11.0785	8.85056	-0.8	-0.5	0	0	0	-0.7	-0.1		0.75												85	0.594406	ATGGGGTTCGGTATGCGCCACTACAACGCAACTAGTCTTGACGTCTTTGTCAAACTGTTTATCTCATTTAGATGTTAAACGATAATTTTTACCACGTCTTTGGTTTTTGTAGGAAATAGACAGACGGTTGGAAAAAAAACTGAAGATCACACAAAAAGAGAGGTAAGTATTCTATTATAAATATGAGAGTATAAGGCTCCCCGAGACGAT
16707	cassettecomb		50	112	162	11.0785	8.85056	-0.8	-0.5	0	0	0	0	0		0.952381												24	0.510638	ATGGGGTTCGGTATGCGCCAAAATAATCTGACTAGTCTTGACGTCTTTGTCAAACTGTTTATCTCATTTAGATGTTAAACGATAATTTTTACCACGTCTTTGGTTTTTGTAGGAAATAGACAGACGGTTGGAAAAAAAACTGAAGATCACACAAAAAGAGAGGTAAGTCAGAAACACTAGCCTATAACCTCGAAGGCTCCCCGAGACGAT
16708	cassettecomb		50	112	162	8.10213	8.85056	-0.8	-0.5	0	0	0	-2	0	3.66297	0.933824												164	0.645669	ATGGGGTTCGGTATGCGCAACGGTTTTAGCACTAGTCTTGACGTCTTTGTCAAACTGTTTATCTCATTTAGATGTTAAACGATAATTTTTACCACGTCTTTGGTTTTTGTAGGAAATAGACAGACGGTTGGAAAAAAAACTGAAGATCACACAAAAAGAGAGGTAACATCCATTTTGTTATTTTTGAGatttAAGGCTCCCCGAGACGAT
16709	cassettecomb		50	112	162	10.5123	8.38976	-1.4	-1.1	-1.7	-0.7	-2	-2.4	-6.5	-2.6837	0.135593												297	0.710526	ATGGGGTTCGGTATGCGCCGGCCCCACGCAACTAGTCTTGACGTCTTTGTCAAACTGTTTATCTCATTTAGATGTTAAACGATAATTTTTACCACGTCTTTGGTTTTTGTAGGGCTGTGCTTAAGAGTAAAACTTCAGCGATGTTTACCATTTAAACATAAGGTAAGGCTGCTGTCTGGTCTGAGGGCTCATAAGGCTCCCCGAGACGAT
16710	cassettecomb		50	112	162	10.5671	8.38976	-1.4	-1.1	-1.7	-0.7	-2	0	0	2.10852	0.854701												425	0.675676	ATGGGGTTCGGTATGCGCACGGCTACGGACACTAGTCTTGACGTCTTTGTCAAACTGTTTATCTCATTTAGATGTTAAACGATAATTTTTACCACGTCTTTGGTTTTTGTAGGGCTGTGCTTAAGAGTAAAACTTCAGCGATGTTTACCATTTAAACATAAGGTAAGAAAGATGTATTTTTGTTGTTGTTGTAAGGCTCCCCGAGACGAT
16711	cassettecomb		50	112	162	9.54919	8.38976	-1.4	-1.1	-1.7	-0.7	-2	-0.1	-1.9	-1.13871	0.304422												698	0.673745	ATGGGGTTCGGTATGCGCGCGACCCACCCCACTAGTCTTGACGTCTTTGTCAAACTGTTTATCTCATTTAGATGTTAAACGATAATTTTTACCACGTCTTTGGTTTTTGTAGGGCTGTGCTTAAGAGTAAAACTTCAGCGATGTTTACCATTTAAACATAAGGTATGCATTTGTTTTGCTTTTAACCTATTAAAGGCTCCCCGAGACGAT
16712	cassettecomb		50	112	162	10.9984	8.38976	-1.4	-1.1	-1.7	-0.7	-2	0	-0.1	0.30895	0.542914												600	0.737101	ATGGGGTTCGGTATGCGCCTTACTCCAACAACTAGTCTTGACGTCTTTGTCAAACTGTTTATCTCATTTAGATGTTAAACGATAATTTTTACCACGTCTTTGGTTTTTGTAGGGCTGTGCTTAAGAGTAAAACTTCAGCGATGTTTACCATTTAAACATAAGGTAAGTATTCTATTATAAATATGAGAGTATAAGGCTCCCCGAGACGAT
16713	cassettecomb		50	112	162	10.9984	8.38976	-1.4	-1.1	-1.7	-0.7	-2	0	0	-0.36257	0.466667												144	0.669767	ATGGGGTTCGGTATGCGCCTTGCGATCAAGACTAGTCTTGACGTCTTTGTCAAACTGTTTATCTCATTTAGATGTTAAACGATAATTTTTACCACGTCTTTGGTTTTTGTAGGGCTGTGCTTAAGAGTAAAACTTCAGCGATGTTTACCATTTAAACATAAGGTAAGTCAGAAACACTAGCCTATAACCTCGAAGGCTCCCCGAGACGAT
16714	cassettecomb		50	112	162	8.92197	8.38976	-1.4	-1.1	-1.7	-0.7	-2	-1	0		0.0120482												91	0.627586	ATGGGGTTCGGTATGCGCCCCCATGCGGATACTAGTCTTGACGTCTTTGTCAAACTGTTTATCTCATTTAGATGTTAAACGATAATTTTTACCACGTCTTTGGTTTTTGTAGGGCTGTGCTTAAGAGTAAAACTTCAGCGATGTTTACCATTTAAACATAAGGTAACATCCATTTTGTTATTTTTGAGatttAAGGCTCCCCGAGACGAT
16715	cassettecomb		50	112	162	10.2844	7.6397	-0.8	-2.9	0	-0.1	-6.2	-2.4	-6.5	3.39055	0.902314												448	0.703297	ATGGGGTTCGGTATGCGCGCTAGATCTGAGACTAGTCTTGACGTCTTTGTCAAACTGTTTATCTCATTTAGATGTTAAACGATAATTTTTACCACGTCTTTGGTTTTTGTAGAAATCATCACAGAAGGAAAAAGGAAAAAGTCATCTTCTGATTTATCGGAGGTAAGGCTGCTGTCTGGTCTGAGGGCTCATAAGGCTCCCCGAGACGAT
16716	cassettecomb		50	112	162	10.0647	7.6397	-0.8	-2.9	0	-0.1	-6.2	-0.2	0	4.22356	0.962466												433	0.623919	ATGGGGTTCGGTATGCGCATCACTATTACTACTAGTCTTGACGTCTTTGTCAAACTGTTTATCTCATTTAGATGTTAAACGATAATTTTTACCACGTCTTTGGTTTTTGTAGAAATCATCACAGAAGGAAAAAGGAAAAAGTCATCTTCTGATTTATCGGAGGTAAGAAAGATGTATTTTTGTTGTTGTTGTAAGGCTCCCCGAGACGAT
16717	cassettecomb		50	112	162	9.1223	7.6397	-0.8	-2.9	0	-0.1	-6.2	0	-1.9	3.73697	0.933333												344	0.709278	ATGGGGTTCGGTATGCGCGGAACGGCGGGAACTAGTCTTGACGTCTTTGTCAAACTGTTTATCTCATTTAGATGTTAAACGATAATTTTTACCACGTCTTTGGTTTTTGTAGAAATCATCACAGAAGGAAAAAGGAAAAAGTCATCTTCTGATTTATCGGAGGTATGCATTTGTTTTGCTTTTAACCTATTAAAGGCTCCCCGAGACGAT
16718	cassettecomb		50	112	162	11.0785	7.6397	-0.8	-2.9	0	-0.1	-6.2	-0.4	-0.1	4.72048	0.96087												301	0.674888	ATGGGGTTCGGTATGCGCACCGAGTTCTTTACTAGTCTTGACGTCTTTGTCAAACTGTTTATCTCATTTAGATGTTAAACGATAATTTTTACCACGTCTTTGGTTTTTGTAGAAATCATCACAGAAGGAAAAAGGAAAAAGTCATCTTCTGATTTATCGGAGGTAAGTATTCTATTATAAATATGAGAGTATAAGGCTCCCCGAGACGAT
16719	cassettecomb		50	112	162	11.0785	7.6397	-0.8	-2.9	0	-0.1	-6.2	-0.3	0	6.05528	0.983051												135	0.710526	ATGGGGTTCGGTATGCGCTGCCACTATCTCACTAGTCTTGACGTCTTTGTCAAACTGTTTATCTCATTTAGATGTTAAACGATAATTTTTACCACGTCTTTGGTTTTTGTAGAAATCATCACAGAAGGAAAAAGGAAAAAGTCATCTTCTGATTTATCGGAGGTAAGTCAGAAACACTAGCCTATAACCTCGAAGGCTCCCCGAGACGAT
16720	cassettecomb		50	112	162	8.10213	7.6397	-0.8	-2.9	0	-0.1	-6.2	-2.4	0	4.07857	0.941399												1199	0.711995	ATGGGGTTCGGTATGCGCAGACGGCACCCGACTAGTCTTGACGTCTTTGTCAAACTGTTTATCTCATTTAGATGTTAAACGATAATTTTTACCACGTCTTTGGTTTTTGTAGAAATCATCACAGAAGGAAAAAGGAAAAAGTCATCTTCTGATTTATCGGAGGTAACATCCATTTTGTTATTTTTGAGatttAAGGCTCCCCGAGACGAT
16721	cassettecomb		50	112	162	6.38129	9.07265	-0.8	0	-0.1	-4.9	0	-2.4	-6.5	-9.19476	0												585	0.721332	ATGGGGTTCGGTATGCGCTTGGAGGAAGGAACTAGTCTTGACGTCTTTGTCAAACTGTTTATCTCATTTAGATGTTAAACGATAATTTTTACCACGTCTTTGGTTTTTGTAGGTTTTTATCGTGAAAAATGGATCTATGTCCATAAAGAAAGCACAAAGGAAGTAAGGCTGCTGTCTGGTCTGAGGGCTCATAAGGCTCCCCGAGACGAT
16722	cassettecomb		50	112	162	6.42358	9.07265	-0.8	0	-0.1	-4.9	0	0	0	-5.62693	0.0225734												605	0.65976	ATGGGGTTCGGTATGCGCAATGCTGCGAGCACTAGTCTTGACGTCTTTGTCAAACTGTTTATCTCATTTAGATGTTAAACGATAATTTTTACCACGTCTTTGGTTTTTGTAGGTTTTTATCGTGAAAAATGGATCTATGTCCATAAAGAAAGCACAAAGGAAGTAAGAAAGATGTATTTTTGTTGTTGTTGTAAGGCTCCCCGAGACGAT
16723	cassettecomb		50	112	162	4.64875	9.07265	-0.8	0	-0.1	-4.9	0	-0.7	-1.9	-4.45396	0.0351967												550	0.656325	ATGGGGTTCGGTATGCGCCGGTTATGCCCCACTAGTCTTGACGTCTTTGTCAAACTGTTTATCTCATTTAGATGTTAAACGATAATTTTTACCACGTCTTTGGTTTTTGTAGGTTTTTATCGTGAAAAATGGATCTATGTCCATAAAGAAAGCACAAAGGAAGTATGCATTTGTTTTGCTTTTAACCTATTAAAGGCTCCCCGAGACGAT
16724	cassettecomb		50	112	162	9.81513	9.07265	-0.8	0	-0.1	-4.9	0	-1.1	-0.1	3.44876	0.903394												441	0.658209	ATGGGGTTCGGTATGCGCGCATATGAGGCAACTAGTCTTGACGTCTTTGTCAAACTGTTTATCTCATTTAGATGTTAAACGATAATTTTTACCACGTCTTTGGTTTTTGTAGGTTTTTATCGTGAAAAATGGATCTATGTCCATAAAGAAAGCACAAAGGAAGTAAGTATTCTATTATAAATATGAGAGTATAAGGCTCCCCGAGACGAT
16725	cassettecomb		50	112	162	9.81513	9.07265	-0.8	0	-0.1	-4.9	0	0	0	-3.27053	0.0773196												213	0.665625	ATGGGGTTCGGTATGCGCCAACCCTCGCGGACTAGTCTTGACGTCTTTGTCAAACTGTTTATCTCATTTAGATGTTAAACGATAATTTTTACCACGTCTTTGGTTTTTGTAGGTTTTTATCGTGAAAAATGGATCTATGTCCATAAAGAAAGCACAAAGGAAGTAAGTCAGAAACACTAGCCTATAACCTCGAAGGCTCCCCGAGACGAT
16726	cassettecomb		50	112	162	1.06116	9.07265	-0.8	0	-0.1	-4.9	0	-1.5	0	-8.65105	0												401	0.710993	ATGGGGTTCGGTATGCGCAACGTCCCCTTTACTAGTCTTGACGTCTTTGTCAAACTGTTTATCTCATTTAGATGTTAAACGATAATTTTTACCACGTCTTTGGTTTTTGTAGGTTTTTATCGTGAAAAATGGATCTATGTCCATAAAGAAAGCACAAAGGAAGTAACATCCATTTTGTTATTTTTGAGatttAAGGCTCCCCGAGACGAT
16727	cassettecomb		50	112	162	5.19351	9.00378	-0.8	-1.2	0	-0.4	-1.7	-2.4	-6.5	-9.80574	0												894	0.694639	ATGGGGTTCGGTATGCGCCACGGACGGATAACTAGTCTTGACGTCTTTGTCAAACTGTTTATCTCATTTAGATGTTAAACGATAATTTTTACCACGTCTTTGGTTTTTGTAGGTATAGAAAAACATTTTGGAAATTTCTACAGAAAAAGTAAAATTGTTACTGTAAGGCTGCTGTCTGGTCTGAGGGCTCATAAGGCTCCCCGAGACGAT
16728	cassettecomb		50	112	162	4.80041	9.00378	-0.8	-1.2	0	-0.4	-1.7	0	0	-6.9542	0												123	0.675824	ATGGGGTTCGGTATGCGCTACGATCCAAAAACTAGTCTTGACGTCTTTGTCAAACTGTTTATCTCATTTAGATGTTAAACGATAATTTTTACCACGTCTTTGGTTTTTGTAGGTATAGAAAAACATTTTGGAAATTTCTACAGAAAAAGTAAAATTGTTACTGTAAGAAAGATGTATTTTTGTTGTTGTTGTAAGGCTCCCCGAGACGAT
16729	cassettecomb		50	112	162	2.08263	9.00378	-0.8	-1.2	0	-0.4	-1.7	-0.3	-1.9	-7.34873	0												162	0.686441	ATGGGGTTCGGTATGCGCGGGATTGCGGGGACTAGTCTTGACGTCTTTGTCAAACTGTTTATCTCATTTAGATGTTAAACGATAATTTTTACCACGTCTTTGGTTTTTGTAGGTATAGAAAAACATTTTGGAAATTTCTACAGAAAAAGTAAAATTGTTACTGTATGCATTTGTTTTGCTTTTAACCTATTAAAGGCTCCCCGAGACGAT
16730	cassettecomb		50	112	162	8.59132	9.00378	-0.8	-1.2	0	-0.4	-1.7	0	-0.1	-1.87869	0.21097												290	0.582329	ATGGGGTTCGGTATGCGCTGGGCTGTTGTTACTAGTCTTGACGTCTTTGTCAAACTGTTTATCTCATTTAGATGTTAAACGATAATTTTTACCACGTCTTTGGTTTTTGTAGGTATAGAAAAACATTTTGGAAATTTCTACAGAAAAAGTAAAATTGTTACTGTAAGTATTCTATTATAAATATGAGAGTATAAGGCTCCCCGAGACGAT
16731	cassettecomb		50	112	162	8.59132	9.00378	-0.8	-1.2	0	-0.4	-1.7	-4.3	0		0												43	0.693548	ATGGGGTTCGGTATGCGCGCGTCTAAGGGCACTAGTCTTGACGTCTTTGTCAAACTGTTTATCTCATTTAGATGTTAAACGATAATTTTTACCACGTCTTTGGTTTTTGTAGGTATAGAAAAACATTTTGGAAATTTCTACAGAAAAAGTAAAATTGTTACTGTAAGTCAGAAACACTAGCCTATAACCTCGAAGGCTCCCCGAGACGAT
16732	cassettecomb		50	112	162	0.14502	9.00378	-0.8	-1.2	0	-0.4	-1.7	-0.9	0	-8.83605	0												456	0.689864	ATGGGGTTCGGTATGCGCCTCAAGCCCTCCACTAGTCTTGACGTCTTTGTCAAACTGTTTATCTCATTTAGATGTTAAACGATAATTTTTACCACGTCTTTGGTTTTTGTAGGTATAGAAAAACATTTTGGAAATTTCTACAGAAAAAGTAAAATTGTTACTGTAACATCCATTTTGTTATTTTTGAGatttAAGGCTCCCCGAGACGAT
16733	cassettecomb		50	112	162	10.5123	8.37085	-2.1	-3.7	-0.9	-1.5	0	-2.4	-6.5	-3.23185	0.0970588												395	0.671769	ATGGGGTTCGGTATGCGCGCATCCCCACAAACTAGTCTTGACGTCTTTGTCAAACTGTTTATCTCATTTAGATGTTAAACGATAATTTTTACCACGTCTTTGGTTTTTGTAGATGACTTACAGGATGTAATAGGGAGAGCTGTCGAGATTGGTGTTAAAAAGGTAAGGCTGCTGTCTGGTCTGAGGGCTCATAAGGCTCCCCGAGACGAT
16734	cassettecomb		50	112	162	10.5671	8.37085	-2.1	-3.7	-0.9	-1.5	0	0	0	0.356319	0.508264												586	0.612971	ATGGGGTTCGGTATGCGCGAACGTCTCACGACTAGTCTTGACGTCTTTGTCAAACTGTTTATCTCATTTAGATGTTAAACGATAATTTTTACCACGTCTTTGGTTTTTGTAGATGACTTACAGGATGTAATAGGGAGAGCTGTCGAGATTGGTGTTAAAAAGGTAAGAAAGATGTATTTTTGTTGTTGTTGTAAGGCTCCCCGAGACGAT
16735	cassettecomb		50	112	162	9.54919	8.37085	-2.1	-3.7	-0.9	-1.5	0	0	-1.9	-1.69322	0.223776												326	0.639216	ATGGGGTTCGGTATGCGCGACACGGGGATAACTAGTCTTGACGTCTTTGTCAAACTGTTTATCTCATTTAGATGTTAAACGATAATTTTTACCACGTCTTTGGTTTTTGTAGATGACTTACAGGATGTAATAGGGAGAGCTGTCGAGATTGGTGTTAAAAAGGTATGCATTTGTTTTGCTTTTAACCTATTAAAGGCTCCCCGAGACGAT
16736	cassettecomb		50	112	162	10.9984	8.37085	-2.1	-3.7	-0.9	-1.5	0	0	-0.1	0.137504	0.490196												168	0.569492	ATGGGGTTCGGTATGCGCTTTCTGACACACACTAGTCTTGACGTCTTTGTCAAACTGTTTATCTCATTTAGATGTTAAACGATAATTTTTACCACGTCTTTGGTTTTTGTAGATGACTTACAGGATGTAATAGGGAGAGCTGTCGAGATTGGTGTTAAAAAGGTAAGTATTCTATTATAAATATGAGAGTATAAGGCTCCCCGAGACGAT
16737	cassettecomb		50	112	162	10.9984	8.37085	-2.1	-3.7	-0.9	-1.5	0	0	0	-0.0223678	0.512195												129	0.629268	ATGGGGTTCGGTATGCGCACTAAGTTGCGGACTAGTCTTGACGTCTTTGTCAAACTGTTTATCTCATTTAGATGTTAAACGATAATTTTTACCACGTCTTTGGTTTTTGTAGATGACTTACAGGATGTAATAGGGAGAGCTGTCGAGATTGGTGTTAAAAAGGTAAGTCAGAAACACTAGCCTATAACCTCGAAGGCTCCCCGAGACGAT
16738	cassettecomb		50	112	162	8.92197	8.37085	-2.1	-3.7	-0.9	-1.5	0	-1.7	0	-4.00119	0.0615385												1293	0.672387	ATGGGGTTCGGTATGCGCAGGTCCAAACCTACTAGTCTTGACGTCTTTGTCAAACTGTTTATCTCATTTAGATGTTAAACGATAATTTTTACCACGTCTTTGGTTTTTGTAGATGACTTACAGGATGTAATAGGGAGAGCTGTCGAGATTGGTGTTAAAAAGGTAACATCCATTTTGTTATTTTTGAGatttAAGGCTCCCCGAGACGAT
16739	cassettecomb		50	112	162	10.2844	6.02737	0	-1.5	0	0	0	-2.9	-6.5	-3.14505	0.114035												128	0.65641	ATGGGGTTCGGTATGCGCAAAATCCACCCTACTAGTCTTGACGTCTTCCTTTAAAATCTTCATTTTGAAATGATTTGCCAGATTTTAAAAACAAAGGTAATTTTTATTCTAGGAAATAGACAGACGGTTGGAAAAAAAACTGAAGATCACACAAAAAGAGAGGTAAGGCTGCTGTCTGGTCTGAGGGCTCATAAGGCTCCCCGAGACGAT
16740	cassettecomb		50	112	162	10.0647	6.02737	0	-1.5	0	0	0	0	0	1.70627	0.789116												162	0.62069	ATGGGGTTCGGTATGCGCTGTTCTCCAATTACTAGTCTTGACGTCTTCCTTTAAAATCTTCATTTTGAAATGATTTGCCAGATTTTAAAAACAAAGGTAATTTTTATTCTAGGAAATAGACAGACGGTTGGAAAAAAAACTGAAGATCACACAAAAAGAGAGGTAAGAAAGATGTATTTTTGTTGTTGTTGTAAGGCTCCCCGAGACGAT
16741	cassettecomb		50	112	162	9.1223	6.02737	0	-1.5	0	0	0	-0.5	-1.9	1.40145	0.704961												437	0.633333	ATGGGGTTCGGTATGCGCGGCTCATGTCACACTAGTCTTGACGTCTTCCTTTAAAATCTTCATTTTGAAATGATTTGCCAGATTTTAAAAACAAAGGTAATTTTTATTCTAGGAAATAGACAGACGGTTGGAAAAAAAACTGAAGATCACACAAAAAGAGAGGTATGCATTTGTTTTGCTTTTAACCTATTAAAGGCTCCCCGAGACGAT
16742	cassettecomb		50	112	162	11.0785	6.02737	0	-1.5	0	0	0	-0.7	-0.1	0.324129	0.566474												590	0.649065	ATGGGGTTCGGTATGCGCGCGATGCAACATACTAGTCTTGACGTCTTCCTTTAAAATCTTCATTTTGAAATGATTTGCCAGATTTTAAAAACAAAGGTAATTTTTATTCTAGGAAATAGACAGACGGTTGGAAAAAAAACTGAAGATCACACAAAAAGAGAGGTAAGTATTCTATTATAAATATGAGAGTATAAGGCTCCCCGAGACGAT
16743	cassettecomb		50	112	162	11.0785	6.02737	0	-1.5	0	0	0	0	0	0.285157	0.550336												335	0.680894	ATGGGGTTCGGTATGCGCCACCGTCTAGCTACTAGTCTTGACGTCTTCCTTTAAAATCTTCATTTTGAAATGATTTGCCAGATTTTAAAAACAAAGGTAATTTTTATTCTAGGAAATAGACAGACGGTTGGAAAAAAAACTGAAGATCACACAAAAAGAGAGGTAAGTCAGAAACACTAGCCTATAACCTCGAAGGCTCCCCGAGACGAT
16744	cassettecomb		50	112	162	8.10213	6.02737	0	-1.5	0	0	0	-2	0	-2.71049	0.134752												166	0.656126	ATGGGGTTCGGTATGCGCATATCAATGCTTACTAGTCTTGACGTCTTCCTTTAAAATCTTCATTTTGAAATGATTTGCCAGATTTTAAAAACAAAGGTAATTTTTATTCTAGGAAATAGACAGACGGTTGGAAAAAAAACTGAAGATCACACAAAAAGAGAGGTAACATCCATTTTGTTATTTTTGAGatttAAGGCTCCCCGAGACGAT
16745	cassettecomb		50	112	162	10.5123	5.73864	0	-3.7	-1.7	-0.7	-2	-2.4	-6.5	-6.09954	0.0179104												974	0.695218	ATGGGGTTCGGTATGCGCACTTGCCCTCCCACTAGTCTTGACGTCTTCCTTTAAAATCTTCATTTTGAAATGATTTGCCAGATTTTAAAAACAAAGGTAATTTTTATTCTAGGGCTGTGCTTAAGAGTAAAACTTCAGCGATGTTTACCATTTAAACATAAGGTAAGGCTGCTGTCTGGTCTGAGGGCTCATAAGGCTCCCCGAGACGAT
16746	cassettecomb		50	112	162	10.5671	5.73864	0	-3.7	-1.7	-0.7	-2	0	0	-3.76377	0.0621118												175	0.729167	ATGGGGTTCGGTATGCGCCGGGTTGGATTAACTAGTCTTGACGTCTTCCTTTAAAATCTTCATTTTGAAATGATTTGCCAGATTTTAAAAACAAAGGTAATTTTTATTCTAGGGCTGTGCTTAAGAGTAAAACTTCAGCGATGTTTACCATTTAAACATAAGGTAAGAAAGATGTATTTTTGTTGTTGTTGTAAGGCTCCCCGAGACGAT
16747	cassettecomb		50	112	162	9.54919	5.73864	0	-3.7	-1.7	-0.7	-2	-0.1	-1.9	-6.63097	0.0114213												901	0.665928	ATGGGGTTCGGTATGCGCTACCGAGAGTTTACTAGTCTTGACGTCTTCCTTTAAAATCTTCATTTTGAAATGATTTGCCAGATTTTAAAAACAAAGGTAATTTTTATTCTAGGGCTGTGCTTAAGAGTAAAACTTCAGCGATGTTTACCATTTAAACATAAGGTATGCATTTGTTTTGCTTTTAACCTATTAAAGGCTCCCCGAGACGAT
16748	cassettecomb		50	112	162	10.9984	5.73864	0	-3.7	-1.7	-0.7	-2	0	-0.1	-6.87036	0												236	0.744479	ATGGGGTTCGGTATGCGCCCGAATTACACTACTAGTCTTGACGTCTTCCTTTAAAATCTTCATTTTGAAATGATTTGCCAGATTTTAAAAACAAAGGTAATTTTTATTCTAGGGCTGTGCTTAAGAGTAAAACTTCAGCGATGTTTACCATTTAAACATAAGGTAAGTATTCTATTATAAATATGAGAGTATAAGGCTCCCCGAGACGAT
16749	cassettecomb		50	112	162	10.9984	5.73864	0	-3.7	-1.7	-0.7	-2	0	0	-7.13614	0.00636943												425	0.697865	ATGGGGTTCGGTATGCGCGTTATGTTCGGGACTAGTCTTGACGTCTTCCTTTAAAATCTTCATTTTGAAATGATTTGCCAGATTTTAAAAACAAAGGTAATTTTTATTCTAGGGCTGTGCTTAAGAGTAAAACTTCAGCGATGTTTACCATTTAAACATAAGGTAAGTCAGAAACACTAGCCTATAACCTCGAAGGCTCCCCGAGACGAT
16750	cassettecomb		50	112	162	8.92197	5.73864	0	-3.7	-1.7	-0.7	-2	-1	0	-8.21043	0.00296736												1486	0.647213	ATGGGGTTCGGTATGCGCATTTTCCCTACCACTAGTCTTGACGTCTTCCTTTAAAATCTTCATTTTGAAATGATTTGCCAGATTTTAAAAACAAAGGTAATTTTTATTCTAGGGCTGTGCTTAAGAGTAAAACTTCAGCGATGTTTACCATTTAAACATAAGGTAACATCCATTTTGTTATTTTTGAGatttAAGGCTCCCCGAGACGAT
16751	cassettecomb		50	112	162	10.2844	4.25044	0	0	0	-0.1	-6.2	-2.4	-6.5	-2.41679	0.148601												653	0.684486	ATGGGGTTCGGTATGCGCTACCTGGGACGGACTAGTCTTGACGTCTTCCTTTAAAATCTTCATTTTGAAATGATTTGCCAGATTTTAAAAACAAAGGTAATTTTTATTCTAGAAATCATCACAGAAGGAAAAAGGAAAAAGTCATCTTCTGATTTATCGGAGGTAAGGCTGCTGTCTGGTCTGAGGGCTCATAAGGCTCCCCGAGACGAT
16752	cassettecomb		50	112	162	10.0647	4.25044	0	0	0	-0.1	-6.2	-0.2	0	0.791413	0.635417												213	0.669811	ATGGGGTTCGGTATGCGCATGGGCAACGGAACTAGTCTTGACGTCTTCCTTTAAAATCTTCATTTTGAAATGATTTGCCAGATTTTAAAAACAAAGGTAATTTTTATTCTAGAAATCATCACAGAAGGAAAAAGGAAAAAGTCATCTTCTGATTTATCGGAGGTAAGAAAGATGTATTTTTGTTGTTGTTGTAAGGCTCCCCGAGACGAT
16753	cassettecomb		50	112	162	9.1223	4.25044	0	0	0	-0.1	-6.2	0	-1.9	-1.1913	0.295699												220	0.630372	ATGGGGTTCGGTATGCGCGCTTATGAATTAACTAGTCTTGACGTCTTCCTTTAAAATCTTCATTTTGAAATGATTTGCCAGATTTTAAAAACAAAGGTAATTTTTATTCTAGAAATCATCACAGAAGGAAAAAGGAAAAAGTCATCTTCTGATTTATCGGAGGTATGCATTTGTTTTGCTTTTAACCTATTAAAGGCTCCCCGAGACGAT
16754	cassettecomb		50	112	162	11.0785	4.25044	0	0	0	-0.1	-6.2	-0.4	-0.1	-0.056034	0.509434												412	0.666667	ATGGGGTTCGGTATGCGCACGGCCTGTCTTACTAGTCTTGACGTCTTCCTTTAAAATCTTCATTTTGAAATGATTTGCCAGATTTTAAAAACAAAGGTAATTTTTATTCTAGAAATCATCACAGAAGGAAAAAGGAAAAAGTCATCTTCTGATTTATCGGAGGTAAGTATTCTATTATAAATATGAGAGTATAAGGCTCCCCGAGACGAT
16755	cassettecomb		50	112	162	11.0785	4.25044	0	0	0	-0.1	-6.2	-0.3	0	-2.88527	0.445946												1015	0.757463	ATGGGGTTCGGTATGCGCTCCCCGCAAGAGACTAGTCTTGACGTCTTCCTTTAAAATCTTCATTTTGAAATGATTTGCCAGATTTTAAAAACAAAGGTAATTTTTATTCTAGAAATCATCACAGAAGGAAAAAGGAAAAAGTCATCTTCTGATTTATCGGAGGTAAGTCAGAAACACTAGCCTATAACCTCGAAGGCTCCCCGAGACGAT
16756	cassettecomb		50	112	162	8.10213	4.25044	0	0	0	-0.1	-6.2	-2.4	0	-6.00749	0.0131579												196	0.7	ATGGGGTTCGGTATGCGCTTGGAAGAGACCACTAGTCTTGACGTCTTCCTTTAAAATCTTCATTTTGAAATGATTTGCCAGATTTTAAAAACAAAGGTAATTTTTATTCTAGAAATCATCACAGAAGGAAAAAGGAAAAAGTCATCTTCTGATTTATCGGAGGTAACATCCATTTTGTTATTTTTGAGatttAAGGCTCCCCGAGACGAT
16757	cassettecomb		50	112	162	6.38129	6.08766	0	-2.3	-0.1	-4.9	0	-2.4	-6.5	-8.19476	0												292	0.662132	ATGGGGTTCGGTATGCGCTTGAAACTACCCACTAGTCTTGACGTCTTCCTTTAAAATCTTCATTTTGAAATGATTTGCCAGATTTTAAAAACAAAGGTAATTTTTATTCTAGGTTTTTATCGTGAAAAATGGATCTATGTCCATAAAGAAAGCACAAAGGAAGTAAGGCTGCTGTCTGGTCTGAGGGCTCATAAGGCTCCCCGAGACGAT
16758	cassettecomb		50	112	162	6.42358	6.08766	0	-2.3	-0.1	-4.9	0	0	0	-8.35315	0												326	0.605948	ATGGGGTTCGGTATGCGCGGCGGCTTACCAACTAGTCTTGACGTCTTCCTTTAAAATCTTCATTTTGAAATGATTTGCCAGATTTTAAAAACAAAGGTAATTTTTATTCTAGGTTTTTATCGTGAAAAATGGATCTATGTCCATAAAGAAAGCACAAAGGAAGTAAGAAAGATGTATTTTTGTTGTTGTTGTAAGGCTCCCCGAGACGAT
16759	cassettecomb		50	112	162	4.64875	6.08766	0	-2.3	-0.1	-4.9	0	-0.7	-1.9	-7.78136	0												219	0.671779	ATGGGGTTCGGTATGCGCTGTCTAGAGGATACTAGTCTTGACGTCTTCCTTTAAAATCTTCATTTTGAAATGATTTGCCAGATTTTAAAAACAAAGGTAATTTTTATTCTAGGTTTTTATCGTGAAAAATGGATCTATGTCCATAAAGAAAGCACAAAGGAAGTATGCATTTGTTTTGCTTTTAACCTATTAAAGGCTCCCCGAGACGAT
16760	cassettecomb		50	112	162	9.81513	6.08766	0	-2.3	-0.1	-4.9	0	-1.1	-0.1	-2.44294	0.141176												103	0.660256	ATGGGGTTCGGTATGCGCACATACGAAGCGACTAGTCTTGACGTCTTCCTTTAAAATCTTCATTTTGAAATGATTTGCCAGATTTTAAAAACAAAGGTAATTTTTATTCTAGGTTTTTATCGTGAAAAATGGATCTATGTCCATAAAGAAAGCACAAAGGAAGTAAGTATTCTATTATAAATATGAGAGTATAAGGCTCCCCGAGACGAT
16761	cassettecomb		50	112	162	9.81513	6.08766	0	-2.3	-0.1	-4.9	0	0	0	-7.26679	0												153	0.725118	ATGGGGTTCGGTATGCGCCACTATCTTCTTACTAGTCTTGACGTCTTCCTTTAAAATCTTCATTTTGAAATGATTTGCCAGATTTTAAAAACAAAGGTAATTTTTATTCTAGGTTTTTATCGTGAAAAATGGATCTATGTCCATAAAGAAAGCACAAAGGAAGTAAGTCAGAAACACTAGCCTATAACCTCGAAGGCTCCCCGAGACGAT
16762	cassettecomb		50	112	162	1.06116	6.08766	0	-2.3	-0.1	-4.9	0	-1.5	0	-8.224	0												298	0.723301	ATGGGGTTCGGTATGCGCGAAAACGCGACAACTAGTCTTGACGTCTTCCTTTAAAATCTTCATTTTGAAATGATTTGCCAGATTTTAAAAACAAAGGTAATTTTTATTCTAGGTTTTTATCGTGAAAAATGGATCTATGTCCATAAAGAAAGCACAAAGGAAGTAACATCCATTTTGTTATTTTTGAGatttAAGGCTCCCCGAGACGAT
16763	cassettecomb		50	112	162	5.19351	6.18562	0	-2.6	0	-0.4	-1.7	-2.4	-6.5	-8.73132	0												424	0.650307	ATGGGGTTCGGTATGCGCGTCAATACTCGTACTAGTCTTGACGTCTTCCTTTAAAATCTTCATTTTGAAATGATTTGCCAGATTTTAAAAACAAAGGTAATTTTTATTCTAGGTATAGAAAAACATTTTGGAAATTTCTACAGAAAAAGTAAAATTGTTACTGTAAGGCTGCTGTCTGGTCTGAGGGCTCATAAGGCTCCCCGAGACGAT
16764	cassettecomb		50	112	162	4.80041	6.18562	0	-2.6	0	-0.4	-1.7	0	0	-9.52943	0												738	0.691659	ATGGGGTTCGGTATGCGCTACTATGAACCCACTAGTCTTGACGTCTTCCTTTAAAATCTTCATTTTGAAATGATTTGCCAGATTTTAAAAACAAAGGTAATTTTTATTCTAGGTATAGAAAAACATTTTGGAAATTTCTACAGAAAAAGTAAAATTGTTACTGTAAGAAAGATGTATTTTTGTTGTTGTTGTAAGGCTCCCCGAGACGAT
16765	cassettecomb		50	112	162	2.08263	6.18562	0	-2.6	0	-0.4	-1.7	-0.3	-1.9	-7.01123	0												128	0.707182	ATGGGGTTCGGTATGCGCTATCTCTCAAACACTAGTCTTGACGTCTTCCTTTAAAATCTTCATTTTGAAATGATTTGCCAGATTTTAAAAACAAAGGTAATTTTTATTCTAGGTATAGAAAAACATTTTGGAAATTTCTACAGAAAAAGTAAAATTGTTACTGTATGCATTTGTTTTGCTTTTAACCTATTAAAGGCTCCCCGAGACGAT
16766	cassettecomb		50	112	162	8.59132	6.18562	0	-2.6	0	-0.4	-1.7	0	-0.1														0	0	ATGGGGTTCGGTATGCGCGAATGCGCGAGAACTAGTCTTGACGTCTTCCTTTAAAATCTTCATTTTGAAATGATTTGCCAGATTTTAAAAACAAAGGTAATTTTTATTCTAGGTATAGAAAAACATTTTGGAAATTTCTACAGAAAAAGTAAAATTGTTACTGTAAGTATTCTATTATAAATATGAGAGTATAAGGCTCCCCGAGACGAT
16767	cassettecomb		50	112	162	8.59132	6.18562	0	-2.6	0	-0.4	-1.7	-4.3	0		0												11	0.846154	ATGGGGTTCGGTATGCGCCCGCTGAGACGCACTAGTCTTGACGTCTTCCTTTAAAATCTTCATTTTGAAATGATTTGCCAGATTTTAAAAACAAAGGTAATTTTTATTCTAGGTATAGAAAAACATTTTGGAAATTTCTACAGAAAAAGTAAAATTGTTACTGTAAGTCAGAAACACTAGCCTATAACCTCGAAGGCTCCCCGAGACGAT
16768	cassettecomb		50	112	162	0.14502	6.18562	0	-2.6	0	-0.4	-1.7	-0.9	0	-9.633	0												793	0.678358	ATGGGGTTCGGTATGCGCGCACATCGGCACACTAGTCTTGACGTCTTCCTTTAAAATCTTCATTTTGAAATGATTTGCCAGATTTTAAAAACAAAGGTAATTTTTATTCTAGGTATAGAAAAACATTTTGGAAATTTCTACAGAAAAAGTAAAATTGTTACTGTAACATCCATTTTGTTATTTTTGAGatttAAGGCTCCCCGAGACGAT
16769	cassettecomb		50	112	162	10.5123	5.19168	0	-0.6	-0.9	-1.5	0	-2.4	-6.5	-8.50779	0.00153846												730	0.636998	ATGGGGTTCGGTATGCGCAAGTTTGAGATAACTAGTCTTGACGTCTTCCTTTAAAATCTTCATTTTGAAATGATTTGCCAGATTTTAAAAACAAAGGTAATTTTTATTCTAGATGACTTACAGGATGTAATAGGGAGAGCTGTCGAGATTGGTGTTAAAAAGGTAAGGCTGCTGTCTGGTCTGAGGGCTCATAAGGCTCCCCGAGACGAT
16770	cassettecomb		50	112	162	10.5671	5.19168	0	-0.6	-0.9	-1.5	0	0	0	-5.04907	0.0295159												955	0.643965	ATGGGGTTCGGTATGCGCTGGGGCCAAAAGACTAGTCTTGACGTCTTCCTTTAAAATCTTCATTTTGAAATGATTTGCCAGATTTTAAAAACAAAGGTAATTTTTATTCTAGATGACTTACAGGATGTAATAGGGAGAGCTGTCGAGATTGGTGTTAAAAAGGTAAGAAAGATGTATTTTTGTTGTTGTTGTAAGGCTCCCCGAGACGAT
16771	cassettecomb		50	112	162	9.54919	5.19168	0	-0.6	-0.9	-1.5	0	0	-1.9	-6.71425	0												104	0.641975	ATGGGGTTCGGTATGCGCTTAGCTGACAATACTAGTCTTGACGTCTTCCTTTAAAATCTTCATTTTGAAATGATTTGCCAGATTTTAAAAACAAAGGTAATTTTTATTCTAGATGACTTACAGGATGTAATAGGGAGAGCTGTCGAGATTGGTGTTAAAAAGGTATGCATTTGTTTTGCTTTTAACCTATTAAAGGCTCCCCGAGACGAT
16772	cassettecomb		50	112	162	10.9984	5.19168	0	-0.6	-0.9	-1.5	0	0	-0.1	-5.29462	0.00613497												322	0.69697	ATGGGGTTCGGTATGCGCCATCCTTCGAAAACTAGTCTTGACGTCTTCCTTTAAAATCTTCATTTTGAAATGATTTGCCAGATTTTAAAAACAAAGGTAATTTTTATTCTAGATGACTTACAGGATGTAATAGGGAGAGCTGTCGAGATTGGTGTTAAAAAGGTAAGTATTCTATTATAAATATGAGAGTATAAGGCTCCCCGAGACGAT
16773	cassettecomb		50	112	162	10.9984	5.19168	0	-0.6	-0.9	-1.5	0	0	0	-8.74483	0												428	0.715719	ATGGGGTTCGGTATGCGCACACCCACGCCTACTAGTCTTGACGTCTTCCTTTAAAATCTTCATTTTGAAATGATTTGCCAGATTTTAAAAACAAAGGTAATTTTTATTCTAGATGACTTACAGGATGTAATAGGGAGAGCTGTCGAGATTGGTGTTAAAAAGGTAAGTCAGAAACACTAGCCTATAACCTCGAAGGCTCCCCGAGACGAT
16774	cassettecomb		50	112	162	8.92197	5.19168	0	-0.6	-0.9	-1.5	0	-1.7	0	-9.7364	0												852	0.665625	ATGGGGTTCGGTATGCGCATCAAGCGACTTACTAGTCTTGACGTCTTCCTTTAAAATCTTCATTTTGAAATGATTTGCCAGATTTTAAAAACAAAGGTAATTTTTATTCTAGATGACTTACAGGATGTAATAGGGAGAGCTGTCGAGATTGGTGTTAAAAAGGTAACATCCATTTTGTTATTTTTGAGatttAAGGCTCCCCGAGACGAT
16775	cassettecomb		50	112	162	10.2844	11.6621	-2.1	-0.5	0	0	0	-2.9	-6.5	0.832273	0.853846												228	0.612903	ATGGGGTTCGGTATGCGCTTGGATGCTCTAACTAGTCTTGACGTCTCAAAGATTGCATATATGCGATATGAATTTCTTCAGTTTTATTTAGGTTTTGTTTCTGTTCTTTTAGGAAATAGACAGACGGTTGGAAAAAAAACTGAAGATCACACAAAAAGAGAGGTAAGGCTGCTGTCTGGTCTGAGGGCTCATAAGGCTCCCCGAGACGAT
16776	cassettecomb		50	112	162	10.0647	11.6621	-2.1	-0.5	0	0	0	0	0	4.21698	0.952381												1215	0.618635	ATGGGGTTCGGTATGCGCATAATCTGGACCACTAGTCTTGACGTCTCAAAGATTGCATATATGCGATATGAATTTCTTCAGTTTTATTTAGGTTTTGTTTCTGTTCTTTTAGGAAATAGACAGACGGTTGGAAAAAAAACTGAAGATCACACAAAAAGAGAGGTAAGAAAGATGTATTTTTGTTGTTGTTGTAAGGCTCCCCGAGACGAT
16777	cassettecomb		50	112	162	9.1223	11.6621	-2.1	-0.5	0	0	0	-0.5	-1.9	5.91886	0.960526												123	0.66129	ATGGGGTTCGGTATGCGCAATAGGAATCGGACTAGTCTTGACGTCTCAAAGATTGCATATATGCGATATGAATTTCTTCAGTTTTATTTAGGTTTTGTTTCTGTTCTTTTAGGAAATAGACAGACGGTTGGAAAAAAAACTGAAGATCACACAAAAAGAGAGGTATGCATTTGTTTTGCTTTTAACCTATTAAAGGCTCCCCGAGACGAT
16778	cassettecomb		50	112	162	11.0785	11.6621	-2.1	-0.5	0	0	0	-0.7	-0.1		0.948276												69	0.579832	ATGGGGTTCGGTATGCGCACGCAAATCGGGACTAGTCTTGACGTCTCAAAGATTGCATATATGCGATATGAATTTCTTCAGTTTTATTTAGGTTTTGTTTCTGTTCTTTTAGGAAATAGACAGACGGTTGGAAAAAAAACTGAAGATCACACAAAAAGAGAGGTAAGTATTCTATTATAAATATGAGAGTATAAGGCTCCCCGAGACGAT
16779	cassettecomb		50	112	162	11.0785	11.6621	-2.1	-0.5	0	0	0	0	0	2.18371	0.807407												449	0.656433	ATGGGGTTCGGTATGCGCGTCCTTTCTGCAACTAGTCTTGACGTCTCAAAGATTGCATATATGCGATATGAATTTCTTCAGTTTTATTTAGGTTTTGTTTCTGTTCTTTTAGGAAATAGACAGACGGTTGGAAAAAAAACTGAAGATCACACAAAAAGAGAGGTAAGTCAGAAACACTAGCCTATAACCTCGAAGGCTCCCCGAGACGAT
16780	cassettecomb		50	112	162	8.10213	11.6621	-2.1	-0.5	0	0	0	-2	0	2.06333	0.782123												202	0.617737	ATGGGGTTCGGTATGCGCGACTTGTTAGCGACTAGTCTTGACGTCTCAAAGATTGCATATATGCGATATGAATTTCTTCAGTTTTATTTAGGTTTTGTTTCTGTTCTTTTAGGAAATAGACAGACGGTTGGAAAAAAAACTGAAGATCACACAAAAAGAGAGGTAACATCCATTTTGTTATTTTTGAGatttAAGGCTCCCCGAGACGAT
16781	cassettecomb		50	112	162	10.5123	11.6478	-0.9	-5.8	-1.7	-0.7	-2	-2.4	-6.5	0.682582	0.598592												1352	0.697626	ATGGGGTTCGGTATGCGCATCGGACCCCGCACTAGTCTTGACGTCTCAAAGATTGCATATATGCGATATGAATTTCTTCAGTTTTATTTAGGTTTTGTTTCTGTTCTTTTAGGGCTGTGCTTAAGAGTAAAACTTCAGCGATGTTTACCATTTAAACATAAGGTAAGGCTGCTGTCTGGTCTGAGGGCTCATAAGGCTCCCCGAGACGAT
16782	cassettecomb		50	112	162	10.5671	11.6478	-0.9	-5.8	-1.7	-0.7	-2	0	0	2.11894	0.801354												513	0.71648	ATGGGGTTCGGTATGCGCATCCATCGAGGAACTAGTCTTGACGTCTCAAAGATTGCATATATGCGATATGAATTTCTTCAGTTTTATTTAGGTTTTGTTTCTGTTCTTTTAGGGCTGTGCTTAAGAGTAAAACTTCAGCGATGTTTACCATTTAAACATAAGGTAAGAAAGATGTATTTTTGTTGTTGTTGTAAGGCTCCCCGAGACGAT
16783	cassettecomb		50	112	162	9.54919	11.6478	-0.9	-5.8	-1.7	-0.7	-2	-0.1	-1.9	0.603341	0.628319												262	0.655	ATGGGGTTCGGTATGCGCAGGTCCAACATGACTAGTCTTGACGTCTCAAAGATTGCATATATGCGATATGAATTTCTTCAGTTTTATTTAGGTTTTGTTTCTGTTCTTTTAGGGCTGTGCTTAAGAGTAAAACTTCAGCGATGTTTACCATTTAAACATAAGGTATGCATTTGTTTTGCTTTTAACCTATTAAAGGCTCCCCGAGACGAT
16784	cassettecomb		50	112	162	10.9984	11.6478	-0.9	-5.8	-1.7	-0.7	-2	0	-0.1	4.43741	0.954357												272	0.653846	ATGGGGTTCGGTATGCGCATGACCAAGAGAACTAGTCTTGACGTCTCAAAGATTGCATATATGCGATATGAATTTCTTCAGTTTTATTTAGGTTTTGTTTCTGTTCTTTTAGGGCTGTGCTTAAGAGTAAAACTTCAGCGATGTTTACCATTTAAACATAAGGTAAGTATTCTATTATAAATATGAGAGTATAAGGCTCCCCGAGACGAT
16785	cassettecomb		50	112	162	10.9984	11.6478	-0.9	-5.8	-1.7	-0.7	-2	0	0	3.09311	0.9												429	0.685304	ATGGGGTTCGGTATGCGCTTTTCGATGATGACTAGTCTTGACGTCTCAAAGATTGCATATATGCGATATGAATTTCTTCAGTTTTATTTAGGTTTTGTTTCTGTTCTTTTAGGGCTGTGCTTAAGAGTAAAACTTCAGCGATGTTTACCATTTAAACATAAGGTAAGTCAGAAACACTAGCCTATAACCTCGAAGGCTCCCCGAGACGAT
16786	cassettecomb		50	112	162	8.92197	11.6478	-0.9	-5.8	-1.7	-0.7	-2	-1	0	-7.04621	0.00851064												799	0.673126	ATGGGGTTCGGTATGCGCCGATCCTATTTGACTAGTCTTGACGTCTCAAAGATTGCATATATGCGATATGAATTTCTTCAGTTTTATTTAGGTTTTGTTTCTGTTCTTTTAGGGCTGTGCTTAAGAGTAAAACTTCAGCGATGTTTACCATTTAAACATAAGGTAACATCCATTTTGTTATTTTTGAGatttAAGGCTCCCCGAGACGAT
16787	cassettecomb		50	112	162	10.2844	9.99116	-2.6	0	0	-0.1	-6.2	-2.4	-6.5	4.61203	0.966245												560	0.70529	ATGGGGTTCGGTATGCGCTGCGTCGAACTCACTAGTCTTGACGTCTCAAAGATTGCATATATGCGATATGAATTTCTTCAGTTTTATTTAGGTTTTGTTTCTGTTCTTTTAGAAATCATCACAGAAGGAAAAAGGAAAAAGTCATCTTCTGATTTATCGGAGGTAAGGCTGCTGTCTGGTCTGAGGGCTCATAAGGCTCCCCGAGACGAT
16788	cassettecomb		50	112	162	10.0647	9.99116	-2.6	0	0	-0.1	-6.2	-0.2	0	2.44836	0.85173												691	0.701523	ATGGGGTTCGGTATGCGCAACCATGCGCTGACTAGTCTTGACGTCTCAAAGATTGCATATATGCGATATGAATTTCTTCAGTTTTATTTAGGTTTTGTTTCTGTTCTTTTAGAAATCATCACAGAAGGAAAAAGGAAAAAGTCATCTTCTGATTTATCGGAGGTAAGAAAGATGTATTTTTGTTGTTGTTGTAAGGCTCCCCGAGACGAT
16789	cassettecomb		50	112	162	9.1223	9.99116	-2.6	0	0	-0.1	-6.2	0	-1.9	3.3295	0.921569												420	0.566038	ATGGGGTTCGGTATGCGCCTGTTGTTCACTACTAGTCTTGACGTCTCAAAGATTGCATATATGCGATATGAATTTCTTCAGTTTTATTTAGGTTTTGTTTCTGTTCTTTTAGAAATCATCACAGAAGGAAAAAGGAAAAAGTCATCTTCTGATTTATCGGAGGTATGCATTTGTTTTGCTTTTAACCTATTAAAGGCTCCCCGAGACGAT
16790	cassettecomb		50	112	162	11.0785	9.99116	-2.6	0	0	-0.1	-6.2	-0.4	-0.1	4.08342	0.942857												377	0.714015	ATGGGGTTCGGTATGCGCGCTAAGCCCGCAACTAGTCTTGACGTCTCAAAGATTGCATATATGCGATATGAATTTCTTCAGTTTTATTTAGGTTTTGTTTCTGTTCTTTTAGAAATCATCACAGAAGGAAAAAGGAAAAAGTCATCTTCTGATTTATCGGAGGTAAGTATTCTATTATAAATATGAGAGTATAAGGCTCCCCGAGACGAT
16791	cassettecomb		50	112	162	11.0785	9.99116	-2.6	0	0	-0.1	-6.2	-0.3	0	3.77961	0.927083												221	0.671733	ATGGGGTTCGGTATGCGCAGCCAATCCAAGACTAGTCTTGACGTCTCAAAGATTGCATATATGCGATATGAATTTCTTCAGTTTTATTTAGGTTTTGTTTCTGTTCTTTTAGAAATCATCACAGAAGGAAAAAGGAAAAAGTCATCTTCTGATTTATCGGAGGTAAGTCAGAAACACTAGCCTATAACCTCGAAGGCTCCCCGAGACGAT
16792	cassettecomb		50	112	162	8.10213	9.99116	-2.6	0	0	-0.1	-6.2	-2.4	0	4.7825	0.968872												656	0.704619	ATGGGGTTCGGTATGCGCCTCGTTCACTTTACTAGTCTTGACGTCTCAAAGATTGCATATATGCGATATGAATTTCTTCAGTTTTATTTAGGTTTTGTTTCTGTTCTTTTAGAAATCATCACAGAAGGAAAAAGGAAAAAGTCATCTTCTGATTTATCGGAGGTAACATCCATTTTGTTATTTTTGAGatttAAGGCTCCCCGAGACGAT
16793	cassettecomb		50	112	162	6.38129	12.1898	-0.3	-0.7	-0.1	-4.9	0	-2.4	-6.5		0												22	0.594595	ATGGGGTTCGGTATGCGCGTTGCCATCACTACTAGTCTTGACGTCTCAAAGATTGCATATATGCGATATGAATTTCTTCAGTTTTATTTAGGTTTTGTTTCTGTTCTTTTAGGTTTTTATCGTGAAAAATGGATCTATGTCCATAAAGAAAGCACAAAGGAAGTAAGGCTGCTGTCTGGTCTGAGGGCTCATAAGGCTCCCCGAGACGAT
16794	cassettecomb		50	112	162	6.42358	12.1898	-0.3	-0.7	-0.1	-4.9	0	0	0	-1.10069	0.261261												261	0.676166	ATGGGGTTCGGTATGCGCAGGACACGGCCAACTAGTCTTGACGTCTCAAAGATTGCATATATGCGATATGAATTTCTTCAGTTTTATTTAGGTTTTGTTTCTGTTCTTTTAGGTTTTTATCGTGAAAAATGGATCTATGTCCATAAAGAAAGCACAAAGGAAGTAAGAAAGATGTATTTTTGTTGTTGTTGTAAGGCTCCCCGAGACGAT
16795	cassettecomb		50	112	162	4.64875	12.1898	-0.3	-0.7	-0.1	-4.9	0	-0.7	-1.9	-3.53842	0.0759494												265	0.716216	ATGGGGTTCGGTATGCGCCCTCTCTTCCTTACTAGTCTTGACGTCTCAAAGATTGCATATATGCGATATGAATTTCTTCAGTTTTATTTAGGTTTTGTTTCTGTTCTTTTAGGTTTTTATCGTGAAAAATGGATCTATGTCCATAAAGAAAGCACAAAGGAAGTATGCATTTGTTTTGCTTTTAACCTATTAAAGGCTCCCCGAGACGAT
16796	cassettecomb		50	112	162	9.81513	12.1898	-0.3	-0.7	-0.1	-4.9	0	-1.1	-0.1		1												22	0.611111	ATGGGGTTCGGTATGCGCAAAAGTCTGGTTACTAGTCTTGACGTCTCAAAGATTGCATATATGCGATATGAATTTCTTCAGTTTTATTTAGGTTTTGTTTCTGTTCTTTTAGGTTTTTATCGTGAAAAATGGATCTATGTCCATAAAGAAAGCACAAAGGAAGTAAGTATTCTATTATAAATATGAGAGTATAAGGCTCCCCGAGACGAT
16797	cassettecomb		50	112	162	9.81513	12.1898	-0.3	-0.7	-0.1	-4.9	0	0	0		0.578947												57	0.662791	ATGGGGTTCGGTATGCGCATACTCAAGAGGACTAGTCTTGACGTCTCAAAGATTGCATATATGCGATATGAATTTCTTCAGTTTTATTTAGGTTTTGTTTCTGTTCTTTTAGGTTTTTATCGTGAAAAATGGATCTATGTCCATAAAGAAAGCACAAAGGAAGTAAGTCAGAAACACTAGCCTATAACCTCGAAGGCTCCCCGAGACGAT
16798	cassettecomb		50	112	162	1.06116	12.1898	-0.3	-0.7	-0.1	-4.9	0	-1.5	0	-8.16993	0												287	0.66129	ATGGGGTTCGGTATGCGCATAACTGCATTGACTAGTCTTGACGTCTCAAAGATTGCATATATGCGATATGAATTTCTTCAGTTTTATTTAGGTTTTGTTTCTGTTCTTTTAGGTTTTTATCGTGAAAAATGGATCTATGTCCATAAAGAAAGCACAAAGGAAGTAACATCCATTTTGTTATTTTTGAGatttAAGGCTCCCCGAGACGAT
16799	cassettecomb		50	112	162	5.19351	11.9559	-0.3	-0.2	0	-0.4	-1.7	-2.4	-6.5	-8.99435	0												509	0.721986	ATGGGGTTCGGTATGCGCGTTCCTTATGCGACTAGTCTTGACGTCTCAAAGATTGCATATATGCGATATGAATTTCTTCAGTTTTATTTAGGTTTTGTTTCTGTTCTTTTAGGTATAGAAAAACATTTTGGAAATTTCTACAGAAAAAGTAAAATTGTTACTGTAAGGCTGCTGTCTGGTCTGAGGGCTCATAAGGCTCCCCGAGACGAT
16800	cassettecomb		50	112	162	4.80041	11.9559	-0.3	-0.2	0	-0.4	-1.7	0	0	-9.31515	0												636	0.7051	ATGGGGTTCGGTATGCGCAGACCTCGCAAGACTAGTCTTGACGTCTCAAAGATTGCATATATGCGATATGAATTTCTTCAGTTTTATTTAGGTTTTGTTTCTGTTCTTTTAGGTATAGAAAAACATTTTGGAAATTTCTACAGAAAAAGTAAAATTGTTACTGTAAGAAAGATGTATTTTTGTTGTTGTTGTAAGGCTCCCCGAGACGAT
16801	cassettecomb		50	112	162	2.08263	11.9559	-0.3	-0.2	0	-0.4	-1.7	-0.3	-1.9	-7.66534	0												202	0.662295	ATGGGGTTCGGTATGCGCTGGGCTCATTACACTAGTCTTGACGTCTCAAAGATTGCATATATGCGATATGAATTTCTTCAGTTTTATTTAGGTTTTGTTTCTGTTCTTTTAGGTATAGAAAAACATTTTGGAAATTTCTACAGAAAAAGTAAAATTGTTACTGTATGCATTTGTTTTGCTTTTAACCTATTAAAGGCTCCCCGAGACGAT
16802	cassettecomb		50	112	162	8.59132	11.9559	-0.3	-0.2	0	-0.4	-1.7	0	-0.1	1.88452	0.762332												244	0.310828	ATGGGGTTCGGTATGCGCTTGAGTCCAAAGACTAGTCTTGACGTCTCAAAGATTGCATATATGCGATATGAATTTCTTCAGTTTTATTTAGGTTTTGTTTCTGTTCTTTTAGGTATAGAAAAACATTTTGGAAATTTCTACAGAAAAAGTAAAATTGTTACTGTAAGTATTCTATTATAAATATGAGAGTATAAGGCTCCCCGAGACGAT
16803	cassettecomb		50	112	162	8.59132	11.9559	-0.3	-0.2	0	-0.4	-1.7	-4.3	0	-7.96	0												248	0.673913	ATGGGGTTCGGTATGCGCCACGGGCGTTTAACTAGTCTTGACGTCTCAAAGATTGCATATATGCGATATGAATTTCTTCAGTTTTATTTAGGTTTTGTTTCTGTTCTTTTAGGTATAGAAAAACATTTTGGAAATTTCTACAGAAAAAGTAAAATTGTTACTGTAAGTCAGAAACACTAGCCTATAACCTCGAAGGCTCCCCGAGACGAT
16804	cassettecomb		50	112	162	0.14502	11.9559	-0.3	-0.2	0	-0.4	-1.7	-0.9	0	-8.57743	0												381	0.600946	ATGGGGTTCGGTATGCGCTCGGAAACTCTCACTAGTCTTGACGTCTCAAAGATTGCATATATGCGATATGAATTTCTTCAGTTTTATTTAGGTTTTGTTTCTGTTCTTTTAGGTATAGAAAAACATTTTGGAAATTTCTACAGAAAAAGTAAAATTGTTACTGTAACATCCATTTTGTTATTTTTGAGatttAAGGCTCCCCGAGACGAT
16805	cassettecomb		50	112	162	10.5123	10.724	-1.4	-0.2	-0.9	-1.5	0	-2.4	-6.5	-0.425049	0.417489												841	0.635196	ATGGGGTTCGGTATGCGCGCTATTGGATCGACTAGTCTTGACGTCTCAAAGATTGCATATATGCGATATGAATTTCTTCAGTTTTATTTAGGTTTTGTTTCTGTTCTTTTAGATGACTTACAGGATGTAATAGGGAGAGCTGTCGAGATTGGTGTTAAAAAGGTAAGGCTGCTGTCTGGTCTGAGGGCTCATAAGGCTCCCCGAGACGAT
16806	cassettecomb		50	112	162	10.5671	10.724	-1.4	-0.2	-0.9	-1.5	0	0	0	3.9432	0.934694												1114	0.672299	ATGGGGTTCGGTATGCGCCTCATCCTCTTCACTAGTCTTGACGTCTCAAAGATTGCATATATGCGATATGAATTTCTTCAGTTTTATTTAGGTTTTGTTTCTGTTCTTTTAGATGACTTACAGGATGTAATAGGGAGAGCTGTCGAGATTGGTGTTAAAAAGGTAAGAAAGATGTATTTTTGTTGTTGTTGTAAGGCTCCCCGAGACGAT
16807	cassettecomb		50	112	162	9.54919	10.724	-1.4	-0.2	-0.9	-1.5	0	0	-1.9	1.974	0.796825												345	0.685885	ATGGGGTTCGGTATGCGCAAGCACCATCTGACTAGTCTTGACGTCTCAAAGATTGCATATATGCGATATGAATTTCTTCAGTTTTATTTAGGTTTTGTTTCTGTTCTTTTAGATGACTTACAGGATGTAATAGGGAGAGCTGTCGAGATTGGTGTTAAAAAGGTATGCATTTGTTTTGCTTTTAACCTATTAAAGGCTCCCCGAGACGAT
16808	cassettecomb		50	112	162	10.9984	10.724	-1.4	-0.2	-0.9	-1.5	0	0	-0.1		0.814815												32	0.444444	ATGGGGTTCGGTATGCGCGCGATAAGATTAACTAGTCTTGACGTCTCAAAGATTGCATATATGCGATATGAATTTCTTCAGTTTTATTTAGGTTTTGTTTCTGTTCTTTTAGATGACTTACAGGATGTAATAGGGAGAGCTGTCGAGATTGGTGTTAAAAAGGTAAGTATTCTATTATAAATATGAGAGTATAAGGCTCCCCGAGACGAT
16809	cassettecomb		50	112	162	10.9984	10.724	-1.4	-0.2	-0.9	-1.5	0	0	0	1.85316	0.778689												143	0.674528	ATGGGGTTCGGTATGCGCTTACATTCGACGACTAGTCTTGACGTCTCAAAGATTGCATATATGCGATATGAATTTCTTCAGTTTTATTTAGGTTTTGTTTCTGTTCTTTTAGATGACTTACAGGATGTAATAGGGAGAGCTGTCGAGATTGGTGTTAAAAAGGTAAGTCAGAAACACTAGCCTATAACCTCGAAGGCTCCCCGAGACGAT
16810	cassettecomb		50	112	162	8.92197	10.724	-1.4	-0.2	-0.9	-1.5	0	-1.7	0	-0.422233	0.42												117	0.704819	ATGGGGTTCGGTATGCGCGAACTAACTTGTACTAGTCTTGACGTCTCAAAGATTGCATATATGCGATATGAATTTCTTCAGTTTTATTTAGGTTTTGTTTCTGTTCTTTTAGATGACTTACAGGATGTAATAGGGAGAGCTGTCGAGATTGGTGTTAAAAAGGTAACATCCATTTTGTTATTTTTGAGatttAAGGCTCCCCGAGACGAT
16811	cassettecomb		50	112	162	10.2844	6.41047	-0.1	0	0	0	0	-2.9	-6.5		0.957143												81	0.637795	ATGGGGTTCGGTATGCGCAAGCTGGCGGCGACTAGTCTTGACGTCGAAGCTAAAAAAAAAAGTCAAATTTTTGTCTGCCAGGTTTTCATAATACAGAGTTTATCTTTTACAGGAAATAGACAGACGGTTGGAAAAAAAACTGAAGATCACACAAAAAGAGAGGTAAGGCTGCTGTCTGGTCTGAGGGCTCATAAGGCTCCCCGAGACGAT
16812	cassettecomb		50	112	162	10.0647	6.41047	-0.1	0	0	0	0	0	0	4.2647	0.949686												182	0.681648	ATGGGGTTCGGTATGCGCATAGTTACCACGACTAGTCTTGACGTCGAAGCTAAAAAAAAAAGTCAAATTTTTGTCTGCCAGGTTTTCATAATACAGAGTTTATCTTTTACAGGAAATAGACAGACGGTTGGAAAAAAAACTGAAGATCACACAAAAAGAGAGGTAAGAAAGATGTATTTTTGTTGTTGTTGTAAGGCTCCCCGAGACGAT
16813	cassettecomb		50	112	162	9.1223	6.41047	-0.1	0	0	0	0	-0.5	-1.9		0.75												5	0.625	ATGGGGTTCGGTATGCGCGAAACACCTGAAACTAGTCTTGACGTCGAAGCTAAAAAAAAAAGTCAAATTTTTGTCTGCCAGGTTTTCATAATACAGAGTTTATCTTTTACAGGAAATAGACAGACGGTTGGAAAAAAAACTGAAGATCACACAAAAAGAGAGGTATGCATTTGTTTTGCTTTTAACCTATTAAAGGCTCCCCGAGACGAT
16814	cassettecomb		50	112	162	11.0785	6.41047	-0.1	0	0	0	0	-0.7	-0.1														0	0	ATGGGGTTCGGTATGCGCGTTAGCAAAGTCACTAGTCTTGACGTCGAAGCTAAAAAAAAAAGTCAAATTTTTGTCTGCCAGGTTTTCATAATACAGAGTTTATCTTTTACAGGAAATAGACAGACGGTTGGAAAAAAAACTGAAGATCACACAAAAAGAGAGGTAAGTATTCTATTATAAATATGAGAGTATAAGGCTCCCCGAGACGAT
16815	cassettecomb		50	112	162	11.0785	6.41047	-0.1	0	0	0	0	0	0		1												1	0.333333	ATGGGGTTCGGTATGCGCGCGATCCTTTCAACTAGTCTTGACGTCGAAGCTAAAAAAAAAAGTCAAATTTTTGTCTGCCAGGTTTTCATAATACAGAGTTTATCTTTTACAGGAAATAGACAGACGGTTGGAAAAAAAACTGAAGATCACACAAAAAGAGAGGTAAGTCAGAAACACTAGCCTATAACCTCGAAGGCTCCCCGAGACGAT
16816	cassettecomb		50	112	162	8.10213	6.41047	-0.1	0	0	0	0	-2	0		0.914894												68	0.673267	ATGGGGTTCGGTATGCGCCCCTCTCAAGGTACTAGTCTTGACGTCGAAGCTAAAAAAAAAAGTCAAATTTTTGTCTGCCAGGTTTTCATAATACAGAGTTTATCTTTTACAGGAAATAGACAGACGGTTGGAAAAAAAACTGAAGATCACACAAAAAGAGAGGTAACATCCATTTTGTTATTTTTGAGatttAAGGCTCCCCGAGACGAT
16817	cassettecomb		50	112	162	10.5123	5.98853	-0.1	-2.1	-1.7	-0.7	-2	-2.4	-6.5	-2.14684	0.17734												228	0.690909	ATGGGGTTCGGTATGCGCATCGGAAGCTTGACTAGTCTTGACGTCGAAGCTAAAAAAAAAAGTCAAATTTTTGTCTGCCAGGTTTTCATAATACAGAGTTTATCTTTTACAGGGCTGTGCTTAAGAGTAAAACTTCAGCGATGTTTACCATTTAAACATAAGGTAAGGCTGCTGTCTGGTCTGAGGGCTCATAAGGCTCCCCGAGACGAT
16818	cassettecomb		50	112	162	10.5671	5.98853	-0.1	-2.1	-1.7	-0.7	-2	0	0		0.974359												94	0.691176	ATGGGGTTCGGTATGCGCTCTGTTTTGGTTACTAGTCTTGACGTCGAAGCTAAAAAAAAAAGTCAAATTTTTGTCTGCCAGGTTTTCATAATACAGAGTTTATCTTTTACAGGGCTGTGCTTAAGAGTAAAACTTCAGCGATGTTTACCATTTAAACATAAGGTAAGAAAGATGTATTTTTGTTGTTGTTGTAAGGCTCCCCGAGACGAT
16819	cassettecomb		50	112	162	9.54919	5.98853	-0.1	-2.1	-1.7	-0.7	-2	-0.1	-1.9		0												70	0.714286	ATGGGGTTCGGTATGCGCGAACACTGCCCCACTAGTCTTGACGTCGAAGCTAAAAAAAAAAGTCAAATTTTTGTCTGCCAGGTTTTCATAATACAGAGTTTATCTTTTACAGGGCTGTGCTTAAGAGTAAAACTTCAGCGATGTTTACCATTTAAACATAAGGTATGCATTTGTTTTGCTTTTAACCTATTAAAGGCTCCCCGAGACGAT
16820	cassettecomb		50	112	162	10.9984	5.98853	-0.1	-2.1	-1.7	-0.7	-2	0	-0.1		0.6875												82	0.738739	ATGGGGTTCGGTATGCGCTGCGATGCCACCACTAGTCTTGACGTCGAAGCTAAAAAAAAAAGTCAAATTTTTGTCTGCCAGGTTTTCATAATACAGAGTTTATCTTTTACAGGGCTGTGCTTAAGAGTAAAACTTCAGCGATGTTTACCATTTAAACATAAGGTAAGTATTCTATTATAAATATGAGAGTATAAGGCTCCCCGAGACGAT
16821	cassettecomb		50	112	162	10.9984	5.98853	-0.1	-2.1	-1.7	-0.7	-2	0	0	3.06012	0.880435												439	0.639942	ATGGGGTTCGGTATGCGCCCCGACTTTCCGACTAGTCTTGACGTCGAAGCTAAAAAAAAAAGTCAAATTTTTGTCTGCCAGGTTTTCATAATACAGAGTTTATCTTTTACAGGGCTGTGCTTAAGAGTAAAACTTCAGCGATGTTTACCATTTAAACATAAGGTAAGTCAGAAACACTAGCCTATAACCTCGAAGGCTCCCCGAGACGAT
16822	cassettecomb		50	112	162	8.92197	5.98853	-0.1	-2.1	-1.7	-0.7	-2	-1	0		0.0869565												24	0.705882	ATGGGGTTCGGTATGCGCCTAGCCCACCTCACTAGTCTTGACGTCGAAGCTAAAAAAAAAAGTCAAATTTTTGTCTGCCAGGTTTTCATAATACAGAGTTTATCTTTTACAGGGCTGTGCTTAAGAGTAAAACTTCAGCGATGTTTACCATTTAAACATAAGGTAACATCCATTTTGTTATTTTTGAGatttAAGGCTCCCCGAGACGAT
16823	cassettecomb		50	112	162	10.2844	5.30334	-0.1	0	0	-0.1	-6.2	-2.4	-6.5		0.958333												25	0.892857	ATGGGGTTCGGTATGCGCTGTTCATCTTCTACTAGTCTTGACGTCGAAGCTAAAAAAAAAAGTCAAATTTTTGTCTGCCAGGTTTTCATAATACAGAGTTTATCTTTTACAGAAATCATCACAGAAGGAAAAAGGAAAAAGTCATCTTCTGATTTATCGGAGGTAAGGCTGCTGTCTGGTCTGAGGGCTCATAAGGCTCCCCGAGACGAT
16824	cassettecomb		50	112	162	10.0647	5.30334	-0.1	0	0	-0.1	-6.2	-0.2	0		0.952381												51	0.554348	ATGGGGTTCGGTATGCGCGGAAGGCTAACTACTAGTCTTGACGTCGAAGCTAAAAAAAAAAGTCAAATTTTTGTCTGCCAGGTTTTCATAATACAGAGTTTATCTTTTACAGAAATCATCACAGAAGGAAAAAGGAAAAAGTCATCTTCTGATTTATCGGAGGTAAGAAAGATGTATTTTTGTTGTTGTTGTAAGGCTCCCCGAGACGAT
16825	cassettecomb		50	112	162	9.1223	5.30334	-0.1	0	0	-0.1	-6.2	0	-1.9		0.866667												71	0.763441	ATGGGGTTCGGTATGCGCCAATGCCTAGTCACTAGTCTTGACGTCGAAGCTAAAAAAAAAAGTCAAATTTTTGTCTGCCAGGTTTTCATAATACAGAGTTTATCTTTTACAGAAATCATCACAGAAGGAAAAAGGAAAAAGTCATCTTCTGATTTATCGGAGGTATGCATTTGTTTTGCTTTTAACCTATTAAAGGCTCCCCGAGACGAT
16826	cassettecomb		50	112	162	11.0785	5.30334	-0.1	0	0	-0.1	-6.2	-0.4	-0.1														0	0	ATGGGGTTCGGTATGCGCCTGTTCACACATACTAGTCTTGACGTCGAAGCTAAAAAAAAAAGTCAAATTTTTGTCTGCCAGGTTTTCATAATACAGAGTTTATCTTTTACAGAAATCATCACAGAAGGAAAAAGGAAAAAGTCATCTTCTGATTTATCGGAGGTAAGTATTCTATTATAAATATGAGAGTATAAGGCTCCCCGAGACGAT
16827	cassettecomb		50	112	162	11.0785	5.30334	-0.1	0	0	-0.1	-6.2	-0.3	0		0.891892												42	0.608696	ATGGGGTTCGGTATGCGCCTTTCGCCCACTACTAGTCTTGACGTCGAAGCTAAAAAAAAAAGTCAAATTTTTGTCTGCCAGGTTTTCATAATACAGAGTTTATCTTTTACAGAAATCATCACAGAAGGAAAAAGGAAAAAGTCATCTTCTGATTTATCGGAGGTAAGTCAGAAACACTAGCCTATAACCTCGAAGGCTCCCCGAGACGAT
16828	cassettecomb		50	112	162	8.10213	5.30334	-0.1	0	0	-0.1	-6.2	-2.4	0		0.923077												13	0.590909	ATGGGGTTCGGTATGCGCTTAGGCTGGCGAACTAGTCTTGACGTCGAAGCTAAAAAAAAAAGTCAAATTTTTGTCTGCCAGGTTTTCATAATACAGAGTTTATCTTTTACAGAAATCATCACAGAAGGAAAAAGGAAAAAGTCATCTTCTGATTTATCGGAGGTAACATCCATTTTGTTATTTTTGAGatttAAGGCTCCCCGAGACGAT
16829	cassettecomb		50	112	162	6.38129	6.57989	-0.1	-2.7	-0.1	-4.9	0	-2.4	-6.5	-9.40088	0												675	0.670974	ATGGGGTTCGGTATGCGCCTAGGACCGCTCACTAGTCTTGACGTCGAAGCTAAAAAAAAAAGTCAAATTTTTGTCTGCCAGGTTTTCATAATACAGAGTTTATCTTTTACAGGTTTTTATCGTGAAAAATGGATCTATGTCCATAAAGAAAGCACAAAGGAAGTAAGGCTGCTGTCTGGTCTGAGGGCTCATAAGGCTCCCCGAGACGAT
16830	cassettecomb		50	112	162	6.42358	6.57989	-0.1	-2.7	-0.1	-4.9	0	0	0	-0.824913	0.354369												485	0.630689	ATGGGGTTCGGTATGCGCGGCCTACACCGAACTAGTCTTGACGTCGAAGCTAAAAAAAAAAGTCAAATTTTTGTCTGCCAGGTTTTCATAATACAGAGTTTATCTTTTACAGGTTTTTATCGTGAAAAATGGATCTATGTCCATAAAGAAAGCACAAAGGAAGTAAGAAAGATGTATTTTTGTTGTTGTTGTAAGGCTCCCCGAGACGAT
16831	cassettecomb		50	112	162	4.64875	6.57989	-0.1	-2.7	-0.1	-4.9	0	-0.7	-1.9														0	0	ATGGGGTTCGGTATGCGCATGCGATTCTGGACTAGTCTTGACGTCGAAGCTAAAAAAAAAAGTCAAATTTTTGTCTGCCAGGTTTTCATAATACAGAGTTTATCTTTTACAGGTTTTTATCGTGAAAAATGGATCTATGTCCATAAAGAAAGCACAAAGGAAGTATGCATTTGTTTTGCTTTTAACCTATTAAAGGCTCCCCGAGACGAT
16832	cassettecomb		50	112	162	9.81513	6.57989	-0.1	-2.7	-0.1	-4.9	0	-1.1	-0.1	-0.615857	0.409357												195	0.538674	ATGGGGTTCGGTATGCGCGTCTATGAGGAAACTAGTCTTGACGTCGAAGCTAAAAAAAAAAGTCAAATTTTTGTCTGCCAGGTTTTCATAATACAGAGTTTATCTTTTACAGGTTTTTATCGTGAAAAATGGATCTATGTCCATAAAGAAAGCACAAAGGAAGTAAGTATTCTATTATAAATATGAGAGTATAAGGCTCCCCGAGACGAT
16833	cassettecomb		50	112	162	9.81513	6.57989	-0.1	-2.7	-0.1	-4.9	0	0	0														0	0	ATGGGGTTCGGTATGCGCGTCTTGTTTGGTACTAGTCTTGACGTCGAAGCTAAAAAAAAAAGTCAAATTTTTGTCTGCCAGGTTTTCATAATACAGAGTTTATCTTTTACAGGTTTTTATCGTGAAAAATGGATCTATGTCCATAAAGAAAGCACAAAGGAAGTAAGTCAGAAACACTAGCCTATAACCTCGAAGGCTCCCCGAGACGAT
16834	cassettecomb		50	112	162	1.06116	6.57989	-0.1	-2.7	-0.1	-4.9	0	-1.5	0		0												9	0.692308	ATGGGGTTCGGTATGCGCTCCCGAGTCTCAACTAGTCTTGACGTCGAAGCTAAAAAAAAAAGTCAAATTTTTGTCTGCCAGGTTTTCATAATACAGAGTTTATCTTTTACAGGTTTTTATCGTGAAAAATGGATCTATGTCCATAAAGAAAGCACAAAGGAAGTAACATCCATTTTGTTATTTTTGAGatttAAGGCTCCCCGAGACGAT
16835	cassettecomb		50	112	162	5.19351	6.8628	-0.4	0	0	-0.4	-1.7	-2.4	-6.5		0												36	0.610169	ATGGGGTTCGGTATGCGCTTGCCGGGAGATACTAGTCTTGACGTCGAAGCTAAAAAAAAAAGTCAAATTTTTGTCTGCCAGGTTTTCATAATACAGAGTTTATCTTTTACAGGTATAGAAAAACATTTTGGAAATTTCTACAGAAAAAGTAAAATTGTTACTGTAAGGCTGCTGTCTGGTCTGAGGGCTCATAAGGCTCCCCGAGACGAT
16836	cassettecomb		50	112	162	4.80041	6.8628	-0.4	0	0	-0.4	-1.7	0	0	-7.53916	0												185	0.604575	ATGGGGTTCGGTATGCGCAATAAGGGCAATACTAGTCTTGACGTCGAAGCTAAAAAAAAAAGTCAAATTTTTGTCTGCCAGGTTTTCATAATACAGAGTTTATCTTTTACAGGTATAGAAAAACATTTTGGAAATTTCTACAGAAAAAGTAAAATTGTTACTGTAAGAAAGATGTATTTTTGTTGTTGTTGTAAGGCTCCCCGAGACGAT
16837	cassettecomb		50	112	162	2.08263	6.8628	-0.4	0	0	-0.4	-1.7	-0.3	-1.9		0												19	0.655172	ATGGGGTTCGGTATGCGCGTCTTGATCGATACTAGTCTTGACGTCGAAGCTAAAAAAAAAAGTCAAATTTTTGTCTGCCAGGTTTTCATAATACAGAGTTTATCTTTTACAGGTATAGAAAAACATTTTGGAAATTTCTACAGAAAAAGTAAAATTGTTACTGTATGCATTTGTTTTGCTTTTAACCTATTAAAGGCTCCCCGAGACGAT
16838	cassettecomb		50	112	162	8.59132	6.8628	-0.4	0	0	-0.4	-1.7	0	-0.1		0.409091												25	0.373134	ATGGGGTTCGGTATGCGCTATGACCATAGGACTAGTCTTGACGTCGAAGCTAAAAAAAAAAGTCAAATTTTTGTCTGCCAGGTTTTCATAATACAGAGTTTATCTTTTACAGGTATAGAAAAACATTTTGGAAATTTCTACAGAAAAAGTAAAATTGTTACTGTAAGTATTCTATTATAAATATGAGAGTATAAGGCTCCCCGAGACGAT
16839	cassettecomb		50	112	162	8.59132	6.8628	-0.4	0	0	-0.4	-1.7	-4.3	0														0	0	ATGGGGTTCGGTATGCGCTTGAGGGAGCTAACTAGTCTTGACGTCGAAGCTAAAAAAAAAAGTCAAATTTTTGTCTGCCAGGTTTTCATAATACAGAGTTTATCTTTTACAGGTATAGAAAAACATTTTGGAAATTTCTACAGAAAAAGTAAAATTGTTACTGTAAGTCAGAAACACTAGCCTATAACCTCGAAGGCTCCCCGAGACGAT
16840	cassettecomb		50	112	162	0.14502	6.8628	-0.4	0	0	-0.4	-1.7	-0.9	0	-7.16993	0												143	0.748691	ATGGGGTTCGGTATGCGCCCTACGCGATATACTAGTCTTGACGTCGAAGCTAAAAAAAAAAGTCAAATTTTTGTCTGCCAGGTTTTCATAATACAGAGTTTATCTTTTACAGGTATAGAAAAACATTTTGGAAATTTCTACAGAAAAAGTAAAATTGTTACTGTAACATCCATTTTGTTATTTTTGAGatttAAGGCTCCCCGAGACGAT
16841	cassettecomb		50	112	162	10.5123	6.35875	-0.7	0	-0.9	-1.5	0	-2.4	-6.5	2.79647	0.892308												151	0.631799	ATGGGGTTCGGTATGCGCCGGTTGAATTATACTAGTCTTGACGTCGAAGCTAAAAAAAAAAGTCAAATTTTTGTCTGCCAGGTTTTCATAATACAGAGTTTATCTTTTACAGATGACTTACAGGATGTAATAGGGAGAGCTGTCGAGATTGGTGTTAAAAAGGTAAGGCTGCTGTCTGGTCTGAGGGCTCATAAGGCTCCCCGAGACGAT
16842	cassettecomb		50	112	162	10.5671	6.35875	-0.7	0	-0.9	-1.5	0	0	0	4.05889	0.923913												106	0.616279	ATGGGGTTCGGTATGCGCGCTCAATTCCAAACTAGTCTTGACGTCGAAGCTAAAAAAAAAAGTCAAATTTTTGTCTGCCAGGTTTTCATAATACAGAGTTTATCTTTTACAGATGACTTACAGGATGTAATAGGGAGAGCTGTCGAGATTGGTGTTAAAAAGGTAAGAAAGATGTATTTTTGTTGTTGTTGTAAGGCTCCCCGAGACGAT
16843	cassettecomb		50	112	162	9.54919	6.35875	-0.7	0	-0.9	-1.5	0	0	-1.9	4.08746	0.92517												162	0.593407	ATGGGGTTCGGTATGCGCAAAGGCGACAATACTAGTCTTGACGTCGAAGCTAAAAAAAAAAGTCAAATTTTTGTCTGCCAGGTTTTCATAATACAGAGTTTATCTTTTACAGATGACTTACAGGATGTAATAGGGAGAGCTGTCGAGATTGGTGTTAAAAAGGTATGCATTTGTTTTGCTTTTAACCTATTAAAGGCTCCCCGAGACGAT
16844	cassettecomb		50	112	162	10.9984	6.35875	-0.7	0	-0.9	-1.5	0	0	-0.1	4.13171	0.959854												315	0.661765	ATGGGGTTCGGTATGCGCTTCCGAGCGCGAACTAGTCTTGACGTCGAAGCTAAAAAAAAAAGTCAAATTTTTGTCTGCCAGGTTTTCATAATACAGAGTTTATCTTTTACAGATGACTTACAGGATGTAATAGGGAGAGCTGTCGAGATTGGTGTTAAAAAGGTAAGTATTCTATTATAAATATGAGAGTATAAGGCTCCCCGAGACGAT
16845	cassettecomb		50	112	162	10.9984	6.35875	-0.7	0	-0.9	-1.5	0	0	0		1												5	0.416667	ATGGGGTTCGGTATGCGCGTTGATAGCACTACTAGTCTTGACGTCGAAGCTAAAAAAAAAAGTCAAATTTTTGTCTGCCAGGTTTTCATAATACAGAGTTTATCTTTTACAGATGACTTACAGGATGTAATAGGGAGAGCTGTCGAGATTGGTGTTAAAAAGGTAAGTCAGAAACACTAGCCTATAACCTCGAAGGCTCCCCGAGACGAT
16846	cassettecomb		50	112	162	8.92197	6.35875	-0.7	0	-0.9	-1.5	0	-1.7	0	2.15256	0.816054												354	0.654344	ATGGGGTTCGGTATGCGCCGGTTATGCGTTACTAGTCTTGACGTCGAAGCTAAAAAAAAAAGTCAAATTTTTGTCTGCCAGGTTTTCATAATACAGAGTTTATCTTTTACAGATGACTTACAGGATGTAATAGGGAGAGCTGTCGAGATTGGTGTTAAAAAGGTAACATCCATTTTGTTATTTTTGAGatttAAGGCTCCCCGAGACGAT
16847	cassettecomb		71	91	162	9.77137	5.08005	-3.9	-1.1	-1.7	-0.5	-2.1	-0.6	-0.1		0.511111												50	0.625	ATGGGGTTCGGTATGCGCCTATGTCTTTGGACTAGTCTTGACGTCGATCTGCACCATAAGCCACAGGCCTTGGAAATTGCTTTGTTTTCAGAAAACACTCCTCAGCTACCGGTGTCAGAGGACGGTGTTGTTTGGGGATGGCATGATAGAGACGGACAGTTCGTAAGTATGTTTTCTGTGTGTTTACTATTGAAGGCTCCCCGAGACGAT
16848	cassettecomb		71	91	162	-3.67092	5.08005	-3.9	-1.1	-1.7	-0.5	-2.2	-3	-8.4		0												53	0.623529	ATGGGGTTCGGTATGCGCAGCAATTTGGAGACTAGTCTTGACGTCGATCTGCACCATAAGCCACAGGCCTTGGAAATTGCTTTGTTTTCAGAAAACACTCCTCAGCTACCGGTGTCAGAGGACGGTGTTGTTTGGGGATGGCATGATAGAGACGGACAGTTCGTGGGCAGGGCCGGGACTGGGCTCCCTCCCAAGGCTCCCCGAGACGAT
16849	cassettecomb		71	91	162	7.90124	5.08005	-3.9	-1.1	-1.7	-0.5	-2.2	-4.5	-2.5		0												31	0.632653	ATGGGGTTCGGTATGCGCGGGGTCTCAACTACTAGTCTTGACGTCGATCTGCACCATAAGCCACAGGCCTTGGAAATTGCTTTGTTTTCAGAAAACACTCCTCAGCTACCGGTGTCAGAGGACGGTGTTGTTTGGGGATGGCATGATAGAGACGGACAGTTCGTGAGTGTCTCATTACACGAAAAACCTCAGAAGGCTCCCCGAGACGAT
16850	cassettecomb		71	91	162	5.52946	5.08005	-3.9	-1.1	-1.7	-0.5	-2.1	-0.6	-1.8	-7.06609	0												133	0.71123	ATGGGGTTCGGTATGCGCGGAACCTTGATGACTAGTCTTGACGTCGATCTGCACCATAAGCCACAGGCCTTGGAAATTGCTTTGTTTTCAGAAAACACTCCTCAGCTACCGGTGTCAGAGGACGGTGTTGTTTGGGGATGGCATGATAGAGACGGACAGTTCGTAAGAGTTTATCTTAATGGGAACTGATTTAAGGCTCCCCGAGACGAT
16851	cassettecomb		71	91	162	-7.74184	5.08005	-3.9	-1.1	-1.7	-0.5	-2.1	-1.3	-1.3	-6.12102	0.0162866												353	0.541411	ATGGGGTTCGGTATGCGCACGCGCCCGCTGACTAGTCTTGACGTCGATCTGCACCATAAGCCACAGGCCTTGGAAATTGCTTTGTTTTCAGAAAACACTCCTCAGCTACCGGTGTCAGAGGACGGTGTTGTTTGGGGATGGCATGATAGAGACGGACAGTTCGTAAAGTCTTCTTTCTTTGTCTGAGATGGGAAGGCTCCCCGAGACGAT
16852	cassettecomb		71	91	162	7.90124	5.08005	-3.9	-1.1	-1.7	-0.5	-2.2	-2.5	0	-0.206451	0.447853												196	0.664407	ATGGGGTTCGGTATGCGCTCGACACCCTCAACTAGTCTTGACGTCGATCTGCACCATAAGCCACAGGCCTTGGAAATTGCTTTGTTTTCAGAAAACACTCCTCAGCTACCGGTGTCAGAGGACGGTGTTGTTTGGGGATGGCATGATAGAGACGGACAGTTCGTGAGTATGAGATCCCTGCCCAAAACTATGAAGGCTCCCCGAGACGAT
16853	cassettecomb		71	91	162	11.0785	6.56715	-3.9	-2.3	-1.3	-1.7	-5.3	-0.8	-0.1	3.98489	0.907407												101	0.63125	ATGGGGTTCGGTATGCGCACTAAGAATACCACTAGTCTTGACGTCGATCTGCACCATAAGCCACAGGCCTTGGAAATTGCTTTGTTTTCAGGTTCATCCTCGATGACTCCGCCTTGTACCTGTCCGACAAGTGTGAGGTGGAGACCCTGGACCTGCGGCGAGGTAAGTATGTTTTCTGTGTGTTTACTATTGAAGGCTCCCCGAGACGAT
16854	cassettecomb		71	91	162	6.31827	6.56715	-3.9	-2.3	-1.3	-1.7	-5.3	-6.2	-8.4	-0.344911	0.438849												311	0.627016	ATGGGGTTCGGTATGCGCGAGAACACGATGACTAGTCTTGACGTCGATCTGCACCATAAGCCACAGGCCTTGGAAATTGCTTTGTTTTCAGGTTCATCCTCGATGACTCCGCCTTGTACCTGTCCGACAAGTGTGAGGTGGAGACCCTGGACCTGCGGCGAGGTGGGCAGGGCCGGGACTGGGCTCCCTCCCAAGGCTCCCCGAGACGAT
16855	cassettecomb		71	91	162	10.0326	6.56715	-3.9	-2.3	-1.3	-1.7	-5.3	-3.6	-2.5	3.1375	0.916667												147	0.505155	ATGGGGTTCGGTATGCGCATAGATCGGCGTACTAGTCTTGACGTCGATCTGCACCATAAGCCACAGGCCTTGGAAATTGCTTTGTTTTCAGGTTCATCCTCGATGACTCCGCCTTGTACCTGTCCGACAAGTGTGAGGTGGAGACCCTGGACCTGCGGCGAGGTGAGTGTCTCATTACACGAAAAACCTCAGAAGGCTCCCCGAGACGAT
16856	cassettecomb		71	91	162	10.0647	6.56715	-3.9	-2.3	-1.3	-1.7	-5.3	-3.2	-1.8	3.78136	0.917526												118	0.631016	ATGGGGTTCGGTATGCGCGCTACTGGATGCACTAGTCTTGACGTCGATCTGCACCATAAGCCACAGGCCTTGGAAATTGCTTTGTTTTCAGGTTCATCCTCGATGACTCCGCCTTGTACCTGTCCGACAAGTGTGAGGTGGAGACCCTGGACCTGCGGCGAGGTAAGAGTTTATCTTAATGGGAACTGATTTAAGGCTCCCCGAGACGAT
16857	cassettecomb		71	91	162	8.26664	6.56715	-3.9	-2.3	-1.3	-1.7	-5.3	-2.7	-1.3		0.96												31	0.584906	ATGGGGTTCGGTATGCGCGCCCGGGATGTCACTAGTCTTGACGTCGATCTGCACCATAAGCCACAGGCCTTGGAAATTGCTTTGTTTTCAGGTTCATCCTCGATGACTCCGCCTTGTACCTGTCCGACAAGTGTGAGGTGGAGACCCTGGACCTGCGGCGAGGTAAAGTCTTCTTTCTTTGTCTGAGATGGGAAGGCTCCCCGAGACGAT
16858	cassettecomb		71	91	162	10.0326	6.56715	-3.9	-2.3	-1.3	-1.7	-5.3	0	0	4.26679	0.956284												405	0.632812	ATGGGGTTCGGTATGCGCAAAAGGGATGCAACTAGTCTTGACGTCGATCTGCACCATAAGCCACAGGCCTTGGAAATTGCTTTGTTTTCAGGTTCATCCTCGATGACTCCGCCTTGTACCTGTCCGACAAGTGTGAGGTGGAGACCCTGGACCTGCGGCGAGGTGAGTATGAGATCCCTGCCCAAAACTATGAAGGCTCCCCGAGACGAT
16859	cassettecomb		71	91	162	10.1551	6.90545	-3.9	-3.9	-3.9	-3.2	-3.4	-1.9	-0.1	1.95174	0.772152												185	0.637931	ATGGGGTTCGGTATGCGCGGAAGGGCCCCGACTAGTCTTGACGTCGATCTGCACCATAAGCCACAGGCCTTGGAAATTGCTTTGTTTTCAGGTCACCACCTAGAGGGGAGGAAGACCTCGCTTTGGAGAGTGGGAATAAAACGCTCGTGGAAAAGGGTACACGTAAGTATGTTTTCTGTGTGTTTACTATTGAAGGCTCCCCGAGACGAT
16860	cassettecomb		71	91	162	1.36266	6.90545	-3.9	-3.9	-3.9	-3.2	-3.4	-3.4	-8.4	-7.72792	0												211	0.694079	ATGGGGTTCGGTATGCGCAGGATGGCATCCACTAGTCTTGACGTCGATCTGCACCATAAGCCACAGGCCTTGGAAATTGCTTTGTTTTCAGGTCACCACCTAGAGGGGAGGAAGACCTCGCTTTGGAGAGTGGGAATAAAACGCTCGTGGAAAAGGGTACACGTGGGCAGGGCCGGGACTGGGCTCCCTCCCAAGGCTCCCCGAGACGAT
16861	cassettecomb		71	91	162	9.29758	6.90545	-3.9	-3.9	-3.9	-3.2	-3.4	-6.9	-2.5		0.928571												22	0.564103	ATGGGGTTCGGTATGCGCGAACGCCGGTTCACTAGTCTTGACGTCGATCTGCACCATAAGCCACAGGCCTTGGAAATTGCTTTGTTTTCAGGTCACCACCTAGAGGGGAGGAAGACCTCGCTTTGGAGAGTGGGAATAAAACGCTCGTGGAAAAGGGTACACGTGAGTGTCTCATTACACGAAAAACCTCAGAAGGCTCCCCGAGACGAT
16862	cassettecomb		71	91	162	7.44718	6.90545	-3.9	-3.9	-3.9	-3.2	-3.4	-3.7	-1.8		0.214286												32	0.20915	ATGGGGTTCGGTATGCGCACTGACCCGCCAACTAGTCTTGACGTCGATCTGCACCATAAGCCACAGGCCTTGGAAATTGCTTTGTTTTCAGGTCACCACCTAGAGGGGAGGAAGACCTCGCTTTGGAGAGTGGGAATAAAACGCTCGTGGAAAAGGGTACACGTAAGAGTTTATCTTAATGGGAACTGATTTAAGGCTCCCCGAGACGAT
16863	cassettecomb		71	91	162	-2.14415	6.90545	-3.9	-3.9	-3.9	-3.2	-3.4	0	-1.3		0												46	0.362205	ATGGGGTTCGGTATGCGCAGTCTTACCAACACTAGTCTTGACGTCGATCTGCACCATAAGCCACAGGCCTTGGAAATTGCTTTGTTTTCAGGTCACCACCTAGAGGGGAGGAAGACCTCGCTTTGGAGAGTGGGAATAAAACGCTCGTGGAAAAGGGTACACGTAAAGTCTTCTTTCTTTGTCTGAGATGGGAAGGCTCCCCGAGACGAT
16864	cassettecomb		71	91	162	9.29758	6.90545	-3.9	-3.9	-3.9	-3.2	-3.4	-1.6	0	4.39232	0.961538												132	0.6875	ATGGGGTTCGGTATGCGCAAGAATGAAATAACTAGTCTTGACGTCGATCTGCACCATAAGCCACAGGCCTTGGAAATTGCTTTGTTTTCAGGTCACCACCTAGAGGGGAGGAAGACCTCGCTTTGGAGAGTGGGAATAAAACGCTCGTGGAAAAGGGTACACGTGAGTATGAGATCCCTGCCCAAAACTATGAAGGCTCCCCGAGACGAT
16865	cassettecomb		71	91	162	10.9984	4.04205	-3.9	-2.1	0	0	-1.1	-0.8	-0.1	-6.54689	0.0117647												189	0.64726	ATGGGGTTCGGTATGCGCACGCACTTACGCACTAGTCTTGACGTCGATCTGCACCATAAGCCACAGGCCTTGGAAATTGCTTTGTTTTCAGTGGCTTTGAAGCGTATGTTGAATTTCAATGTGCCTCATATTAAAAACAGCACAGGAGAACCAGTATGGAAGGTAAGTATGTTTTCTGTGTGTTTACTATTGAAGGCTCCCCGAGACGAT
16866	cassettecomb		71	91	162	7.92601	4.04205	-3.9	-2.1	0	0	-1.2	-3	-8.4		0												71	0.717172	ATGGGGTTCGGTATGCGCAGCTGGAACCCAACTAGTCTTGACGTCGATCTGCACCATAAGCCACAGGCCTTGGAAATTGCTTTGTTTTCAGTGGCTTTGAAGCGTATGTTGAATTTCAATGTGCCTCATATTAAAAACAGCACAGGAGAACCAGTATGGAAGGTGGGCAGGGCCGGGACTGGGCTCCCTCCCAAGGCTCCCCGAGACGAT
16867	cassettecomb		71	91	162	10.4737	4.04205	-3.9	-2.1	0	0	-1.2	-3.6	-2.5	-7.31288	0												158	0.642276	ATGGGGTTCGGTATGCGCCGGCTAAACCCGACTAGTCTTGACGTCGATCTGCACCATAAGCCACAGGCCTTGGAAATTGCTTTGTTTTCAGTGGCTTTGAAGCGTATGTTGAATTTCAATGTGCCTCATATTAAAAACAGCACAGGAGAACCAGTATGGAAGGTGAGTGTCTCATTACACGAAAAACCTCAGAAGGCTCCCCGAGACGAT
16868	cassettecomb		71	91	162	10.5671	4.04205	-3.9	-2.1	0	0	-1.1	-2.9	-1.8	-5.20945	0.029703												114	0.754967	ATGGGGTTCGGTATGCGCCCCCATGGCCCAACTAGTCTTGACGTCGATCTGCACCATAAGCCACAGGCCTTGGAAATTGCTTTGTTTTCAGTGGCTTTGAAGCGTATGTTGAATTTCAATGTGCCTCATATTAAAAACAGCACAGGAGAACCAGTATGGAAGGTAAGAGTTTATCTTAATGGGAACTGATTTAAGGCTCCCCGAGACGAT
16869	cassettecomb		71	91	162	9.06409	4.04205	-3.9	-2.1	0	0	-1.1	-3.4	-1.3	-6.70044	0												103	0.656051	ATGGGGTTCGGTATGCGCCCCCAAGCGCACACTAGTCTTGACGTCGATCTGCACCATAAGCCACAGGCCTTGGAAATTGCTTTGTTTTCAGTGGCTTTGAAGCGTATGTTGAATTTCAATGTGCCTCATATTAAAAACAGCACAGGAGAACCAGTATGGAAGGTAAAGTCTTCTTTCTTTGTCTGAGATGGGAAGGCTCCCCGAGACGAT
16870	cassettecomb		71	91	162	10.4737	4.04205	-3.9	-2.1	0	0	-1.2	0	0	-5.56478	0.0230769												145	0.650224	ATGGGGTTCGGTATGCGCGCACCGCTATCAACTAGTCTTGACGTCGATCTGCACCATAAGCCACAGGCCTTGGAAATTGCTTTGTTTTCAGTGGCTTTGAAGCGTATGTTGAATTTCAATGTGCCTCATATTAAAAACAGCACAGGAGAACCAGTATGGAAGGTGAGTATGAGATCCCTGCCCAAAACTATGAAGGCTCCCCGAGACGAT
16871	cassettecomb		71	91	162	11.7751	4.97482	-3.9	-1.8	-11.3	-1.5	-1.4	-1.1	-0.1	3.04103	0.896552												240	0.429338	ATGGGGTTCGGTATGCGCCTGTTTGCCTCCACTAGTCTTGACGTCGATCTGCACCATAAGCCACAGGCCTTGGAAATTGCTTTGTTTTCAGGCTTCTTCTACCGCCAGAATTGGCGGTTTCTCTCGCTGGATTCTTGGGACCTGATCCAGGCAGCACACTCGGTAAGTATGTTTTCTGTGTGTTTACTATTGAAGGCTCCCCGAGACGAT
16872	cassettecomb		71	91	162	5.46337	4.97482	-3.9	-1.8	-11.3	-1.5	-1.5	-7.4	-8.4	-8.57743	0												381	0.670775	ATGGGGTTCGGTATGCGCTCCACTCTAGCAACTAGTCTTGACGTCGATCTGCACCATAAGCCACAGGCCTTGGAAATTGCTTTGTTTTCAGGCTTCTTCTACCGCCAGAATTGGCGGTTTCTCTCGCTGGATTCTTGGGACCTGATCCAGGCAGCACACTCGGTGGGCAGGGCCGGGACTGGGCTCCCTCCCAAGGCTCCCCGAGACGAT
16873	cassettecomb		71	91	162	11.1124	4.97482	-3.9	-1.8	-11.3	-1.5	-1.5	-5.7	-2.5		0.47619												23	0.575	ATGGGGTTCGGTATGCGCCTCGCGATTGGCACTAGTCTTGACGTCGATCTGCACCATAAGCCACAGGCCTTGGAAATTGCTTTGTTTTCAGGCTTCTTCTACCGCCAGAATTGGCGGTTTCTCTCGCTGGATTCTTGGGACCTGATCCAGGCAGCACACTCGGTGAGTGTCTCATTACACGAAAAACCTCAGAAGGCTCCCCGAGACGAT
16874	cassettecomb		71	91	162	10.5325	4.97482	-3.9	-1.8	-11.3	-1.5	-1.4	-3.4	-1.8	0.383128	0.601382												553	0.642276	ATGGGGTTCGGTATGCGCCCCGGCCCCTTAACTAGTCTTGACGTCGATCTGCACCATAAGCCACAGGCCTTGGAAATTGCTTTGTTTTCAGGCTTCTTCTACCGCCAGAATTGGCGGTTTCTCTCGCTGGATTCTTGGGACCTGATCCAGGCAGCACACTCGGTAAGAGTTTATCTTAATGGGAACTGATTTAAGGCTCCCCGAGACGAT
16875	cassettecomb		71	91	162	6.17557	4.97482	-3.9	-1.8	-11.3	-1.5	-1.4	0	-1.3		0												14	0.636364	ATGGGGTTCGGTATGCGCATAAGACTGGCGACTAGTCTTGACGTCGATCTGCACCATAAGCCACAGGCCTTGGAAATTGCTTTGTTTTCAGGCTTCTTCTACCGCCAGAATTGGCGGTTTCTCTCGCTGGATTCTTGGGACCTGATCCAGGCAGCACACTCGGTAAAGTCTTCTTTCTTTGTCTGAGATGGGAAGGCTCCCCGAGACGAT
16876	cassettecomb		71	91	162	11.1124	4.97482	-3.9	-1.8	-11.3	-1.5	-1.5	-2.8	0		0.884615												31	0.794872	ATGGGGTTCGGTATGCGCCCGAGACTCACGACTAGTCTTGACGTCGATCTGCACCATAAGCCACAGGCCTTGGAAATTGCTTTGTTTTCAGGCTTCTTCTACCGCCAGAATTGGCGGTTTCTCTCGCTGGATTCTTGGGACCTGATCCAGGCAGCACACTCGGTGAGTATGAGATCCCTGCCCAAAACTATGAAGGCTCCCCGAGACGAT
16877	cassettecomb		71	91	162	7.40427	4.6531	-3.9	0	-1.5	-2.1	-0.5	0	-0.1	-6.91032	0.00673854												849	0.664319	ATGGGGTTCGGTATGCGCGGGCGAGAGGTTACTAGTCTTGACGTCGATCTGCACCATAAGCCACAGGCCTTGGAAATTGCTTTGTTTTCAGCTTTTAAATCTTGGGGATTTTGGACTGTCTTGGCAAATCCTAAGTATCATCTTCATTCTTCCTTGATGTTTGTAAGTATGTTTTCTGTGTGTTTACTATTGAAGGCTCCCCGAGACGAT
16878	cassettecomb		71	91	162	-4.85104	4.6531	-3.9	0	-1.5	-2.1	-0.5	-3	-8.4		0												18	0.666667	ATGGGGTTCGGTATGCGCGAGCACAACGAAACTAGTCTTGACGTCGATCTGCACCATAAGCCACAGGCCTTGGAAATTGCTTTGTTTTCAGCTTTTAAATCTTGGGGATTTTGGACTGTCTTGGCAAATCCTAAGTATCATCTTCATTCTTCCTTGATGTTTGTGGGCAGGGCCGGGACTGGGCTCCCTCCCAAGGCTCCCCGAGACGAT
16879	cassettecomb		71	91	162	5.90602	4.6531	-3.9	0	-1.5	-2.1	-0.5	-2.6	-2.5	-9.12153	0												556	0.696742	ATGGGGTTCGGTATGCGCTCCCACTTATGTACTAGTCTTGACGTCGATCTGCACCATAAGCCACAGGCCTTGGAAATTGCTTTGTTTTCAGCTTTTAAATCTTGGGGATTTTGGACTGTCTTGGCAAATCCTAAGTATCATCTTCATTCTTCCTTGATGTTTGTGAGTGTCTCATTACACGAAAAACCTCAGAAGGCTCCCCGAGACGAT
16880	cassettecomb		71	91	162	3.14059	4.6531	-3.9	0	-1.5	-2.1	-0.5	-0.6	-1.8	-8.10852	0												275	0.670732	ATGGGGTTCGGTATGCGCGCGTTACCACCCACTAGTCTTGACGTCGATCTGCACCATAAGCCACAGGCCTTGGAAATTGCTTTGTTTTCAGCTTTTAAATCTTGGGGATTTTGGACTGTCTTGGCAAATCCTAAGTATCATCTTCATTCTTCCTTGATGTTTGTAAGAGTTTATCTTAATGGGAACTGATTTAAGGCTCCCCGAGACGAT
16881	cassettecomb		71	91	162	-5.12618	4.6531	-3.9	0	-1.5	-2.1	-0.5	0	-1.3	-9.52943	0												738	0.678309	ATGGGGTTCGGTATGCGCTTGTCGGCAAGGACTAGTCTTGACGTCGATCTGCACCATAAGCCACAGGCCTTGGAAATTGCTTTGTTTTCAGCTTTTAAATCTTGGGGATTTTGGACTGTCTTGGCAAATCCTAAGTATCATCTTCATTCTTCCTTGATGTTTGTAAAGTCTTCTTTCTTTGTCTGAGATGGGAAGGCTCCCCGAGACGAT
16882	cassettecomb		71	91	162	5.90602	4.6531	-3.9	0	-1.5	-2.1	-0.5	-0.8	0	-7.09803	0												136	0.697436	ATGGGGTTCGGTATGCGCGACCACATGCTCACTAGTCTTGACGTCGATCTGCACCATAAGCCACAGGCCTTGGAAATTGCTTTGTTTTCAGCTTTTAAATCTTGGGGATTTTGGACTGTCTTGGCAAATCCTAAGTATCATCTTCATTCTTCCTTGATGTTTGTGAGTATGAGATCCCTGCCCAAAACTATGAAGGCTCCCCGAGACGAT
16883	cassettecomb		71	91	162	9.77137	8.56608	-1.2	0	-1.7	-0.5	-2.1	-0.6	-0.1	-9.83447	0												914	0.709627	ATGGGGTTCGGTATGCGCTGTCTTCTCTCAACTAGTCTTGACGTCCCCCTGCAGCGGTGCCCGGGCCCTTCTCAGCCCTGTTCCCCCCCAGAAAACACTCCTCAGCTACCGGTGTCAGAGGACGGTGTTGTTTGGGGATGGCATGATAGAGACGGACAGTTCGTAAGTATGTTTTCTGTGTGTTTACTATTGAAGGCTCCCCGAGACGAT
16884	cassettecomb		71	91	162	-3.67092	8.56608	-1.2	0	-1.7	-0.5	-2.2	-3	-8.4	-9.26562	0.00130039												1233	0.688827	ATGGGGTTCGGTATGCGCGTTCCACATTTCACTAGTCTTGACGTCCCCCTGCAGCGGTGCCCGGGCCCTTCTCAGCCCTGTTCCCCCCCAGAAAACACTCCTCAGCTACCGGTGTCAGAGGACGGTGTTGTTTGGGGATGGCATGATAGAGACGGACAGTTCGTGGGCAGGGCCGGGACTGGGCTCCCTCCCAAGGCTCCCCGAGACGAT
16885	cassettecomb		71	91	162	7.90124	8.56608	-1.2	0	-1.7	-0.5	-2.2	-4.5	-2.5	-7.96578	0												249	0.671159	ATGGGGTTCGGTATGCGCGAGGTCCACGGAACTAGTCTTGACGTCCCCCTGCAGCGGTGCCCGGGCCCTTCTCAGCCCTGTTCCCCCCCAGAAAACACTCCTCAGCTACCGGTGTCAGAGGACGGTGTTGTTTGGGGATGGCATGATAGAGACGGACAGTTCGTGAGTGTCTCATTACACGAAAAACCTCAGAAGGCTCCCCGAGACGAT
16886	cassettecomb		71	91	162	5.52946	8.56608	-1.2	0	-1.7	-0.5	-2.1	-0.6	-1.8	-10.1267	0.00108225												1119	0.670461	ATGGGGTTCGGTATGCGCGGGATGGGGATAACTAGTCTTGACGTCCCCCTGCAGCGGTGCCCGGGCCCTTCTCAGCCCTGTTCCCCCCCAGAAAACACTCCTCAGCTACCGGTGTCAGAGGACGGTGTTGTTTGGGGATGGCATGATAGAGACGGACAGTTCGTAAGAGTTTATCTTAATGGGAACTGATTTAAGGCTCCCCGAGACGAT
16887	cassettecomb		71	91	162	-7.74184	8.56608	-1.2	0	-1.7	-0.5	-2.1	-1.3	-1.3	-9.24555	0												606	0.654428	ATGGGGTTCGGTATGCGCAGGGGCGAAACAACTAGTCTTGACGTCCCCCTGCAGCGGTGCCCGGGCCCTTCTCAGCCCTGTTCCCCCCCAGAAAACACTCCTCAGCTACCGGTGTCAGAGGACGGTGTTGTTTGGGGATGGCATGATAGAGACGGACAGTTCGTAAAGTCTTCTTTCTTTGTCTGAGATGGGAAGGCTCCCCGAGACGAT
16888	cassettecomb		71	91	162	7.90124	8.56608	-1.2	0	-1.7	-0.5	-2.2	-2.5	0	-8.8857	0												472	0.682081	ATGGGGTTCGGTATGCGCTGCCTTGCCTCTACTAGTCTTGACGTCCCCCTGCAGCGGTGCCCGGGCCCTTCTCAGCCCTGTTCCCCCCCAGAAAACACTCCTCAGCTACCGGTGTCAGAGGACGGTGTTGTTTGGGGATGGCATGATAGAGACGGACAGTTCGTGAGTATGAGATCCCTGCCCAAAACTATGAAGGCTCCCCGAGACGAT
16889	cassettecomb		71	91	162	11.0785	9.60988	-4	-2.3	-1.3	-1.7	-5.3	-0.8	-0.1	0.882906	0.501538												529	0.537602	ATGGGGTTCGGTATGCGCTCCGATCATGGCACTAGTCTTGACGTCCCCCTGCAGCGGTGCCCGGGCCCTTCTCAGCCCTGTTCCCCCCCAGGTTCATCCTCGATGACTCCGCCTTGTACCTGTCCGACAAGTGTGAGGTGGAGACCCTGGACCTGCGGCGAGGTAAGTATGTTTTCTGTGTGTTTACTATTGAAGGCTCCCCGAGACGAT
16890	cassettecomb		71	91	162	6.31827	9.60988	-4	-2.3	-1.3	-1.7	-5.3	-6.2	-8.4	-4.63819	0.0158434												1321	0.655583	ATGGGGTTCGGTATGCGCCCGCCGCGGACCACTAGTCTTGACGTCCCCCTGCAGCGGTGCCCGGGCCCTTCTCAGCCCTGTTCCCCCCCAGGTTCATCCTCGATGACTCCGCCTTGTACCTGTCCGACAAGTGTGAGGTGGAGACCCTGGACCTGCGGCGAGGTGGGCAGGGCCGGGACTGGGCTCCCTCCCAAGGCTCCCCGAGACGAT
16891	cassettecomb		71	91	162	10.0326	9.60988	-4	-2.3	-1.3	-1.7	-5.3	-3.6	-2.5	1.5755	0.801282												203	0.545699	ATGGGGTTCGGTATGCGCGCTGGGAAAATCACTAGTCTTGACGTCCCCCTGCAGCGGTGCCCGGGCCCTTCTCAGCCCTGTTCCCCCCCAGGTTCATCCTCGATGACTCCGCCTTGTACCTGTCCGACAAGTGTGAGGTGGAGACCCTGGACCTGCGGCGAGGTGAGTGTCTCATTACACGAAAAACCTCAGAAGGCTCCCCGAGACGAT
16892	cassettecomb		71	91	162	10.0647	9.60988	-4	-2.3	-1.3	-1.7	-5.3	-3.2	-1.8	3.0813	0.894737												653	0.570804	ATGGGGTTCGGTATGCGCGGAGGAGCGCTAACTAGTCTTGACGTCCCCCTGCAGCGGTGCCCGGGCCCTTCTCAGCCCTGTTCCCCCCCAGGTTCATCCTCGATGACTCCGCCTTGTACCTGTCCGACAAGTGTGAGGTGGAGACCCTGGACCTGCGGCGAGGTAAGAGTTTATCTTAATGGGAACTGATTTAAGGCTCCCCGAGACGAT
16893	cassettecomb		71	91	162	8.26664	9.60988	-4	-2.3	-1.3	-1.7	-5.3	-2.7	-1.3	-0.0939761	0.529032												430	0.574099	ATGGGGTTCGGTATGCGCAGAATGCACTCTACTAGTCTTGACGTCCCCCTGCAGCGGTGCCCGGGCCCTTCTCAGCCCTGTTCCCCCCCAGGTTCATCCTCGATGACTCCGCCTTGTACCTGTCCGACAAGTGTGAGGTGGAGACCCTGGACCTGCGGCGAGGTAAAGTCTTCTTTCTTTGTCTGAGATGGGAAGGCTCCCCGAGACGAT
16894	cassettecomb		71	91	162	10.0326	9.60988	-4	-2.3	-1.3	-1.7	-5.3	0	0	1.82463	0.792593												377	0.582689	ATGGGGTTCGGTATGCGCAGTTTCAACTCAACTAGTCTTGACGTCCCCCTGCAGCGGTGCCCGGGCCCTTCTCAGCCCTGTTCCCCCCCAGGTTCATCCTCGATGACTCCGCCTTGTACCTGTCCGACAAGTGTGAGGTGGAGACCCTGGACCTGCGGCGAGGTGAGTATGAGATCCCTGCCCAAAACTATGAAGGCTCCCCGAGACGAT
16895	cassettecomb		71	91	162	10.1551	10.2883	-4	-4.2	-3.9	-3.2	-3.4	-1.9	-0.1	-1.32567	0.275424												270	0.463918	ATGGGGTTCGGTATGCGCCGCCACATTAGGACTAGTCTTGACGTCCCCCTGCAGCGGTGCCCGGGCCCTTCTCAGCCCTGTTCCCCCCCAGGTCACCACCTAGAGGGGAGGAAGACCTCGCTTTGGAGAGTGGGAATAAAACGCTCGTGGAAAAGGGTACACGTAAGTATGTTTTCTGTGTGTTTACTATTGAAGGCTCCCCGAGACGAT
16896	cassettecomb		71	91	162	1.36266	10.2883	-4	-4.2	-3.9	-3.2	-3.4	-3.4	-8.4	-10.7048	0												1668	0.663221	ATGGGGTTCGGTATGCGCTGGTTTACCCATACTAGTCTTGACGTCCCCCTGCAGCGGTGCCCGGGCCCTTCTCAGCCCTGTTCCCCCCCAGGTCACCACCTAGAGGGGAGGAAGACCTCGCTTTGGAGAGTGGGAATAAAACGCTCGTGGAAAAGGGTACACGTGGGCAGGGCCGGGACTGGGCTCCCTCCCAAGGCTCCCCGAGACGAT
16897	cassettecomb		71	91	162	9.29758	10.2883	-4	-4.2	-3.9	-3.2	-3.4	-6.9	-2.5	-7.93074	0.00478469												245	0.716374	ATGGGGTTCGGTATGCGCTACGCACTAAATACTAGTCTTGACGTCCCCCTGCAGCGGTGCCCGGGCCCTTCTCAGCCCTGTTCCCCCCCAGGTCACCACCTAGAGGGGAGGAAGACCTCGCTTTGGAGAGTGGGAATAAAACGCTCGTGGAAAAGGGTACACGTGAGTGTCTCATTACACGAAAAACCTCAGAAGGCTCCCCGAGACGAT
16898	cassettecomb		71	91	162	7.44718	10.2883	-4	-4.2	-3.9	-3.2	-3.4	-3.7	-1.8	-8.73809	0.00278552												856	0.655939	ATGGGGTTCGGTATGCGCACGAGACATACGACTAGTCTTGACGTCCCCCTGCAGCGGTGCCCGGGCCCTTCTCAGCCCTGTTCCCCCCCAGGTCACCACCTAGAGGGGAGGAAGACCTCGCTTTGGAGAGTGGGAATAAAACGCTCGTGGAAAAGGGTACACGTAAGAGTTTATCTTAATGGGAACTGATTTAAGGCTCCCCGAGACGAT
16899	cassettecomb		71	91	162	-2.14415	10.2883	-4	-4.2	-3.9	-3.2	-3.4	0	-1.3	-9.09276	0												545	0.625718	ATGGGGTTCGGTATGCGCGCGGCACTTAGAACTAGTCTTGACGTCCCCCTGCAGCGGTGCCCGGGCCCTTCTCAGCCCTGTTCCCCCCCAGGTCACCACCTAGAGGGGAGGAAGACCTCGCTTTGGAGAGTGGGAATAAAACGCTCGTGGAAAAGGGTACACGTAAAGTCTTCTTTCTTTGTCTGAGATGGGAAGGCTCCCCGAGACGAT
16900	cassettecomb		71	91	162	9.29758	10.2883	-4	-4.2	-3.9	-3.2	-3.4	-1.6	0	-2.31536	0.157658												263	0.605991	ATGGGGTTCGGTATGCGCTTGTCAAACCTGACTAGTCTTGACGTCCCCCTGCAGCGGTGCCCGGGCCCTTCTCAGCCCTGTTCCCCCCCAGGTCACCACCTAGAGGGGAGGAAGACCTCGCTTTGGAGAGTGGGAATAAAACGCTCGTGGAAAAGGGTACACGTGAGTATGAGATCCCTGCCCAAAACTATGAAGGCTCCCCGAGACGAT
16901	cassettecomb		71	91	162	10.9984	7.82125	-2.7	-1.7	0	0	-1.1	-0.8	-0.1	-3.89482	0												381	0.594384	ATGGGGTTCGGTATGCGCATAGTTCGCGACACTAGTCTTGACGTCCCCCTGCAGCGGTGCCCGGGCCCTTCTCAGCCCTGTTCCCCCCCAGTGGCTTTGAAGCGTATGTTGAATTTCAATGTGCCTCATATTAAAAACAGCACAGGAGAACCAGTATGGAAGGTAAGTATGTTTTCTGTGTGTTTACTATTGAAGGCTCCCCGAGACGAT
16902	cassettecomb		71	91	162	7.92601	7.82125	-2.7	-1.7	0	0	-1.2	-3	-8.4	-9.24079	0												604	0.655809	ATGGGGTTCGGTATGCGCCGAGCAAAACACACTAGTCTTGACGTCCCCCTGCAGCGGTGCCCGGGCCCTTCTCAGCCCTGTTCCCCCCCAGTGGCTTTGAAGCGTATGTTGAATTTCAATGTGCCTCATATTAAAAACAGCACAGGAGAACCAGTATGGAAGGTGGGCAGGGCCGGGACTGGGCTCCCTCCCAAGGCTCCCCGAGACGAT
16903	cassettecomb		71	91	162	10.4737	7.82125	-2.7	-1.7	0	0	-1.2	-3.6	-2.5	-8.48382	0												357	0.705534	ATGGGGTTCGGTATGCGCGAGCGCACGCCCACTAGTCTTGACGTCCCCCTGCAGCGGTGCCCGGGCCCTTCTCAGCCCTGTTCCCCCCCAGTGGCTTTGAAGCGTATGTTGAATTTCAATGTGCCTCATATTAAAAACAGCACAGGAGAACCAGTATGGAAGGTGAGTGTCTCATTACACGAAAAACCTCAGAAGGCTCCCCGAGACGAT
16904	cassettecomb		71	91	162	10.5671	7.82125	-2.7	-1.7	0	0	-1.1	-2.9	-1.8	-8.43045	0												344	0.693548	ATGGGGTTCGGTATGCGCAACGCCGAATCTACTAGTCTTGACGTCCCCCTGCAGCGGTGCCCGGGCCCTTCTCAGCCCTGTTCCCCCCCAGTGGCTTTGAAGCGTATGTTGAATTTCAATGTGCCTCATATTAAAAACAGCACAGGAGAACCAGTATGGAAGGTAAGAGTTTATCTTAATGGGAACTGATTTAAGGCTCCCCGAGACGAT
16905	cassettecomb		71	91	162	9.06409	7.82125	-2.7	-1.7	0	0	-1.1	-3.4	-1.3		0												59	0.621053	ATGGGGTTCGGTATGCGCCACGTTGCATCGACTAGTCTTGACGTCCCCCTGCAGCGGTGCCCGGGCCCTTCTCAGCCCTGTTCCCCCCCAGTGGCTTTGAAGCGTATGTTGAATTTCAATGTGCCTCATATTAAAAACAGCACAGGAGAACCAGTATGGAAGGTAAAGTCTTCTTTCTTTGTCTGAGATGGGAAGGCTCCCCGAGACGAT
16906	cassettecomb		71	91	162	10.4737	7.82125	-2.7	-1.7	0	0	-1.2	0	0	-8.69349	0												413	0.694118	ATGGGGTTCGGTATGCGCAACCCCTCCTTGACTAGTCTTGACGTCCCCCTGCAGCGGTGCCCGGGCCCTTCTCAGCCCTGTTCCCCCCCAGTGGCTTTGAAGCGTATGTTGAATTTCAATGTGCCTCATATTAAAAACAGCACAGGAGAACCAGTATGGAAGGTGAGTATGAGATCCCTGCCCAAAACTATGAAGGCTCCCCGAGACGAT
16907	cassettecomb		71	91	162	11.7751	8.72348	-4.5	-1.8	-11.3	-1.5	-1.4	-1.1	-0.1	-4.14684	0.0420168												131	0.5671	ATGGGGTTCGGTATGCGCCTGCTATTAAACACTAGTCTTGACGTCCCCCTGCAGCGGTGCCCGGGCCCTTCTCAGCCCTGTTCCCCCCCAGGCTTCTTCTACCGCCAGAATTGGCGGTTTCTCTCGCTGGATTCTTGGGACCTGATCCAGGCAGCACACTCGGTAAGTATGTTTTCTGTGTGTTTACTATTGAAGGCTCCCCGAGACGAT
16908	cassettecomb		71	91	162	5.46337	8.72348	-4.5	-1.8	-11.3	-1.5	-1.5	-7.4	-8.4	-8.94837	0												493	0.657333	ATGGGGTTCGGTATGCGCCGCCGCTTAAGCACTAGTCTTGACGTCCCCCTGCAGCGGTGCCCGGGCCCTTCTCAGCCCTGTTCCCCCCCAGGCTTCTTCTACCGCCAGAATTGGCGGTTTCTCTCGCTGGATTCTTGGGACCTGATCCAGGCAGCACACTCGGTGGGCAGGGCCGGGACTGGGCTCCCTCCCAAGGCTCCCCGAGACGAT
16909	cassettecomb		71	91	162	11.1124	8.72348	-4.5	-1.8	-11.3	-1.5	-1.5	-5.7	-2.5	-5.81378	0.0149254												687	0.665698	ATGGGGTTCGGTATGCGCTGGGATAGCGCGACTAGTCTTGACGTCCCCCTGCAGCGGTGCCCGGGCCCTTCTCAGCCCTGTTCCCCCCCAGGCTTCTTCTACCGCCAGAATTGGCGGTTTCTCTCGCTGGATTCTTGGGACCTGATCCAGGCAGCACACTCGGTGAGTGTCTCATTACACGAAAAACCTCAGAAGGCTCCCCGAGACGAT
16910	cassettecomb		71	91	162	10.5325	8.72348	-4.5	-1.8	-11.3	-1.5	-1.4	-3.4	-1.8	-4.62272	0.0384615												282	0.607759	ATGGGGTTCGGTATGCGCAATTTGATGTCGACTAGTCTTGACGTCCCCCTGCAGCGGTGCCCGGGCCCTTCTCAGCCCTGTTCCCCCCCAGGCTTCTTCTACCGCCAGAATTGGCGGTTTCTCTCGCTGGATTCTTGGGACCTGATCCAGGCAGCACACTCGGTAAGAGTTTATCTTAATGGGAACTGATTTAAGGCTCCCCGAGACGAT
16911	cassettecomb		71	91	162	6.17557	8.72348	-4.5	-1.8	-11.3	-1.5	-1.4	0	-1.3	-3.88393	0.0636183												599	0.635207	ATGGGGTTCGGTATGCGCGCGAGACATCTAACTAGTCTTGACGTCCCCCTGCAGCGGTGCCCGGGCCCTTCTCAGCCCTGTTCCCCCCCAGGCTTCTTCTACCGCCAGAATTGGCGGTTTCTCTCGCTGGATTCTTGGGACCTGATCCAGGCAGCACACTCGGTAAAGTCTTCTTTCTTTGTCTGAGATGGGAAGGCTCCCCGAGACGAT
16912	cassettecomb		71	91	162	11.1124	8.72348	-4.5	-1.8	-11.3	-1.5	-1.5	-2.8	0	-4.93958	0.0420712												1014	0.667984	ATGGGGTTCGGTATGCGCTGCCGCCTGAGAACTAGTCTTGACGTCCCCCTGCAGCGGTGCCCGGGCCCTTCTCAGCCCTGTTCCCCCCCAGGCTTCTTCTACCGCCAGAATTGGCGGTTTCTCTCGCTGGATTCTTGGGACCTGATCCAGGCAGCACACTCGGTGAGTATGAGATCCCTGCCCAAAACTATGAAGGCTCCCCGAGACGAT
16913	cassettecomb		71	91	162	7.40427	7.06412	-0.4	-3.3	-1.5	-2.1	-0.5	0	-0.1	-4.60768	0												533	0.715436	ATGGGGTTCGGTATGCGCTTGCTCACACTAACTAGTCTTGACGTCCCCCTGCAGCGGTGCCCGGGCCCTTCTCAGCCCTGTTCCCCCCCAGCTTTTAAATCTTGGGGATTTTGGACTGTCTTGGCAAATCCTAAGTATCATCTTCATTCTTCCTTGATGTTTGTAAGTATGTTTTCTGTGTGTTTACTATTGAAGGCTCCCCGAGACGAT
16914	cassettecomb		71	91	162	-4.85104	7.06412	-0.4	-3.3	-1.5	-2.1	-0.5	-3	-8.4	-10.0498	0												1059	0.669829	ATGGGGTTCGGTATGCGCCTTGGTTTTCCGACTAGTCTTGACGTCCCCCTGCAGCGGTGCCCGGGCCCTTCTCAGCCCTGTTCCCCCCCAGCTTTTAAATCTTGGGGATTTTGGACTGTCTTGGCAAATCCTAAGTATCATCTTCATTCTTCCTTGATGTTTGTGGGCAGGGCCGGGACTGGGCTCCCTCCCAAGGCTCCCCGAGACGAT
16915	cassettecomb		71	91	162	5.90602	7.06412	-0.4	-3.3	-1.5	-2.1	-0.5	-2.6	-2.5	-8.61102	0												390	0.667808	ATGGGGTTCGGTATGCGCGGCGCCTGTCGGACTAGTCTTGACGTCCCCCTGCAGCGGTGCCCGGGCCCTTCTCAGCCCTGTTCCCCCCCAGCTTTTAAATCTTGGGGATTTTGGACTGTCTTGGCAAATCCTAAGTATCATCTTCATTCTTCCTTGATGTTTGTGAGTGTCTCATTACACGAAAAACCTCAGAAGGCTCCCCGAGACGAT
16916	cassettecomb		71	91	162	3.14059	7.06412	-0.4	-3.3	-1.5	-2.1	-0.5	-0.6	-1.8	-9.56796	0												760	0.66087	ATGGGGTTCGGTATGCGCGCAACGAACGACACTAGTCTTGACGTCCCCCTGCAGCGGTGCCCGGGCCCTTCTCAGCCCTGTTCCCCCCCAGCTTTTAAATCTTGGGGATTTTGGACTGTCTTGGCAAATCCTAAGTATCATCTTCATTCTTCCTTGATGTTTGTAAGAGTTTATCTTAATGGGAACTGATTTAAGGCTCCCCGAGACGAT
16917	cassettecomb		71	91	162	-5.12618	7.06412	-0.4	-3.3	-1.5	-2.1	-0.5	0	-1.3	-9.77808	0												877	0.662887	ATGGGGTTCGGTATGCGCCCCTACAAGCGGACTAGTCTTGACGTCCCCCTGCAGCGGTGCCCGGGCCCTTCTCAGCCCTGTTCCCCCCCAGCTTTTAAATCTTGGGGATTTTGGACTGTCTTGGCAAATCCTAAGTATCATCTTCATTCTTCCTTGATGTTTGTAAAGTCTTCTTTCTTTGTCTGAGATGGGAAGGCTCCCCGAGACGAT
16918	cassettecomb		71	91	162	5.90602	7.06412	-0.4	-3.3	-1.5	-2.1	-0.5	-0.8	0	-8.28077	0												310	0.690423	ATGGGGTTCGGTATGCGCATGAGTCTGATTACTAGTCTTGACGTCCCCCTGCAGCGGTGCCCGGGCCCTTCTCAGCCCTGTTCCCCCCCAGCTTTTAAATCTTGGGGATTTTGGACTGTCTTGGCAAATCCTAAGTATCATCTTCATTCTTCCTTGATGTTTGTGAGTATGAGATCCCTGCCCAAAACTATGAAGGCTCCCCGAGACGAT
16919	cassettecomb		71	91	162	9.77137	2.00985	-0.7	-0.6	-1.7	-0.5	-2.1	-0.6	-0.1	-6.376	0.0133648												1513	0.667108	ATGGGGTTCGGTATGCGCCGCACCACAAAAACTAGTCTTGACGTCCAGTATTCAAAGATAGGAACTGACAGGATTTTAGGTCACTTTGTAGAAAACACTCCTCAGCTACCGGTGTCAGAGGACGGTGTTGTTTGGGGATGGCATGATAGAGACGGACAGTTCGTAAGTATGTTTTCTGTGTGTTTACTATTGAAGGCTCCCCGAGACGAT
16920	cassettecomb		71	91	162	-3.67092	2.00985	-0.7	-0.6	-1.7	-0.5	-2.2	-3	-8.4	-10.623	0												1578	0.670633	ATGGGGTTCGGTATGCGCTGCCCGGGAGGTACTAGTCTTGACGTCCAGTATTCAAAGATAGGAACTGACAGGATTTTAGGTCACTTTGTAGAAAACACTCCTCAGCTACCGGTGTCAGAGGACGGTGTTGTTTGGGGATGGCATGATAGAGACGGACAGTTCGTGGGCAGGGCCGGGACTGGGCTCCCTCCCAAGGCTCCCCGAGACGAT
16921	cassettecomb		71	91	162	7.90124	2.00985	-0.7	-0.6	-1.7	-0.5	-2.2	-4.5	-2.5	-10.1007	0												1097	0.656886	ATGGGGTTCGGTATGCGCACGACGACTGATACTAGTCTTGACGTCCAGTATTCAAAGATAGGAACTGACAGGATTTTAGGTCACTTTGTAGAAAACACTCCTCAGCTACCGGTGTCAGAGGACGGTGTTGTTTGGGGATGGCATGATAGAGACGGACAGTTCGTGAGTGTCTCATTACACGAAAAACCTCAGAAGGCTCCCCGAGACGAT
16922	cassettecomb		71	91	162	5.52946	2.00985	-0.7	-0.6	-1.7	-0.5	-2.1	-0.6	-1.8	-9.42836	0												688	0.673849	ATGGGGTTCGGTATGCGCCGCTCTAGAGTCACTAGTCTTGACGTCCAGTATTCAAAGATAGGAACTGACAGGATTTTAGGTCACTTTGTAGAAAACACTCCTCAGCTACCGGTGTCAGAGGACGGTGTTGTTTGGGGATGGCATGATAGAGACGGACAGTTCGTAAGAGTTTATCTTAATGGGAACTGATTTAAGGCTCCCCGAGACGAT
16923	cassettecomb		71	91	162	-7.74184	2.00985	-0.7	-0.6	-1.7	-0.5	-2.1	-1.3	-1.3	-10.8146	0.000634115												1802	0.657664	ATGGGGTTCGGTATGCGCGTCCACGGGCTAACTAGTCTTGACGTCCAGTATTCAAAGATAGGAACTGACAGGATTTTAGGTCACTTTGTAGAAAACACTCCTCAGCTACCGGTGTCAGAGGACGGTGTTGTTTGGGGATGGCATGATAGAGACGGACAGTTCGTAAAGTCTTCTTTCTTTGTCTGAGATGGGAAGGCTCCCCGAGACGAT
16924	cassettecomb		71	91	162	7.90124	2.00985	-0.7	-0.6	-1.7	-0.5	-2.2	-2.5	0	-8.69	0.00375235												828	0.690575	ATGGGGTTCGGTATGCGCGTTCCACCAACTACTAGTCTTGACGTCCAGTATTCAAAGATAGGAACTGACAGGATTTTAGGTCACTTTGTAGAAAACACTCCTCAGCTACCGGTGTCAGAGGACGGTGTTGTTTGGGGATGGCATGATAGAGACGGACAGTTCGTGAGTATGAGATCCCTGCCCAAAACTATGAAGGCTCCCCGAGACGAT
16925	cassettecomb		71	91	162	11.0785	3.4428	0	-2.9	-1.3	-1.7	-5.3	-0.8	-0.1	1.70895	0.756849												666	0.625352	ATGGGGTTCGGTATGCGCCCACTTACACTAACTAGTCTTGACGTCCAGTATTCAAAGATAGGAACTGACAGGATTTTAGGTCACTTTGTAGGTTCATCCTCGATGACTCCGCCTTGTACCTGTCCGACAAGTGTGAGGTGGAGACCCTGGACCTGCGGCGAGGTAAGTATGTTTTCTGTGTGTTTACTATTGAAGGCTCCCCGAGACGAT
16926	cassettecomb		71	91	162	6.31827	3.4428	0	-2.9	-1.3	-1.7	-5.3	-6.2	-8.4	-4.62936	0.0386029												618	0.668108	ATGGGGTTCGGTATGCGCGGAATGACCATTACTAGTCTTGACGTCCAGTATTCAAAGATAGGAACTGACAGGATTTTAGGTCACTTTGTAGGTTCATCCTCGATGACTCCGCCTTGTACCTGTCCGACAAGTGTGAGGTGGAGACCCTGGACCTGCGGCGAGGTGGGCAGGGCCGGGACTGGGCTCCCTCCCAAGGCTCCCCGAGACGAT
16927	cassettecomb		71	91	162	10.0326	3.4428	0	-2.9	-1.3	-1.7	-5.3	-3.6	-2.5	2.25096	0.911111												288	0.308351	ATGGGGTTCGGTATGCGCACAACCAAGGGGACTAGTCTTGACGTCCAGTATTCAAAGATAGGAACTGACAGGATTTTAGGTCACTTTGTAGGTTCATCCTCGATGACTCCGCCTTGTACCTGTCCGACAAGTGTGAGGTGGAGACCCTGGACCTGCGGCGAGGTGAGTGTCTCATTACACGAAAAACCTCAGAAGGCTCCCCGAGACGAT
16928	cassettecomb		71	91	162	10.0647	3.4428	0	-2.9	-1.3	-1.7	-5.3	-3.2	-1.8	1.51074	0.732095												870	0.54375	ATGGGGTTCGGTATGCGCGGGCTACGTCTGACTAGTCTTGACGTCCAGTATTCAAAGATAGGAACTGACAGGATTTTAGGTCACTTTGTAGGTTCATCCTCGATGACTCCGCCTTGTACCTGTCCGACAAGTGTGAGGTGGAGACCCTGGACCTGCGGCGAGGTAAGAGTTTATCTTAATGGGAACTGATTTAAGGCTCCCCGAGACGAT
16929	cassettecomb		71	91	162	8.26664	3.4428	0	-2.9	-1.3	-1.7	-5.3	-2.7	-1.3	1.98446	0.841912												347	0.611993	ATGGGGTTCGGTATGCGCTTAAAGTTGGTCACTAGTCTTGACGTCCAGTATTCAAAGATAGGAACTGACAGGATTTTAGGTCACTTTGTAGGTTCATCCTCGATGACTCCGCCTTGTACCTGTCCGACAAGTGTGAGGTGGAGACCCTGGACCTGCGGCGAGGTAAAGTCTTCTTTCTTTGTCTGAGATGGGAAGGCTCCCCGAGACGAT
16930	cassettecomb		71	91	162	10.0326	3.4428	0	-2.9	-1.3	-1.7	-5.3	0	0	3.29503	0.908022												1698	0.599365	ATGGGGTTCGGTATGCGCCAAGTTCGACGAACTAGTCTTGACGTCCAGTATTCAAAGATAGGAACTGACAGGATTTTAGGTCACTTTGTAGGTTCATCCTCGATGACTCCGCCTTGTACCTGTCCGACAAGTGTGAGGTGGAGACCCTGGACCTGCGGCGAGGTGAGTATGAGATCCCTGCCCAAAACTATGAAGGCTCCCCGAGACGAT
16931	cassettecomb		71	91	162	10.1551	3.5352	-0.1	-5.2	-3.9	-3.2	-3.4	-1.9	-0.1	1.08637	0.713243												1215	0.610246	ATGGGGTTCGGTATGCGCATGCGAGGCGGGACTAGTCTTGACGTCCAGTATTCAAAGATAGGAACTGACAGGATTTTAGGTCACTTTGTAGGTCACCACCTAGAGGGGAGGAAGACCTCGCTTTGGAGAGTGGGAATAAAACGCTCGTGGAAAAGGGTACACGTAAGTATGTTTTCTGTGTGTTTACTATTGAAGGCTCCCCGAGACGAT
16932	cassettecomb		71	91	162	1.36266	3.5352	-0.1	-5.2	-3.9	-3.2	-3.4	-3.4	-8.4	-9.12928	0												559	0.65	ATGGGGTTCGGTATGCGCATGCATTATCTTACTAGTCTTGACGTCCAGTATTCAAAGATAGGAACTGACAGGATTTTAGGTCACTTTGTAGGTCACCACCTAGAGGGGAGGAAGACCTCGCTTTGGAGAGTGGGAATAAAACGCTCGTGGAAAAGGGTACACGTGGGCAGGGCCGGGACTGGGCTCCCTCCCAAGGCTCCCCGAGACGAT
16933	cassettecomb		71	91	162	9.29758	3.5352	-0.1	-5.2	-3.9	-3.2	-3.4	-6.9	-2.5	-3.75077	0.00636943												188	0.681159	ATGGGGTTCGGTATGCGCCTAAATCTGGGCACTAGTCTTGACGTCCAGTATTCAAAGATAGGAACTGACAGGATTTTAGGTCACTTTGTAGGTCACCACCTAGAGGGGAGGAAGACCTCGCTTTGGAGAGTGGGAATAAAACGCTCGTGGAAAAGGGTACACGTGAGTGTCTCATTACACGAAAAACCTCAGAAGGCTCCCCGAGACGAT
16934	cassettecomb		71	91	162	7.44718	3.5352	-0.1	-5.2	-3.9	-3.2	-3.4	-3.7	-1.8	-10.2095	0												1185	0.720365	ATGGGGTTCGGTATGCGCTTCTCGCCTGCGACTAGTCTTGACGTCCAGTATTCAAAGATAGGAACTGACAGGATTTTAGGTCACTTTGTAGGTCACCACCTAGAGGGGAGGAAGACCTCGCTTTGGAGAGTGGGAATAAAACGCTCGTGGAAAAGGGTACACGTAAGAGTTTATCTTAATGGGAACTGATTTAAGGCTCCCCGAGACGAT
16935	cassettecomb		71	91	162	-2.14415	3.5352	-0.1	-5.2	-3.9	-3.2	-3.4	0	-1.3	-9.58871	0												769	0.687835	ATGGGGTTCGGTATGCGCAAATGCGGAGCGACTAGTCTTGACGTCCAGTATTCAAAGATAGGAACTGACAGGATTTTAGGTCACTTTGTAGGTCACCACCTAGAGGGGAGGAAGACCTCGCTTTGGAGAGTGGGAATAAAACGCTCGTGGAAAAGGGTACACGTAAAGTCTTCTTTCTTTGTCTGAGATGGGAAGGCTCCCCGAGACGAT
16936	cassettecomb		71	91	162	9.29758	3.5352	-0.1	-5.2	-3.9	-3.2	-3.4	-1.6	0	-1.64166	0.328358												651	0.698498	ATGGGGTTCGGTATGCGCACGCACCTCTTTACTAGTCTTGACGTCCAGTATTCAAAGATAGGAACTGACAGGATTTTAGGTCACTTTGTAGGTCACCACCTAGAGGGGAGGAAGACCTCGCTTTGGAGAGTGGGAATAAAACGCTCGTGGAAAAGGGTACACGTGAGTATGAGATCCCTGCCCAAAACTATGAAGGCTCCCCGAGACGAT
16937	cassettecomb		71	91	162	10.9984	0.190301	-3.2	-1.7	0	0	-1.1	-0.8	-0.1	-7.94251	0												245	0.556818	ATGGGGTTCGGTATGCGCCCTTTAACTCGTACTAGTCTTGACGTCCAGTATTCAAAGATAGGAACTGACAGGATTTTAGGTCACTTTGTAGTGGCTTTGAAGCGTATGTTGAATTTCAATGTGCCTCATATTAAAAACAGCACAGGAGAACCAGTATGGAAGGTAAGTATGTTTTCTGTGTGTTTACTATTGAAGGCTCCCCGAGACGAT
16938	cassettecomb		71	91	162	7.92601	0.190301	-3.2	-1.7	0	0	-1.2	-3	-8.4	-10.9454	0.00059988												1973	0.67824	ATGGGGTTCGGTATGCGCGTCTACACCACCACTAGTCTTGACGTCCAGTATTCAAAGATAGGAACTGACAGGATTTTAGGTCACTTTGTAGTGGCTTTGAAGCGTATGTTGAATTTCAATGTGCCTCATATTAAAAACAGCACAGGAGAACCAGTATGGAAGGTGGGCAGGGCCGGGACTGGGCTCCCTCCCAAGGCTCCCCGAGACGAT
16939	cassettecomb		71	91	162	10.4737	0.190301	-3.2	-1.7	0	0	-1.2	-3.6	-2.5	-9.60548	0												778	0.661003	ATGGGGTTCGGTATGCGCGCTTTCGATTCCACTAGTCTTGACGTCCAGTATTCAAAGATAGGAACTGACAGGATTTTAGGTCACTTTGTAGTGGCTTTGAAGCGTATGTTGAATTTCAATGTGCCTCATATTAAAAACAGCACAGGAGAACCAGTATGGAAGGTGAGTGTCTCATTACACGAAAAACCTCAGAAGGCTCCCCGAGACGAT
16940	cassettecomb		71	91	162	10.5671	0.190301	-3.2	-1.7	0	0	-1.1	-2.9	-1.8	-7.59246	0												192	0.695652	ATGGGGTTCGGTATGCGCGTCTCAAGAGATACTAGTCTTGACGTCCAGTATTCAAAGATAGGAACTGACAGGATTTTAGGTCACTTTGTAGTGGCTTTGAAGCGTATGTTGAATTTCAATGTGCCTCATATTAAAAACAGCACAGGAGAACCAGTATGGAAGGTAAGAGTTTATCTTAATGGGAACTGATTTAAGGCTCCCCGAGACGAT
16941	cassettecomb		71	91	162	9.06409	0.190301	-3.2	-1.7	0	0	-1.1	-3.4	-1.3	-10.4512	0												1399	0.655269	ATGGGGTTCGGTATGCGCCTTCCCGCGGCGACTAGTCTTGACGTCCAGTATTCAAAGATAGGAACTGACAGGATTTTAGGTCACTTTGTAGTGGCTTTGAAGCGTATGTTGAATTTCAATGTGCCTCATATTAAAAACAGCACAGGAGAACCAGTATGGAAGGTAAAGTCTTCTTTCTTTGTCTGAGATGGGAAGGCTCCCCGAGACGAT
16942	cassettecomb		71	91	162	10.4737	0.190301	-3.2	-1.7	0	0	-1.2	0	0	-8.62205	0												393	0.663851	ATGGGGTTCGGTATGCGCCACCGGTCACACACTAGTCTTGACGTCCAGTATTCAAAGATAGGAACTGACAGGATTTTAGGTCACTTTGTAGTGGCTTTGAAGCGTATGTTGAATTTCAATGTGCCTCATATTAAAAACAGCACAGGAGAACCAGTATGGAAGGTGAGTATGAGATCCCTGCCCAAAACTATGAAGGCTCCCCGAGACGAT
16943	cassettecomb		71	91	162	11.7751	2.56539	-1.9	-2.4	-11.3	-1.5	-1.4	-1.1	-0.1	-1.96032	0.197548												1668	0.637859	ATGGGGTTCGGTATGCGCCGGCACAAGGCAACTAGTCTTGACGTCCAGTATTCAAAGATAGGAACTGACAGGATTTTAGGTCACTTTGTAGGCTTCTTCTACCGCCAGAATTGGCGGTTTCTCTCGCTGGATTCTTGGGACCTGATCCAGGCAGCACACTCGGTAAGTATGTTTTCTGTGTGTTTACTATTGAAGGCTCCCCGAGACGAT
16944	cassettecomb		71	91	162	5.46337	2.56539	-1.9	-2.4	-11.3	-1.5	-1.5	-7.4	-8.4	-11.2384	0												2415	0.670275	ATGGGGTTCGGTATGCGCTCGGCCCGACGCACTAGTCTTGACGTCCAGTATTCAAAGATAGGAACTGACAGGATTTTAGGTCACTTTGTAGGCTTCTTCTACCGCCAGAATTGGCGGTTTCTCTCGCTGGATTCTTGGGACCTGATCCAGGCAGCACACTCGGTGGGCAGGGCCGGGACTGGGCTCCCTCCCAAGGCTCCCCGAGACGAT
16945	cassettecomb		71	91	162	11.1124	2.56539	-1.9	-2.4	-11.3	-1.5	-1.5	-5.7	-2.5	-6.78136	0.00980392												111	0.730263	ATGGGGTTCGGTATGCGCTGCCGGGGTTGTACTAGTCTTGACGTCCAGTATTCAAAGATAGGAACTGACAGGATTTTAGGTCACTTTGTAGGCTTCTTCTACCGCCAGAATTGGCGGTTTCTCTCGCTGGATTCTTGGGACCTGATCCAGGCAGCACACTCGGTGAGTGTCTCATTACACGAAAAACCTCAGAAGGCTCCCCGAGACGAT
16946	cassettecomb		71	91	162	10.5325	2.56539	-1.9	-2.4	-11.3	-1.5	-1.4	-3.4	-1.8	-1.42	0.0226629												533	0.711615	ATGGGGTTCGGTATGCGCTGCACATTTGGGACTAGTCTTGACGTCCAGTATTCAAAGATAGGAACTGACAGGATTTTAGGTCACTTTGTAGGCTTCTTCTACCGCCAGAATTGGCGGTTTCTCTCGCTGGATTCTTGGGACCTGATCCAGGCAGCACACTCGGTAAGAGTTTATCTTAATGGGAACTGATTTAAGGCTCCCCGAGACGAT
16947	cassettecomb		71	91	162	6.17557	2.56539	-1.9	-2.4	-11.3	-1.5	-1.4	0	-1.3	-8.89785	0.002331												478	0.691751	ATGGGGTTCGGTATGCGCTCGTTGCTGCAAACTAGTCTTGACGTCCAGTATTCAAAGATAGGAACTGACAGGATTTTAGGTCACTTTGTAGGCTTCTTCTACCGCCAGAATTGGCGGTTTCTCTCGCTGGATTCTTGGGACCTGATCCAGGCAGCACACTCGGTAAAGTCTTCTTTCTTTGTCTGAGATGGGAAGGCTCCCCGAGACGAT
16948	cassettecomb		71	91	162	11.1124	2.56539	-1.9	-2.4	-11.3	-1.5	-1.5	-2.8	0	-3.43482	0.0837264												1016	0.670185	ATGGGGTTCGGTATGCGCTCGGGAGGACCAACTAGTCTTGACGTCCAGTATTCAAAGATAGGAACTGACAGGATTTTAGGTCACTTTGTAGGCTTCTTCTACCGCCAGAATTGGCGGTTTCTCTCGCTGGATTCTTGGGACCTGATCCAGGCAGCACACTCGGTGAGTATGAGATCCCTGCCCAAAACTATGAAGGCTCCCCGAGACGAT
16949	cassettecomb		71	91	162	7.40427	1.77446	0	0	-1.5	-2.1	-0.5	0	-0.1	-10.4357	0												1386	0.65812	ATGGGGTTCGGTATGCGCGGTTTCTGCCTGACTAGTCTTGACGTCCAGTATTCAAAGATAGGAACTGACAGGATTTTAGGTCACTTTGTAGCTTTTAAATCTTGGGGATTTTGGACTGTCTTGGCAAATCCTAAGTATCATCTTCATTCTTCCTTGATGTTTGTAAGTATGTTTTCTGTGTGTTTACTATTGAAGGCTCCCCGAGACGAT
16950	cassettecomb		71	91	162	-4.85104	1.77446	0	0	-1.5	-2.1	-0.5	-3	-8.4	-10.8486	0.000623053												1845	0.683587	ATGGGGTTCGGTATGCGCCATGACGATCCCACTAGTCTTGACGTCCAGTATTCAAAGATAGGAACTGACAGGATTTTAGGTCACTTTGTAGCTTTTAAATCTTGGGGATTTTGGACTGTCTTGGCAAATCCTAAGTATCATCTTCATTCTTCCTTGATGTTTGTGGGCAGGGCCGGGACTGGGCTCCCTCCCAAGGCTCCCCGAGACGAT
16951	cassettecomb		71	91	162	5.90602	1.77446	0	0	-1.5	-2.1	-0.5	-2.6	-2.5	-10.3848	0												1336	0.654581	ATGGGGTTCGGTATGCGCTCATCTTATGGTACTAGTCTTGACGTCCAGTATTCAAAGATAGGAACTGACAGGATTTTAGGTCACTTTGTAGCTTTTAAATCTTGGGGATTTTGGACTGTCTTGGCAAATCCTAAGTATCATCTTCATTCTTCCTTGATGTTTGTGAGTGTCTCATTACACGAAAAACCTCAGAAGGCTCCCCGAGACGAT
16952	cassettecomb		71	91	162	3.14059	1.77446	0	0	-1.5	-2.1	-0.5	-0.6	-1.8	-10.8353	0												1826	0.667398	ATGGGGTTCGGTATGCGCCTCCTCTGGGGTACTAGTCTTGACGTCCAGTATTCAAAGATAGGAACTGACAGGATTTTAGGTCACTTTGTAGCTTTTAAATCTTGGGGATTTTGGACTGTCTTGGCAAATCCTAAGTATCATCTTCATTCTTCCTTGATGTTTGTAAGAGTTTATCTTAATGGGAACTGATTTAAGGCTCCCCGAGACGAT
16953	cassettecomb		71	91	162	-5.12618	1.77446	0	0	-1.5	-2.1	-0.5	0	-1.3	-10.0196	0												1037	0.705922	ATGGGGTTCGGTATGCGCCACCAATTTGATACTAGTCTTGACGTCCAGTATTCAAAGATAGGAACTGACAGGATTTTAGGTCACTTTGTAGCTTTTAAATCTTGGGGATTTTGGACTGTCTTGGCAAATCCTAAGTATCATCTTCATTCTTCCTTGATGTTTGTAAAGTCTTCTTTCTTTGTCTGAGATGGGAAGGCTCCCCGAGACGAT
16954	cassettecomb		71	91	162	5.90602	1.77446	0	0	-1.5	-2.1	-0.5	-0.8	0	-10.5536	0												1502	0.680254	ATGGGGTTCGGTATGCGCACAAGCGCGCCAACTAGTCTTGACGTCCAGTATTCAAAGATAGGAACTGACAGGATTTTAGGTCACTTTGTAGCTTTTAAATCTTGGGGATTTTGGACTGTCTTGGCAAATCCTAAGTATCATCTTCATTCTTCCTTGATGTTTGTGAGTATGAGATCCCTGCCCAAAACTATGAAGGCTCCCCGAGACGAT
16955	cassettecomb		71	91	162	9.77137	7.46027	0	0	-1.7	-0.5	-2.1	-0.6	-0.1	4.03242	0.940252												382	0.595016	ATGGGGTTCGGTATGCGCGCGGCTGGATCCACTAGTCTTGACGTCATCCTAAAAAACAATGACAATATTTGATAAAACTTTTTATTTTCAGAAAACACTCCTCAGCTACCGGTGTCAGAGGACGGTGTTGTTTGGGGATGGCATGATAGAGACGGACAGTTCGTAAGTATGTTTTCTGTGTGTTTACTATTGAAGGCTCCCCGAGACGAT
16956	cassettecomb		71	91	162	-3.67092	7.46027	0	0	-1.7	-0.5	-2.2	-3	-8.4		0												15	0.789474	ATGGGGTTCGGTATGCGCAGGCATCCGATGACTAGTCTTGACGTCATCCTAAAAAACAATGACAATATTTGATAAAACTTTTTATTTTCAGAAAACACTCCTCAGCTACCGGTGTCAGAGGACGGTGTTGTTTGGGGATGGCATGATAGAGACGGACAGTTCGTGGGCAGGGCCGGGACTGGGCTCCCTCCCAAGGCTCCCCGAGACGAT
16957	cassettecomb		71	91	162	7.90124	7.46027	0	0	-1.7	-0.5	-2.2	-4.5	-2.5		0.133333												25	0.641026	ATGGGGTTCGGTATGCGCGAGCAAACTGTCACTAGTCTTGACGTCATCCTAAAAAACAATGACAATATTTGATAAAACTTTTTATTTTCAGAAAACACTCCTCAGCTACCGGTGTCAGAGGACGGTGTTGTTTGGGGATGGCATGATAGAGACGGACAGTTCGTGAGTGTCTCATTACACGAAAAACCTCAGAAGGCTCCCCGAGACGAT
16958	cassettecomb		71	91	162	5.52946	7.46027	0	0	-1.7	-0.5	-2.1	-0.6	-1.8		0												20	0.571429	ATGGGGTTCGGTATGCGCGGAACAATATTGACTAGTCTTGACGTCATCCTAAAAAACAATGACAATATTTGATAAAACTTTTTATTTTCAGAAAACACTCCTCAGCTACCGGTGTCAGAGGACGGTGTTGTTTGGGGATGGCATGATAGAGACGGACAGTTCGTAAGAGTTTATCTTAATGGGAACTGATTTAAGGCTCCCCGAGACGAT
16959	cassettecomb		71	91	162	-7.74184	7.46027	0	0	-1.7	-0.5	-2.1	-1.3	-1.3	-7.62205	0												196	0.682927	ATGGGGTTCGGTATGCGCAAAAGCTCGAGGACTAGTCTTGACGTCATCCTAAAAAACAATGACAATATTTGATAAAACTTTTTATTTTCAGAAAACACTCCTCAGCTACCGGTGTCAGAGGACGGTGTTGTTTGGGGATGGCATGATAGAGACGGACAGTTCGTAAAGTCTTCTTTCTTTGTCTGAGATGGGAAGGCTCCCCGAGACGAT
16960	cassettecomb		71	91	162	7.90124	7.46027	0	0	-1.7	-0.5	-2.2	-2.5	0	4.18587	0.949367												192	0.633663	ATGGGGTTCGGTATGCGCTACGAGCCCGTCACTAGTCTTGACGTCATCCTAAAAAACAATGACAATATTTGATAAAACTTTTTATTTTCAGAAAACACTCCTCAGCTACCGGTGTCAGAGGACGGTGTTGTTTGGGGATGGCATGATAGAGACGGACAGTTCGTGAGTATGAGATCCCTGCCCAAAACTATGAAGGCTCCCCGAGACGAT
16961	cassettecomb		71	91	162	11.0785	8.94737	0	-2.3	-1.3	-1.7	-5.3	-0.8	-0.1	2.66879	0.878543												287	0.643498	ATGGGGTTCGGTATGCGCCTTCAACTCCATACTAGTCTTGACGTCATCCTAAAAAACAATGACAATATTTGATAAAACTTTTTATTTTCAGGTTCATCCTCGATGACTCCGCCTTGTACCTGTCCGACAAGTGTGAGGTGGAGACCCTGGACCTGCGGCGAGGTAAGTATGTTTTCTGTGTGTTTACTATTGAAGGCTCCCCGAGACGAT
16962	cassettecomb		71	91	162	6.31827	8.94737	0	-2.3	-1.3	-1.7	-5.3	-6.2	-8.4	0.823122	0.613861												216	0.613636	ATGGGGTTCGGTATGCGCCGCTTCACATCAACTAGTCTTGACGTCATCCTAAAAAACAATGACAATATTTGATAAAACTTTTTATTTTCAGGTTCATCCTCGATGACTCCGCCTTGTACCTGTCCGACAAGTGTGAGGTGGAGACCCTGGACCTGCGGCGAGGTGGGCAGGGCCGGGACTGGGCTCCCTCCCAAGGCTCCCCGAGACGAT
16963	cassettecomb		71	91	162	10.0326	8.94737	0	-2.3	-1.3	-1.7	-5.3	-3.6	-2.5	4.14191	0.944578												485	0.633159	ATGGGGTTCGGTATGCGCACGCCAATACTCACTAGTCTTGACGTCATCCTAAAAAACAATGACAATATTTGATAAAACTTTTTATTTTCAGGTTCATCCTCGATGACTCCGCCTTGTACCTGTCCGACAAGTGTGAGGTGGAGACCCTGGACCTGCGGCGAGGTGAGTGTCTCATTACACGAAAAACCTCAGAAGGCTCCCCGAGACGAT
16964	cassettecomb		71	91	162	10.0647	8.94737	0	-2.3	-1.3	-1.7	-5.3	-3.2	-1.8	5.22882	0.962121												154	0.57037	ATGGGGTTCGGTATGCGCGCCCCGCAACACACTAGTCTTGACGTCATCCTAAAAAACAATGACAATATTTGATAAAACTTTTTATTTTCAGGTTCATCCTCGATGACTCCGCCTTGTACCTGTCCGACAAGTGTGAGGTGGAGACCCTGGACCTGCGGCGAGGTAAGAGTTTATCTTAATGGGAACTGATTTAAGGCTCCCCGAGACGAT
16965	cassettecomb		71	91	162	8.26664	8.94737	0	-2.3	-1.3	-1.7	-5.3	-2.7	-1.3	3.68299	0.914667												443	0.643895	ATGGGGTTCGGTATGCGCTACGCGGAGTCCACTAGTCTTGACGTCATCCTAAAAAACAATGACAATATTTGATAAAACTTTTTATTTTCAGGTTCATCCTCGATGACTCCGCCTTGTACCTGTCCGACAAGTGTGAGGTGGAGACCCTGGACCTGCGGCGAGGTAAAGTCTTCTTTCTTTGTCTGAGATGGGAAGGCTCCCCGAGACGAT
16966	cassettecomb		71	91	162	10.0326	8.94737	0	-2.3	-1.3	-1.7	-5.3	0	0		0.887324												86	0.646617	ATGGGGTTCGGTATGCGCGTTAAGTCGGTTACTAGTCTTGACGTCATCCTAAAAAACAATGACAATATTTGATAAAACTTTTTATTTTCAGGTTCATCCTCGATGACTCCGCCTTGTACCTGTCCGACAAGTGTGAGGTGGAGACCCTGGACCTGCGGCGAGGTGAGTATGAGATCCCTGCCCAAAACTATGAAGGCTCCCCGAGACGAT
16967	cassettecomb		71	91	162	10.1551	9.28567	0	-3.9	-3.9	-3.2	-3.4	-1.9	-0.1		0.864865												42	0.763636	ATGGGGTTCGGTATGCGCATTCCGTTTAAAACTAGTCTTGACGTCATCCTAAAAAACAATGACAATATTTGATAAAACTTTTTATTTTCAGGTCACCACCTAGAGGGGAGGAAGACCTCGCTTTGGAGAGTGGGAATAAAACGCTCGTGGAAAAGGGTACACGTAAGTATGTTTTCTGTGTGTTTACTATTGAAGGCTCCCCGAGACGAT
16968	cassettecomb		71	91	162	1.36266	9.28567	0	-3.9	-3.9	-3.2	-3.4	-3.4	-8.4		0												6	0.0483871	ATGGGGTTCGGTATGCGCAGAATTCTAGCCACTAGTCTTGACGTCATCCTAAAAAACAATGACAATATTTGATAAAACTTTTTATTTTCAGGTCACCACCTAGAGGGGAGGAAGACCTCGCTTTGGAGAGTGGGAATAAAACGCTCGTGGAAAAGGGTACACGTGGGCAGGGCCGGGACTGGGCTCCCTCCCAAGGCTCCCCGAGACGAT
16969	cassettecomb		71	91	162	9.29758	9.28567	0	-3.9	-3.9	-3.2	-3.4	-6.9	-2.5		0.555556												12	0.705882	ATGGGGTTCGGTATGCGCCGAAAACCGAAAACTAGTCTTGACGTCATCCTAAAAAACAATGACAATATTTGATAAAACTTTTTATTTTCAGGTCACCACCTAGAGGGGAGGAAGACCTCGCTTTGGAGAGTGGGAATAAAACGCTCGTGGAAAAGGGTACACGTGAGTGTCTCATTACACGAAAAACCTCAGAAGGCTCCCCGAGACGAT
16970	cassettecomb		71	91	162	7.44718	9.28567	0	-3.9	-3.9	-3.2	-3.4	-3.7	-1.8		0												9	0.104651	ATGGGGTTCGGTATGCGCTACCTTCAATGTACTAGTCTTGACGTCATCCTAAAAAACAATGACAATATTTGATAAAACTTTTTATTTTCAGGTCACCACCTAGAGGGGAGGAAGACCTCGCTTTGGAGAGTGGGAATAAAACGCTCGTGGAAAAGGGTACACGTAAGAGTTTATCTTAATGGGAACTGATTTAAGGCTCCCCGAGACGAT
16971	cassettecomb		71	91	162	-2.14415	9.28567	0	-3.9	-3.9	-3.2	-3.4	0	-1.3		0.4												11	0.0410448	ATGGGGTTCGGTATGCGCTGCCAAGAGGTTACTAGTCTTGACGTCATCCTAAAAAACAATGACAATATTTGATAAAACTTTTTATTTTCAGGTCACCACCTAGAGGGGAGGAAGACCTCGCTTTGGAGAGTGGGAATAAAACGCTCGTGGAAAAGGGTACACGTAAAGTCTTCTTTCTTTGTCTGAGATGGGAAGGCTCCCCGAGACGAT
16972	cassettecomb		71	91	162	9.29758	9.28567	0	-3.9	-3.9	-3.2	-3.4	-1.6	0		1												10	0.526316	ATGGGGTTCGGTATGCGCCCCCGGCGATTAACTAGTCTTGACGTCATCCTAAAAAACAATGACAATATTTGATAAAACTTTTTATTTTCAGGTCACCACCTAGAGGGGAGGAAGACCTCGCTTTGGAGAGTGGGAATAAAACGCTCGTGGAAAAGGGTACACGTGAGTATGAGATCCCTGCCCAAAACTATGAAGGCTCCCCGAGACGAT
16973	cassettecomb		71	91	162	10.9984	6.42227	0	-2.1	0	0	-1.1	-0.8	-0.1	0.736966	0.548611												208	0.416	ATGGGGTTCGGTATGCGCCTCCCGATACGAACTAGTCTTGACGTCATCCTAAAAAACAATGACAATATTTGATAAAACTTTTTATTTTCAGTGGCTTTGAAGCGTATGTTGAATTTCAATGTGCCTCATATTAAAAACAGCACAGGAGAACCAGTATGGAAGGTAAGTATGTTTTCTGTGTGTTTACTATTGAAGGCTCCCCGAGACGAT
16974	cassettecomb		71	91	162	7.92601	6.42227	0	-2.1	0	0	-1.2	-3	-8.4	-9.32643	0												641	0.714604	ATGGGGTTCGGTATGCGCTGCCTGGAGCTTACTAGTCTTGACGTCATCCTAAAAAACAATGACAATATTTGATAAAACTTTTTATTTTCAGTGGCTTTGAAGCGTATGTTGAATTTCAATGTGCCTCATATTAAAAACAGCACAGGAGAACCAGTATGGAAGGTGGGCAGGGCCGGGACTGGGCTCCCTCCCAAGGCTCCCCGAGACGAT
16975	cassettecomb		71	91	162	10.4737	6.42227	0	-2.1	0	0	-1.2	-3.6	-2.5	-1.38827	0.324074												123	0.474903	ATGGGGTTCGGTATGCGCGGAAGATGGAGAACTAGTCTTGACGTCATCCTAAAAAACAATGACAATATTTGATAAAACTTTTTATTTTCAGTGGCTTTGAAGCGTATGTTGAATTTCAATGTGCCTCATATTAAAAACAGCACAGGAGAACCAGTATGGAAGGTGAGTGTCTCATTACACGAAAAACCTCAGAAGGCTCCCCGAGACGAT
16976	cassettecomb		71	91	162	10.5671	6.42227	0	-2.1	0	0	-1.1	-2.9	-1.8		0.660377												55	0.478261	ATGGGGTTCGGTATGCGCAGCCGCGCCCATACTAGTCTTGACGTCATCCTAAAAAACAATGACAATATTTGATAAAACTTTTTATTTTCAGTGGCTTTGAAGCGTATGTTGAATTTCAATGTGCCTCATATTAAAAACAGCACAGGAGAACCAGTATGGAAGGTAAGAGTTTATCTTAATGGGAACTGATTTAAGGCTCCCCGAGACGAT
16977	cassettecomb		71	91	162	9.06409	6.42227	0	-2.1	0	0	-1.1	-3.4	-1.3		0.342105												93	0.632653	ATGGGGTTCGGTATGCGCTTCTATTGGTTCACTAGTCTTGACGTCATCCTAAAAAACAATGACAATATTTGATAAAACTTTTTATTTTCAGTGGCTTTGAAGCGTATGTTGAATTTCAATGTGCCTCATATTAAAAACAGCACAGGAGAACCAGTATGGAAGGTAAAGTCTTCTTTCTTTGTCTGAGATGGGAAGGCTCCCCGAGACGAT
16978	cassettecomb		71	91	162	10.4737	6.42227	0	-2.1	0	0	-1.2	0	0	1.33442	0.712329												162	0.578571	ATGGGGTTCGGTATGCGCGATCTAATTTTAACTAGTCTTGACGTCATCCTAAAAAACAATGACAATATTTGATAAAACTTTTTATTTTCAGTGGCTTTGAAGCGTATGTTGAATTTCAATGTGCCTCATATTAAAAACAGCACAGGAGAACCAGTATGGAAGGTGAGTATGAGATCCCTGCCCAAAACTATGAAGGCTCCCCGAGACGAT
16979	cassettecomb		71	91	162	11.7751	7.35504	0	-1.8	-11.3	-1.5	-1.4	-1.1	-0.1	4.1479	0.958217												412	0.656051	ATGGGGTTCGGTATGCGCTCCTTTACTCACACTAGTCTTGACGTCATCCTAAAAAACAATGACAATATTTGATAAAACTTTTTATTTTCAGGCTTCTTCTACCGCCAGAATTGGCGGTTTCTCTCGCTGGATTCTTGGGACCTGATCCAGGCAGCACACTCGGTAAGTATGTTTTCTGTGTGTTTACTATTGAAGGCTCCCCGAGACGAT
16980	cassettecomb		71	91	162	5.46337	7.35504	0	-1.8	-11.3	-1.5	-1.5	-7.4	-8.4	-7.92481	0												242	0.735562	ATGGGGTTCGGTATGCGCCACTCTTTATCCACTAGTCTTGACGTCATCCTAAAAAACAATGACAATATTTGATAAAACTTTTTATTTTCAGGCTTCTTCTACCGCCAGAATTGGCGGTTTCTCTCGCTGGATTCTTGGGACCTGATCCAGGCAGCACACTCGGTGGGCAGGGCCGGGACTGGGCTCCCTCCCAAGGCTCCCCGAGACGAT
16981	cassettecomb		71	91	162	11.1124	7.35504	0	-1.8	-11.3	-1.5	-1.5	-5.7	-2.5	5.55459	0.974522												192	0.646465	ATGGGGTTCGGTATGCGCTTTAAGGACATGACTAGTCTTGACGTCATCCTAAAAAACAATGACAATATTTGATAAAACTTTTTATTTTCAGGCTTCTTCTACCGCCAGAATTGGCGGTTTCTCTCGCTGGATTCTTGGGACCTGATCCAGGCAGCACACTCGGTGAGTGTCTCATTACACGAAAAACCTCAGAAGGCTCCCCGAGACGAT
16982	cassettecomb		71	91	162	10.5325	7.35504	0	-1.8	-11.3	-1.5	-1.4	-3.4	-1.8	0.530515	0.529915												154	0.709677	ATGGGGTTCGGTATGCGCGGCAATAGCGCGACTAGTCTTGACGTCATCCTAAAAAACAATGACAATATTTGATAAAACTTTTTATTTTCAGGCTTCTTCTACCGCCAGAATTGGCGGTTTCTCTCGCTGGATTCTTGGGACCTGATCCAGGCAGCACACTCGGTAAGAGTTTATCTTAATGGGAACTGATTTAAGGCTCCCCGAGACGAT
16983	cassettecomb		71	91	162	6.17557	7.35504	0	-1.8	-11.3	-1.5	-1.4	0	-1.3	2.81497	0.871658												217	0.657576	ATGGGGTTCGGTATGCGCAACGACATTTCTACTAGTCTTGACGTCATCCTAAAAAACAATGACAATATTTGATAAAACTTTTTATTTTCAGGCTTCTTCTACCGCCAGAATTGGCGGTTTCTCTCGCTGGATTCTTGGGACCTGATCCAGGCAGCACACTCGGTAAAGTCTTCTTTCTTTGTCTGAGATGGGAAGGCTCCCCGAGACGAT
16984	cassettecomb		71	91	162	11.1124	7.35504	0	-1.8	-11.3	-1.5	-1.5	-2.8	0	4.87915	0.971193												852	0.670866	ATGGGGTTCGGTATGCGCATCGCCTATGCGACTAGTCTTGACGTCATCCTAAAAAACAATGACAATATTTGATAAAACTTTTTATTTTCAGGCTTCTTCTACCGCCAGAATTGGCGGTTTCTCTCGCTGGATTCTTGGGACCTGATCCAGGCAGCACACTCGGTGAGTATGAGATCCCTGCCCAAAACTATGAAGGCTCCCCGAGACGAT
16985	cassettecomb		71	91	162	7.40427	7.03332	0	0	-1.5	-2.1	-0.5	0	-0.1	-0.103093	0.480144												336	0.670659	ATGGGGTTCGGTATGCGCGCTTCCAAGCTAACTAGTCTTGACGTCATCCTAAAAAACAATGACAATATTTGATAAAACTTTTTATTTTCAGCTTTTAAATCTTGGGGATTTTGGACTGTCTTGGCAAATCCTAAGTATCATCTTCATTCTTCCTTGATGTTTGTAAGTATGTTTTCTGTGTGTTTACTATTGAAGGCTCCCCGAGACGAT
16986	cassettecomb		71	91	162	-4.85104	7.03332	0	0	-1.5	-2.1	-0.5	-3	-8.4		0												67	0.705263	ATGGGGTTCGGTATGCGCTTTGATATTGCTACTAGTCTTGACGTCATCCTAAAAAACAATGACAATATTTGATAAAACTTTTTATTTTCAGCTTTTAAATCTTGGGGATTTTGGACTGTCTTGGCAAATCCTAAGTATCATCTTCATTCTTCCTTGATGTTTGTGGGCAGGGCCGGGACTGGGCTCCCTCCCAAGGCTCCCCGAGACGAT
16987	cassettecomb		71	91	162	5.90602	7.03332	0	0	-1.5	-2.1	-0.5	-2.6	-2.5		0												16	0.761905	ATGGGGTTCGGTATGCGCCGGAGTCATAATACTAGTCTTGACGTCATCCTAAAAAACAATGACAATATTTGATAAAACTTTTTATTTTCAGCTTTTAAATCTTGGGGATTTTGGACTGTCTTGGCAAATCCTAAGTATCATCTTCATTCTTCCTTGATGTTTGTGAGTGTCTCATTACACGAAAAACCTCAGAAGGCTCCCCGAGACGAT
16988	cassettecomb		71	91	162	3.14059	7.03332	0	0	-1.5	-2.1	-0.5	-0.6	-1.8	-7.04439	0												131	0.61215	ATGGGGTTCGGTATGCGCCGGGGTCCTGTTACTAGTCTTGACGTCATCCTAAAAAACAATGACAATATTTGATAAAACTTTTTATTTTCAGCTTTTAAATCTTGGGGATTTTGGACTGTCTTGGCAAATCCTAAGTATCATCTTCATTCTTCCTTGATGTTTGTAAGAGTTTATCTTAATGGGAACTGATTTAAGGCTCCCCGAGACGAT
16989	cassettecomb		71	91	162	-5.12618	7.03332	0	0	-1.5	-2.1	-0.5	0	-1.3	-9.79766	0												889	0.662938	ATGGGGTTCGGTATGCGCACGGATGCGAGCACTAGTCTTGACGTCATCCTAAAAAACAATGACAATATTTGATAAAACTTTTTATTTTCAGCTTTTAAATCTTGGGGATTTTGGACTGTCTTGGCAAATCCTAAGTATCATCTTCATTCTTCCTTGATGTTTGTAAAGTCTTCTTTCTTTGTCTGAGATGGGAAGGCTCCCCGAGACGAT
16990	cassettecomb		71	91	162	5.90602	7.03332	0	0	-1.5	-2.1	-0.5	-0.8	0	-2.40439	0.15625												107	0.614943	ATGGGGTTCGGTATGCGCTCCATTCCAAAAACTAGTCTTGACGTCATCCTAAAAAACAATGACAATATTTGATAAAACTTTTTATTTTCAGCTTTTAAATCTTGGGGATTTTGGACTGTCTTGGCAAATCCTAAGTATCATCTTCATTCTTCCTTGATGTTTGTGAGTATGAGATCCCTGCCCAAAACTATGAAGGCTCCCCGAGACGAT
16991	cassettecomb		71	91	162	9.77137	4.66595	-0.6	-0.5	-1.7	-0.5	-2.1	-0.6	-0.1		0.731707												100	0.60241	ATGGGGTTCGGTATGCGCATTAATGGCCTCACTAGTCTTGACGTCGTCCTTCAGCAGCTGCCACGGCTGACAGTGACTCTATGTTTCCTAGAAAACACTCCTCAGCTACCGGTGTCAGAGGACGGTGTTGTTTGGGGATGGCATGATAGAGACGGACAGTTCGTAAGTATGTTTTCTGTGTGTTTACTATTGAAGGCTCCCCGAGACGAT
16992	cassettecomb		71	91	162	-3.67092	4.66595	-0.6	-0.5	-1.7	-0.5	-2.2	-3	-8.4	-7.08746	0												135	0.584416	ATGGGGTTCGGTATGCGCCTGCTTGAAACTACTAGTCTTGACGTCGTCCTTCAGCAGCTGCCACGGCTGACAGTGACTCTATGTTTCCTAGAAAACACTCCTCAGCTACCGGTGTCAGAGGACGGTGTTGTTTGGGGATGGCATGATAGAGACGGACAGTTCGTGGGCAGGGCCGGGACTGGGCTCCCTCCCAAGGCTCCCCGAGACGAT
16993	cassettecomb		71	91	162	7.90124	4.66595	-0.6	-0.5	-1.7	-0.5	-2.2	-4.5	-2.5		0												50	0.657895	ATGGGGTTCGGTATGCGCCTATTGACCTTTACTAGTCTTGACGTCGTCCTTCAGCAGCTGCCACGGCTGACAGTGACTCTATGTTTCCTAGAAAACACTCCTCAGCTACCGGTGTCAGAGGACGGTGTTGTTTGGGGATGGCATGATAGAGACGGACAGTTCGTGAGTGTCTCATTACACGAAAAACCTCAGAAGGCTCCCCGAGACGAT
16994	cassettecomb		71	91	162	5.52946	4.66595	-0.6	-0.5	-1.7	-0.5	-2.1	-0.6	-1.8	-7.56224	0.00584795												190	0.730769	ATGGGGTTCGGTATGCGCTCCTACGCCAAAACTAGTCTTGACGTCGTCCTTCAGCAGCTGCCACGGCTGACAGTGACTCTATGTTTCCTAGAAAACACTCCTCAGCTACCGGTGTCAGAGGACGGTGTTGTTTGGGGATGGCATGATAGAGACGGACAGTTCGTAAGAGTTTATCTTAATGGGAACTGATTTAAGGCTCCCCGAGACGAT
16995	cassettecomb		71	91	162	-7.74184	4.66595	-0.6	-0.5	-1.7	-0.5	-2.1	-1.3	-1.3	-7.74147	0												213	0.663551	ATGGGGTTCGGTATGCGCGGGATACGGCGTACTAGTCTTGACGTCGTCCTTCAGCAGCTGCCACGGCTGACAGTGACTCTATGTTTCCTAGAAAACACTCCTCAGCTACCGGTGTCAGAGGACGGTGTTGTTTGGGGATGGCATGATAGAGACGGACAGTTCGTAAAGTCTTCTTTCTTTGTCTGAGATGGGAAGGCTCCCCGAGACGAT
16996	cassettecomb		71	91	162	7.90124	4.66595	-0.6	-0.5	-1.7	-0.5	-2.2	-2.5	0														0	0	ATGGGGTTCGGTATGCGCCTAAAGGCCTGTACTAGTCTTGACGTCGTCCTTCAGCAGCTGCCACGGCTGACAGTGACTCTATGTTTCCTAGAAAACACTCCTCAGCTACCGGTGTCAGAGGACGGTGTTGTTTGGGGATGGCATGATAGAGACGGACAGTTCGTGAGTATGAGATCCCTGCCCAAAACTATGAAGGCTCCCCGAGACGAT
16997	cassettecomb		71	91	162	11.0785	6.28174	-0.4	-2.3	-1.3	-1.7	-5.3	-0.8	-0.1	3.77259	0.954198												176	0.661654	ATGGGGTTCGGTATGCGCGCCTTAATACACACTAGTCTTGACGTCGTCCTTCAGCAGCTGCCACGGCTGACAGTGACTCTATGTTTCCTAGGTTCATCCTCGATGACTCCGCCTTGTACCTGTCCGACAAGTGTGAGGTGGAGACCCTGGACCTGCGGCGAGGTAAGTATGTTTTCTGTGTGTTTACTATTGAAGGCTCCCCGAGACGAT
16998	cassettecomb		71	91	162	6.31827	6.28174	-0.4	-2.3	-1.3	-1.7	-5.3	-6.2	-8.4	3.79586	0.919283												268	0.663366	ATGGGGTTCGGTATGCGCTCTGCGAATAACACTAGTCTTGACGTCGTCCTTCAGCAGCTGCCACGGCTGACAGTGACTCTATGTTTCCTAGGTTCATCCTCGATGACTCCGCCTTGTACCTGTCCGACAAGTGTGAGGTGGAGACCCTGGACCTGCGGCGAGGTGGGCAGGGCCGGGACTGGGCTCCCTCCCAAGGCTCCCCGAGACGAT
16999	cassettecomb		71	91	162	10.0326	6.28174	-0.4	-2.3	-1.3	-1.7	-5.3	-3.6	-2.5		0.923077												39	0.684211	ATGGGGTTCGGTATGCGCACACTAGGTTCGACTAGTCTTGACGTCGTCCTTCAGCAGCTGCCACGGCTGACAGTGACTCTATGTTTCCTAGGTTCATCCTCGATGACTCCGCCTTGTACCTGTCCGACAAGTGTGAGGTGGAGACCCTGGACCTGCGGCGAGGTGAGTGTCTCATTACACGAAAAACCTCAGAAGGCTCCCCGAGACGAT
17000	cassettecomb		71	91	162	10.0647	6.28174	-0.4	-2.3	-1.3	-1.7	-5.3	-3.2	-1.8	4.58496	0.946809												175	0.702811	ATGGGGTTCGGTATGCGCAGCGAAACCGGTACTAGTCTTGACGTCGTCCTTCAGCAGCTGCCACGGCTGACAGTGACTCTATGTTTCCTAGGTTCATCCTCGATGACTCCGCCTTGTACCTGTCCGACAAGTGTGAGGTGGAGACCCTGGACCTGCGGCGAGGTAAGAGTTTATCTTAATGGGAACTGATTTAAGGCTCCCCGAGACGAT
17001	cassettecomb		71	91	162	8.26664	6.28174	-0.4	-2.3	-1.3	-1.7	-5.3	-2.7	-1.3	1.73419	0.745												225	0.531915	ATGGGGTTCGGTATGCGCCTAAACATCGCGACTAGTCTTGACGTCGTCCTTCAGCAGCTGCCACGGCTGACAGTGACTCTATGTTTCCTAGGTTCATCCTCGATGACTCCGCCTTGTACCTGTCCGACAAGTGTGAGGTGGAGACCCTGGACCTGCGGCGAGGTAAAGTCTTCTTTCTTTGTCTGAGATGGGAAGGCTCCCCGAGACGAT
17002	cassettecomb		71	91	162	10.0326	6.28174	-0.4	-2.3	-1.3	-1.7	-5.3	0	0	3.55459	0.964706												102	0.610778	ATGGGGTTCGGTATGCGCTGCGCTGAAATAACTAGTCTTGACGTCGTCCTTCAGCAGCTGCCACGGCTGACAGTGACTCTATGTTTCCTAGGTTCATCCTCGATGACTCCGCCTTGTACCTGTCCGACAAGTGTGAGGTGGAGACCCTGGACCTGCGGCGAGGTGAGTATGAGATCCCTGCCCAAAACTATGAAGGCTCCCCGAGACGAT
17003	cassettecomb		71	91	162	10.1551	6.71403	-1.8	-7	-3.9	-3.2	-3.4	-1.9	-0.1	4.96809	0.965517												323	0.614068	ATGGGGTTCGGTATGCGCTGCCGTTCGCAAACTAGTCTTGACGTCGTCCTTCAGCAGCTGCCACGGCTGACAGTGACTCTATGTTTCCTAGGTCACCACCTAGAGGGGAGGAAGACCTCGCTTTGGAGAGTGGGAATAAAACGCTCGTGGAAAAGGGTACACGTAAGTATGTTTTCTGTGTGTTTACTATTGAAGGCTCCCCGAGACGAT
17004	cassettecomb		71	91	162	1.36266	6.71403	-1.8	-7	-3.9	-3.2	-3.4	-3.4	-8.4		0												36	0.45	ATGGGGTTCGGTATGCGCACAAATAGCGTTACTAGTCTTGACGTCGTCCTTCAGCAGCTGCCACGGCTGACAGTGACTCTATGTTTCCTAGGTCACCACCTAGAGGGGAGGAAGACCTCGCTTTGGAGAGTGGGAATAAAACGCTCGTGGAAAAGGGTACACGTGGGCAGGGCCGGGACTGGGCTCCCTCCCAAGGCTCCCCGAGACGAT
17005	cassettecomb		71	91	162	9.29758	6.71403	-1.8	-7	-3.9	-3.2	-3.4	-6.9	-2.5		0.884615												32	0.653061	ATGGGGTTCGGTATGCGCACGATGAAAAGAACTAGTCTTGACGTCGTCCTTCAGCAGCTGCCACGGCTGACAGTGACTCTATGTTTCCTAGGTCACCACCTAGAGGGGAGGAAGACCTCGCTTTGGAGAGTGGGAATAAAACGCTCGTGGAAAAGGGTACACGTGAGTGTCTCATTACACGAAAAACCTCAGAAGGCTCCCCGAGACGAT
17006	cassettecomb		71	91	162	7.44718	6.71403	-1.8	-7	-3.9	-3.2	-3.4	-3.7	-1.8		0.857143												8	0.190476	ATGGGGTTCGGTATGCGCGGGGCACACCGGACTAGTCTTGACGTCGTCCTTCAGCAGCTGCCACGGCTGACAGTGACTCTATGTTTCCTAGGTCACCACCTAGAGGGGAGGAAGACCTCGCTTTGGAGAGTGGGAATAAAACGCTCGTGGAAAAGGGTACACGTAAGAGTTTATCTTAATGGGAACTGATTTAAGGCTCCCCGAGACGAT
17007	cassettecomb		71	91	162	-2.14415	6.71403	-1.8	-7	-3.9	-3.2	-3.4	0	-1.3														0	0	ATGGGGTTCGGTATGCGCTTAGGATATGCAACTAGTCTTGACGTCGTCCTTCAGCAGCTGCCACGGCTGACAGTGACTCTATGTTTCCTAGGTCACCACCTAGAGGGGAGGAAGACCTCGCTTTGGAGAGTGGGAATAAAACGCTCGTGGAAAAGGGTACACGTAAAGTCTTCTTTCTTTGTCTGAGATGGGAAGGCTCCCCGAGACGAT
17008	cassettecomb		71	91	162	9.29758	6.71403	-1.8	-7	-3.9	-3.2	-3.4	-1.6	0		0												8	0.0645161	ATGGGGTTCGGTATGCGCCTCTTTAGAAGCACTAGTCTTGACGTCGTCCTTCAGCAGCTGCCACGGCTGACAGTGACTCTATGTTTCCTAGGTCACCACCTAGAGGGGAGGAAGACCTCGCTTTGGAGAGTGGGAATAAAACGCTCGTGGAAAAGGGTACACGTGAGTATGAGATCCCTGCCCAAAACTATGAAGGCTCCCCGAGACGAT
17009	cassettecomb		71	91	162	10.9984	3.97738	-0.2	-3.6	0	0	-1.1	-0.8	-0.1	-4.41785	0.0448718												179	0.660517	ATGGGGTTCGGTATGCGCAACGACACTGACACTAGTCTTGACGTCGTCCTTCAGCAGCTGCCACGGCTGACAGTGACTCTATGTTTCCTAGTGGCTTTGAAGCGTATGTTGAATTTCAATGTGCCTCATATTAAAAACAGCACAGGAGAACCAGTATGGAAGGTAAGTATGTTTTCTGTGTGTTTACTATTGAAGGCTCCCCGAGACGAT
17010	cassettecomb		71	91	162	7.92601	3.97738	-0.2	-3.6	0	0	-1.2	-3	-8.4		0												54	0.658537	ATGGGGTTCGGTATGCGCCATTTTCATGAAACTAGTCTTGACGTCGTCCTTCAGCAGCTGCCACGGCTGACAGTGACTCTATGTTTCCTAGTGGCTTTGAAGCGTATGTTGAATTTCAATGTGCCTCATATTAAAAACAGCACAGGAGAACCAGTATGGAAGGTGGGCAGGGCCGGGACTGGGCTCCCTCCCAAGGCTCCCCGAGACGAT
17011	cassettecomb		71	91	162	10.4737	3.97738	-0.2	-3.6	0	0	-1.2	-3.6	-2.5	-7.55075	0.00449102												754	0.648881	ATGGGGTTCGGTATGCGCAGCAATGCCGAGACTAGTCTTGACGTCGTCCTTCAGCAGCTGCCACGGCTGACAGTGACTCTATGTTTCCTAGTGGCTTTGAAGCGTATGTTGAATTTCAATGTGCCTCATATTAAAAACAGCACAGGAGAACCAGTATGGAAGGTGAGTGTCTCATTACACGAAAAACCTCAGAAGGCTCCCCGAGACGAT
17012	cassettecomb		71	91	162	10.5671	3.97738	-0.2	-3.6	0	0	-1.1	-2.9	-1.8	-6.96578	0												124	0.590476	ATGGGGTTCGGTATGCGCATTGGCTCGCGTACTAGTCTTGACGTCGTCCTTCAGCAGCTGCCACGGCTGACAGTGACTCTATGTTTCCTAGTGGCTTTGAAGCGTATGTTGAATTTCAATGTGCCTCATATTAAAAACAGCACAGGAGAACCAGTATGGAAGGTAAGAGTTTATCTTAATGGGAACTGATTTAAGGCTCCCCGAGACGAT
17013	cassettecomb		71	91	162	9.06409	3.97738	-0.2	-3.6	0	0	-1.1	-3.4	-1.3	-9.17493	0												577	0.619764	ATGGGGTTCGGTATGCGCGCGGGTCCATACACTAGTCTTGACGTCGTCCTTCAGCAGCTGCCACGGCTGACAGTGACTCTATGTTTCCTAGTGGCTTTGAAGCGTATGTTGAATTTCAATGTGCCTCATATTAAAAACAGCACAGGAGAACCAGTATGGAAGGTAAAGTCTTCTTTCTTTGTCTGAGATGGGAAGGCTCCCCGAGACGAT
17014	cassettecomb		71	91	162	10.4737	3.97738	-0.2	-3.6	0	0	-1.2	0	0		0												50	0.625	ATGGGGTTCGGTATGCGCTGGCGACACCCGACTAGTCTTGACGTCGTCCTTCAGCAGCTGCCACGGCTGACAGTGACTCTATGTTTCCTAGTGGCTTTGAAGCGTATGTTGAATTTCAATGTGCCTCATATTAAAAACAGCACAGGAGAACCAGTATGGAAGGTGAGTATGAGATCCCTGCCCAAAACTATGAAGGCTCCCCGAGACGAT
17015	cassettecomb		71	91	162	11.7751	5.54013	-0.2	-1.8	-11.3	-1.5	-1.4	-1.1	-0.1		0.965517												36	0.654545	ATGGGGTTCGGTATGCGCTGTCCAATTATGACTAGTCTTGACGTCGTCCTTCAGCAGCTGCCACGGCTGACAGTGACTCTATGTTTCCTAGGCTTCTTCTACCGCCAGAATTGGCGGTTTCTCTCGCTGGATTCTTGGGACCTGATCCAGGCAGCACACTCGGTAAGTATGTTTTCTGTGTGTTTACTATTGAAGGCTCCCCGAGACGAT
17016	cassettecomb		71	91	162	5.46337	5.54013	-0.2	-1.8	-11.3	-1.5	-1.5	-7.4	-8.4	-8.3966	0												336	0.765376	ATGGGGTTCGGTATGCGCATGCCACCTCCAACTAGTCTTGACGTCGTCCTTCAGCAGCTGCCACGGCTGACAGTGACTCTATGTTTCCTAGGCTTCTTCTACCGCCAGAATTGGCGGTTTCTCTCGCTGGATTCTTGGGACCTGATCCAGGCAGCACACTCGGTGGGCAGGGCCGGGACTGGGCTCCCTCCCAAGGCTCCCCGAGACGAT
17017	cassettecomb		71	91	162	11.1124	5.54013	-0.2	-1.8	-11.3	-1.5	-1.5	-5.7	-2.5	2.37716	0.866972												254	0.628713	ATGGGGTTCGGTATGCGCGATTATCCTGAGACTAGTCTTGACGTCGTCCTTCAGCAGCTGCCACGGCTGACAGTGACTCTATGTTTCCTAGGCTTCTTCTACCGCCAGAATTGGCGGTTTCTCTCGCTGGATTCTTGGGACCTGATCCAGGCAGCACACTCGGTGAGTGTCTCATTACACGAAAAACCTCAGAAGGCTCCCCGAGACGAT
17018	cassettecomb		71	91	162	10.5325	5.54013	-0.2	-1.8	-11.3	-1.5	-1.4	-3.4	-1.8		0.875												11	0.611111	ATGGGGTTCGGTATGCGCTCTAAACCTAAGACTAGTCTTGACGTCGTCCTTCAGCAGCTGCCACGGCTGACAGTGACTCTATGTTTCCTAGGCTTCTTCTACCGCCAGAATTGGCGGTTTCTCTCGCTGGATTCTTGGGACCTGATCCAGGCAGCACACTCGGTAAGAGTTTATCTTAATGGGAACTGATTTAAGGCTCCCCGAGACGAT
17019	cassettecomb		71	91	162	6.17557	5.54013	-0.2	-1.8	-11.3	-1.5	-1.4	0	-1.3		0.695652												28	0.7	ATGGGGTTCGGTATGCGCCAACTGGGGCTTACTAGTCTTGACGTCGTCCTTCAGCAGCTGCCACGGCTGACAGTGACTCTATGTTTCCTAGGCTTCTTCTACCGCCAGAATTGGCGGTTTCTCTCGCTGGATTCTTGGGACCTGATCCAGGCAGCACACTCGGTAAAGTCTTCTTTCTTTGTCTGAGATGGGAAGGCTCCCCGAGACGAT
17020	cassettecomb		71	91	162	11.1124	5.54013	-0.2	-1.8	-11.3	-1.5	-1.5	-2.8	0	4.5325	0.959732												169	0.619048	ATGGGGTTCGGTATGCGCCTCTTTTCTATCACTAGTCTTGACGTCGTCCTTCAGCAGCTGCCACGGCTGACAGTGACTCTATGTTTCCTAGGCTTCTTCTACCGCCAGAATTGGCGGTTTCTCTCGCTGGATTCTTGGGACCTGATCCAGGCAGCACACTCGGTGAGTATGAGATCCCTGCCCAAAACTATGAAGGCTCCCCGAGACGAT
17021	cassettecomb		71	91	162	7.40427	3.60247	-0.2	-0.8	-1.5	-2.1	-0.5	0	-0.1		0												63	0.707865	ATGGGGTTCGGTATGCGCTTCGGATCTGGCACTAGTCTTGACGTCGTCCTTCAGCAGCTGCCACGGCTGACAGTGACTCTATGTTTCCTAGCTTTTAAATCTTGGGGATTTTGGACTGTCTTGGCAAATCCTAAGTATCATCTTCATTCTTCCTTGATGTTTGTAAGTATGTTTTCTGTGTGTTTACTATTGAAGGCTCCCCGAGACGAT
17022	cassettecomb		71	91	162	-4.85104	3.60247	-0.2	-0.8	-1.5	-2.1	-0.5	-3	-8.4	-7.09803	0												136	0.64455	ATGGGGTTCGGTATGCGCAGACCTATTTTGACTAGTCTTGACGTCGTCCTTCAGCAGCTGCCACGGCTGACAGTGACTCTATGTTTCCTAGCTTTTAAATCTTGGGGATTTTGGACTGTCTTGGCAAATCCTAAGTATCATCTTCATTCTTCCTTGATGTTTGTGGGCAGGGCCGGGACTGGGCTCCCTCCCAAGGCTCCCCGAGACGAT
17023	cassettecomb		71	91	162	5.90602	3.60247	-0.2	-0.8	-1.5	-2.1	-0.5	-2.6	-2.5	-7.45943	0												175	0.688976	ATGGGGTTCGGTATGCGCCCGGATTTTAAAACTAGTCTTGACGTCGTCCTTCAGCAGCTGCCACGGCTGACAGTGACTCTATGTTTCCTAGCTTTTAAATCTTGGGGATTTTGGACTGTCTTGGCAAATCCTAAGTATCATCTTCATTCTTCCTTGATGTTTGTGAGTGTCTCATTACACGAAAAACCTCAGAAGGCTCCCCGAGACGAT
17024	cassettecomb		71	91	162	3.14059	3.60247	-0.2	-0.8	-1.5	-2.1	-0.5	-0.6	-1.8		0												12	0.6	ATGGGGTTCGGTATGCGCACCGCGGGTCCCACTAGTCTTGACGTCGTCCTTCAGCAGCTGCCACGGCTGACAGTGACTCTATGTTTCCTAGCTTTTAAATCTTGGGGATTTTGGACTGTCTTGGCAAATCCTAAGTATCATCTTCATTCTTCCTTGATGTTTGTAAGAGTTTATCTTAATGGGAACTGATTTAAGGCTCCCCGAGACGAT
17025	cassettecomb		71	91	162	-5.12618	3.60247	-0.2	-0.8	-1.5	-2.1	-0.5	0	-1.3		0												32	0.627451	ATGGGGTTCGGTATGCGCTCCGAGTTATTGACTAGTCTTGACGTCGTCCTTCAGCAGCTGCCACGGCTGACAGTGACTCTATGTTTCCTAGCTTTTAAATCTTGGGGATTTTGGACTGTCTTGGCAAATCCTAAGTATCATCTTCATTCTTCCTTGATGTTTGTAAAGTCTTCTTTCTTTGTCTGAGATGGGAAGGCTCCCCGAGACGAT
17026	cassettecomb		71	91	162	5.90602	3.60247	-0.2	-0.8	-1.5	-2.1	-0.5	-0.8	0	-6.90689	0												119	0.762821	ATGGGGTTCGGTATGCGCTTGGGTCTACAAACTAGTCTTGACGTCGTCCTTCAGCAGCTGCCACGGCTGACAGTGACTCTATGTTTCCTAGCTTTTAAATCTTGGGGATTTTGGACTGTCTTGGCAAATCCTAAGTATCATCTTCATTCTTCCTTGATGTTTGTGAGTATGAGATCCCTGCCCAAAACTATGAAGGCTCCCCGAGACGAT
17027	cassettecomb		71	91	162	9.77137	7.54511	-0.9	0	-1.7	-0.5	-2.1	-0.6	-0.1	3.88338	0.929577												520	0.611765	ATGGGGTTCGGTATGCGCCTCTTGCGGATCACTAGTCTTGACGTCcatgagccacactgcacccagccTGACTCCATTCTTGTGCTTACAGAAAACACTCCTCAGCTACCGGTGTCAGAGGACGGTGTTGTTTGGGGATGGCATGATAGAGACGGACAGTTCGTAAGTATGTTTTCTGTGTGTTTACTATTGAAGGCTCCCCGAGACGAT
17028	cassettecomb		71	91	162	-3.67092	7.54511	-0.9	0	-1.7	-0.5	-2.2	-3	-8.4	-9.41785	0												683	0.709242	ATGGGGTTCGGTATGCGCCTACCGAACGGCACTAGTCTTGACGTCcatgagccacactgcacccagccTGACTCCATTCTTGTGCTTACAGAAAACACTCCTCAGCTACCGGTGTCAGAGGACGGTGTTGTTTGGGGATGGCATGATAGAGACGGACAGTTCGTGGGCAGGGCCGGGACTGGGCTCCCTCCCAAGGCTCCCCGAGACGAT
17029	cassettecomb		71	91	162	7.90124	7.54511	-0.9	0	-1.7	-0.5	-2.2	-4.5	-2.5	-4.64386	0.0404624												182	0.684211	ATGGGGTTCGGTATGCGCAGGGCCCCGTTCACTAGTCTTGACGTCcatgagccacactgcacccagccTGACTCCATTCTTGTGCTTACAGAAAACACTCCTCAGCTACCGGTGTCAGAGGACGGTGTTGTTTGGGGATGGCATGATAGAGACGGACAGTTCGTGAGTGTCTCATTACACGAAAAACCTCAGAAGGCTCCCCGAGACGAT
17030	cassettecomb		71	91	162	5.52946	7.54511	-0.9	0	-1.7	-0.5	-2.1	-0.6	-1.8	-9.69349	0												827	0.678982	ATGGGGTTCGGTATGCGCGGACGACAAATAACTAGTCTTGACGTCcatgagccacactgcacccagccTGACTCCATTCTTGTGCTTACAGAAAACACTCCTCAGCTACCGGTGTCAGAGGACGGTGTTGTTTGGGGATGGCATGATAGAGACGGACAGTTCGTAAGAGTTTATCTTAATGGGAACTGATTTAAGGCTCCCCGAGACGAT
17031	cassettecomb		71	91	162	-7.74184	7.54511	-0.9	0	-1.7	-0.5	-2.1	-1.3	-1.3	-10.102	0.00109051												1100	0.679852	ATGGGGTTCGGTATGCGCCCTGCCCACTTAACTAGTCTTGACGTCcatgagccacactgcacccagccTGACTCCATTCTTGTGCTTACAGAAAACACTCCTCAGCTACCGGTGTCAGAGGACGGTGTTGTTTGGGGATGGCATGATAGAGACGGACAGTTCGTAAAGTCTTCTTTCTTTGTCTGAGATGGGAAGGCTCCCCGAGACGAT
17032	cassettecomb		71	91	162	7.90124	7.54511	-0.9	0	-1.7	-0.5	-2.2	-2.5	0	2.2716	0.828996												612	0.628983	ATGGGGTTCGGTATGCGCTCTCGACTAATCACTAGTCTTGACGTCcatgagccacactgcacccagccTGACTCCATTCTTGTGCTTACAGAAAACACTCCTCAGCTACCGGTGTCAGAGGACGGTGTTGTTTGGGGATGGCATGATAGAGACGGACAGTTCGTGAGTATGAGATCCCTGCCCAAAACTATGAAGGCTCCCCGAGACGAT
17033	cassettecomb		71	91	162	11.0785	8.82165	-2.4	-2.3	-1.3	-1.7	-5.3	-0.8	-0.1	3.96764	0.935123												516	0.52439	ATGGGGTTCGGTATGCGCCGACCTAAGAGGACTAGTCTTGACGTCcatgagccacactgcacccagccTGACTCCATTCTTGTGCTTACAGGTTCATCCTCGATGACTCCGCCTTGTACCTGTCCGACAAGTGTGAGGTGGAGACCCTGGACCTGCGGCGAGGTAAGTATGTTTTCTGTGTGTTTACTATTGAAGGCTCCCCGAGACGAT
17034	cassettecomb		71	91	162	6.31827	8.82165	-2.4	-2.3	-1.3	-1.7	-5.3	-6.2	-8.4	4.45943	0.945525												345	0.564648	ATGGGGTTCGGTATGCGCGCGGCGAACCTAACTAGTCTTGACGTCcatgagccacactgcacccagccTGACTCCATTCTTGTGCTTACAGGTTCATCCTCGATGACTCCGCCTTGTACCTGTCCGACAAGTGTGAGGTGGAGACCCTGGACCTGCGGCGAGGTGGGCAGGGCCGGGACTGGGCTCCCTCCCAAGGCTCCCCGAGACGAT
17035	cassettecomb		71	91	162	10.0326	8.82165	-2.4	-2.3	-1.3	-1.7	-5.3	-3.6	-2.5	4.20212	0.951583												621	0.602913	ATGGGGTTCGGTATGCGCAAGGCCGAGCGGACTAGTCTTGACGTCcatgagccacactgcacccagccTGACTCCATTCTTGTGCTTACAGGTTCATCCTCGATGACTCCGCCTTGTACCTGTCCGACAAGTGTGAGGTGGAGACCCTGGACCTGCGGCGAGGTGAGTGTCTCATTACACGAAAAACCTCAGAAGGCTCCCCGAGACGAT
17036	cassettecomb		71	91	162	10.0647	8.82165	-2.4	-2.3	-1.3	-1.7	-5.3	-3.2	-1.8	4.23786	0.940874												1053	0.597277	ATGGGGTTCGGTATGCGCCCGGTCTTGACGACTAGTCTTGACGTCcatgagccacactgcacccagccTGACTCCATTCTTGTGCTTACAGGTTCATCCTCGATGACTCCGCCTTGTACCTGTCCGACAAGTGTGAGGTGGAGACCCTGGACCTGCGGCGAGGTAAGAGTTTATCTTAATGGGAACTGATTTAAGGCTCCCCGAGACGAT
17037	cassettecomb		71	91	162	8.26664	8.82165	-2.4	-2.3	-1.3	-1.7	-5.3	-2.7	-1.3	4.40534	0.9599												466	0.631436	ATGGGGTTCGGTATGCGCCGGAAGGGACCCACTAGTCTTGACGTCcatgagccacactgcacccagccTGACTCCATTCTTGTGCTTACAGGTTCATCCTCGATGACTCCGCCTTGTACCTGTCCGACAAGTGTGAGGTGGAGACCCTGGACCTGCGGCGAGGTAAAGTCTTCTTTCTTTGTCTGAGATGGGAAGGCTCCCCGAGACGAT
17038	cassettecomb		71	91	162	10.0326	8.82165	-2.4	-2.3	-1.3	-1.7	-5.3	0	0	4.45213	0.952663												824	0.546057	ATGGGGTTCGGTATGCGCCTAGCGCCCTTCACTAGTCTTGACGTCcatgagccacactgcacccagccTGACTCCATTCTTGTGCTTACAGGTTCATCCTCGATGACTCCGCCTTGTACCTGTCCGACAAGTGTGAGGTGGAGACCCTGGACCTGCGGCGAGGTGAGTATGAGATCCCTGCCCAAAACTATGAAGGCTCCCCGAGACGAT
17039	cassettecomb		71	91	162	10.1551	9.32258	-2.4	-3.2	-3.9	-3.2	-3.4	-1.9	-0.1	4.64829	0.958042												339	0.616364	ATGGGGTTCGGTATGCGCGTTTCACCTAATACTAGTCTTGACGTCcatgagccacactgcacccagccTGACTCCATTCTTGTGCTTACAGGTCACCACCTAGAGGGGAGGAAGACCTCGCTTTGGAGAGTGGGAATAAAACGCTCGTGGAAAAGGGTACACGTAAGTATGTTTTCTGTGTGTTTACTATTGAAGGCTCCCCGAGACGAT
17040	cassettecomb		71	91	162	1.36266	9.32258	-2.4	-3.2	-3.9	-3.2	-3.4	-3.4	-8.4	-6.67243	0.0108696												103	0.167208	ATGGGGTTCGGTATGCGCGCTGGCGAGACTACTAGTCTTGACGTCcatgagccacactgcacccagccTGACTCCATTCTTGTGCTTACAGGTCACCACCTAGAGGGGAGGAAGACCTCGCTTTGGAGAGTGGGAATAAAACGCTCGTGGAAAAGGGTACACGTGGGCAGGGCCGGGACTGGGCTCCCTCCCAAGGCTCCCCGAGACGAT
17041	cassettecomb		71	91	162	9.29758	9.32258	-2.4	-3.2	-3.9	-3.2	-3.4	-6.9	-2.5	4	0.924051												221	0.60218	ATGGGGTTCGGTATGCGCGTCCCGGAATCGACTAGTCTTGACGTCcatgagccacactgcacccagccTGACTCCATTCTTGTGCTTACAGGTCACCACCTAGAGGGGAGGAAGACCTCGCTTTGGAGAGTGGGAATAAAACGCTCGTGGAAAAGGGTACACGTGAGTGTCTCATTACACGAAAAACCTCAGAAGGCTCCCCGAGACGAT
17042	cassettecomb		71	91	162	7.44718	9.32258	-2.4	-3.2	-3.9	-3.2	-3.4	-3.7	-1.8	0.023459	0.495495												123	0.175214	ATGGGGTTCGGTATGCGCAAGACGCTGCCGACTAGTCTTGACGTCcatgagccacactgcacccagccTGACTCCATTCTTGTGCTTACAGGTCACCACCTAGAGGGGAGGAAGACCTCGCTTTGGAGAGTGGGAATAAAACGCTCGTGGAAAAGGGTACACGTAAGAGTTTATCTTAATGGGAACTGATTTAAGGCTCCCCGAGACGAT
17043	cassettecomb		71	91	162	-2.14415	9.32258	-2.4	-3.2	-3.9	-3.2	-3.4	0	-1.3		0.125												26	0.0305164	ATGGGGTTCGGTATGCGCGCTTCGTCTCCCACTAGTCTTGACGTCcatgagccacactgcacccagccTGACTCCATTCTTGTGCTTACAGGTCACCACCTAGAGGGGAGGAAGACCTCGCTTTGGAGAGTGGGAATAAAACGCTCGTGGAAAAGGGTACACGTAAAGTCTTCTTTCTTTGTCTGAGATGGGAAGGCTCCCCGAGACGAT
17044	cassettecomb		71	91	162	9.29758	9.32258	-2.4	-3.2	-3.9	-3.2	-3.4	-1.6	0	4.66025	0.958472												736	0.636128	ATGGGGTTCGGTATGCGCCGCGGGCATGTCACTAGTCTTGACGTCcatgagccacactgcacccagccTGACTCCATTCTTGTGCTTACAGGTCACCACCTAGAGGGGAGGAAGACCTCGCTTTGGAGAGTGGGAATAAAACGCTCGTGGAAAAGGGTACACGTGAGTATGAGATCCCTGCCCAAAACTATGAAGGCTCCCCGAGACGAT
17045	cassettecomb		71	91	162	10.9984	6.28092	-1.7	-4.5	0	0	-1.1	-0.8	-0.1	-2.20645	0.175129												1533	0.535079	ATGGGGTTCGGTATGCGCCCTCATCGAACGACTAGTCTTGACGTCcatgagccacactgcacccagccTGACTCCATTCTTGTGCTTACAGTGGCTTTGAAGCGTATGTTGAATTTCAATGTGCCTCATATTAAAAACAGCACAGGAGAACCAGTATGGAAGGTAAGTATGTTTTCTGTGTGTTTACTATTGAAGGCTCCCCGAGACGAT
17046	cassettecomb		71	91	162	7.92601	6.28092	-1.7	-4.5	0	0	-1.2	-3	-8.4	-8.56986	0												379	0.648973	ATGGGGTTCGGTATGCGCTGGGCGATCCAAACTAGTCTTGACGTCcatgagccacactgcacccagccTGACTCCATTCTTGTGCTTACAGTGGCTTTGAAGCGTATGTTGAATTTCAATGTGCCTCATATTAAAAACAGCACAGGAGAACCAGTATGGAAGGTGGGCAGGGCCGGGACTGGGCTCCCTCCCAAGGCTCCCCGAGACGAT
17047	cassettecomb		71	91	162	10.4737	6.28092	-1.7	-4.5	0	0	-1.2	-3.6	-2.5	-5.23914	0.020595												504	0.642038	ATGGGGTTCGGTATGCGCTACCGGATGGCTACTAGTCTTGACGTCcatgagccacactgcacccagccTGACTCCATTCTTGTGCTTACAGTGGCTTTGAAGCGTATGTTGAATTTCAATGTGCCTCATATTAAAAACAGCACAGGAGAACCAGTATGGAAGGTGAGTGTCTCATTACACGAAAAACCTCAGAAGGCTCCCCGAGACGAT
17048	cassettecomb		71	91	162	10.5671	6.28092	-1.7	-4.5	0	0	-1.1	-2.9	-1.8	-2.39232	0.160173												275	0.590129	ATGGGGTTCGGTATGCGCCGCGACTTGTTTACTAGTCTTGACGTCcatgagccacactgcacccagccTGACTCCATTCTTGTGCTTACAGTGGCTTTGAAGCGTATGTTGAATTTCAATGTGCCTCATATTAAAAACAGCACAGGAGAACCAGTATGGAAGGTAAGAGTTTATCTTAATGGGAACTGATTTAAGGCTCCCCGAGACGAT
17049	cassettecomb		71	91	162	9.06409	6.28092	-1.7	-4.5	0	0	-1.1	-3.4	-1.3	-5.56359	0.0211082												821	0.665856	ATGGGGTTCGGTATGCGCTCTTCGGAACATACTAGTCTTGACGTCcatgagccacactgcacccagccTGACTCCATTCTTGTGCTTACAGTGGCTTTGAAGCGTATGTTGAATTTCAATGTGCCTCATATTAAAAACAGCACAGGAGAACCAGTATGGAAGGTAAAGTCTTCTTTCTTTGTCTGAGATGGGAAGGCTCCCCGAGACGAT
17050	cassettecomb		71	91	162	10.4737	6.28092	-1.7	-4.5	0	0	-1.2	0	0	-3.27462	0.0955631												331	0.640232	ATGGGGTTCGGTATGCGCGAACGAGGGGTTACTAGTCTTGACGTCcatgagccacactgcacccagccTGACTCCATTCTTGTGCTTACAGTGGCTTTGAAGCGTATGTTGAATTTCAATGTGCCTCATATTAAAAACAGCACAGGAGAACCAGTATGGAAGGTGAGTATGAGATCCCTGCCCAAAACTATGAAGGCTCCCCGAGACGAT
17051	cassettecomb		71	91	162	11.7751	7.59122	-2.2	-1.8	-11.3	-1.5	-1.4	-1.1	-0.1		0.844156												82	0.656	ATGGGGTTCGGTATGCGCTCGCTCTGCGGCACTAGTCTTGACGTCcatgagccacactgcacccagccTGACTCCATTCTTGTGCTTACAGGCTTCTTCTACCGCCAGAATTGGCGGTTTCTCTCGCTGGATTCTTGGGACCTGATCCAGGCAGCACACTCGGTAAGTATGTTTTCTGTGTGTTTACTATTGAAGGCTCCCCGAGACGAT
17052	cassettecomb		71	91	162	5.46337	7.59122	-2.2	-1.8	-11.3	-1.5	-1.5	-7.4	-8.4	-8.98868	0.00225225												509	0.682306	ATGGGGTTCGGTATGCGCTACTACCGCTTTACTAGTCTTGACGTCcatgagccacactgcacccagccTGACTCCATTCTTGTGCTTACAGGCTTCTTCTACCGCCAGAATTGGCGGTTTCTCTCGCTGGATTCTTGGGACCTGATCCAGGCAGCACACTCGGTGGGCAGGGCCGGGACTGGGCTCCCTCCCAAGGCTCCCCGAGACGAT
17053	cassettecomb		71	91	162	11.1124	7.59122	-2.2	-1.8	-11.3	-1.5	-1.5	-5.7	-2.5	3.93298	0.936756												1546	0.663804	ATGGGGTTCGGTATGCGCCTGTCCGACCTCACTAGTCTTGACGTCcatgagccacactgcacccagccTGACTCCATTCTTGTGCTTACAGGCTTCTTCTACCGCCAGAATTGGCGGTTTCTCTCGCTGGATTCTTGGGACCTGATCCAGGCAGCACACTCGGTGAGTGTCTCATTACACGAAAAACCTCAGAAGGCTCCCCGAGACGAT
17054	cassettecomb		71	91	162	10.5325	7.59122	-2.2	-1.8	-11.3	-1.5	-1.4	-3.4	-1.8	3.79635	0.934028												700	0.667302	ATGGGGTTCGGTATGCGCAGACCCGGACGAACTAGTCTTGACGTCcatgagccacactgcacccagccTGACTCCATTCTTGTGCTTACAGGCTTCTTCTACCGCCAGAATTGGCGGTTTCTCTCGCTGGATTCTTGGGACCTGATCCAGGCAGCACACTCGGTAAGAGTTTATCTTAATGGGAACTGATTTAAGGCTCCCCGAGACGAT
17055	cassettecomb		71	91	162	6.17557	7.59122	-2.2	-1.8	-11.3	-1.5	-1.4	0	-1.3	-0.164387	0.479638												246	0.66129	ATGGGGTTCGGTATGCGCATTGTCGGGTTCACTAGTCTTGACGTCcatgagccacactgcacccagccTGACTCCATTCTTGTGCTTACAGGCTTCTTCTACCGCCAGAATTGGCGGTTTCTCTCGCTGGATTCTTGGGACCTGATCCAGGCAGCACACTCGGTAAAGTCTTCTTTCTTTGTCTGAGATGGGAAGGCTCCCCGAGACGAT
17056	cassettecomb		71	91	162	11.1124	7.59122	-2.2	-1.8	-11.3	-1.5	-1.5	-2.8	0	4.10329	0.947581												291	0.60499	ATGGGGTTCGGTATGCGCCTGATTAATTTCACTAGTCTTGACGTCcatgagccacactgcacccagccTGACTCCATTCTTGTGCTTACAGGCTTCTTCTACCGCCAGAATTGGCGGTTTCTCTCGCTGGATTCTTGGGACCTGATCCAGGCAGCACACTCGGTGAGTATGAGATCCCTGCCCAAAACTATGAAGGCTCCCCGAGACGAT
17057	cassettecomb		71	91	162	7.40427	7.60819	-0.8	-0.8	-1.5	-2.1	-0.5	0	-0.1	-3.13614	0.123028												470	0.601023	ATGGGGTTCGGTATGCGCTGCGGGGTCGTTACTAGTCTTGACGTCcatgagccacactgcacccagccTGACTCCATTCTTGTGCTTACAGCTTTTAAATCTTGGGGATTTTGGACTGTCTTGGCAAATCCTAAGTATCATCTTCATTCTTCCTTGATGTTTGTAAGTATGTTTTCTGTGTGTTTACTATTGAAGGCTCCCCGAGACGAT
17058	cassettecomb		71	91	162	-4.85104	7.60819	-0.8	-0.8	-1.5	-2.1	-0.5	-3	-8.4	-9.70044	0												831	0.696563	ATGGGGTTCGGTATGCGCTTGGCGCGGGCTACTAGTCTTGACGTCcatgagccacactgcacccagccTGACTCCATTCTTGTGCTTACAGCTTTTAAATCTTGGGGATTTTGGACTGTCTTGGCAAATCCTAAGTATCATCTTCATTCTTCCTTGATGTTTGTGGGCAGGGCCGGGACTGGGCTCCCTCCCAAGGCTCCCCGAGACGAT
17059	cassettecomb		71	91	162	5.90602	7.60819	-0.8	-0.8	-1.5	-2.1	-0.5	-2.6	-2.5	-9.54303	0												745	0.696913	ATGGGGTTCGGTATGCGCGAAGTCGTTCATACTAGTCTTGACGTCcatgagccacactgcacccagccTGACTCCATTCTTGTGCTTACAGCTTTTAAATCTTGGGGATTTTGGACTGTCTTGGCAAATCCTAAGTATCATCTTCATTCTTCCTTGATGTTTGTGAGTGTCTCATTACACGAAAAACCTCAGAAGGCTCCCCGAGACGAT
17060	cassettecomb		71	91	162	3.14059	7.60819	-0.8	-0.8	-1.5	-2.1	-0.5	-0.6	-1.8	-7.70044	0												207	0.726316	ATGGGGTTCGGTATGCGCGGAGCACGTTGGACTAGTCTTGACGTCcatgagccacactgcacccagccTGACTCCATTCTTGTGCTTACAGCTTTTAAATCTTGGGGATTTTGGACTGTCTTGGCAAATCCTAAGTATCATCTTCATTCTTCCTTGATGTTTGTAAGAGTTTATCTTAATGGGAACTGATTTAAGGCTCCCCGAGACGAT
17061	cassettecomb		71	91	162	-5.12618	7.60819	-0.8	-0.8	-1.5	-2.1	-0.5	0	-1.3	-10.9174	0												1933	0.695574	ATGGGGTTCGGTATGCGCAGCACGATTGGTACTAGTCTTGACGTCcatgagccacactgcacccagccTGACTCCATTCTTGTGCTTACAGCTTTTAAATCTTGGGGATTTTGGACTGTCTTGGCAAATCCTAAGTATCATCTTCATTCTTCCTTGATGTTTGTAAAGTCTTCTTTCTTTGTCTGAGATGGGAAGGCTCCCCGAGACGAT
17062	cassettecomb		71	91	162	5.90602	7.60819	-0.8	-0.8	-1.5	-2.1	-0.5	-0.8	0	-5.13403	0.031407												939	0.67554	ATGGGGTTCGGTATGCGCCGACAAACCGCGACTAGTCTTGACGTCcatgagccacactgcacccagccTGACTCCATTCTTGTGCTTACAGCTTTTAAATCTTGGGGATTTTGGACTGTCTTGGCAAATCCTAAGTATCATCTTCATTCTTCCTTGATGTTTGTGAGTATGAGATCCCTGCCCAAAACTATGAAGGCTCCCCGAGACGAT
17063	cassetteconstvar	SZRD1	50	112	162	10.2844	11.9026	-1.7	-2.3	0	0	0	-2.9	-6.5	-0.19977	0.471795	1.1182	-1.31797	-0.17754			endogenous	endogenous					217	0.643917	ATGGGGTTCGGTATGCGCGCCGTCACGCGTACTAGTCTTGACGTCAAATAAAGACTAAGTTTTTATTTGAGAGAGATTTTTTCCTCTTTTTATATACATTTTTTTCCTCTAGGAAATAGACAGACGGTTGGAAAAAAAACTGAAGATCACACAAAAAGAGAGGTAAGGCTGCTGTCTGGTCTGAGGGCTCATAAGGCTCCCCGAGACGAT
17064	cassetteconstvar	SZRD1	50	112	162	10.8583	13.354	-1.1	-1.7	0	0	0	-6.5	-6.5	5.05166	0.971098	1.1182	3.93346	0.321763			constitutive	constitutive					205	0.644654	ATGGGGTTCGGTATGCGCGACTCGCAACGGACTAGTCTTGACGTCAAATAAAGACTAAGTTTTTATTTGAGAGAGATTTTTTCCTCTTTTTATATACCTCCTTTCCTTTCAGGTCATAGACAGACGGTTGGAAAAAAAACTGAAGATCACACAAAAAGACAGGTAAGTCTGCTGTCTGGTCTGAGGGCTCATAAGGCTCCCCGAGACGAT
17065	cassetteconstvar	SZRD1	50	112	162	3.10416	13.354	-1.1	-1.7	0	0	0	-7.3	-6.5		0.910448	1.1182		0.261113			constitutive	GC					79	0.669492	ATGGGGTTCGGTATGCGCTTTAGGCGGCGGACTAGTCTTGACGTCAAATAAAGACTAAGTTTTTATTTGAGAGAGATTTTTTCCTCTTTTTATATACCTCCTTTCCTTTCAGGTCATAGACAGACGGTTGGAAAAAAAACTGAAGATCACACAAAAAGACAGGCAAGTCTGCTGTCTGGTCTGAGGGCTCATAAGGCTCCCCGAGACGAT
17066	cassetteconstvar	SZRD1	50	112	162	-6.14059	-32.6938	-1.2	0	0	0	0	-6.6	-6.5	-8.62936	0	1.1182	-9.74756	-0.649335			unsplicable	unsplicable					395	0.646481	ATGGGGTTCGGTATGCGCACGGAGCACTCTACTAGTCTTGACGTCAAATAAAGACTAAGTTTTTATTTGAGAGAGATTTTTTCCTCTTTTTATATACATTTTTCAGAGAGGAGAAATAGACAGACGGTTGGAAAAAAAACTGAAGATCACACAAAAAGAGAGCTGCTCCTGCTGTCTGGTCTGAGGGCTCATAAGGCTCCCCGAGACGAT
17067	cassetteconstvar	SZRD1	50	112	162	10.2844	11.9026	-1.7	-2.3	0	0	0	-2.9	-6.5	3.73785	0.929273	1.1182	2.61964	0.279938			constBP	endogenous					588	0.662909	ATGGGGTTCGGTATGCGCTTCAAGCTAAGCACTAGTCTTGACGTCAAATAAAGACTAAGTTTTTATTTGAGAGAGATTTTTTCCTCCTCACATATACATTTTTTTCCTCTAGGAAATAGACAGACGGTTGGAAAAAAAACTGAAGATCACACAAAAAGAGAGGTAAGGCTGCTGTCTGGTCTGAGGGCTCATAAGGCTCCCCGAGACGAT
17068	cassetteconstvar	RSRP1	44	118	162	2.67629	6.87082	-0.5	-0.5	-0.8	-5.5	-5.2	-0.8	0	-6.87036	0	-7.79903	0.928662	-0.00194553			endogenous	endogenous					116	0.707317	ATGGGGTTCGGTATGCGCTTTTCTCGTTCGACTAGTCTTGACGTCAAAGGTACACGTTGTAACGGTGGGGCATCTGTGAAAAAGATGTCCCTTTCATAATATATGCAATATATTCCAGATGTTTTGAGAGATTACAGAAGAGGAGGCCTGCTTCACTTGCAGATAAGTTTATTATAATTCTCCAGAAATGTGAAGGCTCCCCGAGACGAT
17069	cassetteconstvar	RSRP1	44	118	162	10.8583	11.5513	-0.7	-5.4	-0.8	-5.5	-10.1	-0.8	0	4.30319	0.948944	-7.79903	12.1022	0.946998			constitutive	constitutive					643	0.626095	ATGGGGTTCGGTATGCGCTTGGGCATCATAACTAGTCTTGACGTCAAAGGTACACGTTGTAACGGTGGGGCATCTGTGAAAAAGATGTCCCTTTCATAATATACTCCTTTCCTTTCAGGTCTTTTGAGAGATTACAGAAGAGGAGGCCTGCTTCACTTGCAGGTAAGTTTATTATAATTCTCCAGAAATGTGAAGGCTCCCCGAGACGAT
17070	cassetteconstvar	RSRP1	44	118	162	3.10416	11.5513	-0.7	-5.4	-0.8	-5.5	-11.8	-2.9	0	3.32193	0.906433	-7.79903	11.121	0.904487			constitutive	GC					198	0.71223	ATGGGGTTCGGTATGCGCCGCTCCGGGACCACTAGTCTTGACGTCAAAGGTACACGTTGTAACGGTGGGGCATCTGTGAAAAAGATGTCCCTTTCATAATATACTCCTTTCCTTTCAGGTCTTTTGAGAGATTACAGAAGAGGAGGCCTGCTTCACTTGCAGGCAAGTTTATTATAATTCTCCAGAAATGTGAAGGCTCCCCGAGACGAT
17071	cassetteconstvar	RSRP1	44	118	162	-4.67024	-36.9213	0	0	-0.8	-5.5	-5.4	-0.5	0	-9.08481	0	-7.79903	-1.28578	-0.00194553			unsplicable	unsplicable					542	0.686076	ATGGGGTTCGGTATGCGCTGCGCCCACGCTACTAGTCTTGACGTCAAAGGTACACGTTGTAACGGTGGGGCATCTGTGAAAAAGATGTCCCTTTCATAATATATGCAATCAGAGAGGAATGTTTTGAGAGATTACAGAAGAGGAGGCCTGCTTCACTTGCAGCTGCTCTTATTATAATTCTCCAGAAATGTGAAGGCTCCCCGAGACGAT
17072	cassetteconstvar	RSRP1	44	118	162	2.67629	6.87082	-0.5	-0.5	-0.8	-5.5	-5.2	-0.8	0	-7.01123	0.0140845	-7.79903	0.787799	0.012139			constBP	endogenous					130	0.653266	ATGGGGTTCGGTATGCGCACTAGCACGTCGACTAGTCTTGACGTCAAAGGTACACGTTGTAACGGTGGGGCATCTGTGAAAAAGATGTCCCTCTCACAATATATGCAATATATTCCAGATGTTTTGAGAGATTACAGAAGAGGAGGCCTGCTTCACTTGCAGATAAGTTTATTATAATTCTCCAGAAATGTGAAGGCTCCCCGAGACGAT
17073	cassetteconstvar	CCDC163P	68	94	162	9.45172	11.9363	0	-2.1	-5.4	-2.1	-1.8	-1.1	-4.1	0.410284	0.514925	1.51446	-1.10418	-0.219758			endogenous	endogenous					177	0.578431	ATGGGGTTCGGTATGCGCGCATCGATGGAAACTAGTCTTGACGTCAAGGAAAGAAGTTGGGGAACAGCCCCCTTACATTCTCTCTCATCTGCAGGCCAGCACCAGGAGCTGCTGCTGAAACAGCTGGCTGAGGGACGACAGGCTCAGGTTGGCAGTTGGAAGGTAGGACTAGGTTCAGACTTGTCTCTGCATAAGGCTCCCCGAGACGAT
17074	cassetteconstvar	CCDC163P	68	94	162	10.8583	13.5375	-0.7	-4	-5.4	-2.1	-2.9	-1.3	-3.3	4.04731	0.939954	1.51446	2.53285	0.205271			constitutive	constitutive					526	0.595696	ATGGGGTTCGGTATGCGCAGGACGGAAATAACTAGTCTTGACGTCAAGGAAAGAAGTTGGGGAACAGCCCCCTTACATTCTCCTTTCCTTTCAGGTCAGCACCAGGAGCTGCTGCTGAAACAGCTGGCTGAGGGACGACAGGCTCAGGTTGGCAGTTGGCAGGTAAGTCTAGGTTCAGACTTGTCTCTGCATAAGGCTCCCCGAGACGAT
17075	cassetteconstvar	CCDC163P	68	94	162	3.10416	13.5375	-0.7	-4	-5.4	-2.1	-3.8	-1.3	-3.3	1.0602	0.652079	1.51446	-0.454256	-0.0826045			constitutive	GC					543	0.587662	ATGGGGTTCGGTATGCGCATTAAGTTATCGACTAGTCTTGACGTCAAGGAAAGAAGTTGGGGAACAGCCCCCTTACATTCTCCTTTCCTTTCAGGTCAGCACCAGGAGCTGCTGCTGAAACAGCTGGCTGAGGGACGACAGGCTCAGGTTGGCAGTTGGCAGGCAAGTCTAGGTTCAGACTTGTCTCTGCATAAGGCTCCCCGAGACGAT
17076	cassetteconstvar	CCDC163P	68	94	162	-4.58904	-32.1003	-6.7	-0.4	-5.4	-2.1	-1.8	-3.8	-1.5	-11.0634	0	1.51446	-12.5779	-0.734683			unsplicable	unsplicable					2139	0.682514	ATGGGGTTCGGTATGCGCTCACTCTCTCGAACTAGTCTTGACGTCAAGGAAAGAAGTTGGGGAACAGCCCCCTTACATTCTCTCTCAGAGAGGAGCCAGCACCAGGAGCTGCTGCTGAAACAGCTGGCTGAGGGACGACAGGCTCAGGTTGGCAGTTGGAAGCTGCTCCTAGGTTCAGACTTGTCTCTGCATAAGGCTCCCCGAGACGAT
17077	cassetteconstvar	CCDC163P	68	94	162	9.45172	11.9363	0	-2.1	-5.4	-2.1	-1.8	-1.1	-4.1	2.94947	0.885177	1.51446	1.43501	0.150494			constBP	endogenous					602	0.585034	ATGGGGTTCGGTATGCGCACTCCAACATTCACTAGTCTTGACGTCAAGGAAAGAAGTTGGGGAACAGCCTCACTACATTCTCTCTCATCTGCAGGCCAGCACCAGGAGCTGCTGCTGAAACAGCTGGCTGAGGGACGACAGGCTCAGGTTGGCAGTTGGAAGGTAGGACTAGGTTCAGACTTGTCTCTGCATAAGGCTCCCCGAGACGAT
17078	cassetteconstvar	MKNK1	44	118	162	8.39491	10.2548	0	0	-4	-4.3	-1.5	-6.4	0		0	-0.822357		-0.379188			endogenous	endogenous					0	0	ATGGGGTTCGGTATGCGCTTCGTCCCTAAGACTAGTCTTGACGTCGCTGGCTTGGGTGGGGCAGTTCTTGAAAGGAGGGAGCAGTGCTTTACCTACACATCTGTCCTTCCCATTCTAGCAAGCTCCAGAAAAGGGACTCCCCACGCCGCAAGTCCTCCAGAGGTAAATGCTCTGACCACCCCCACGCCATGCAAGGCTCCCCGAGACGAT
17079	cassetteconstvar	MKNK1	44	118	162	10.8583	13.0191	-1	-3	-4	-4.3	-1.5	-2	0	1.5009	0.724551	-0.822357	2.32326	0.345363			constitutive	constitutive					203	0.583333	ATGGGGTTCGGTATGCGCAACCGGCGGGCGACTAGTCTTGACGTCGCTGGCTTGGGTGGGGCAGTTCTTGAAAGGAGGGAGCAGTGCTTTACCTACACATCTGCTCCTTTCCTTTCAGGTCGCTCCAGAAAAGGGACTCCCCACGCCGCAAGTCCTCCACAGGTAAGTGCTCTGACCACCCCCACGCCATGCAAGGCTCCCCGAGACGAT
17080	cassetteconstvar	MKNK1	44	118	162	3.10416	13.0191	-1	-3	-4	-4.3	-3.6	-4.1	0			-0.822357					constitutive	GC					0	0	ATGGGGTTCGGTATGCGCATGACATCCAACACTAGTCTTGACGTCGCTGGCTTGGGTGGGGCAGTTCTTGAAAGGAGGGAGCAGTGCTTTACCTACACATCTGCTCCTTTCCTTTCAGGTCGCTCCAGAAAAGGGACTCCCCACGCCGCAAGTCCTCCACAGGCAAGTGCTCTGACCACCCCCACGCCATGCAAGGCTCCCCGAGACGAT
17081	cassetteconstvar	MKNK1	44	118	162	-6.14059	-34.5723	-8.4	-2.3	-4	-4.3	0	-9.3	0		0	-0.822357		-0.379188			unsplicable	unsplicable					29	0.537037	ATGGGGTTCGGTATGCGCGCTCATCGAAAAACTAGTCTTGACGTCGCTGGCTTGGGTGGGGCAGTTCTTGAAAGGAGGGAGCAGTGCTTTACCTACACATCTGTCCTTCCAGAGAGGACAAGCTCCAGAAAAGGGACTCCCCACGCCGCAAGTCCTCCAGAGCTGCTCGCTCTGACCACCCCCACGCCATGCAAGGCTCCCCGAGACGAT
17082	cassetteconstvar	MKNK1	44	118	162	8.39491	10.2548	0	0	-4	-4.3	-1.5	-6.4	0		0	-0.822357		-0.379188			constBP	endogenous					16	0.117647	ATGGGGTTCGGTATGCGCCAAATGTTGACGACTAGTCTTGACGTCGCTGGCTTGGGTGGGGCAGTTCTTGAAAGGAGGGAGCAGTGCTTTACCTCACCATCTGTCCTTCCCATTCTAGCAAGCTCCAGAAAAGGGACTCCCCACGCCGCAAGTCCTCCAGAGGTAAATGCTCTGACCACCCCCACGCCATGCAAGGCTCCCCGAGACGAT
17083	cassetteconstvar	PRPF38B	53	109	162	9.1223	5.55574	-5.8	-3.6	-5.6	-4.7	-0.8	-1.4	-0.3	-7.28725	0.00574713	-7.41303	0.125775	-0.000402136			endogenous	endogenous					1572	0.642419	ATGGGGTTCGGTATGCGCCGAGGTCCTCGTACTAGTCTTGACGTCTGCTGGGGAGCTCACCTGGCGCCTCCTCACTGCACTCTTGTCTCAGTTCTTGTTTCGTTAGCAGGATTGACTCAGTCTTGCAGCGAGGCTCGGAGCAGCCCAGGGTCGCAGGTAGAGGTATGCACTATTAATCATGCTCAATCGCCAAAGGCTCCCCGAGACGAT
17084	cassetteconstvar	PRPF38B	53	109	162	10.8583	12.3291	-0.7	-1.9	-5.6	-4.7	-2.3	-4.4	0	3.75598	0.930269	-7.41303	11.169	0.92412			constitutive	constitutive					711	0.579935	ATGGGGTTCGGTATGCGCATACAAACTTCCACTAGTCTTGACGTCTGCTGGGGAGCTCACCTGGCGCCTCCTCACTGCACTCTTGTCTCAGTTCCTCCTTTCCTTTCAGGTCTGACTCAGTCTTGCAGCGAGGCTCGGAGCAGCCCAGGGTCGCAGGTACAGGTAAGTACTATTAATCATGCTCAATCGCCAAAGGCTCCCCGAGACGAT
17085	cassetteconstvar	PRPF38B	53	109	162	3.10416	12.3291	-0.7	-1.9	-5.6	-4.7	-4.2	-4.4	0	2.10434	0.822438	-7.41303	9.51736	0.816289			constitutive	GC					1325	0.48517	ATGGGGTTCGGTATGCGCATAGCTCGTTTCACTAGTCTTGACGTCTGCTGGGGAGCTCACCTGGCGCCTCCTCACTGCACTCTTGTCTCAGTTCCTCCTTTCCTTTCAGGTCTGACTCAGTCTTGCAGCGAGGCTCGGAGCAGCCCAGGGTCGCAGGTACAGGCAAGTACTATTAATCATGCTCAATCGCCAAAGGCTCCCCGAGACGAT
17086	cassetteconstvar	PRPF38B	53	109	162	-6.14059	-31.7071	-2.8	-4.4	-5.6	-4.7	-2.2	-2.2	0	-10.5108	0	-7.41303	-3.09774	-0.00614926			unsplicable	unsplicable					1458	0.560985	ATGGGGTTCGGTATGCGCGACCCAACGCATACTAGTCTTGACGTCTGCTGGGGAGCTCACCTGGCGCCTCCTCACTGCACTCTTGTCTCAGTTCTTGTTTCAGAGAGGAGATTGACTCAGTCTTGCAGCGAGGCTCGGAGCAGCCCAGGGTCGCAGGTAGAGCTGCTCACTATTAATCATGCTCAATCGCCAAAGGCTCCCCGAGACGAT
17087	cassetteconstvar	PRPF38B	53	109	162	9.1223	5.55574	-5.8	-3.6	-5.6	-4.7	-0.8	-1.4	-0.3	-0.885965	0.418349	-7.41303	6.52706	0.412199			constBP	endogenous					712	0.631766	ATGGGGTTCGGTATGCGCAGTTTAATAGCAACTAGTCTTGACGTCTGCTGGGGAGCTCACCTGGCGCCTCCTCACTGCACTCTCTCACCAGTTCTTGTTTCGTTAGCAGGATTGACTCAGTCTTGCAGCGAGGCTCGGAGCAGCCCAGGGTCGCAGGTAGAGGTATGCACTATTAATCATGCTCAATCGCCAAAGGCTCCCCGAGACGAT
17088	cassetteconstvar	NBPF11	53	109	162	7.40427	8.18357	0	0	-2.3	-1.8	-0.3	0	-1.1	-8.21917	0.478011	-7.12559	-1.09358	0.181114			endogenous	endogenous					297	0.331844	ATGGGGTTCGGTATGCGCGGGACCACCGCGACTAGTCTTGACGTCgtatatcttattaatgaggtgttcagatctttcaccttttttttttttgctttgtgttgtttagttctcagaattcttcatatattttggacagcagtttttccatcagattattttgtaagtattttctcccagtctgtgacttgcAAGGCTCCCCGAGACGAT
17089	cassetteconstvar	NBPF11	53	109	162	10.8583	13.8799	-0.7	-0.2	-2.3	-1.8	0	0	-1.1		0.898396	-7.12559		0.601498			constitutive	constitutive					23	0.0625	ATGGGGTTCGGTATGCGCCTCCCGGCCTCTACTAGTCTTGACGTCgtatatcttattaatgaggtgttcagatctttcaccttttttttttttgCTCCTTTCCTTTCAGGTCtcagaattcttcatatattttggacagcagtttttccatcagattatCAGGTAAGTattttctcccagtctgtgacttgcAAGGCTCCCCGAGACGAT
17090	cassetteconstvar	NBPF11	53	109	162	3.10416	13.8799	-0.7	-0.2	-2.3	-1.8	0	0	-1.1		0.967742	-7.12559		0.670844			constitutive	GC					9	0.0258621	ATGGGGTTCGGTATGCGCATTGCATTGGCGACTAGTCTTGACGTCgtatatcttattaatgaggtgttcagatctttcaccttttttttttttgCTCCTTTCCTTTCAGGTCtcagaattcttcatatattttggacagcagtttttccatcagattatCAGGCAAGTattttctcccagtctgtgacttgcAAGGCTCCCCGAGACGAT
17091	cassetteconstvar	NBPF11	53	109	162	-23.2765	-37.8793	-1.5	-5.4	-2.3	-1.8	-2.5	0	-1.1	-8.57365	0	-7.12559	-1.44805	-0.296898			unsplicable	unsplicable					380	0.681004	ATGGGGTTCGGTATGCGCCACCCGACAACTACTAGTCTTGACGTCgtatatcttattaatgaggtgttcagatctttcaccttttttttttttgctttgtCAGAGAGGAttctcagaattcttcatatattttggacagcagtttttccatcagattattttCTGCTCattttctcccagtctgtgacttgcAAGGCTCCCCGAGACGAT
17092	cassetteconstvar	NBPF11	53	109	162	7.40427	8.18357	0	0	-2.3	-1.8	-0.3	0	-1.1	-10.1787	0.270191	-7.12559	-3.05307	-0.0267067			constBP	endogenous					1158	0.477526	ATGGGGTTCGGTATGCGCCCACTTCGCGGAACTAGTCTTGACGTCgtatatcttattaatgaggtgttcagatctttcaccttCTCACtttttgctttgtgttgtttagttctcagaattcttcatatattttggacagcagtttttccatcagattattttgtaagtattttctcccagtctgtgacttgcAAGGCTCCCCGAGACGAT
17093	cassetteconstvar	NBPF25P	53	109	162	7.40427	8.18357	0	0	-2.3	-1.8	-0.3	0	-1.1	-9.51175	0.225847	-9.84643	0.334674	0.0129949			endogenous	endogenous					729	0.519231	ATGGGGTTCGGTATGCGCGACTCACATCGCACTAGTCTTGACGTCatgaggtgttcagatctttcacctttttttttttttttttttttttttgctttgtgttgtttagttctcagaattcttcatatattttggacagcagtttttccatcagattattttgtaagtattttctcccagtctgtgacttgcAAGGCTCCCCGAGACGAT
17094	cassetteconstvar	NBPF25P	53	109	162	10.8583	13.8799	-0.7	-0.2	-2.3	-1.8	0	0	-1.1		0.962162	-9.84643		0.74931			constitutive	constitutive					14	0.0186418	ATGGGGTTCGGTATGCGCGCGAGAGAGCCAACTAGTCTTGACGTCatgaggtgttcagatctttcacctttttttttttttttttttttttttgCTCCTTTCCTTTCAGGTCtcagaattcttcatatattttggacagcagtttttccatcagattatCAGGTAAGTattttctcccagtctgtgacttgcAAGGCTCCCCGAGACGAT
17095	cassetteconstvar	NBPF25P	53	109	162	3.10416	13.8799	-0.7	-0.2	-2.3	-1.8	0	0	-1.1		0.943017	-9.84643		0.730165			constitutive	GC					63	0.0351955	ATGGGGTTCGGTATGCGCCTGGATACGCCTACTAGTCTTGACGTCatgaggtgttcagatctttcacctttttttttttttttttttttttttgCTCCTTTCCTTTCAGGTCtcagaattcttcatatattttggacagcagtttttccatcagattatCAGGCAAGTattttctcccagtctgtgacttgcAAGGCTCCCCGAGACGAT
17096	cassetteconstvar	NBPF25P	53	109	162	-23.2765	-37.8793	-1.5	-5.4	-2.3	-1.8	-2.5	0	-1.1	-9.66888	0	-9.84643	0.177542	-0.212852			unsplicable	unsplicable					813	0.650921	ATGGGGTTCGGTATGCGCCCTTTAGGGCGCACTAGTCTTGACGTCatgaggtgttcagatctttcacctttttttttttttttttttttttttgctttgtCAGAGAGGAttctcagaattcttcatatattttggacagcagtttttccatcagattattttCTGCTCattttctcccagtctgtgacttgcAAGGCTCCCCGAGACGAT
17097	cassetteconstvar	NBPF25P	53	109	162	7.40427	8.18357	0	0	-2.3	-1.8	-0.3	0	-1.1	-9.50978	0.170294	-9.84643	0.336652	-0.0425575			constBP	endogenous					728	0.533724	ATGGGGTTCGGTATGCGCTATGGGCTTCTCACTAGTCTTGACGTCatgaggtgttcagatctttcacctttttttttttttttCTCACtttttgctttgtgttgtttagttctcagaattcttcatatattttggacagcagtttttccatcagattattttgtaagtattttctcccagtctgtgacttgcAAGGCTCCCCGAGACGAT
17098	cassetteconstvar	ZC3H11A	62	100	162	3.87605	10.0009	-1.5	-2.4	-2.1	0	-3.3	-0.9	0	-9.32643	0	-8.28959	-1.03684	0			endogenous	endogenous					641	0.668405	ATGGGGTTCGGTATGCGCACTATGAGGCGTACTAGTCTTGACGTCAATCAATCAGACTGAGTGCCGGGCGCTGAATTTACCTACTCTCATTCCTCTCCAGGGTCCCGGTACTTTGGAGCTTGTCTCAAACTCCACATACAGAAAGCCACCGACCTTATTCCGGTATCCTACACCCATTCCCCACTCTCATTAAAGGCTCCCCGAGACGAT
17099	cassetteconstvar	ZC3H11A	62	100	162	10.8583	13.379	-0.7	-0.2	-2.1	0	-2.6	-0.9	0	4.62149	0.975089	-8.28959	12.9111	0.975089			constitutive	constitutive					333	0.630682	ATGGGGTTCGGTATGCGCCTAAACGACACTACTAGTCTTGACGTCAATCAATCAGACTGAGTGCCGGGCGCTGAATTTACCTACTCTCCTTTCCTTTCAGGTCCCCGGTACTTTGGAGCTTGTCTCAAACTCCACATACAGAAAGCCACCGACCTTATTCAGGTAAGTTACACCCATTCCCCACTCTCATTAAAGGCTCCCCGAGACGAT
17100	cassetteconstvar	ZC3H11A	62	100	162	3.10416	13.379	-0.7	-0.2	-2.1	0	-3.1	0	0	2.14393	0.808795	-8.28959	10.4335	0.808795			constitutive	GC					607	0.674444	ATGGGGTTCGGTATGCGCGGACATGTTTTCACTAGTCTTGACGTCAATCAATCAGACTGAGTGCCGGGCGCTGAATTTACCTACTCTCCTTTCCTTTCAGGTCCCCGGTACTTTGGAGCTTGTCTCAAACTCCACATACAGAAAGCCACCGACCTTATTCAGGCAAGTTACACCCATTCCCCACTCTCATTAAAGGCTCCCCGAGACGAT
17101	cassetteconstvar	ZC3H11A	62	100	162	-8.13052	-36.8551	-9.6	-1.4	-2.1	0	-0.3	0	0	-9.56796	0	-8.28959	-1.27836	0			unsplicable	unsplicable					758	0.633779	ATGGGGTTCGGTATGCGCTCACTCGCGGGGACTAGTCTTGACGTCAATCAATCAGACTGAGTGCCGGGCGCTGAATTTACCTACTCTCATTCAGAGAGGAGGTCCCGGTACTTTGGAGCTTGTCTCAAACTCCACATACAGAAAGCCACCGACCTTATTCCGCTGCTCTACACCCATTCCCCACTCTCATTAAAGGCTCCCCGAGACGAT
17102	cassetteconstvar	ZC3H11A	62	100	162	3.87605	10.0009	-1.5	-2.4	-2.1	0	-3.3	-0.9	0	-9.02791	0	-8.28959	-0.738314	0			constBP	endogenous					521	0.700269	ATGGGGTTCGGTATGCGCATTCGCGGTTGGACTAGTCTTGACGTCAATCAATCAGACTGAGTGCCGGGCGCTGACTCACCCTACTCTCATTCCTCTCCAGGGTCCCGGTACTTTGGAGCTTGTCTCAAACTCCACATACAGAAAGCCACCGACCTTATTCCGGTATCCTACACCCATTCCCCACTCTCATTAAAGGCTCCCCGAGACGAT
17103	cassetteconstvar	SNRPE	41	121	162	6.58356	7.06418	-0.3	-3.6	-3.8	0	0	0	-4.6	-7.82337	0	-8.10381	0.280445	-0.00525			endogenous	endogenous					455	0.681138	ATGGGGTTCGGTATGCGCATGCAACTCCAAACTAGTCTTGACGTCAAAGGTGAGACGGGAATAGCGTCGTCCGGTTGTTTCAGGAAGCAGAGTCTATGCTGCTTTTGTATTTTTTCCTTAGCCACTGTGGTGCAGAACCTCATCTTCAGATACTTACAAAATGTACGTAAGTTGCTTGTTTCGTAACTACTTAAGGCTCCCCGAGACGAT
17104	cassetteconstvar	SNRPE	41	121	162	10.8583	14.5594	-0.7	-2.5	-3.8	0	-0.6	-2.3	-4.6	3.30834	0.902913	-8.10381	11.4122	0.897663			constitutive	constitutive					698	0.617699	ATGGGGTTCGGTATGCGCCGAATCTTAATCACTAGTCTTGACGTCAAAGGTGAGACGGGAATAGCGTCGTCCGGTTGTTTCAGGAAGCAGAGTCTATGCTGCTTTTCTCCTTTCCTTTCAGGTCCTGTGGTGCAGAACCTCATCTTCAGATACTTACAACAGGTAAGTAAGTTGCTTGTTTCGTAACTACTTAAGGCTCCCCGAGACGAT
17105	cassetteconstvar	SNRPE	41	121	162	3.10416	14.5594	-0.7	-2.5	-3.8	0	0	-4.3	-4.6	1.30933	0.708571	-8.10381	9.41314	0.703321			constitutive	GC					400	0.385728	ATGGGGTTCGGTATGCGCAACCAAAATATCACTAGTCTTGACGTCAAAGGTGAGACGGGAATAGCGTCGTCCGGTTGTTTCAGGAAGCAGAGTCTATGCTGCTTTTCTCCTTTCCTTTCAGGTCCTGTGGTGCAGAACCTCATCTTCAGATACTTACAACAGGCAAGTAAGTTGCTTGTTTCGTAACTACTTAAGGCTCCCCGAGACGAT
17106	cassetteconstvar	SNRPE	41	121	162	-15.734	-35.9191	-2.1	-4.6	-3.8	0	-1.9	-0.7	-4.6	-9.07948	0	-8.10381	-0.975673	-0.00525			unsplicable	unsplicable					540	0.621404	ATGGGGTTCGGTATGCGCACACTTAGACACACTAGTCTTGACGTCAAAGGTGAGACGGGAATAGCGTCGTCCGGTTGTTTCAGGAAGCAGAGTCTATGCTGCTTTTGTATTTCAGAGAGGACCACTGTGGTGCAGAACCTCATCTTCAGATACTTACAAAATCTGCTCAAGTTGCTTGTTTCGTAACTACTTAAGGCTCCCCGAGACGAT
17107	cassetteconstvar	SNRPE	41	121	162	6.58356	7.06418	-0.3	-3.6	-3.8	0	0	0	-4.6	1.33686	0.734694	-8.10381	9.44067	0.729444			constBP	endogenous					610	0.637409	ATGGGGTTCGGTATGCGCAAACGGCTAGGTACTAGTCTTGACGTCAAAGGTGAGACGGGAATAGCGTCGTCCGGTTGTTTCAGGAAGCAGAGTCTCTCACGCTTTTGTATTTTTTCCTTAGCCACTGTGGTGCAGAACCTCATCTTCAGATACTTACAAAATGTACGTAAGTTGCTTGTTTCGTAACTACTTAAGGCTCCCCGAGACGAT
17108	cassetteconstvar	MDM4	68	94	162	8.37568	7.3631	0	-0.3	-1.4	-0.2	-1.6	-1.9	-6	0.983321	0.671111	1.23341	-0.250085	-0.00101872			endogenous	endogenous					259	0.64268	ATGGGGTTCGGTATGCGCTTCTTGATAAGTACTAGTCTTGACGTCAATGGTTATTACCAGGGAAGGTTTTCCTTTTGTTTTACTTGCTATCCAGATGCTGCTCAGACTCTCGCTCTCGCACAGGATCACAGTATGGATATTCCAAGTCAAGACCAACTGAAGGTAAAATCACCACACGGTGACTTCTTTTGTAAGGCTCCCCGAGACGAT
17109	cassetteconstvar	MDM4	68	94	162	10.8583	13.8658	-0.7	-1.9	-1.4	-0.2	-1.6	-1.9	-6.1	5.2854	0.96	1.23341	4.052	0.28787			constitutive	constitutive					120	0.645161	ATGGGGTTCGGTATGCGCAGCAAGTCCACTACTAGTCTTGACGTCAATGGTTATTACCAGGGAAGGTTTTCCTTTTGTTCTCCTTTCCTTTCAGGTCCTGCTCAGACTCTCGCTCTCGCACAGGATCACAGTATGGATATTCCAAGTCAAGACCAACTGCAGGTAAGTTCACCACACGGTGACTTCTTTTGTAAGGCTCCCCGAGACGAT
17110	cassetteconstvar	MDM4	68	94	162	3.10416	13.8658	-0.7	-1.9	-1.4	-0.2	-0.2	-0.8	-6.1	3.73929	0.930108	1.23341	2.50588	0.257978			constitutive	GC					445	0.638451	ATGGGGTTCGGTATGCGCCGGTCATATTCCACTAGTCTTGACGTCAATGGTTATTACCAGGGAAGGTTTTCCTTTTGTTCTCCTTTCCTTTCAGGTCCTGCTCAGACTCTCGCTCTCGCACAGGATCACAGTATGGATATTCCAAGTCAAGACCAACTGCAGGCAAGTTCACCACACGGTGACTTCTTTTGTAAGGCTCCCCGAGACGAT
17111	cassetteconstvar	MDM4	68	94	162	-4.58904	-33.8991	-1.3	-3.2	-1.4	-0.2	0	0	-6.1	-7.75489	0	1.23341	-8.98829	-0.67213			unsplicable	unsplicable					215	0.571809	ATGGGGTTCGGTATGCGCGGCACCAATGAAACTAGTCTTGACGTCAATGGTTATTACCAGGGAAGGTTTTCCTTTTGTTTTACTTCAGAGAGGAATGCTGCTCAGACTCTCGCTCTCGCACAGGATCACAGTATGGATATTCCAAGTCAAGACCAACTGAAGCTGCTCTCACCACACGGTGACTTCTTTTGTAAGGCTCCCCGAGACGAT
17112	cassetteconstvar	MDM4	68	94	162	8.37568	7.3631	0	-0.3	-1.4	-0.2	-1.6	-1.9	-6	4.53092	0.955836	1.23341	3.29752	0.283706			constBP	endogenous					410	0.660225	ATGGGGTTCGGTATGCGCGCCTACCACTCCACTAGTCTTGACGTCAATGGTTATTACCAGGGAAGGTTCTCACTTTGTTTTACTTGCTATCCAGATGCTGCTCAGACTCTCGCTCTCGCACAGGATCACAGTATGGATATTCCAAGTCAAGACCAACTGAAGGTAAAATCACCACACGGTGACTTCTTTTGTAAGGCTCCCCGAGACGAT
17113	cassetteconstvar	LARP4B	71	91	162	9.77137	5.08005	-3.9	-1.1	-1.7	-0.5	-2.1	-0.6	-0.1	0.468769	0.567568			0.0705438			endogenous	endogenous					267	0.623832	ATGGGGTTCGGTATGCGCAGGGCGGCCGAGACTAGTCTTGACGTCGATCTGCACCATAAGCCACAGGCCTTGGAAATTGCTTTGTTTTCAGAAAACACTCCTCAGCTACCGGTGTCAGAGGACGGTGTTGTTTGGGGATGGCATGATAGAGACGGACAGTTCGTAAGTATGTTTTCTGTGTGTTTACTATTGAAGGCTCCCCGAGACGAT
17114	cassetteconstvar	LARP4B	71	91	162	10.8583	9.05437	-3.3	-1.1	-1.7	-0.5	0	-3	-0.1		0			-0.497024			constitutive	constitutive					12	0.75	ATGGGGTTCGGTATGCGCCCTACACATTCAACTAGTCTTGACGTCGATCTGCACCATAAGCCACAGGCCTTGGAAACTCCTTTCCTTTCAGGTCACACTCCTCAGCTACCGGTGTCAGAGGACGGTGTTGTTTGGGGATGGCATGATAGAGACGGACAGCAGGTAAGTATGTTTTCTGTGTGTTTACTATTGAAGGCTCCCCGAGACGAT
17115	cassetteconstvar	LARP4B	71	91	162	3.10416	9.05437	-3.3	-1.1	-1.7	-0.5	0	-3	-0.1	0.36257	0.551515			0.0544913			constitutive	GC					192	0.566372	ATGGGGTTCGGTATGCGCCAAACCGTCTCCACTAGTCTTGACGTCGATCTGCACCATAAGCCACAGGCCTTGGAAACTCCTTTCCTTTCAGGTCACACTCCTCAGCTACCGGTGTCAGAGGACGGTGTTGTTTGGGGATGGCATGATAGAGACGGACAGCAGGCAAGTATGTTTTCTGTGTGTTTACTATTGAAGGCTCCCCGAGACGAT
17116	cassetteconstvar	LARP4B	71	91	162	-19.9016	-40.5501	-1	-6.2	-1.7	-0.5	-1.8	-1.5	0		0			-0.497024			unsplicable	unsplicable					34	0.62963	ATGGGGTTCGGTATGCGCCATTACTTATTAACTAGTCTTGACGTCGATCTGCACCATAAGCCACAGGCCTTGGAAATTGCTTCAGAGAGGAAAAACACTCCTCAGCTACCGGTGTCAGAGGACGGTGTTGTTTGGGGATGGCATGATAGAGACGGACAGTTCCTGCTCATGTTTTCTGTGTGTTTACTATTGAAGGCTCCCCGAGACGAT
17117	cassetteconstvar	LARP4B	71	91	162	9.77137	5.08005	-3.9	-1.1	-1.7	-0.5	-2.1	-0.6	-0.1	3.49825	0.925234			0.42821			constBP	endogenous					123	0.580189	ATGGGGTTCGGTATGCGCGTCCGAACGCTGACTAGTCTTGACGTCGATCTGCACCATAAGCCACACTCACTGGAAATTGCTTTGTTTTCAGAAAACACTCCTCAGCTACCGGTGTCAGAGGACGGTGTTGTTTGGGGATGGCATGATAGAGACGGACAGTTCGTAAGTATGTTTTCTGTGTGTTTACTATTGAAGGCTCCCCGAGACGAT
17118	cassetteconstvar	COMMD9	35	127	162	7.35828	10.8219	-0.5	-1.9	-4.5	-1.8	-1.5	0	0	1.26932	0.718646	1.57585	-0.306534	-0.0282226			endogenous	endogenous					2343	0.705086	ATGGGGTTCGGTATGCGCCAATACTTGGTTACTAGTCTTGACGTCAAGGGCCAGTTCCCCTCTCTATCAGAAGAGTCAGTCTCATCCCCTTTCCATTATTTTTTCCTCATCTTTCCCTCTTAAACAGGTCTACTTGGAGAACCGAAGCCCAGGCAAATCAGAGTGAGTACCAATAAATCTGCCCCTCCCTTCAAGGCTCCCCGAGACGAT
17119	cassetteconstvar	COMMD9	35	127	162	10.8583	13.3543	-0.7	-4.2	-4.5	-1.5	-2.1	-1.7	0	4.34792	0.946623	1.57585	2.77207	0.199755			constitutive	constitutive					1175	0.708685	ATGGGGTTCGGTATGCGCATGGGAATCCATACTAGTCTTGACGTCAAGGGCCAGTTCCCCTCTCTATCAGAAGAGTCAGTCTCATCCCCTTTCCATTATTTTTTCCTCATCTCTCCTTTCCTTTCAGGTCTACTTGGAGAACCGAAGCCCAGGCAAATCCAGGTAAGTACCAATAAATCTGCCCCTCCCTTCAAGGCTCCCCGAGACGAT
17120	cassetteconstvar	COMMD9	35	127	162	3.10416	13.3543	-0.7	-4.2	-4.5	-1.5	-4	-0.5	0	4.59847	0.961279	1.57585	3.02262	0.214411			constitutive	GC					782	0.720074	ATGGGGTTCGGTATGCGCAAGAAACAAACAACTAGTCTTGACGTCAAGGGCCAGTTCCCCTCTCTATCAGAAGAGTCAGTCTCATCCCCTTTCCATTATTTTTTCCTCATCTCTCCTTTCCTTTCAGGTCTACTTGGAGAACCGAAGCCCAGGCAAATCCAGGCAAGTACCAATAAATCTGCCCCTCCCTTCAAGGCTCCCCGAGACGAT
17121	cassetteconstvar	COMMD9	35	127	162	-18.063	-32.6193	-3.9	-0.8	-4.5	-1.8	-1.5	0	0	-9.90388	0	1.57585	-11.4797	-0.746868			unsplicable	unsplicable					959	0.660014	ATGGGGTTCGGTATGCGCTCTCCACCGCGAACTAGTCTTGACGTCAAGGGCCAGTTCCCCTCTCTATCAGAAGAGTCAGTCTCATCCCCTTTCCATTATTTTTTCCTCATCTTTCCCTCAGAGAGGAGTCTACTTGGAGAACCGAAGCCCAGGCAAATCAGACTGCTCACCAATAAATCTGCCCCTCCCTTCAAGGCTCCCCGAGACGAT
17122	cassetteconstvar	COMMD9	35	127	162	7.35828	10.8219	-0.5	-1.9	-4.5	-1.8	-1.5	0	0	4.13809	0.947236	1.57585	2.56223	0.200368			constBP	endogenous					521	0.728671	ATGGGGTTCGGTATGCGCTGCACCTCTAGAACTAGTCTTGACGTCAAGGGCCAGTTCCCCTCTCTATCAGAAGAGTCAGTCTCATCCCCTTTCCATTATTTCTCACTCATCTTTCCCTCTTAAACAGGTCTACTTGGAGAACCGAAGCCCAGGCAAATCAGAGTGAGTACCAATAAATCTGCCCCTCCCTTCAAGGCTCCCCGAGACGAT
17123	cassetteconstvar	SLC43A3	65	97	162	10.2385	8.19688	0	0	-0.5	-5.1	-7	-1.7	-1		0	2.65951		-0.862069			endogenous	endogenous					15	0.214286	ATGGGGTTCGGTATGCGCCCTAGTCGCCCTACTAGTCTTGACGTCGTATGAAATCTCCCTGCCTCTGCACCTGGTTGAGTTGCTGTCATTATTTTAGGGGACGGTATTCAGAATTCGAGCGCAGGAGCTCCGCTTCTCCACCTGCTCCCGGGGAGCTATTGGGTAAGTCGTTTATCTCACCTGTGACTCCAGAAGGCTCCCCGAGACGAT
17124	cassetteconstvar	SLC43A3	65	97	162	10.8583	11.6258	-0.7	-0.2	-0.5	-5.1	-7	-1.8	-1			2.65951					constitutive	constitutive					0	0	ATGGGGTTCGGTATGCGCGACCTTGCACTTACTAGTCTTGACGTCGTATGAAATCTCCCTGCCTCTGCACCTGGTTGAGTTGCTCCTTTCCTTTCAGGTCACGGTATTCAGAATTCGAGCGCAGGAGCTCCGCTTCTCCACCTGCTCCCGGGGAGCTATCAGGTAAGTCGTTTATCTCACCTGTGACTCCAGAAGGCTCCCCGAGACGAT
17125	cassetteconstvar	SLC43A3	65	97	162	3.10416	11.6258	-0.7	-0.2	-0.5	-5.1	-7	-1.9	-1		1	2.65951		0.137931			constitutive	GC					3	0.375	ATGGGGTTCGGTATGCGCTCAAGACTGGTTACTAGTCTTGACGTCGTATGAAATCTCCCTGCCTCTGCACCTGGTTGAGTTGCTCCTTTCCTTTCAGGTCACGGTATTCAGAATTCGAGCGCAGGAGCTCCGCTTCTCCACCTGCTCCCGGGGAGCTATCAGGCAAGTCGTTTATCTCACCTGTGACTCCAGAAGGCTCCCCGAGACGAT
17126	cassetteconstvar	SLC43A3	65	97	162	-11.1155	-40.4246	-2.1	0	-0.5	-5.1	-7	-1.9	0		0	2.65951		-0.862069			unsplicable	unsplicable					78	0.702703	ATGGGGTTCGGTATGCGCTGCCATCACACAACTAGTCTTGACGTCGTATGAAATCTCCCTGCCTCTGCACCTGGTTGAGTTGCTGTCACAGAGAGGAGGGACGGTATTCAGAATTCGAGCGCAGGAGCTCCGCTTCTCCACCTGCTCCCGGGGAGCTATTGGCTGCTCCGTTTATCTCACCTGTGACTCCAGAAGGCTCCCCGAGACGAT
17127	cassetteconstvar	SLC43A3	65	97	162	10.2385	8.19688	0	0	-0.5	-5.1	-7	-1.7	-1			2.65951					constBP	endogenous					0	0	ATGGGGTTCGGTATGCGCGGCACGCCGTTAACTAGTCTTGACGTCGTATGAAATCTCCCTGCCTCTGCACCCTCACGAGTTGCTGTCATTATTTTAGGGGACGGTATTCAGAATTCGAGCGCAGGAGCTCCGCTTCTCCACCTGCTCCCGGGGAGCTATTGGGTAAGTCGTTTATCTCACCTGTGACTCCAGAAGGCTCCCCGAGACGAT
17128	cassetteconstvar	ATG2A	71	91	162	6.31827	9.60988	-4	-2.3	-1.3	-1.7	-5.3	-6.2	-8.4	-3.82927	0.0222841	-6.77749	2.94822	0.00741918			endogenous	endogenous					426	0.670866	ATGGGGTTCGGTATGCGCCGACAATTAAGCACTAGTCTTGACGTCCCCCTGCAGCGGTGCCCGGGCCCTTCTCAGCCCTGTTCCCCCCCAGGTTCATCCTCGATGACTCCGCCTTGTACCTGTCCGACAAGTGTGAGGTGGAGACCCTGGACCTGCGGCGAGGTGGGCAGGGCCGGGACTGGGCTCCCTCCCAAGGCTCCCCGAGACGAT
17129	cassetteconstvar	ATG2A	71	91	162	10.8583	12.2127	-1.6	-2.3	-1.3	-1.7	-9.3	-8.7	-7.7	3.67671	0.925161	-6.77749	10.4542	0.910296			constitutive	constitutive					910	0.65093	ATGGGGTTCGGTATGCGCACCATCCGCCTCACTAGTCTTGACGTCCCCCTGCAGCGGTGCCCGGGCCCTTCTCAGCCTCCTTTCCTTTCAGGTCCATCCTCGATGACTCCGCCTTGTACCTGTCCGACAAGTGTGAGGTGGAGACCCTGGACCTGCGGCCAGGTAAGTAGGGCCGGGACTGGGCTCCCTCCCAAGGCTCCCCGAGACGAT
17130	cassetteconstvar	ATG2A	71	91	162	3.10416	12.2127	-1.6	-2.3	-1.3	-1.7	-9	-8.7	-7.7	4.12653	0.945833	-6.77749	10.904	0.930968			constitutive	GC					554	0.644186	ATGGGGTTCGGTATGCGCTGTCACGTTTCCACTAGTCTTGACGTCCCCCTGCAGCGGTGCCCGGGCCCTTCTCAGCCTCCTTTCCTTTCAGGTCCATCCTCGATGACTCCGCCTTGTACCTGTCCGACAAGTGTGAGGTGGAGACCCTGGACCTGCGGCCAGGCAAGTAGGGCCGGGACTGGGCTCCCTCCCAAGGCTCCCCGAGACGAT
17131	cassetteconstvar	ATG2A	71	91	162	-6.14059	-32.7846	-3.8	-9.1	-1.3	-1.7	-2.3	-6.4	-7.7	-9.01681	0.00223714	-6.77749	-2.23932	-0.0126278			unsplicable	unsplicable					519	0.753266	ATGGGGTTCGGTATGCGCCTGCTGCGCACAACTAGTCTTGACGTCCCCCTGCAGCGGTGCCCGGGCCCTTCTCAGCCCTGTTCAGAGAGGAGTTCATCCTCGATGACTCCGCCTTGTACCTGTCCGACAAGTGTGAGGTGGAGACCCTGGACCTGCGGCGAGCTGCTCAGGGCCGGGACTGGGCTCCCTCCCAAGGCTCCCCGAGACGAT
17132	cassetteconstvar	ATG2A	71	91	162	6.31827	9.60988	-4	-2.3	-1.3	-1.7	-5.3	-6.2	-8.4	-1.32193	0.285228	-6.77749	5.45556	0.270363			constBP	endogenous					1680	0.651163	ATGGGGTTCGGTATGCGCTTCCTCGAAGGAACTAGTCTTGACGTCCCCCTGCAGCGGTGCCCGGGCTCACCTCAGCCCTGTTCCCCCCCAGGTTCATCCTCGATGACTCCGCCTTGTACCTGTCCGACAAGTGTGAGGTGGAGACCCTGGACCTGCGGCGAGGTGGGCAGGGCCGGGACTGGGCTCCCTCCCAAGGCTCCCCGAGACGAT
17133	cassetteconstvar	CSAD	65	97	162	2.98609	9.64687	-3.4	-7.1	-6.5	-1.5	-7.4	-1.4	0	-10.6662	0	-9.19192	-1.47431	0			endogenous	endogenous					1624	0.6447	ATGGGGTTCGGTATGCGCTTTCCGAATTTGACTAGTCTTGACGTCTGGGGTGGGCTGAGCCAAGGCCAAGGCCCACGTTGTTCCTCCTGCTCCACAGGCTGCCTGGGGTGGGAGCGTCCTGCTGTCACAGACACACAGGCATCTCCTGGATGGGATCCAGAGGTGCATACAGTCCCCTTCTTCCCAAATCCCAAGGCTCCCCGAGACGAT
17134	cassetteconstvar	CSAD	65	97	162	10.8583	13.8658	-0.7	-7.7	-6.5	-1.5	-4.9	0	0	4.13303	0.948052	-9.19192	13.3249	0.948052			constitutive	constitutive					816	0.606241	ATGGGGTTCGGTATGCGCCGCCTATCGACCACTAGTCTTGACGTCTGGGGTGGGCTGAGCCAAGGCCAAGGCCCACGTTGTTCTCCTTTCCTTTCAGGTCGCCTGGGGTGGGAGCGTCCTGCTGTCACAGACACACAGGCATCTCCTGGATGGGATCCACAGGTAAGTACAGTCCCCTTCTTCCCAAATCCCAAGGCTCCCCGAGACGAT
17135	cassetteconstvar	CSAD	65	97	162	3.10416	13.8658	-0.7	-7.7	-6.5	-1.5	-4.7	-0.5	0	4.23353	0.941309	-9.19192	13.4254	0.941309			constitutive	GC					1050	0.685379	ATGGGGTTCGGTATGCGCTCCAAGTCGGAAACTAGTCTTGACGTCTGGGGTGGGCTGAGCCAAGGCCAAGGCCCACGTTGTTCTCCTTTCCTTTCAGGTCGCCTGGGGTGGGAGCGTCCTGCTGTCACAGACACACAGGCATCTCCTGGATGGGATCCACAGGCAAGTACAGTCCCCTTCTTCCCAAATCCCAAGGCTCCCCGAGACGAT
17136	cassetteconstvar	CSAD	65	97	162	-6.14059	-31.8669	-10.1	-3.6	-6.5	-1.5	-6.6	-2.4	0	-10.93	0	-9.19192	-1.73808	0			unsplicable	unsplicable					1950	0.690265	ATGGGGTTCGGTATGCGCGACACTCTAGATACTAGTCTTGACGTCTGGGGTGGGCTGAGCCAAGGCCAAGGCCCACGTTGTTCCTCCTCAGAGAGGAGCTGCCTGGGGTGGGAGCGTCCTGCTGTCACAGACACACAGGCATCTCCTGGATGGGATCCAGAGCTGCTCACAGTCCCCTTCTTCCCAAATCCCAAGGCTCCCCGAGACGAT
17137	cassetteconstvar	CSAD	65	97	162	2.98609	9.64687	-3.4	-7.1	-6.5	-1.5	-7.4	-1.4	0	-10.623	0	-9.19192	-1.43105	0			constBP	endogenous					1576	0.661907	ATGGGGTTCGGTATGCGCACTTACAACGAGACTAGTCTTGACGTCTGGGGTGGGCTGAGCCAAGGCCAAGGCTCACGTTGTTCCTCCTGCTCCACAGGCTGCCTGGGGTGGGAGCGTCCTGCTGTCACAGACACACAGGCATCTCCTGGATGGGATCCAGAGGTGCATACAGTCCCCTTCTTCCCAAATCCCAAGGCTCCCCGAGACGAT
17138	cassetteconstvar	SARNP	47	115	162	10.0326	5.81712	-2.6	-2.4	0	0	-1.3	0	-1.1		0.831169	2.04667		-0.0146354			endogenous	endogenous					83	0.68595	ATGGGGTTCGGTATGCGCCTGATAATACTAACTAGTCTTGACGTCTTTTAACCTTGGTAAGTGATCAAGATGGTTTTGTAGCAGGGCTTGACCTGAATATTTTAATATTCTTTAGCTGAAGAGGAGGCAAATGAAGAAGATGTACTGGGAGATGAAACAGAGGTGAGTTGGATAGAGTAAGGTTAGTCTCTGAAGGCTCCCCGAGACGAT
17139	cassetteconstvar	SARNP	47	115	162	10.8583	12.4552	-0.7	-4.2	0	0	-1.6	0	-1.1	4.06443	0.944444	2.04667	2.01776	0.0986402			constitutive	constitutive					461	0.686012	ATGGGGTTCGGTATGCGCATAAAACGATGCACTAGTCTTGACGTCTTTTAACCTTGGTAAGTGATCAAGATGGTTTTGTAGCAGGGCTTGACCTGAATATCTCCTTTCCTTTCAGGTCAAGAGGAGGCAAATGAAGAAGATGTACTGGGAGATGAAACACAGGTAAGTTGGATAGAGTAAGGTTAGTCTCTGAAGGCTCCCCGAGACGAT
17140	cassetteconstvar	SARNP	47	115	162	3.10416	12.4552	-0.7	-4.2	0	0	-1.9	0	-1.1	2.52572	0.84472	2.04667	0.479052	-0.0010837			constitutive	GC					196	0.620253	ATGGGGTTCGGTATGCGCTCATCGATGAATACTAGTCTTGACGTCTTTTAACCTTGGTAAGTGATCAAGATGGTTTTGTAGCAGGGCTTGACCTGAATATCTCCTTTCCTTTCAGGTCAAGAGGAGGCAAATGAAGAAGATGTACTGGGAGATGAAACACAGGCAAGTTGGATAGAGTAAGGTTAGTCTCTGAAGGCTCCCCGAGACGAT
17141	cassetteconstvar	SARNP	47	115	162	-6.14059	-36.1377	0	-1	0	0	-2.3	-4.9	-1.9	-7.2384	0	2.04667	-9.28508	-0.845804			unsplicable	unsplicable					150	0.421348	ATGGGGTTCGGTATGCGCATCAAGTTTAGAACTAGTCTTGACGTCTTTTAACCTTGGTAAGTGATCAAGATGGTTTTGTAGCAGGGCTTGACCTGAATATTTTAATCAGAGAGGACTGAAGAGGAGGCAAATGAAGAAGATGTACTGGGAGATGAAACAGAGCTGCTCTGGATAGAGTAAGGTTAGTCTCTGAAGGCTCCCCGAGACGAT
17142	cassetteconstvar	SARNP	47	115	162	10.0326	5.81712	-2.6	-2.4	0	0	-1.3	0	-1.1	3.39855	0.906542	2.04667	1.35188	0.0607379			constBP	endogenous					127	0.582569	ATGGGGTTCGGTATGCGCATCTTAGTCGCCACTAGTCTTGACGTCTTTTAACCTTGGTAAGTGATCAAGATGGTTTTGTAGCAGGGCTTCTCACGAATATTTTAATATTCTTTAGCTGAAGAGGAGGCAAATGAAGAAGATGTACTGGGAGATGAAACAGAGGTGAGTTGGATAGAGTAAGGTTAGTCTCTGAAGGCTCCCCGAGACGAT
17143	cassetteconstvar	TMEM263	68	94	162	7.82294	3.60505	-3.1	-0.2	-1.4	-6.1	-1.7	-2.1	-11.3		0	-6.27612		-0.230541			endogenous	endogenous					4	0.571429	ATGGGGTTCGGTATGCGCATACACATCCAAACTAGTCTTGACGTCAATGAAAATATTTGCTATATGTGATTATTTGCTGTATGCTATTGTTTAGCCTTTGAAACTTCTGCTGGTGTGAGTGCCCTCAGGGGTTCCCCAGGAATATCGATACAACACCAACAGGTAAACGCGCGCGCCCgtgtgtgtgtgtgtAAGGCTCCCCGAGACGAT
17144	cassetteconstvar	TMEM263	68	94	162	10.8583	12.7673	-0.7	-1.3	-1.4	-6.1	-1.7	-2.1	-9.7	1.12323	0.699561	-6.27612	7.39936	0.469021			constitutive	constitutive					499	0.617574	ATGGGGTTCGGTATGCGCATTCCGACTATCACTAGTCTTGACGTCAATGAAAATATTTGCTATATGTGATTATTTGCTGCTCCTTTCCTTTCAGGTCTTGAAACTTCTGCTGGTGTGAGTGCCCTCAGGGGTTCCCCAGGAATATCGATACAACACCAACAGGTAAGTGCGCGCGCCCgtgtgtgtgtgtgtAAGGCTCCCCGAGACGAT
17145	cassetteconstvar	TMEM263	68	94	162	3.10416	12.7673	-0.7	-1.3	-1.4	-6.1	-0.3	-1.9	-9.7	4.90689	0.960938	-6.27612	11.183	0.730397			constitutive	GC					155	0.603113	ATGGGGTTCGGTATGCGCGGTCGCATAAAAACTAGTCTTGACGTCAATGAAAATATTTGCTATATGTGATTATTTGCTGCTCCTTTCCTTTCAGGTCTTGAAACTTCTGCTGGTGTGAGTGCCCTCAGGGGTTCCCCAGGAATATCGATACAACACCAACAGGCAAGTGCGCGCGCCCgtgtgtgtgtgtgtAAGGCTCCCCGAGACGAT
17146	cassetteconstvar	TMEM263	68	94	162	-4.67024	-35.778	-1.7	-3	-1.4	-6.1	0	-3.3	-10.9		0	-6.27612		-0.230541			unsplicable	unsplicable					63	0.715909	ATGGGGTTCGGTATGCGCCTCGGGGACACTACTAGTCTTGACGTCAATGAAAATATTTGCTATATGTGATTATTTGCTGTATGCTCAGAGAGGACCTTTGAAACTTCTGCTGGTGTGAGTGCCCTCAGGGGTTCCCCAGGAATATCGATACAACACCAACAGCTGCTCGCGCGCGCCCgtgtgtgtgtgtgtAAGGCTCCCCGAGACGAT
17147	cassetteconstvar	TMEM263	68	94	162	7.82294	3.60505	-3.1	-0.2	-1.4	-6.1	-1.7	-2.1	-11.3			-6.27612					constBP	endogenous					0	0	ATGGGGTTCGGTATGCGCATCATCCTGTCTACTAGTCTTGACGTCAATGAAAATATTTGCTATATGTGCTCACTTGCTGTATGCTATTGTTTAGCCTTTGAAACTTCTGCTGGTGTGAGTGCCCTCAGGGGTTCCCCAGGAATATCGATACAACACCAACAGGTAAACGCGCGCGCCCgtgtgtgtgtgtgtAAGGCTCCCCGAGACGAT
17148	cassetteconstvar	VPS36	65	97	162	9.65432	5.72237	-1.7	0	-2	-3.2	-3.2	-2.8	-2.1	-3.49967	0.0804829	-0.751742	-2.74793	-0.274472			endogenous	endogenous					554	0.689055	ATGGGGTTCGGTATGCGCATCACTTGGCTTACTAGTCTTGACGTCTTTAGTGATCATTACCATTGTATAGCATTACTGGATTTTTTTTCCCTATTAGTTGCTCTCACCAGAAGATTTAGTGAATGCGTGCAAGATGCTGGAAGCACTGAAATTACCTCTCAGGTAAAGGAACCTCTGCAGGAAGTTTGCCACAAGGCTCCCCGAGACGAT
17149	cassetteconstvar	VPS36	65	97	162	10.8583	11.4495	-2.6	-2.3	-2	-3.2	-3.2	-2.8	-4.2	4.39232	0.971698	-0.751742	5.14406	0.616743			constitutive	constitutive					132	0.683938	ATGGGGTTCGGTATGCGCTGGACACTTGAAACTAGTCTTGACGTCTTTAGTGATCATTACCATTGTATAGCATTACTGGATTCTCCTTTCCTTTCAGGTCCTCTCACCAGAAGATTTAGTGAATGCGTGCAAGATGCTGGAAGCACTGAAATTACCTCTCAGGTAAGTGAACCTCTGCAGGAAGTTTGCCACAAGGCTCCCCGAGACGAT
17150	cassetteconstvar	VPS36	65	97	162	3.10416	11.4495	-2.6	-2.3	-2	-3.2	-5.1	-1.1	-4.2	5.33092	0.971831	-0.751742	6.08266	0.616876			constitutive	GC					165	0.730088	ATGGGGTTCGGTATGCGCTTTTGCCTAGGTACTAGTCTTGACGTCTTTAGTGATCATTACCATTGTATAGCATTACTGGATTCTCCTTTCCTTTCAGGTCCTCTCACCAGAAGATTTAGTGAATGCGTGCAAGATGCTGGAAGCACTGAAATTACCTCTCAGGCAAGTGAACCTCTGCAGGAAGTTTGCCACAAGGCTCCCCGAGACGAT
17151	cassetteconstvar	VPS36	65	97	162	-4.67024	-38.0863	-2.4	-7	-2	-3.2	-1.8	0	-3.7	-7.42626	0	-0.751742	-6.67452	-0.354955			unsplicable	unsplicable					171	0.678571	ATGGGGTTCGGTATGCGCACTTTACTAAGGACTAGTCTTGACGTCTTTAGTGATCATTACCATTGTATAGCATTACTGGATTTTTTTTCAGAGAGGATTGCTCTCACCAGAAGATTTAGTGAATGCGTGCAAGATGCTGGAAGCACTGAAATTACCTCTCAGCTGCTCGAACCTCTGCAGGAAGTTTGCCACAAGGCTCCCCGAGACGAT
17152	cassetteconstvar	VPS36	65	97	162	9.65432	5.72237	-1.7	0	-2	-3.2	-3.2	-2.8	-2.1	3.86673	0.940426	-0.751742	4.61848	0.585471			constBP	endogenous					265	0.669192	ATGGGGTTCGGTATGCGCGGACCTCTGTTCACTAGTCTTGACGTCTTTAGTGATCATTACCATTGTATAGCCTCACTGGATTTTTTTTCCCTATTAGTTGCTCTCACCAGAAGATTTAGTGAATGCGTGCAAGATGCTGGAAGCACTGAAATTACCTCTCAGGTAAAGGAACCTCTGCAGGAAGTTTGCCACAAGGCTCCCCGAGACGAT
17153	cassetteconstvar	RNASE1	71	91	162	9.29758	3.5352	-0.1	-5.2	-3.9	-3.2	-3.4	-6.9	-2.5	-4.88264	0.034965	-6.19473	1.31209	0.0192105			endogenous	endogenous					244	0.705202	ATGGGGTTCGGTATGCGCGGAACCGTTGGAACTAGTCTTGACGTCCAGTATTCAAAGATAGGAACTGACAGGATTTTAGGTCACTTTGTAGGTCACCACCTAGAGGGGAGGAAGACCTCGCTTTGGAGAGTGGGAATAAAACGCTCGTGGAAAAGGGTACACGTGAGTGTCTCATTACACGAAAAACCTCAGAAGGCTCCCCGAGACGAT
17154	cassetteconstvar	RNASE1	71	91	162	10.8583	12.6986	-1.8	-7	-3.9	-3.2	-3.2	-3.7	-2.5	4.1334	0.946128	-6.19473	10.3281	0.930373			constitutive	constitutive					371	0.617304	ATGGGGTTCGGTATGCGCAATTACATCCTGACTAGTCTTGACGTCCAGTATTCAAAGATAGGAACTGACAGGATTTCTCCTTTCCTTTCAGGTCACCACCTAGAGGGGAGGAAGACCTCGCTTTGGAGAGTGGGAATAAAACGCTCGTGGAAAAGGGTACAGGTAAGTGTCTCATTACACGAAAAACCTCAGAAGGCTCCCCGAGACGAT
17155	cassetteconstvar	RNASE1	71	91	162	3.10416	12.6986	-1.8	-7	-3.9	-3.2	-4.5	-3.7	-2.5	3.30803	0.901019	-6.19473	9.50276	0.885264			constitutive	GC					796	0.57225	ATGGGGTTCGGTATGCGCCGGATCGCTGTTACTAGTCTTGACGTCCAGTATTCAAAGATAGGAACTGACAGGATTTCTCCTTTCCTTTCAGGTCACCACCTAGAGGGGAGGAAGACCTCGCTTTGGAGAGTGGGAATAAAACGCTCGTGGAAAAGGGTACAGGCAAGTGTCTCATTACACGAAAAACCTCAGAAGGCTCCCCGAGACGAT
17156	cassetteconstvar	RNASE1	71	91	162	-13.1355	-40.0259	-3.4	-1.6	-3.9	-3.2	-3.2	-3.1	-2.1	-8.15987	0	-6.19473	-1.96514	-0.0157546			unsplicable	unsplicable					285	0.686747	ATGGGGTTCGGTATGCGCCACACGGGCCGTACTAGTCTTGACGTCCAGTATTCAAAGATAGGAACTGACAGGATTTTAGGTCCAGAGAGGAGTCACCACCTAGAGGGGAGGAAGACCTCGCTTTGGAGAGTGGGAATAAAACGCTCGTGGAAAAGGGTACACCTGCTCGTCTCATTACACGAAAAACCTCAGAAGGCTCCCCGAGACGAT
17157	cassetteconstvar	RNASE1	71	91	162	9.29758	3.5352	-0.1	-5.2	-3.9	-3.2	-3.4	-6.9	-2.5	-5.26679	0.019305	-6.19473	0.927943	0.00355045			constBP	endogenous					632	0.670201	ATGGGGTTCGGTATGCGCCTAGAACTACTGACTAGTCTTGACGTCCAGTATTCAAAGATAGGAACCTCACGGATTTTAGGTCACTTTGTAGGTCACCACCTAGAGGGGAGGAAGACCTCGCTTTGGAGAGTGGGAATAAAACGCTCGTGGAAAAGGGTACACGTGAGTGTCTCATTACACGAAAAACCTCAGAAGGCTCCCCGAGACGAT
17158	cassetteconstvar	ACIN1	62	100	162	6.64637	10.003	-0.7	-3.3	-1.7	0	0	-3.6	-0.5	-7.03342	0	-8.35755	1.32413	0			endogenous	endogenous					130	0.698925	ATGGGGTTCGGTATGCGCGCACCTAACATCACTAGTCTTGACGTCctttattttttttaggattttttttgtttggtttttgttatttcttCCATTCCAGAAAGGGATAAACAGCACTTCCAGGGGGAGAAAAAAAATCATGTTATCAGAAAGCAAAGAAGGGTGAGAGCTTCACATTTCCATGTATGCCTTAAGGCTCCCCGAGACGAT
17159	cassetteconstvar	ACIN1	62	100	162	10.8583	12.6988	-0.7	-2.5	-1.7	0	0	-0.6	-0.4		0.268293	-8.35755		0.268293			constitutive	constitutive					99	0.136364	ATGGGGTTCGGTATGCGCCAACCCTCTTCGACTAGTCTTGACGTCctttattttttttaggattttttttgtttggtttttgttaCTCCTTTCCTTTCAGGTCGGGATAAACAGCACTTCCAGGGGGAGAAAAAAAATCATGTTATCAGAAAGCAAAGACAGGTAAGTGCTTCACATTTCCATGTATGCCTTAAGGCTCCCCGAGACGAT
17160	cassetteconstvar	ACIN1	62	100	162	3.10416	12.6988	-0.7	-2.5	-1.7	0	-0.8	-2.1	-0.4	-6.49185	0.0121212	-8.35755	1.8657	0.0121212			constitutive	GC					182	0.471503	ATGGGGTTCGGTATGCGCGCCCCTCCTCGAACTAGTCTTGACGTCctttattttttttaggattttttttgtttggtttttgttaCTCCTTTCCTTTCAGGTCGGGATAAACAGCACTTCCAGGGGGAGAAAAAAAATCATGTTATCAGAAAGCAAAGACAGGCAAGTGCTTCACATTTCCATGTATGCCTTAAGGCTCCCCGAGACGAT
17161	cassetteconstvar	ACIN1	62	100	162	-9.1415	-35.0323	-4.2	0	-1.7	0	-1.5	-3.6	-0.6	-8.56605	0	-8.35755	-0.208502	0			unsplicable	unsplicable					378	0.661996	ATGGGGTTCGGTATGCGCGTTGAAGAGACGACTAGTCTTGACGTCctttattttttttaggattttttttgtttggtttttgttatttcttCAGAGAGGAAAAGGGATAAACAGCACTTCCAGGGGGAGAAAAAAAATCATGTTATCAGAAAGCAAAGAAGGCTGCTCGCTTCACATTTCCATGTATGCCTTAAGGCTCCCCGAGACGAT
17162	cassetteconstvar	ACIN1	62	100	162	6.64637	10.003	-0.7	-3.3	-1.7	0	0	-3.6	-0.5	-4.10434	0.0291667	-8.35755	4.25322	0.0291667			constBP	endogenous					273	0.634884	ATGGGGTTCGGTATGCGCTTGCTTAGGGTTACTAGTCTTGACGTCctttattttttttaggattttttttgtttCTCACttgttatttcttCCATTCCAGAAAGGGATAAACAGCACTTCCAGGGGGAGAAAAAAAATCATGTTATCAGAAAGCAAAGAAGGGTGAGAGCTTCACATTTCCATGTATGCCTTAAGGCTCCCCGAGACGAT
17163	cassetteconstvar	SCFD1	71	91	162	10.5671	6.42227	0	-2.1	0	0	-1.1	-2.9	-1.8		0.666667	0.746068		0.190856			endogenous	endogenous					49	0.401639	ATGGGGTTCGGTATGCGCTTCGATGAACCAACTAGTCTTGACGTCATCCTAAAAAACAATGACAATATTTGATAAAACTTTTTATTTTCAGTGGCTTTGAAGCGTATGTTGAATTTCAATGTGCCTCATATTAAAAACAGCACAGGAGAACCAGTATGGAAGGTAAGAGTTTATCTTAATGGGAACTGATTTAAGGCTCCCCGAGACGAT
17164	cassetteconstvar	SCFD1	71	91	162	10.8583	11.3178	-0.7	-1.6	0	0	-1.7	-2.2	-0.3		1	0.746068		0.524189			constitutive	constitutive					4	0.285714	ATGGGGTTCGGTATGCGCTCTACCGAAAGTACTAGTCTTGACGTCATCCTAAAAAACAATGACAATATTTGATAAACTCCTTTCCTTTCAGGTCCTTTGAAGCGTATGTTGAATTTCAATGTGCCTCATATTAAAAACAGCACAGGAGAACCAGTATGGCAGGTAAGTGTTTATCTTAATGGGAACTGATTTAAGGCTCCCCGAGACGAT
17165	cassetteconstvar	SCFD1	71	91	162	3.10416	11.3178	-0.7	-1.6	0	0	-0.6	-0.8	-0.3	2.05195	0.820433	0.746068	1.30588	0.344623			constitutive	GC					386	0.442661	ATGGGGTTCGGTATGCGCCCTACCGGAAAAACTAGTCTTGACGTCATCCTAAAAAACAATGACAATATTTGATAAACTCCTTTCCTTTCAGGTCCTTTGAAGCGTATGTTGAATTTCAATGTGCCTCATATTAAAAACAGCACAGGAGAACCAGTATGGCAGGCAAGTGTTTATCTTAATGGGAACTGATTTAAGGCTCCCCGAGACGAT
17166	cassetteconstvar	SCFD1	71	91	162	-4.58904	-44.6688	-0.2	-2.5	0	0	-2.1	-0.3	-3.9		0	0.746068		-0.475811			unsplicable	unsplicable					15	0.576923	ATGGGGTTCGGTATGCGCCAAAGACTCTTCACTAGTCTTGACGTCATCCTAAAAAACAATGACAATATTTGATAAAACTTTTCAGAGAGGATGGCTTTGAAGCGTATGTTGAATTTCAATGTGCCTCATATTAAAAACAGCACAGGAGAACCAGTATGGAAGCTGCTCGTTTATCTTAATGGGAACTGATTTAAGGCTCCCCGAGACGAT
17167	cassetteconstvar	SCFD1	71	91	162	10.5671	6.42227	0	-2.1	0	0	-1.1	-2.9	-1.8		0.813559	0.746068		0.337749			constBP	endogenous					87	0.443878	ATGGGGTTCGGTATGCGCATATTACCTACTACTAGTCTTGACGTCATCCTAAAAAACAATGACAACTCACGATAAAACTTTTTATTTTCAGTGGCTTTGAAGCGTATGTTGAATTTCAATGTGCCTCATATTAAAAACAGCACAGGAGAACCAGTATGGAAGGTAAGAGTTTATCTTAATGGGAACTGATTTAAGGCTCCCCGAGACGAT
17168	cassetteconstvar	COQ6	59	103	162	5.77298	8.31922	-1.6	-4.8	-3.9	-1.3	-3.9	-1.2	0	-3.68281	0.0782241	-3.814	0.131188	0.00551678			endogenous	endogenous					526	0.634499	ATGGGGTTCGGTATGCGCCCCGACGCTGGGACTAGTCTTGACGTCAAGGGGGAGCCCAGGTCCTTGTGAAGTCACTCTGGTCTATAGATCCTTTCTTTTGTAGGTTTTGGTGCCTGGGACCATATCTGCAACATGAGATACAGAGCCTTTCGGCGAATGCAGGTGCCCCTTTATCTTTTCAATTTTGTCAAGAAGGCTCCCCGAGACGAT
17169	cassetteconstvar	COQ6	59	103	162	10.8583	9.40194	-0.7	-6.6	-3.9	-1.3	-3.9	-2.2	0	4.42735	0.952381	-3.814	8.24134	0.879674			constitutive	constitutive					698	0.636281	ATGGGGTTCGGTATGCGCGCCCAAGGCATCACTAGTCTTGACGTCAAGGGGGAGCCCAGGTCCTTGTGAAGTCACTCTGGTCTATAGACTCCTTTCCTTTCAGGTCTTGGTGCCTGGGACCATATCTGCAACATGAGATACAGAGCCTTTCGGCGAATGCAGGTAAGTCTTTATCTTTTCAATTTTGTCAAGAAGGCTCCCCGAGACGAT
17170	cassetteconstvar	COQ6	59	103	162	3.10416	9.40194	-0.7	-6.6	-3.9	-1.3	-5.5	0	0	2.59909	0.842179	-3.814	6.41309	0.769471			constitutive	GC					1793	0.666048	ATGGGGTTCGGTATGCGCCTAAATAAAGGGACTAGTCTTGACGTCAAGGGGGAGCCCAGGTCCTTGTGAAGTCACTCTGGTCTATAGACTCCTTTCCTTTCAGGTCTTGGTGCCTGGGACCATATCTGCAACATGAGATACAGAGCCTTTCGGCGAATGCAGGCAAGTCTTTATCTTTTCAATTTTGTCAAGAAGGCTCCCCGAGACGAT
17171	cassetteconstvar	COQ6	59	103	162	-4.67024	-33.9829	-4.1	-0.9	-3.9	-1.3	-3.9	-0.5	0	-8.38802	0	-3.814	-4.57402	-0.0727073			unsplicable	unsplicable					334	0.674747	ATGGGGTTCGGTATGCGCTATCCATTTCCCACTAGTCTTGACGTCAAGGGGGAGCCCAGGTCCTTGTGAAGTCACTCTGGTCTATAGATCCTTTCAGAGAGGAGTTTTGGTGCCTGGGACCATATCTGCAACATGAGATACAGAGCCTTTCGGCGAATGCAGCTGCTCCTTTATCTTTTCAATTTTGTCAAGAAGGCTCCCCGAGACGAT
17172	cassetteconstvar	COQ6	59	103	162	5.77298	8.31922	-1.6	-4.8	-3.9	-1.3	-3.9	-1.2	0		0.25641	-3.814		0.183703			constBP	endogenous					86	0.637037	ATGGGGTTCGGTATGCGCCGCTTCTCACTTACTAGTCTTGACGTCAAGGGGGAGCCCAGGTCCTTGTGAAGTCACTCCTCACTATAGATCCTTTCTTTTGTAGGTTTTGGTGCCTGGGACCATATCTGCAACATGAGATACAGAGCCTTTCGGCGAATGCAGGTGCCCCTTTATCTTTTCAATTTTGTCAAGAAGGCTCCCCGAGACGAT
17173	cassetteconstvar	FAM96A	50	112	162	10.5671	11.7089	-3.7	-2.1	-1.7	-0.7	-2	0	0	-0.723965	0.414439	-0.397292	-0.326673	-0.0237093			endogenous	endogenous					1005	0.702306	ATGGGGTTCGGTATGCGCCGACGACCACTTACTAGTCTTGACGTCTATGCTTTTTCAAGAACCAATAAGAAGCAATAAAGAGATAATTGGAGGTGTGATTTTCCCTCCACAGGGCTGTGCTTAAGAGTAAAACTTCAGCGATGTTTACCATTTAAACATAAGGTAAGAAAGATGTATTTTTGTTGTTGTTGTAAGGCTCCCCGAGACGAT
17174	cassetteconstvar	FAM96A	50	112	162	10.8583	13.3378	-0.9	-2	-1.7	-0.7	-2	-3.3	0	1.8666	0.77277	-0.397292	2.26389	0.334622			constitutive	constitutive					2486	0.584666	ATGGGGTTCGGTATGCGCCCGACGGGCCATACTAGTCTTGACGTCTATGCTTTTTCAAGAACCAATAAGAAGCAATAAAGAGATAATTGGAGGTGTGCTCCTTTCCTTTCAGGTCTGTGCTTAAGAGTAAAACTTCAGCGATGTTTACCATTTAAACATCAGGTAAGTAAGATGTATTTTTGTTGTTGTTGTAAGGCTCCCCGAGACGAT
17175	cassetteconstvar	FAM96A	50	112	162	3.10416	13.3378	-0.9	-2	-1.7	-0.7	-2	-3.3	0	-0.301569	0.438582	-0.397292	0.0957228	0.000434204			constitutive	GC					1402	0.594068	ATGGGGTTCGGTATGCGCCAACACGATGAGACTAGTCTTGACGTCTATGCTTTTTCAAGAACCAATAAGAAGCAATAAAGAGATAATTGGAGGTGTGCTCCTTTCCTTTCAGGTCTGTGCTTAAGAGTAAAACTTCAGCGATGTTTACCATTTAAACATCAGGCAAGTAAGATGTATTTTTGTTGTTGTTGTAAGGCTCCCCGAGACGAT
17176	cassetteconstvar	FAM96A	50	112	162	-4.58904	-39.6458	-2.8	-1.3	-1.7	-0.7	-2	-0.1	-1.1	-8.69	0.00137363	-0.397292	-8.29271	-0.436774			unsplicable	unsplicable					828	0.66506	ATGGGGTTCGGTATGCGCGATTGGGAGAACACTAGTCTTGACGTCTATGCTTTTTCAAGAACCAATAAGAAGCAATAAAGAGATAATTGGAGGTGTGATTTTCCAGAGAGGAGGCTGTGCTTAAGAGTAAAACTTCAGCGATGTTTACCATTTAAACATAAGCTGCTCAAGATGTATTTTTGTTGTTGTTGTAAGGCTCCCCGAGACGAT
17177	cassetteconstvar	FAM96A	50	112	162	10.5671	11.7089	-3.7	-2.1	-1.7	-0.7	-2	0	0	4.54459	0.961929	-0.397292	4.94188	0.523781			constBP	endogenous					1874	0.686447	ATGGGGTTCGGTATGCGCCTCCCCTCTGTCACTAGTCTTGACGTCTATGCTTTTTCAAGAACCAATAAGAAGCAATAAAGAGATAACTCACGGTGTGATTTTCCCTCCACAGGGCTGTGCTTAAGAGTAAAACTTCAGCGATGTTTACCATTTAAACATAAGGTAAGAAAGATGTATTTTTGTTGTTGTTGTAAGGCTCCCCGAGACGAT
17178	cassetteconstvar	SNHG21	56	106	162	9.65432	8.62498	-2.6	-5.5	-3.4	-2.8	0	0	0	-8.11374	0.00405268	-8.38983	0.276087	0.000720024			endogenous	endogenous					1112	0.645012	ATGGGGTTCGGTATGCGCGATCCGACATGGACTAGTCTTGACGTCCATGTTAGTTTACGCCAAGATTCTGTGGTGGTTTTACATATTCTTTTTCCCCTTTGTTAAGGTGGGGAGGCCACAGCTTATGTGAATGACTTTCTCAGGAGTTATAAAGTGATACAGGTAAAGCTAAGAAAAGAACAGATTTTGATAAAGGCTCCCCGAGACGAT
17179	cassetteconstvar	SNHG21	56	106	162	10.8583	14.3072	-0.7	-5.5	-3.4	-2.8	0	0	0	2.66025	0.84	-8.38983	11.0501	0.836667			constitutive	constitutive					205	0.610119	ATGGGGTTCGGTATGCGCATTCCGGAGCCGACTAGTCTTGACGTCCATGTTAGTTTACGCCAAGATTCTGTGGTGGTTTTACATATTCTTTCTCCTTTCCTTTCAGGTCGGGAGGCCACAGCTTATGTGAATGACTTTCTCAGGAGTTATAAAGTGATACAGGTAAGTCTAAGAAAAGAACAGATTTTGATAAAGGCTCCCCGAGACGAT
17180	cassetteconstvar	SNHG21	56	106	162	3.10416	14.3072	-0.7	-5.5	-3.4	-2.8	0	0	0		0.916667	-8.38983		0.913334			constitutive	GC					23	0.605263	ATGGGGTTCGGTATGCGCTGCATATTCCTGACTAGTCTTGACGTCCATGTTAGTTTACGCCAAGATTCTGTGGTGGTTTTACATATTCTTTCTCCTTTCCTTTCAGGTCGGGAGGCCACAGCTTATGTGAATGACTTTCTCAGGAGTTATAAAGTGATACAGGCAAGTCTAAGAAAAGAACAGATTTTGATAAAGGCTCCCCGAGACGAT
17181	cassetteconstvar	SNHG21	56	106	162	-4.67024	-30.8368	-3.8	-5.6	-3.4	-2.8	-0.7	0	0	-9.74147	0	-8.38983	-1.35164	-0.00333266			unsplicable	unsplicable					855	0.667969	ATGGGGTTCGGTATGCGCCCTTTAAAATCTACTAGTCTTGACGTCCATGTTAGTTTACGCCAAGATTCTGTGGTGGTTTTACATATTCTTTTTCCCCCAGAGAGGAGTGGGGAGGCCACAGCTTATGTGAATGACTTTCTCAGGAGTTATAAAGTGATACAGCTGCTCCTAAGAAAAGAACAGATTTTGATAAAGGCTCCCCGAGACGAT
17182	cassetteconstvar	SNHG21	56	106	162	9.65432	8.62498	-2.6	-5.5	-3.4	-2.8	0	0	0		0	-8.38983		-0.00333266			constBP	endogenous					30	0.697674	ATGGGGTTCGGTATGCGCCAAGCTCCTCATACTAGTCTTGACGTCCATGTTAGTTTACGCCAAGATTCTGTGGTGGTTTTCTCACTTCTTTTTCCCCTTTGTTAAGGTGGGGAGGCCACAGCTTATGTGAATGACTTTCTCAGGAGTTATAAAGTGATACAGGTAAAGCTAAGAAAAGAACAGATTTTGATAAAGGCTCCCCGAGACGAT
17183	cassetteconstvar	PKD1P1	56	106	162	5.39742	11.1404	-7	-4.2	-1.7	-5.4	-1.9	-8.9	-2.8	-8.35315	0	-10.4737	2.12051	0			endogenous	endogenous					326	0.634241	ATGGGGTTCGGTATGCGCTACCTCACTTACACTAGTCTTGACGTCCCGAGCGGGTGGGGAGCAGGTGGGGGTGCCGCGGCTGCCCCACTTGGGCCTGTCCCCACAGGTGAGTACGTCCTGACCTTGCTGGCATCTAATGCCTTCGAGAACCGGACGCAGCAGGTGCCTGTGAGCGTGTGCGCCTCCCTGCCCAAGGCTCCCCGAGACGAT
17184	cassetteconstvar	PKD1P1	56	106	162	10.8583	13.2366	-0.9	-6	-1.7	-5.4	-1.8	-6.6	-3.3	-0.483158	0.407072	-10.4737	9.9905	0.407072			constitutive	constitutive					2616	0.553066	ATGGGGTTCGGTATGCGCTGTCTTAGGGAAACTAGTCTTGACGTCCCGAGCGGGTGGGGAGCAGGTGGGGGTGCCGCGGCTGCCCCACTTGCTCCTTTCCTTTCAGGTCAGTACGTCCTGACCTTGCTGGCATCTAATGCCTTCGAGAACCGGACGCAGCAGGTAAGTGTGAGCGTGTGCGCCTCCCTGCCCAAGGCTCCCCGAGACGAT
17185	cassetteconstvar	PKD1P1	56	106	162	3.10416	13.2366	-0.9	-6	-1.7	-5.4	-1.6	-6.6	-3.3	-4.88439	0.0365059	-10.4737	5.58927	0.0365059			constitutive	GC					855	0.625457	ATGGGGTTCGGTATGCGCTGTTCTGCAACCACTAGTCTTGACGTCCCGAGCGGGTGGGGAGCAGGTGGGGGTGCCGCGGCTGCCCCACTTGCTCCTTTCCTTTCAGGTCAGTACGTCCTGACCTTGCTGGCATCTAATGCCTTCGAGAACCGGACGCAGCAGGCAAGTGTGAGCGTGTGCGCCTCCCTGCCCAAGGCTCCCCGAGACGAT
17186	cassetteconstvar	PKD1P1	56	106	162	-4.67024	-35.322	-3.8	-4.2	-1.7	-5.4	-1.7	-5.1	-2.8	-9.00562	0	-10.4737	1.46803	0			unsplicable	unsplicable					513	0.688591	ATGGGGTTCGGTATGCGCCGTTGCAACCAAACTAGTCTTGACGTCCCGAGCGGGTGGGGAGCAGGTGGGGGTGCCGCGGCTGCCCCACTTGGGCCTGCAGAGAGGAGTGAGTACGTCCTGACCTTGCTGGCATCTAATGCCTTCGAGAACCGGACGCAGCAGCTGCTCGTGAGCGTGTGCGCCTCCCTGCCCAAGGCTCCCCGAGACGAT
17187	cassetteconstvar	PKD1P1	56	106	162	5.39742	11.1404	-7	-4.2	-1.7	-5.4	-1.9	-8.9	-2.8	-9.24555	0	-10.4737	1.2281	0			constBP	endogenous					606	0.668874	ATGGGGTTCGGTATGCGCTGGCCTGAACTTACTAGTCTTGACGTCCCGAGCGGGTGGGGAGCAGGTGGGGGTGCCGCGGCCTCACCACTTGGGCCTGTCCCCACAGGTGAGTACGTCCTGACCTTGCTGGCATCTAATGCCTTCGAGAACCGGACGCAGCAGGTGCCTGTGAGCGTGTGCGCCTCCCTGCCCAAGGCTCCCCGAGACGAT
17188	cassetteconstvar	NDEL1	35	127	162	4.34159	9.40639	-0.3	-1.5	0	0	-4.1	-1.9	0		0			0			endogenous	endogenous					9	0.225	ATGGGGTTCGGTATGCGCAGGACTACTCTTACTAGTCTTGACGTCGGTGGGCATGGACTAATTTTAGGGCGTGATGTGGAAATAGTATTCGTATTACTGTTTAATATGTTCTCCTTTCTTTTATTAGGCAAGAAAAAGTCATATTTCCCACGTTGTTCATGGGTAACTGAATTTGTTTGCTGTGCTCTTTTTAAGGCTCCCCGAGACGAT
17189	cassetteconstvar	NDEL1	35	127	162	10.8583	13.4479	-0.7	-0.8	0	0	0	-5.1	-1.2	2.17161	0.803571			0.803571			constitutive	constitutive					523	0.644089	ATGGGGTTCGGTATGCGCCCAAGTTCGTCCACTAGTCTTGACGTCGGTGGGCATGGACTAATTTTAGGGCGTGATGTGGAAATAGTATTCGTATTACTGTTTAATATGTTCTCTCCTTTCCTTTCAGGTCAGAAAAAGTCATATTTCCCACGTTGTTCACAGGTAAGTGAATTTGTTTGCTGTGCTCTTTTTAAGGCTCCCCGAGACGAT
17190	cassetteconstvar	NDEL1	35	127	162	3.10416	13.4479	-0.7	-0.8	0	0	0	-5.1	-1.2	4.54535	0.962687			0.962687			constitutive	GC					487	0.571596	ATGGGGTTCGGTATGCGCTTTTACCCGTTAACTAGTCTTGACGTCGGTGGGCATGGACTAATTTTAGGGCGTGATGTGGAAATAGTATTCGTATTACTGTTTAATATGTTCTCTCCTTTCCTTTCAGGTCAGAAAAAGTCATATTTCCCACGTTGTTCACAGGCAAGTGAATTTGTTTGCTGTGCTCTTTTTAAGGCTCCCCGAGACGAT
17191	cassetteconstvar	NDEL1	35	127	162	-11.1155	-33.0021	-6.9	0	0	0	-0.8	-0.5	0	-9.2384	0			0			unsplicable	unsplicable					603	0.615935	ATGGGGTTCGGTATGCGCACGGACGTTGCCACTAGTCTTGACGTCGGTGGGCATGGACTAATTTTAGGGCGTGATGTGGAAATAGTATTCGTATTACTGTTTAATATGTTCTCCTTTCCAGAGAGGAGCAAGAAAAAGTCATATTTCCCACGTTGTTCATGGCTGCTCGAATTTGTTTGCTGTGCTCTTTTTAAGGCTCCCCGAGACGAT
17192	cassetteconstvar	NDEL1	35	127	162	4.34159	9.40639	-0.3	-1.5	0	0	-4.1	-1.9	0		0			0			constBP	endogenous					51	0.5	ATGGGGTTCGGTATGCGCTCACTTGCTGTTACTAGTCTTGACGTCGGTGGGCATGGACTAATTTTAGGGCGTGATGTGGAAATAGTATTCGTATTACTGTTCTCACTGTTCTCCTTTCTTTTATTAGGCAAGAAAAAGTCATATTTCCCACGTTGTTCATGGGTAACTGAATTTGTTTGCTGTGCTCTTTTTAAGGCTCCCCGAGACGAT
17193	cassetteconstvar	SREBF1	44	118	162	7.92601	7.19018	0	-0.7	-3.5	-6.9	-5	-1.9	-3.8	-8.45943	0	-9.84567	1.38624	0			endogenous	endogenous					351	0.652416	ATGGGGTTCGGTATGCGCAATATCGATATCACTAGTCTTGACGTCCTCCCAGCCATATCCTCTGAGCCTCatgacagggccgggaagaccctaacagatcctacctcccatttcatagacagaataactgaggcctggagccacgtggggtcccacagtaaggtgggcagaatcctgaccccccccttcccaAAGGCTCCCCGAGACGAT
17194	cassetteconstvar	SREBF1	44	118	162	10.8583	12.5026	-0.7	-3.8	-3.5	-6.9	-5	-2.7	0		0.947438	-9.84567		0.947438			constitutive	constitutive					41	0.0298182	ATGGGGTTCGGTATGCGCCATCGGGGATGTACTAGTCTTGACGTCCTCCCAGCCATATCCTCTGAGCCTCatgacagggccgggaagaccctaacagatcctaCTCCTTTCCTTTCAGGTCgaataactgaggcctggagccacgtggggtcccacagtCAGGTAAGTagaatcctgaccccccccttcccaAAGGCTCCCCGAGACGAT
17195	cassetteconstvar	SREBF1	44	118	162	3.10416	12.5026	-0.7	-3.8	-3.5	-6.9	-5	-1.6	0	-7.91886	0.798817	-9.84567	1.92681	0.798817			constitutive	GC					241	0.166092	ATGGGGTTCGGTATGCGCCCTCCGGGACTTACTAGTCTTGACGTCCTCCCAGCCATATCCTCTGAGCCTCatgacagggccgggaagaccctaacagatcctaCTCCTTTCCTTTCAGGTCgaataactgaggcctggagccacgtggggtcccacagtCAGGCAAGTagaatcctgaccccccccttcccaAAGGCTCCCCGAGACGAT
17196	cassetteconstvar	SREBF1	44	118	162	-4.58904	-37.1788	-4.7	-0.7	-3.5	-6.9	-5	-1	-2.7	-7.12928	0	-9.84567	2.71639	0			unsplicable	unsplicable					139	0.763736	ATGGGGTTCGGTATGCGCATTGACGCCACTACTAGTCTTGACGTCCTCCCAGCCATATCCTCTGAGCCTCatgacagggccgggaagaccctaacagatcctacctcccCAGAGAGGAacagaataactgaggcctggagccacgtggggtcccacagtaagCTGCTCagaatcctgaccccccccttcccaAAGGCTCCCCGAGACGAT
17197	cassetteconstvar	SREBF1	44	118	162	7.92601	7.19018	0	-0.7	-3.5	-6.9	-5	-1.9	-3.8	-10.0861	0	-9.84567	-0.240466	0			constBP	endogenous					1086	0.661792	ATGGGGTTCGGTATGCGCTCTCCTGGATCAACTAGTCTTGACGTCCTCCCAGCCATATCCTCTGAGCCTCatgacagggccgggaagaccctCTCACatcctacctcccatttcatagacagaataactgaggcctggagccacgtggggtcccacagtaaggtgggcagaatcctgaccccccccttcccaAAGGCTCCCCGAGACGAT
17198	cassetteconstvar	ATAD5	65	97	162	10.6458	8.40546	0	-0.8	-2.8	-0.9	-0.7	-0.6	0	-3.74101	0.0553571	-5.09434	1.35333	0.0237512			endogenous	endogenous					1279	0.649568	ATGGGGTTCGGTATGCGCAGATGGCGTTTAACTAGTCTTGACGTCTTGGTCTTAGTGTTTAAGAATTTTTTTTTTTTGTGTGTGTGTGTGTGTGTAGACCCAACATTTAGTTTAATGTTTGATGGCTGCTTTGAAGAAATCAAGTTCAGTACTCCTTCCCTGGTAAGTTTTAAATTTTGATAGCCACAAATTAAGGCTCCCCGAGACGAT
17199	cassetteconstvar	ATAD5	65	97	162	10.8583	13.3378	-0.7	-0.2	-2.8	-0.9	-0.6	-0.5	0	4.37504	0.954162	-5.09434	9.46938	0.922556			constitutive	constitutive					957	0.6875	ATGGGGTTCGGTATGCGCAAAGACCTGCCCACTAGTCTTGACGTCTTGGTCTTAGTGTTTAAGAATTTTTTTTTTTTGTGTGCTCCTTTCCTTTCAGGTCCAACATTTAGTTTAATGTTTGATGGCTGCTTTGAAGAAATCAAGTTCAGTACTCCTTCCCAGGTAAGTTTTAAATTTTGATAGCCACAAATTAAGGCTCCCCGAGACGAT
17200	cassetteconstvar	ATAD5	65	97	162	3.10416	13.3378	-0.7	-0.2	-2.8	-0.9	-0.4	-0.3	0	2.48804	0.837104	-5.09434	7.58238	0.805498			constitutive	GC					780	0.654362	ATGGGGTTCGGTATGCGCGCTAGAGAGATTACTAGTCTTGACGTCTTGGTCTTAGTGTTTAAGAATTTTTTTTTTTTGTGTGCTCCTTTCCTTTCAGGTCCAACATTTAGTTTAATGTTTGATGGCTGCTTTGAAGAAATCAAGTTCAGTACTCCTTCCCAGGCAAGTTTTAAATTTTGATAGCCACAAATTAAGGCTCCCCGAGACGAT
17201	cassetteconstvar	ATAD5	65	97	162	-9.44437	-36.9826	-1	0	-2.8	-0.9	-1.6	0	0	-8.43879	0	-5.09434	-3.34445	-0.031606			unsplicable	unsplicable					346	0.678431	ATGGGGTTCGGTATGCGCAATCGGTTAATTACTAGTCTTGACGTCTTGGTCTTAGTGTTTAAGAATTTTTTTTTTTTGTGTGTGTGTGCAGAGAGGAACCCAACATTTAGTTTAATGTTTGATGGCTGCTTTGAAGAAATCAAGTTCAGTACTCCTTCCCTGCTGCTCTTTAAATTTTGATAGCCACAAATTAAGGCTCCCCGAGACGAT
17202	cassetteconstvar	ATAD5	65	97	162	10.6458	8.40546	0	-0.8	-2.8	-0.9	-0.7	-0.6	0	-7.92481	0.00483092	-5.09434	-2.83047	-0.0267751			constBP	endogenous					488	0.625641	ATGGGGTTCGGTATGCGCAATAATTGGTTGACTAGTCTTGACGTCTTGGTCTTAGTGTTTAAGAATTTTTTCTCACTGTGTGTGTGTGTGTGTGTAGACCCAACATTTAGTTTAATGTTTGATGGCTGCTTTGAAGAAATCAAGTTCAGTACTCCTTCCCTGGTAAGTTTTAAATTTTGATAGCCACAAATTAAGGCTCCCCGAGACGAT
17203	cassetteconstvar	LINC00470	35	127	162	11.0134	6.09593	0	0	0	0	-5.2	-1.2	0		1			0.0430108			endogenous	endogenous					0	0	ATGGGGTTCGGTATGCGCTTCCGAGGACACACTAGTCTTGACGTCgcagcctcactcaacttcccagtctcaagccatcctcctacctcagcctctgttccactaatctacttgtcaatttttccagcaacaccacaccctcctgatcaccatagctttatggtaagtcttTATTTATTTACTTATTCATATAAGGCTCCCCGAGACGAT
17204	cassetteconstvar	LINC00470	35	127	162	10.8583	13.379	-0.7	-0.6	0	0	-5	-1.2	0		1			0.0430108			constitutive	constitutive					0	0	ATGGGGTTCGGTATGCGCACTTCGCCTCGAACTAGTCTTGACGTCgcagcctcactcaacttcccagtctcaagccatcctcctacctcagcctctgttccactaatctactCTCCTTTCCTTTCAGGTCcaccacaccctcctgatcaccatagctttCAGGTAAGTcttTATTTATTTACTTATTCATATAAGGCTCCCCGAGACGAT
17205	cassetteconstvar	LINC00470	35	127	162	3.10416	13.379	-0.7	-0.6	0	0	-4.8	-1.6	0		0.928571			-0.0284178			constitutive	GC					10	0.0347222	ATGGGGTTCGGTATGCGCGATCGCCACGAAACTAGTCTTGACGTCgcagcctcactcaacttcccagtctcaagccatcctcctacctcagcctctgttccactaatctactCTCCTTTCCTTTCAGGTCcaccacaccctcctgatcaccatagctttCAGGCAAGTcttTATTTATTTACTTATTCATATAAGGCTCCCCGAGACGAT
17206	cassetteconstvar	LINC00470	35	127	162	-9.13556	-39.9996	-2.8	-2.8	0	0	-2.7	-2.1	0		0			-0.956989			unsplicable	unsplicable					38	0.678571	ATGGGGTTCGGTATGCGCTGCTCATTTTACACTAGTCTTGACGTCgcagcctcactcaacttcccagtctcaagccatcctcctacctcagcctctgttccactaatctacttgtcaaCAGAGAGGAcaacaccacaccctcctgatcaccatagctttatgCTGCTCcttTATTTATTTACTTATTCATATAAGGCTCCCCGAGACGAT
17207	cassetteconstvar	LINC00470	35	127	162	11.0134	6.09593	0	0	0	0	-5.2	-1.2	0		0.571429			-0.385561			constBP	endogenous					8	0.135593	ATGGGGTTCGGTATGCGCAACCGCTACGAGACTAGTCTTGACGTCgcagcctcactcaacttcccagtctcaagccatcctcctacctcagcctctgttccCTCACtctacttgtcaatttttccagcaacaccacaccctcctgatcaccatagctttatggtaagtcttTATTTATTTACTTATTCATATAAGGCTCCCCGAGACGAT
17208	cassetteconstvar	CEP192	65	97	162	7.44152	7.271	0	-0.3	-1.7	0	0	-0.8	0		0.292683	0.219781		-0.129107			endogenous	endogenous					49	0.6125	ATGGGGTTCGGTATGCGCCACGGGCAAATTACTAGTCTTGACGTCGTGTTTGTTTAGGCATTAGTGTAATGTATTTATATAAACATTCTTTTTTAAGCTGAAGCATTTGATTTGATTGCACAAGATGAAGAAGAATTTAATAAAGAGCATCAATTTATACAGGTTTGTAATTATTTGTTTTATCCAAAATTTAAGGCTCCCCGAGACGAT
17209	cassetteconstvar	CEP192	65	97	162	10.8583	12.3675	-0.7	-2	-1.7	0	0	-2.9	0	4.45943	0.979381	0.219781	4.23965	0.557592			constitutive	constitutive					115	0.598958	ATGGGGTTCGGTATGCGCACGGGCGCCCTAACTAGTCTTGACGTCGTGTTTGTTTAGGCATTAGTGTAATGTATTTATATAACTCCTTTCCTTTCAGGTCAAGCATTTGATTTGATTGCACAAGATGAAGAAGAATTTAATAAAGAGCATCAATTTATACAGGTAAGTAATTATTTGTTTTATCCAAAATTTAAGGCTCCCCGAGACGAT
17210	cassetteconstvar	CEP192	65	97	162	3.10416	12.3675	-0.7	-2	-1.7	0	0	0	0	2.51658	0.852941	0.219781	2.29679	0.431151			constitutive	GC					121	0.596059	ATGGGGTTCGGTATGCGCGATCTATCTAAGACTAGTCTTGACGTCGTGTTTGTTTAGGCATTAGTGTAATGTATTTATATAACTCCTTTCCTTTCAGGTCAAGCATTTGATTTGATTGCACAAGATGAAGAAGAATTTAATAAAGAGCATCAATTTATACAGGCAAGTAATTATTTGTTTTATCCAAAATTTAAGGCTCCCCGAGACGAT
17211	cassetteconstvar	CEP192	65	97	162	-4.67024	-35.2825	-2.2	-1	-1.7	0	-0.9	0	0	-7.03342	0	0.219781	-7.2532	-0.42179			unsplicable	unsplicable					130	0.59633	ATGGGGTTCGGTATGCGCATCGATACTCGCACTAGTCTTGACGTCGTGTTTGTTTAGGCATTAGTGTAATGTATTTATATAAACATTCCAGAGAGGACTGAAGCATTTGATTTGATTGCACAAGATGAAGAAGAATTTAATAAAGAGCATCAATTTATACAGCTGCTCAATTATTTGTTTTATCCAAAATTTAAGGCTCCCCGAGACGAT
17212	cassetteconstvar	CEP192	65	97	162	7.44152	7.271	0	-0.3	-1.7	0	0	-0.8	0		0.193548	0.219781		-0.228241			constBP	endogenous					37	0.72549	ATGGGGTTCGGTATGCGCGAAGACGATCCAACTAGTCTTGACGTCGTGTTTGTTTAGGCATTAGTGTAATGCTCACATATAAACATTCTTTTTTAAGCTGAAGCATTTGATTTGATTGCACAAGATGAAGAAGAATTTAATAAAGAGCATCAATTTATACAGGTTTGTAATTATTTGTTTTATCCAAAATTTAAGGCTCCCCGAGACGAT
17213	cassetteconstvar	TMEM241	47	115	162	9.25272	8.76348	0	-2.1	0	0	-5.4	-0.5	-0.4	1.06817	0.666667	3.18442	-2.11625	-0.242216			endogenous	endogenous					192	0.45283	ATGGGGTTCGGTATGCGCCCGATAGTTAAAACTAGTCTTGACGTCGTCTTTGATTATATGGTTTGTCAGTTTTCTATCATTTGAAATGTCCAGTAATTTGGTGTTTGTTTTTCAGTATGTGCTGTCTGTCTTGAAATTTACCTACCCTACATTATTCCAAGGGTGAGTATCTTCTTTGCTCTTTATATACATAAGGCTCCCCGAGACGAT
17214	cassetteconstvar	TMEM241	47	115	162	10.8583	13.2467	-0.7	-1.7	0	0	-0.5	0	-0.4	4.40939	0.953947	3.18442	1.22497	0.0450646			constitutive	constitutive					178	0.66171	ATGGGGTTCGGTATGCGCTGGACCATCGACACTAGTCTTGACGTCGTCTTTGATTATATGGTTTGTCAGTTTTCTATCATTTGAAATGTCCAGTAATTTGCTCCTTTCCTTTCAGGTCGTGCTGTCTGTCTTGAAATTTACCTACCCTACATTATTCCACAGGTAAGTATCTTCTTTGCTCTTTATATACATAAGGCTCCCCGAGACGAT
17215	cassetteconstvar	TMEM241	47	115	162	3.10416	13.2467	-0.7	-1.7	0	0	0	0	-0.4	2.1375	0.802817	3.18442	-1.04692	-0.106066			constitutive	GC					162	0.648	ATGGGGTTCGGTATGCGCTTAAAGGGTTCTACTAGTCTTGACGTCGTCTTTGATTATATGGTTTGTCAGTTTTCTATCATTTGAAATGTCCAGTAATTTGCTCCTTTCCTTTCAGGTCGTGCTGTCTGTCTTGAAATTTACCTACCCTACATTATTCCACAGGCAAGTATCTTCTTTGCTCTTTATATACATAAGGCTCCCCGAGACGAT
17216	cassetteconstvar	TMEM241	47	115	162	-9.1415	-37.3968	-1.2	-6.7	0	0	0	0	0	-8.12412	0	3.18442	-11.3085	-0.908883			unsplicable	unsplicable					278	0.707379	ATGGGGTTCGGTATGCGCTTCGCCGCTGCAACTAGTCTTGACGTCGTCTTTGATTATATGGTTTGTCAGTTTTCTATCATTTGAAATGTCCAGTAATTTGGTGTTTCAGAGAGGATATGTGCTGTCTGTCTTGAAATTTACCTACCCTACATTATTCCAAGGCTGCTCATCTTCTTTGCTCTTTATATACATAAGGCTCCCCGAGACGAT
17217	cassetteconstvar	TMEM241	47	115	162	9.25272	8.76348	0	-2.1	0	0	-5.4	-0.5	-0.4	4.7885	0.964539	3.18442	1.60407	0.0556562			constBP	endogenous					315	0.567568	ATGGGGTTCGGTATGCGCAGCGCCATAGCTACTAGTCTTGACGTCGTCTTTGATTATATGGTTTGTCAGTTTTCTATCATTTGAAATGTCTCACAATTTGGTGTTTGTTTTTCAGTATGTGCTGTCTGTCTTGAAATTTACCTACCCTACATTATTCCAAGGGTGAGTATCTTCTTTGCTCTTTATATACATAAGGCTCCCCGAGACGAT
17218	cassetteconstvar	ZNF227	62	100	162	10.6547	8.2557	-1.7	0	-0.5	-2.3	-2.1	0	-2.6		0.746988	0.729586		0.165887			endogenous	endogenous					89	0.644928	ATGGGGTTCGGTATGCGCCCCTGGTCCTTCACTAGTCTTGACGTCgtacacatgggctaacagcaggcttgTGTCTCATGGCGTCTTTGGTCTCCCCCAGTTATGCCATCTCAGAACTATGACCTTCCCCAGAAGAAGCAGGAGAAAATGACCAAGTTTCAGGTACGTAAAGGATTCCTTGCTGTCTTTTAAAAGGCTCCCCGAGACGAT
17219	cassetteconstvar	ZNF227	62	100	162	10.8583	12.9325	-0.7	-1.6	-0.5	-2.3	-2.1	0	-2.9	3.87036	0.934579	0.729586	3.14078	0.353478			constitutive	constitutive					125	0.541126	ATGGGGTTCGGTATGCGCCTACAACCCGTTACTAGTCTTGACGTCgtacacatgggctaacagcaggcttgTGTCTCATGGCGTCCTCCTTTCCTTTCAGGTCTGCCATCTCAGAACTATGACCTTCCCCAGAAGAAGCAGGAGAAAATGACCAAGTTTCAGGTAAGTAAAGGATTCCTTGCTGTCTTTTAAAAGGCTCCCCGAGACGAT
17220	cassetteconstvar	ZNF227	62	100	162	3.10416	12.9325	-0.7	-1.6	-0.5	-2.3	-0.8	0	-2.9		0.967742	0.729586		0.386641			constitutive	GC					38	0.666667	ATGGGGTTCGGTATGCGCAAAGAGATGGCGACTAGTCTTGACGTCgtacacatgggctaacagcaggcttgTGTCTCATGGCGTCCTCCTTTCCTTTCAGGTCTGCCATCTCAGAACTATGACCTTCCCCAGAAGAAGCAGGAGAAAATGACCAAGTTTCAGGCAAGTAAAGGATTCCTTGCTGTCTTTTAAAAGGCTCCCCGAGACGAT
17221	cassetteconstvar	ZNF227	62	100	162	-4.67024	-41.0449	-3.8	-5.9	-0.5	-2.3	0	0	-2.6		0	0.729586		-0.581101			unsplicable	unsplicable					14	0.777778	ATGGGGTTCGGTATGCGCTTTTACATATCGACTAGTCTTGACGTCgtacacatgggctaacagcaggcttgTGTCTCATGGCGTCTTTGGTCAGAGAGGATTATGCCATCTCAGAACTATGACCTTCCCCAGAAGAAGCAGGAGAAAATGACCAAGTTTCAGCTGCTCAAAGGATTCCTTGCTGTCTTTTAAAAGGCTCCCCGAGACGAT
17222	cassetteconstvar	ZNF227	62	100	162	10.6547	8.2557	-1.7	0	-0.5	-2.3	-2.1	0	-2.6		0.493151	0.729586		-0.0879505			constBP	endogenous					85	0.586207	ATGGGGTTCGGTATGCGCTTTACCATTAAAACTAGTCTTGACGTCgtacacatgggctaacagcaggcttgTGTCTCACGGCGTCTTTGGTCTCCCCCAGTTATGCCATCTCAGAACTATGACCTTCCCCAGAAGAAGCAGGAGAAAATGACCAAGTTTCAGGTACGTAAAGGATTCCTTGCTGTCTTTTAAAAGGCTCCCCGAGACGAT
17223	cassetteconstvar	ZNF320	65	97	162	9.80181	5.83813	-2.1	-0.8	-4.7	0	-2.7	-2.6	-4.1		0.857143			-0.0974026			endogenous	endogenous					9	0.101124	ATGGGGTTCGGTATGCGCCTCTTCTCGGCAACTAGTCTTGACGTCgctaattttttttgtatttttaatagagatggggttttaccatttgttccaggctggtctcaaactcctgacctcatgatccacccgactcagcctaccaaaatgctgggattacaggtatgtgccaccgtggccggccATTAGTCAAAGGCTCCCCGAGACGAT
17224	cassetteconstvar	ZNF320	65	97	162	10.8583	12.2676	-1.1	-0.2	-4.7	0	-2.7	-2	-3.8		0.927461			-0.0270843			constitutive	constitutive					13	0.0346667	ATGGGGTTCGGTATGCGCCAACGCCATCGGACTAGTCTTGACGTCgctaattttttttgtatttttaatagagatggggtttCTCCTTTCCTTTCAGGTCggtctcaaactcctgacctcatgatccacccgactcagcctaccaaaatgctgggattaCAGGTAAGTgccaccgtggccggccATTAGTCAAAGGCTCCCCGAGACGAT
17225	cassetteconstvar	ZNF320	65	97	162	3.10416	12.2676	-1.1	-0.2	-4.7	0	-3	-4.1	-3.8								constitutive	GC					0	0	ATGGGGTTCGGTATGCGCATGGCACGTTCCACTAGTCTTGACGTCgctaattttttttgtatttttaatagagatggggtttCTCCTTTCCTTTCAGGTCggtctcaaactcctgacctcatgatccacccgactcagcctaccaaaatgctgggattaCAGGCAAGTgccaccgtggccggccATTAGTCAAAGGCTCCCCGAGACGAT
17226	cassetteconstvar	ZNF320	65	97	162	-4.67024	-35.5955	-2.1	-4	-4.7	0	-5.9	-0.1	-4								unsplicable	unsplicable					0	0	ATGGGGTTCGGTATGCGCCAAGACGAGTTAACTAGTCTTGACGTCgctaattttttttgtatttttaatagagatggggttttaccatCAGAGAGGAgctggtctcaaactcctgacctcatgatccacccgactcagcctaccaaaatgctgggattacagCTGCTCgccaccgtggccggccATTAGTCAAAGGCTCCCCGAGACGAT
17227	cassetteconstvar	ZNF320	65	97	162	9.80181	5.83813	-2.1	-0.8	-4.7	0	-2.7	-2.6	-4.1		0.882353			-0.0721925			constBP	endogenous					2	0.0526316	ATGGGGTTCGGTATGCGCATTGGAGAGAGAACTAGTCTTGACGTCgctaattttttttgtatttttaatagCTCACgggttttaccatttgttccaggctggtctcaaactcctgacctcatgatccacccgactcagcctaccaaaatgctgggattacaggtatgtgccaccgtggccggccATTAGTCAAAGGCTCCCCGAGACGAT
17228	cassetteconstvar	KDM3A	53	109	162	10.7663	7.87662	-5.8	-4.2	-3.9	-1.6	-4.4	-4.4	0		0.925926	4.14616		-0.0145871			endogenous	endogenous					34	0.548387	ATGGGGTTCGGTATGCGCAAGAGACTCGCTACTAGTCTTGACGTCGCCGGCAGTGTCCTTTTTAGAATTCTATCATACACTCAATTATATTATCTCCGTCTGCTGGCAGGGAGGAACTATTGCCATGACTGGTATAGAAGACCTTCAGGGAAAACTCTTCAGGTAAGAAGAAACTTTGACCCTTTGTTGAGTAAGGCTCCCCGAGACGAT
17229	cassetteconstvar	KDM3A	53	109	162	10.8583	14.0828	-0.7	-1	-3.9	-1.6	-4.4	-0.1	0			4.14616					constitutive	constitutive					0	0	ATGGGGTTCGGTATGCGCCCCACAAACCTGACTAGTCTTGACGTCGCCGGCAGTGTCCTTTTTAGAATTCTATCATACACTCAATTATATTATCCTCCTTTCCTTTCAGGTCGGAACTATTGCCATGACTGGTATAGAAGACCTTCAGGGAAAACTCTTCAGGTAAGTAGAAACTTTGACCCTTTGTTGAGTAAGGCTCCCCGAGACGAT
17230	cassetteconstvar	KDM3A	53	109	162	3.10416	14.0828	-0.7	-1	-3.9	-1.6	-4.2	-0.2	0		0.921569	4.14616		-0.0189444			constitutive	GC					66	0.622642	ATGGGGTTCGGTATGCGCGGCTGCTTATGCACTAGTCTTGACGTCGCCGGCAGTGTCCTTTTTAGAATTCTATCATACACTCAATTATATTATCCTCCTTTCCTTTCAGGTCGGAACTATTGCCATGACTGGTATAGAAGACCTTCAGGGAAAACTCTTCAGGCAAGTAGAAACTTTGACCCTTTGTTGAGTAAGGCTCCCCGAGACGAT
17231	cassetteconstvar	KDM3A	53	109	162	-4.67024	-39.7546	-5.4	0	-3.9	-1.6	-1.3	0	-0.7	-6.97728	0	4.14616	-11.1234	-0.940513			unsplicable	unsplicable					125	0.710227	ATGGGGTTCGGTATGCGCCTGCCCTTGGAAACTAGTCTTGACGTCGCCGGCAGTGTCCTTTTTAGAATTCTATCATACACTCAATTATATTATCTCCGTCCAGAGAGGAGGAGGAACTATTGCCATGACTGGTATAGAAGACCTTCAGGGAAAACTCTTCAGCTGCTCAGAAACTTTGACCCTTTGTTGAGTAAGGCTCCCCGAGACGAT
17232	cassetteconstvar	KDM3A	53	109	162	10.7663	7.87662	-5.8	-4.2	-3.9	-1.6	-4.4	-4.4	0		0.91358	4.14616		-0.0269328			constBP	endogenous					93	0.669065	ATGGGGTTCGGTATGCGCGGAAGTCGGTTTACTAGTCTTGACGTCGCCGGCAGTGTCCTTTTTAGAATTCTATCATACACTCACTCACATTATCTCCGTCTGCTGGCAGGGAGGAACTATTGCCATGACTGGTATAGAAGACCTTCAGGGAAAACTCTTCAGGTAAGAAGAAACTTTGACCCTTTGTTGAGTAAGGCTCCCCGAGACGAT
17233	cassetteconstvar	KANSL3	53	109	162	5.32219	13.6247	-1	-6.2	-3.4	-0.1	-1	-0.7	-0.4	-4.67243	0.0571429	-2.35588	-2.31655	-0.0910053			endogenous	endogenous					159	0.643725	ATGGGGTTCGGTATGCGCCCACTGACTCGCACTAGTCTTGACGTCTTCAAAACCTTTTTCTTTCTCTGAAAACTGCCTCTAATATTTAAACATTTTTCCTTTCCCCTAGGTCATTTTGACCTTTTGTGGGTAGCATGGAATTCGCAGATATTTCTTCTCAGTGTAAGCATCAACATGTCTGAAACCTATATTAAGGCTCCCCGAGACGAT
17234	cassetteconstvar	KANSL3	53	109	162	10.8583	13.5375	-0.7	-6.3	-3.4	-0.1	-0.3	0	-0.3	3.47869	0.910224	-2.35588	5.83457	0.762076			constitutive	constitutive					1397	0.638191	ATGGGGTTCGGTATGCGCGCTCCACTTTTGACTAGTCTTGACGTCTTCAAAACCTTTTTCTTTCTCTGAAAACTGCCTCTAATATTTAAACATTCTCCTTTCCTTTCAGGTCATTTTGACCTTTTGTGGGTAGCATGGAATTCGCAGATATTTCTTCTCCAGGTAAGTATCAACATGTCTGAAACCTATATTAAGGCTCCCCGAGACGAT
17235	cassetteconstvar	KANSL3	53	109	162	3.10416	13.5375	-0.7	-6.3	-3.4	-0.1	-0.5	0	-0.3	3.44798	0.914634	-2.35588	5.80386	0.766486			constitutive	GC					274	0.398256	ATGGGGTTCGGTATGCGCCCAAACCACGAGACTAGTCTTGACGTCTTCAAAACCTTTTTCTTTCTCTGAAAACTGCCTCTAATATTTAAACATTCTCCTTTCCTTTCAGGTCATTTTGACCTTTTGTGGGTAGCATGGAATTCGCAGATATTTCTTCTCCAGGCAAGTATCAACATGTCTGAAACCTATATTAAGGCTCCCCGAGACGAT
17236	cassetteconstvar	KANSL3	53	109	162	-19.9061	-32.3374	-5.5	-4.1	-3.4	-0.1	-2.1	0	0	-8.45121	0	-2.35588	-6.09534	-0.148148			unsplicable	unsplicable					349	0.667304	ATGGGGTTCGGTATGCGCTTTGGCAAGACCACTAGTCTTGACGTCTTCAAAACCTTTTTCTTTCTCTGAAAACTGCCTCTAATATTTAAACATTTTTCCTCAGAGAGGAGTCATTTTGACCTTTTGTGGGTAGCATGGAATTCGCAGATATTTCTTCTCAGTCTGCTCATCAACATGTCTGAAACCTATATTAAGGCTCCCCGAGACGAT
17237	cassetteconstvar	KANSL3	53	109	162	5.32219	13.6247	-1	-6.2	-3.4	-0.1	-1	-0.7	-0.4	-3.29708	0.0788804	-2.35588	-0.941209	-0.0692677			constBP	endogenous					444	0.673748	ATGGGGTTCGGTATGCGCAGGTTCGGAGAAACTAGTCTTGACGTCTTCAAAACCTTTTTCTTTCTCTGAAAACTGCCTCTAATCTCACAACATTTTTCCTTTCCCCTAGGTCATTTTGACCTTTTGTGGGTAGCATGGAATTCGCAGATATTTCTTCTCAGTGTAAGCATCAACATGTCTGAAACCTATATTAAGGCTCCCCGAGACGAT
17238	cassetteconstvar	SLC20A1	59	103	162	2.67512	10.7658	-2.9	-1.9	-1.3	-3.4	-2.2	-2.4	0	-8.70044	0	-7.9636	-0.736836	-0.00286359			endogenous	endogenous					415	0.390405	ATGGGGTTCGGTATGCGCGCCCATAGATTGACTAGTCTTGACGTCTTAAAGTTGTTTACAAAACTTGCATTAAATGCCCAATTTACCCCTTTTTGCTTTACAGGGCTGAAATCTCCTAGAAGGTGGCTGGCCTGCGCCCATTTCAGAAGGCTGCAGGCTAGTGTACGCTGAGTTAACCTAGATAGTTTTTCAAAGGCTCCCCGAGACGAT
17239	cassetteconstvar	SLC20A1	59	103	162	10.8583	13.2556	-0.7	-1.5	-1.3	-3.4	-1.9	-6.1	0	4.14909	0.939583	-7.9636	12.1127	0.93672			constitutive	constitutive					581	0.600207	ATGGGGTTCGGTATGCGCGGTTGGTTAGGAACTAGTCTTGACGTCTTAAAGTTGTTTACAAAACTTGCATTAAATGCCCAATTTACCCCTCCTTTCCTTTCAGGTCTGAAATCTCCTAGAAGGTGGCTGGCCTGCGCCCATTTCAGAAGGCTGCAGGCTCAGGTAAGTTGAGTTAACCTAGATAGTTTTTCAAAGGCTCCCCGAGACGAT
17240	cassetteconstvar	SLC20A1	59	103	162	3.10416	13.2556	-0.7	-1.5	-1.3	-3.4	-3.1	-6.1	0		0.619048	-7.9636		0.616184			constitutive	GC					76	0.612903	ATGGGGTTCGGTATGCGCGGATGCTCTTTAACTAGTCTTGACGTCTTAAAGTTGTTTACAAAACTTGCATTAAATGCCCAATTTACCCCTCCTTTCCTTTCAGGTCTGAAATCTCCTAGAAGGTGGCTGGCCTGCGCCCATTTCAGAAGGCTGCAGGCTCAGGCAAGTTGAGTTAACCTAGATAGTTTTTCAAAGGCTCCCCGAGACGAT
17241	cassetteconstvar	SLC20A1	59	103	162	-19.9061	-37.9298	-6.6	-6.7	-1.3	-3.4	-4.7	-4.9	-0.8	-10.0901	0	-7.9636	-2.12651	-0.00286359			unsplicable	unsplicable					1089	0.674721	ATGGGGTTCGGTATGCGCATAATTTCTTCCACTAGTCTTGACGTCTTAAAGTTGTTTACAAAACTTGCATTAAATGCCCAATTTACCCCTTTTTCAGAGAGGAGGCTGAAATCTCCTAGAAGGTGGCTGGCCTGCGCCCATTTCAGAAGGCTGCAGGCTAGTCTGCTCTGAGTTAACCTAGATAGTTTTTCAAAGGCTCCCCGAGACGAT
17242	cassetteconstvar	SLC20A1	59	103	162	2.67512	10.7658	-2.9	-1.9	-1.3	-3.4	-2.2	-2.4	0	-7.23122	0.00727273	-7.9636	0.732382	0.00440914			constBP	endogenous					605	0.658324	ATGGGGTTCGGTATGCGCGCCCCGTCAATCACTAGTCTTGACGTCTTAAAGTTGTTTACAAAACTTGCATTAAATGCCTCACTTACCCCTTTTTGCTTTACAGGGCTGAAATCTCCTAGAAGGTGGCTGGCCTGCGCCCATTTCAGAAGGCTGCAGGCTAGTGTACGCTGAGTTAACCTAGATAGTTTTTCAAAGGCTCCCCGAGACGAT
17243	cassetteconstvar	FAM126B	56	106	162	6.98734	6.64022	-1.1	0	-4.3	-2.6	-2.1	-1.5	0	-4.90964	0.0317274	-2.18569	-2.72394	-0.102303			endogenous	endogenous					1087	0.691476	ATGGGGTTCGGTATGCGCTCTCGGCTTCACACTAGTCTTGACGTCCATGTATGCTTAAAATGAAAATGAAAGGAACACACAGGAAAGTAGCTTCTTATCTTCCCAGATACAGCCTCCAAGAGTGCCTCTGCTGTGTACTGGAGTGAGTTTGAAGAAGTTCAGGTAATCCTCTCCTAACCAGCAGCTTAACTTAAGGCTCCCCGAGACGAT
17244	cassetteconstvar	FAM126B	56	106	162	10.8583	10.962	-1.6	-3.7	-4.3	-2.6	-2.1	-0.9	0	2.40479	0.840462	-2.18569	4.59049	0.706432			constitutive	constitutive					1001	0.532164	ATGGGGTTCGGTATGCGCCGTCTGATACGTACTAGTCTTGACGTCCATGTATGCTTAAAATGAAAATGAAAGGAACACACAGGAAAGTAGCCTCCTTTCCTTTCAGGTCCAGCCTCCAAGAGTGCCTCTGCTGTGTACTGGAGTGAGTTTGAAGAAGTTCAGGTAAGTCTCTCCTAACCAGCAGCTTAACTTAAGGCTCCCCGAGACGAT
17245	cassetteconstvar	FAM126B	56	106	162	3.10416	10.962	-1.6	-3.7	-4.3	-2.6	-6	0	0	-0.0248441	0.486787	-2.18569	2.16085	0.352756			constitutive	GC					813	0.583632	ATGGGGTTCGGTATGCGCAAAGCTAAAGAAACTAGTCTTGACGTCCATGTATGCTTAAAATGAAAATGAAAGGAACACACAGGAAAGTAGCCTCCTTTCCTTTCAGGTCCAGCCTCCAAGAGTGCCTCTGCTGTGTACTGGAGTGAGTTTGAAGAAGTTCAGGCAAGTCTCTCCTAACCAGCAGCTTAACTTAAGGCTCCCCGAGACGAT
17246	cassetteconstvar	FAM126B	56	106	162	-4.67024	-38.9492	-3.9	-4.1	-4.3	-2.6	-3	-0.3	0	-6.80735	0	-2.18569	-4.62166	-0.134031			unsplicable	unsplicable					111	0.72549	ATGGGGTTCGGTATGCGCGAGACCTTATGCACTAGTCTTGACGTCCATGTATGCTTAAAATGAAAATGAAAGGAACACACAGGAAAGTAGCTTCTTACAGAGAGGAATACAGCCTCCAAGAGTGCCTCTGCTGTGTACTGGAGTGAGTTTGAAGAAGTTCAGCTGCTCCTCTCCTAACCAGCAGCTTAACTTAAGGCTCCCCGAGACGAT
17247	cassetteconstvar	FAM126B	56	106	162	6.98734	6.64022	-1.1	0	-4.3	-2.6	-2.1	-1.5	0	3.79735	0.938619	-2.18569	5.98304	0.804588			constBP	endogenous					462	0.496241	ATGGGGTTCGGTATGCGCCTCACATACACGACTAGTCTTGACGTCCATGTATGCTTAAAATGAAAATGAAAGGAACACACCTCACAGTAGCTTCTTATCTTCCCAGATACAGCCTCCAAGAGTGCCTCTGCTGTGTACTGGAGTGAGTTTGAAGAAGTTCAGGTAATCCTCTCCTAACCAGCAGCTTAACTTAAGGCTCCCCGAGACGAT
17248	cassetteconstvar	UBE2F	68	94	162	8.94615	9.19139	-0.6	-0.8	-2.2	-6.3	-3.1	-2.9	-2.8	0.101538	0.521614	1.26112	-1.15959	-0.191533			endogenous	endogenous					398	0.657851	ATGGGGTTCGGTATGCGCAGGGCTGATGTCACTAGTCTTGACGTCTTTTTTTAATTTAAAGGATTTTTTTGTTTTGTTTTGTGTTTTTTGATAGATGAGGGTTACTACCAGGGTGGAAAATTTCAGTTTGAAACTGAAGTTCCCGATGCGTACAACATGGTGGTGAGTAGCCTGCGTTGAGCCTGTTGTTTTAAGGCTCCCCGAGACGAT
17249	cassetteconstvar	UBE2F	68	94	162	10.8583	13.9478	-0.7	-2.1	-2.2	-6.3	-3.9	-10.8	-2.8		0.9875	1.26112		0.274353			constitutive	constitutive					96	0.571429	ATGGGGTTCGGTATGCGCAAGGCATTATTAACTAGTCTTGACGTCTTTTTTTAATTTAAAGGATTTTTTTGTTTTGTTTCTCCTTTCCTTTCAGGTCAGGGTTACTACCAGGGTGGAAAATTTCAGTTTGAAACTGAAGTTCCCGATGCGTACAACATGCAGGTAAGTAGCCTGCGTTGAGCCTGTTGTTTTAAGGCTCCCCGAGACGAT
17250	cassetteconstvar	UBE2F	68	94	162	3.10416	13.9478	-0.7	-2.1	-2.2	-6.3	-3.6	-12.7	-2.8	-3.56768	0.0653595	1.26112	-4.82881	-0.647787			constitutive	GC					180	0.649819	ATGGGGTTCGGTATGCGCTGCGCCGACCTAACTAGTCTTGACGTCTTTTTTTAATTTAAAGGATTTTTTTGTTTTGTTTCTCCTTTCCTTTCAGGTCAGGGTTACTACCAGGGTGGAAAATTTCAGTTTGAAACTGAAGTTCCCGATGCGTACAACATGCAGGCAAGTAGCCTGCGTTGAGCCTGTTGTTTTAAGGCTCCCCGAGACGAT
17251	cassetteconstvar	UBE2F	68	94	162	-11.4254	-32.4152	-1	-0.8	-2.2	-6.3	-3.1	-3	-5.6	-8.62571	0	1.26112	-9.88683	-0.713147			unsplicable	unsplicable					394	0.693662	ATGGGGTTCGGTATGCGCTGTCGACTGACCACTAGTCTTGACGTCTTTTTTTAATTTAAAGGATTTTTTTGTTTTGTTTTGTGTTCAGAGAGGAATGAGGGTTACTACCAGGGTGGAAAATTTCAGTTTGAAACTGAAGTTCCCGATGCGTACAACATGGTGCTGCTCAGCCTGCGTTGAGCCTGTTGTTTTAAGGCTCCCCGAGACGAT
17252	cassetteconstvar	UBE2F	68	94	162	8.94615	9.19139	-0.6	-0.8	-2.2	-6.3	-3.1	-2.9	-2.8	1.43313	0.727184	1.26112	0.172009	0.0140369			constBP	endogenous					1136	0.658169	ATGGGGTTCGGTATGCGCGGCCCTCTGGGCACTAGTCTTGACGTCTTTTTTTAATTTAAAGGATTTTTCTCACTTGTTTTGTGTTTTTTGATAGATGAGGGTTACTACCAGGGTGGAAAATTTCAGTTTGAAACTGAAGTTCCCGATGCGTACAACATGGTGGTGAGTAGCCTGCGTTGAGCCTGTTGTTTTAAGGCTCCCCGAGACGAT
17253	cassetteconstvar	CRLS1	68	94	162	10.0647	5.00119	-1.1	0	0	0	-1.3	-5.2	0	-9.47371	0.0475382	-8.91289	-0.560816	0.00107802			endogenous	endogenous					710	0.673624	ATGGGGTTCGGTATGCGCTTCACGGAACGCACTAGTCTTGACGTCaaggcagagtcaatttatgtggcaaacttgattgttgtcttattttaagaaattgccacagccaccccagccttcagcaaccaccacactgatcagtcagcagctgtcaacattgaggtaagatcctctactagcaaaaagattatgAAGGCTCCCCGAGACGAT
17254	cassetteconstvar	CRLS1	68	94	162	10.8583	11.9417	-0.7	-1.4	0	0	-2	-1.7	0		0.926606	-8.91289		0.880145			constitutive	constitutive					12	0.0606061	ATGGGGTTCGGTATGCGCGAATACCTCTGTACTAGTCTTGACGTCaaggcagagtcaatttatgtggcaaacttgattgCTCCTTTCCTTTCAGGTCttgccacagccaccccagccttcagcaaccaccacactgatcagtcagcagctgtcaacattCAGGTAAGTtcctctactagcaaaaagattatgAAGGCTCCCCGAGACGAT
17255	cassetteconstvar	CRLS1	68	94	162	3.10416	11.9417	-0.7	-1.4	0	0	-2.4	-0.6	0		0.966102	-8.91289		0.919642			constitutive	GC					2	0.0186916	ATGGGGTTCGGTATGCGCGGGAGTCCCTTAACTAGTCTTGACGTCaaggcagagtcaatttatgtggcaaacttgattgCTCCTTTCCTTTCAGGTCttgccacagccaccccagccttcagcaaccaccacactgatcagtcagcagctgtcaacattCAGGCAAGTtcctctactagcaaaaagattatgAAGGCTCCCCGAGACGAT
17256	cassetteconstvar	CRLS1	68	94	162	-6.14059	-36.6188	-0.9	-0.1	0	0	-4.9	-0.9	0	-9.62936	0	-8.91289	-0.716467	-0.0464602			unsplicable	unsplicable					791	0.670908	ATGGGGTTCGGTATGCGCTCGGATTCGTCGACTAGTCTTGACGTCaaggcagagtcaatttatgtggcaaacttgattgttgtctCAGAGAGGAaaattgccacagccaccccagccttcagcaaccaccacactgatcagtcagcagctgtcaacattgagCTGCTCtcctctactagcaaaaagattatgAAGGCTCCCCGAGACGAT
17257	cassetteconstvar	CRLS1	68	94	162	10.0647	5.00119	-1.1	0	0	0	-1.3	-5.2	0		0.68595	-8.91289		0.63949			constBP	endogenous					93	0.20852	ATGGGGTTCGGTATGCGCTCACCCCAATCAACTAGTCTTGACGTCaaggcagagtcaatttatgtggcCTCACtgattgttgtcttattttaagaaattgccacagccaccccagccttcagcaaccaccacactgatcagtcagcagctgtcaacattgaggtaagatcctctactagcaaaaagattatgAAGGCTCCCCGAGACGAT
17258	cassetteconstvar	FRG1BP	47	115	162	4.74205	5.76254	-1.8	-3.4	-8.1	-0.3	0	-2.5	-1.7		0	-6.7967		-0.274112			endogenous	endogenous					18	0.72	ATGGGGTTCGGTATGCGCCTTCGCTACAACACTAGTCTTGACGTCgttgtttccagtcttttgctcttctaaatagtgctgcagtacataacattgaatatgcatcaatttgtagatgtgcgggtggacctgcagataaatttccagaagcagaattaccaggtcggggtatacgtgtttgtaTTTACATAAAAGGCTCCCCGAGACGAT
17259	cassetteconstvar	FRG1BP	47	115	162	10.8583	10.3047	-0.7	-5.1	-8.1	-0.3	0	-2.2	-4.5	-6.70044	0.939719	-6.7967	0.0962558	0.665607			constitutive	constitutive					103	0.0415323	ATGGGGTTCGGTATGCGCCTGATACCTGCAACTAGTCTTGACGTCgttgtttccagtcttttgctcttctaaatagtgctgcagtacataacattgaataCTCCTTTCCTTTCAGGTCtgcgggtggacctgcagataaatttccagaagcagaattacCAGGTAAGTgtatacgtgtttgtaTTTACATAAAAGGCTCCCCGAGACGAT
17260	cassetteconstvar	FRG1BP	47	115	162	3.10416	10.3047	-0.7	-5.1	-8.1	-0.3	0	0	-4.5		0.952381	-6.7967		0.678269			constitutive	GC					1	0.0277778	ATGGGGTTCGGTATGCGCCGATCGCATCTGACTAGTCTTGACGTCgttgtttccagtcttttgctcttctaaatagtgctgcagtacataacattgaataCTCCTTTCCTTTCAGGTCtgcgggtggacctgcagataaatttccagaagcagaattacCAGGCAAGTgtatacgtgtttgtaTTTACATAAAAGGCTCCCCGAGACGAT
17261	cassetteconstvar	FRG1BP	47	115	162	-4.67024	-36.7	-1.8	-0.4	-8.1	-0.3	-1.3	0	-1.5			-6.7967					unsplicable	unsplicable					0	0	ATGGGGTTCGGTATGCGCTTCACTGTCGAGACTAGTCTTGACGTCgttgtttccagtcttttgctcttctaaatagtgctgcagtacataacattgaatatgcatcCAGAGAGGAatgtgcgggtggacctgcagataaatttccagaagcagaattaccagCTGCTCgtatacgtgtttgtaTTTACATAAAAGGCTCCCCGAGACGAT
17262	cassetteconstvar	FRG1BP	47	115	162	4.74205	5.76254	-1.8	-3.4	-8.1	-0.3	0	-2.5	-1.7		0	-6.7967		-0.274112			constBP	endogenous					3	0.6	ATGGGGTTCGGTATGCGCTCTTGCTCACCAACTAGTCTTGACGTCgttgtttccagtcttttgctcttctaaatagtgctgcagtacatCTCACtgaatatgcatcaatttgtagatgtgcgggtggacctgcagataaatttccagaagcagaattaccaggtcggggtatacgtgtttgtaTTTACATAAAAGGCTCCCCGAGACGAT
17263	cassetteconstvar	CPNE1	53	109	162	10.7663	9.40618	-1	-3.7	-0.6	-2.2	-1.7	-1.4	-1.5	2.49283	0.842767	2.54927	-0.0564405	-0.0183248			endogenous	endogenous					1518	0.658854	ATGGGGTTCGGTATGCGCGATAGCTGGCGCACTAGTCTTGACGTCTGATTTTTGCCTCCGTTTATTCTCTATTGCAGTCTAAAAGTTGGTTTTAATTGGTTGCCCACAGGATTGACTTGGCCTCTACTTCTTGTTAAGGAAATTCATCTCTTGTTTTATCAGGTAAGAGATTTTGAATAGAGAGTTCGTTTTAAGGCTCCCCGAGACGAT
17264	cassetteconstvar	CPNE1	53	109	162	10.8583	13.2546	-0.7	-6.2	-0.6	-2.2	-1.7	-1.4	-1.3	4.64499	0.958855	2.54927	2.09571	0.097763			constitutive	constitutive					1327	0.631905	ATGGGGTTCGGTATGCGCGAACCTGATCCCACTAGTCTTGACGTCTGATTTTTGCCTCCGTTTATTCTCTATTGCAGTCTAAAAGTTGGTTTTACTCCTTTCCTTTCAGGTCTGACTTGGCCTCTACTTCTTGTTAAGGAAATTCATCTCTTGTTTTATCAGGTAAGTGATTTTGAATAGAGAGTTCGTTTTAAGGCTCCCCGAGACGAT
17265	cassetteconstvar	CPNE1	53	109	162	3.10416	13.2546	-0.7	-6.2	-0.6	-2.2	-1.5	-1.3	-1.3	2.24225	0.825075	2.54927	-0.307023	-0.036017			constitutive	GC					1536	0.611708	ATGGGGTTCGGTATGCGCGAAAATCGAAGGACTAGTCTTGACGTCTGATTTTTGCCTCCGTTTATTCTCTATTGCAGTCTAAAAGTTGGTTTTACTCCTTTCCTTTCAGGTCTGACTTGGCCTCTACTTCTTGTTAAGGAAATTCATCTCTTGTTTTATCAGGCAAGTGATTTTGAATAGAGAGTTCGTTTTAAGGCTCCCCGAGACGAT
17266	cassetteconstvar	CPNE1	53	109	162	-4.67024	-33.1988	0	-3.3	-0.6	-2.2	0	0	-1.7	-10.1396	0	2.54927	-12.6888	-0.861092			unsplicable	unsplicable					1127	0.642165	ATGGGGTTCGGTATGCGCGTTGCATCAAAGACTAGTCTTGACGTCTGATTTTTGCCTCCGTTTATTCTCTATTGCAGTCTAAAAGTTGGTTTTAATTGGTCAGAGAGGAGATTGACTTGGCCTCTACTTCTTGTTAAGGAAATTCATCTCTTGTTTTATCAGCTGCTCGATTTTGAATAGAGAGTTCGTTTTAAGGCTCCCCGAGACGAT
17267	cassetteconstvar	CPNE1	53	109	162	10.7663	9.40618	-1	-3.7	-0.6	-2.2	-1.7	-1.4	-1.5	4.1964	0.942285	2.54927	1.64712	0.081193			constBP	endogenous					986	0.667569	ATGGGGTTCGGTATGCGCGGCCCATTGATGACTAGTCTTGACGTCTGATTTTTGCCTCCGTTTATTCTCTATTGCAGTCTAAACTCACGTTTTAATTGGTTGCCCACAGGATTGACTTGGCCTCTACTTCTTGTTAAGGAAATTCATCTCTTGTTTTATCAGGTAAGAGATTTTGAATAGAGAGTTCGTTTTAAGGCTCCCCGAGACGAT
17268	cassetteconstvar	RBL1	65	97	162	9.20665	11.0921	-2.2	-2.7	-5.4	-4.9	-2.9	-0.1	-3.9		0	-7.17493		-0.003861			endogenous	endogenous					16	0.5	ATGGGGTTCGGTATGCGCCCGCACTCAACAACTAGTCTTGACGTCCATGATATTTAGCGAGCTAGTCAGACAAAAAGTAATTTTTTTCCCTTTTTAGGAGGATTCCTTGCAGTGTTAAGGATCTGTTTAATTTCTGTTGGACACTTTTTGTTTATACTAAGGGTAAGATGACACTTTCAGTGGTCTTACATTAAGGCTCCCCGAGACGAT
17269	cassetteconstvar	RBL1	65	97	162	10.8583	11.9826	-0.7	-1.7	-5.4	-4.9	-0.6	0	-2.5	3.09993	0.893145	-7.17493	10.2749	0.889284			constitutive	constitutive					584	0.665148	ATGGGGTTCGGTATGCGCCCTGCGTCGGAGACTAGTCTTGACGTCCATGATATTTAGCGAGCTAGTCAGACAAAAAGTAATTCTCCTTTCCTTTCAGGTCGATTCCTTGCAGTGTTAAGGATCTGTTTAATTTCTGTTGGACACTTTTTGTTTATACTACAGGTAAGTTGACACTTTCAGTGGTCTTACATTAAGGCTCCCCGAGACGAT
17270	cassetteconstvar	RBL1	65	97	162	3.10416	11.9826	-0.7	-1.7	-5.4	-4.9	-0.5	0	-2.5	-4.7044	0.0276923	-7.17493	2.47053	0.0238313			constitutive	GC					379	0.713748	ATGGGGTTCGGTATGCGCCGACATAAACACACTAGTCTTGACGTCCATGATATTTAGCGAGCTAGTCAGACAAAAAGTAATTCTCCTTTCCTTTCAGGTCGATTCCTTGCAGTGTTAAGGATCTGTTTAATTTCTGTTGGACACTTTTTGTTTATACTACAGGCAAGTTGACACTTTCAGTGGTCTTACATTAAGGCTCCCCGAGACGAT
17271	cassetteconstvar	RBL1	65	97	162	-9.1415	-33.0139	-3.9	-4.7	-5.4	-4.9	0	0	-2.5	-9.97871	0	-7.17493	-2.80378	-0.003861			unsplicable	unsplicable					1008	0.691358	ATGGGGTTCGGTATGCGCAACTCCTCCCGTACTAGTCTTGACGTCCATGATATTTAGCGAGCTAGTCAGACAAAAAGTAATTTTTTTCCAGAGAGGAGAGGATTCCTTGCAGTGTTAAGGATCTGTTTAATTTCTGTTGGACACTTTTTGTTTATACTAAGGCTGCTCTGACACTTTCAGTGGTCTTACATTAAGGCTCCCCGAGACGAT
17272	cassetteconstvar	RBL1	65	97	162	9.20665	11.0921	-2.2	-2.7	-5.4	-4.9	-2.9	-0.1	-3.9		0.107143	-7.17493		0.103282			constBP	endogenous					30	0.535714	ATGGGGTTCGGTATGCGCATTAGACGTTCTACTAGTCTTGACGTCCATGATATTTAGCGAGCTAGTCAGACCTCACGTAATTTTTTTCCCTTTTTAGGAGGATTCCTTGCAGTGTTAAGGATCTGTTTAATTTCTGTTGGACACTTTTTGTTTATACTAAGGGTAAGATGACACTTTCAGTGGTCTTACATTAAGGCTCCCCGAGACGAT
17273	cassetteconstvar	ADA	65	97	162	9.10332	7.60922	-1	-4.2	-1.3	-6.8	-2.4	-3.2	-3.7		0.0526316	-1.10604		-0.229043			endogenous	endogenous					22	0.488889	ATGGGGTTCGGTATGCGCAGAATGTTAAGAACTAGTCTTGACGTCGAATCAGCATGGCCTGGGGCCATCCCTGCCAGCCACACACCTGCTCTTCCAGATCTGCCCCTGGTCCAGCTACCTCACTGGTGCCTGGAAGCCGGACACGGAGCATGCAGTCATTCGGTGAGCTCTGTTCCCCTGGGCCTGTTCAATAAGGCTCCCCGAGACGAT
17274	cassetteconstvar	ADA	65	97	162	10.8583	11.0903	-0.7	-4.7	-1.3	-6.8	0	-1.7	-1.2	4.06609	0.964912	-1.10604	5.17213	0.683238			constitutive	constitutive					213	0.590028	ATGGGGTTCGGTATGCGCCTTTTATGCTGCACTAGTCTTGACGTCGAATCAGCATGGCCTGGGGCCATCCCTGCCAGCCACACTCCTTTCCTTTCAGGTCTGCCCCTGGTCCAGCTACCTCACTGGTGCCTGGAAGCCGGACACGGAGCATGCAGTCATCAGGTAAGTTCTGTTCCCCTGGGCCTGTTCAATAAGGCTCCCCGAGACGAT
17275	cassetteconstvar	ADA	65	97	162	3.10416	11.0903	-0.7	-4.7	-1.3	-6.8	-1.4	-1.4	-1.2	4.16993	0.935622	-1.10604	5.27597	0.653948			constitutive	GC					323	0.663244	ATGGGGTTCGGTATGCGCGTTAAAACGCGCACTAGTCTTGACGTCGAATCAGCATGGCCTGGGGCCATCCCTGCCAGCCACACTCCTTTCCTTTCAGGTCTGCCCCTGGTCCAGCTACCTCACTGGTGCCTGGAAGCCGGACACGGAGCATGCAGTCATCAGGCAAGTTCTGTTCCCCTGGGCCTGTTCAATAAGGCTCCCCGAGACGAT
17276	cassetteconstvar	ADA	65	97	162	-9.08784	-40.1019	-2.6	-3.7	-1.3	-6.8	-1.3	0	-0.5	-7.17991	0	-1.10604	-6.07387	-0.281674			unsplicable	unsplicable					144	0.682464	ATGGGGTTCGGTATGCGCGACGGACGGGGAACTAGTCTTGACGTCGAATCAGCATGGCCTGGGGCCATCCCTGCCAGCCACACACCTGCAGAGAGGAATCTGCCCCTGGTCCAGCTACCTCACTGGTGCCTGGAAGCCGGACACGGAGCATGCAGTCATTCGCTGCTCTCTGTTCCCCTGGGCCTGTTCAATAAGGCTCCCCGAGACGAT
17277	cassetteconstvar	ADA	65	97	162	9.10332	7.60922	-1	-4.2	-1.3	-6.8	-2.4	-3.2	-3.7	1.45317	0.597561	-1.10604	2.55921	0.315887			constBP	endogenous					157	0.665254	ATGGGGTTCGGTATGCGCTCCACCGAATTAACTAGTCTTGACGTCGAATCAGCATGGCCTGGGGCCATCCCCTCACGCCACACACCTGCTCTTCCAGATCTGCCCCTGGTCCAGCTACCTCACTGGTGCCTGGAAGCCGGACACGGAGCATGCAGTCATTCGGTGAGCTCTGTTCCCCTGGGCCTGTTCAATAAGGCTCCCCGAGACGAT
17278	cassetteconstvar	ACY1	65	97	162	8.70331	6.76818	-1.8	-7.4	-1.4	-7.9	-2.3	-2.3	-4.7	-5.07682	0	-6.83763	1.76081	0			endogenous	endogenous					139	0.489437	ATGGGGTTCGGTATGCGCTGCGCACTGACGACTAGTCTTGACGTCGTGGGAAGCTGTGGGTAGGCAGAAGCAGCCCCAAGACACTCTGTGCCTCCAGGAGCTGCTGTGGCTTTCTTTGAGGAGACAGCCCGCCAGCTGGGCCTGGGCTGTCAGAAAGTAGAGGTGAGCCTGGGGCCCTAAGCGGGGAAGGGAAAGGCTCCCCGAGACGAT
17279	cassetteconstvar	ACY1	65	97	162	10.8583	10.8846	-3.7	-2.5	-1.4	-7.9	-4.4	-1.9	-4.7	2.3505	0.715789	-6.83763	9.18812	0.715789			constitutive	constitutive					183	0.55287	ATGGGGTTCGGTATGCGCGAGGCCGGGCTCACTAGTCTTGACGTCGTGGGAAGCTGTGGGTAGGCAGAAGCAGCCCCAAGACCTCCTTTCCTTTCAGGTCCTGCTGTGGCTTTCTTTGAGGAGACAGCCCGCCAGCTGGGCCTGGGCTGTCAGAAAGTACAGGTAAGTCTGGGGCCCTAAGCGGGGAAGGGAAAGGCTCCCCGAGACGAT
17280	cassetteconstvar	ACY1	65	97	162	3.10416	10.8846	-3.7	-2.5	-1.4	-7.9	-4.6	-2.7	-4.7	-2.07039	0.208791	-6.83763	4.76724	0.208791			constitutive	GC					104	0.727273	ATGGGGTTCGGTATGCGCATTATGATACTCACTAGTCTTGACGTCGTGGGAAGCTGTGGGTAGGCAGAAGCAGCCCCAAGACCTCCTTTCCTTTCAGGTCCTGCTGTGGCTTTCTTTGAGGAGACAGCCCGCCAGCTGGGCCTGGGCTGTCAGAAAGTACAGGCAAGTCTGGGGCCCTAAGCGGGGAAGGGAAAGGCTCCCCGAGACGAT
17281	cassetteconstvar	ACY1	65	97	162	-6.14059	-37.2775	-4.3	-3.4	-1.4	-7.9	-3.1	-4.4	-5.5	-8.55842	0	-6.83763	-1.72079	0			unsplicable	unsplicable					376	0.536377	ATGGGGTTCGGTATGCGCCGGTCATCAACCACTAGTCTTGACGTCGTGGGAAGCTGTGGGTAGGCAGAAGCAGCCCCAAGACACTCTGCAGAGAGGAGAGCTGCTGTGGCTTTCTTTGAGGAGACAGCCCGCCAGCTGGGCCTGGGCTGTCAGAAAGTAGAGCTGCTCCTGGGGCCCTAAGCGGGGAAGGGAAAGGCTCCCCGAGACGAT
17282	cassetteconstvar	ACY1	65	97	162	8.70331	6.76818	-1.8	-7.4	-1.4	-7.9	-2.3	-2.3	-4.7	-2.16701	0.195652	-6.83763	4.67062	0.195652			constBP	endogenous					302	0.560297	ATGGGGTTCGGTATGCGCGGCTTTACGTCCACTAGTCTTGACGTCGTGGGAAGCTGTGGGTAGGCAGAAGCCTCACCAAGACACTCTGTGCCTCCAGGAGCTGCTGTGGCTTTCTTTGAGGAGACAGCCCGCCAGCTGGGCCTGGGCTGTCAGAAAGTAGAGGTGAGCCTGGGGCCCTAAGCGGGGAAGGGAAAGGCTCCCCGAGACGAT
17283	cassetteconstvar	SENP7	50	112	162	9.1223	7.6397	-0.8	-2.9	0	-0.1	-6.2	0	-1.9	0.465996	0.57486	4.06012	-3.59413	-0.36066			endogenous	endogenous					1424	0.698039	ATGGGGTTCGGTATGCGCCATCGCTTGTTCACTAGTCTTGACGTCTTTGTCAAACTGTTTATCTCATTTAGATGTTAAACGATAATTTTTACCACGTCTTTGGTTTTTGTAGAAATCATCACAGAAGGAAAAAGGAAAAAGTCATCTTCTGATTTATCGGAGGTATGCATTTGTTTTGCTTTTAACCTATTAAAGGCTCCCCGAGACGAT
17284	cassetteconstvar	SENP7	50	112	162	10.8583	13.2155	-0.7	-0.2	0	-0.1	-1.6	-1.9	-0.4	4.72698	0.962804	4.06012	0.666859	0.0272846			constitutive	constitutive					797	0.731864	ATGGGGTTCGGTATGCGCTTACAAGCGCCGACTAGTCTTGACGTCTTTGTCAAACTGTTTATCTCATTTAGATGTTAAACGATAATTTTTACCACGTCTCCTTTCCTTTCAGGTCTCATCACAGAAGGAAAAAGGAAAAAGTCATCTTCTGATTTATCGCAGGTAAGTATTTGTTTTGCTTTTAACCTATTAAAGGCTCCCCGAGACGAT
17285	cassetteconstvar	SENP7	50	112	162	3.10416	13.2155	-0.7	-0.2	0	-0.1	-1.7	-1.6	-0.4	3.77864	0.931686	4.06012	-0.281478	-0.0038334			constitutive	GC					854	0.654908	ATGGGGTTCGGTATGCGCAATTACGGGCGTACTAGTCTTGACGTCTTTGTCAAACTGTTTATCTCATTTAGATGTTAAACGATAATTTTTACCACGTCTCCTTTCCTTTCAGGTCTCATCACAGAAGGAAAAAGGAAAAAGTCATCTTCTGATTTATCGCAGGCAAGTATTTGTTTTGCTTTTAACCTATTAAAGGCTCCCCGAGACGAT
17286	cassetteconstvar	SENP7	50	112	162	-6.14059	-38.6069	-3	-0.4	0	-0.1	-3.6	-0.5	0	-8.52748	0	4.06012	-12.5876	-0.935519			unsplicable	unsplicable					368	0.686567	ATGGGGTTCGGTATGCGCGCTGACCGGTCGACTAGTCTTGACGTCTTTGTCAAACTGTTTATCTCATTTAGATGTTAAACGATAATTTTTACCACGTCTTTGGCAGAGAGGAAAATCATCACAGAAGGAAAAAGGAAAAAGTCATCTTCTGATTTATCGGAGCTGCTCATTTGTTTTGCTTTTAACCTATTAAAGGCTCCCCGAGACGAT
17287	cassetteconstvar	SENP7	50	112	162	9.1223	7.6397	-0.8	-2.9	0	-0.1	-6.2	0	-1.9	2.89907	0.884774	4.06012	-1.16105	-0.0507458			constBP	endogenous					313	0.712984	ATGGGGTTCGGTATGCGCTCCAAATCTTCCACTAGTCTTGACGTCTTTGTCAAACTGTTTATCTCATTTAGATGTTAAACGATAATCTCACCCACGTCTTTGGTTTTTGTAGAAATCATCACAGAAGGAAAAAGGAAAAAGTCATCTTCTGATTTATCGGAGGTATGCATTTGTTTTGCTTTTAACCTATTAAAGGCTCCCCGAGACGAT
17288	cassetteconstvar	TFDP2	35	127	162	11.0134	6.35234	0	-4.8	-0.8	-0.1	0	0	-1.5	-8.59619	0.207459	-7.33985	-1.25634	0.0931926			endogenous	endogenous					386	0.476543	ATGGGGTTCGGTATGCGCACACGAGCGCAAACTAGTCTTGACGTCacttgtggagcattattaataaaactgctgtgaacattcaaatacaagcttatgtgttgacataagttttcatctctctaaggtaaatacctagaagtggaattgctgggtcatatggtaagtgtatatttaactttataagcaattAAGGCTCCCCGAGACGAT
17289	cassetteconstvar	TFDP2	35	127	162	10.8583	11.4942	-0.7	-4.7	-0.8	-0.1	-2.5	0	-1.5		0.971429	-7.33985		0.857162			constitutive	constitutive					7	0.0217391	ATGGGGTTCGGTATGCGCTCGCACCGCCATACTAGTCTTGACGTCacttgtggagcattattaataaaactgctgtgaacattcaaatacaagcttatgtgttgacataagtCTCCTTTCCTTTCAGGTCaatacctagaagtggaattgctgggtcatCAGGTAAGTgtatatttaactttataagcaattAAGGCTCCCCGAGACGAT
17290	cassetteconstvar	TFDP2	35	127	162	3.10416	11.4942	-0.7	-4.7	-0.8	-0.1	-2.5	-1.3	-1.5		0.952261	-7.33985		0.837995			constitutive	GC					23	0.0331412	ATGGGGTTCGGTATGCGCTCGCTCCGAGGTACTAGTCTTGACGTCacttgtggagcattattaataaaactgctgtgaacattcaaatacaagcttatgtgttgacataagtCTCCTTTCCTTTCAGGTCaatacctagaagtggaattgctgggtcatCAGGCAAGTgtatatttaactttataagcaattAAGGCTCCCCGAGACGAT
17291	cassetteconstvar	TFDP2	35	127	162	-9.13556	-36.0479	-2.1	-1.6	-0.8	-0.1	-0.2	-2.8	0		0	-7.33985		-0.114267			unsplicable	unsplicable					33	0.622642	ATGGGGTTCGGTATGCGCGTCGGGAGGACAACTAGTCTTGACGTCacttgtggagcattattaataaaactgctgtgaacattcaaatacaagcttatgtgttgacataagttttcatCAGAGAGGAgtaaatacctagaagtggaattgctgggtcatatgCTGCTCgtatatttaactttataagcaattAAGGCTCCCCGAGACGAT
17292	cassetteconstvar	TFDP2	35	127	162	11.0134	6.35234	0	-4.8	-0.8	-0.1	0	0	-1.5	-8.05528	0.344023	-7.33985	-0.715432	0.229757			constBP	endogenous					265	0.295759	ATGGGGTTCGGTATGCGCTCATGCCCTTCCACTAGTCTTGACGTCacttgtggagcattattaataaaactgctgtgaacattcaaatacaagcttatgtgCTCACataagttttcatctctctaaggtaaatacctagaagtggaattgctgggtcatatggtaagtgtatatttaactttataagcaattAAGGCTCCCCGAGACGAT
17293	cassetteconstvar	U2SURP	44	118	162	7.8657	5.15004	-5.4	-1	0	-1.9	-1	-2.2	0	-7.70044	0.00510204	-7.90689	0.206451	0.00510204			endogenous	endogenous					209	0.728223	ATGGGGTTCGGTATGCGCACCTTCCCGGCGACTAGTCTTGACGTCATATTTTTGCTTGTTACTTGTTAACAATACTCACATATTCTATGTTTATTATCTGATGTGACTTCATATACAGACTCTGTCGCAAGCCATAGTCAAAGTGGTTATCCCAACAGAAAGGTACATGTTTTTCTTTATTATTACTGATCTAAGGCTCCCCGAGACGAT
17294	cassetteconstvar	U2SURP	44	118	162	10.8583	12.4043	-2.3	-0.2	0	-1.9	-1	-2	0	5.21959	0.970752	-7.90689	13.1265	0.970752			constitutive	constitutive					880	0.680588	ATGGGGTTCGGTATGCGCCGCCCTCGGGCAACTAGTCTTGACGTCATATTTTTGCTTGTTACTTGTTAACAATACTCACATATTCTATGTTTATTATCTGATGCTCCTTTCCTTTCAGGTCCTGTCGCAAGCCATAGTCAAAGTGGTTATCCCAACAGACAGGTAAGTGTTTTTCTTTATTATTACTGATCTAAGGCTCCCCGAGACGAT
17295	cassetteconstvar	U2SURP	44	118	162	3.10416	12.4043	-2.3	-0.2	0	-1.9	-1	-2.2	0	4.04439	0.938202	-7.90689	11.9513	0.938202			constitutive	GC					840	0.667727	ATGGGGTTCGGTATGCGCTTGAGCTCTGCCACTAGTCTTGACGTCATATTTTTGCTTGTTACTTGTTAACAATACTCACATATTCTATGTTTATTATCTGATGCTCCTTTCCTTTCAGGTCCTGTCGCAAGCCATAGTCAAAGTGGTTATCCCAACAGACAGGCAAGTGTTTTTCTTTATTATTACTGATCTAAGGCTCCCCGAGACGAT
17296	cassetteconstvar	U2SURP	44	118	162	-4.58904	-35.4282	-2.9	-4.7	0	-1.9	-1.6	-2.1	0		0	-7.90689		0			unsplicable	unsplicable					92	0.647887	ATGGGGTTCGGTATGCGCACACATTACCACACTAGTCTTGACGTCATATTTTTGCTTGTTACTTGTTAACAATACTCACATATTCTATGTTTATTATCTGATGTGACTTCAGAGAGGAACTCTGTCGCAAGCCATAGTCAAAGTGGTTATCCCAACAGAAAGCTGCTCGTTTTTCTTTATTATTACTGATCTAAGGCTCCCCGAGACGAT
17297	cassetteconstvar	U2SURP	44	118	162	7.8657	5.15004	-5.4	-1	0	-1.9	-1	-2.2	0	-10.0728	0	-7.90689	-2.16591	0			constBP	endogenous					1076	0.727519	ATGGGGTTCGGTATGCGCTTCCTCCCACCCACTAGTCTTGACGTCATATTTTTGCTTGTTACTTGTTAACAATACTCACATATTCTATGTTTCTCACCTGATGTGACTTCATATACAGACTCTGTCGCAAGCCATAGTCAAAGTGGTTATCCCAACAGAAAGGTACATGTTTTTCTTTATTATTACTGATCTAAGGCTCCCCGAGACGAT
17298	cassetteconstvar	CEP44	38	124	162	8.62318	6.80852	-1.3	-2	-3.6	-3.6	0	0	0								endogenous	endogenous					0	0	ATGGGGTTCGGTATGCGCCGGTCTAATTGTACTAGTCTTGACGTCGTTTTGTACATTCTCGGTCCATCTTTGATGATGGTTTACTTTGAGAAATCATCTAAATTTGTTGCTTTTTAAATTAAAGGAAACAACAATCCAGAAAATGGAAAGGATGAAAAAAATGTAAGTAACAGAAAGGGGCAACAGAAATTCAAGGCTCCCCGAGACGAT
17299	cassetteconstvar	CEP44	38	124	162	10.8583	13.3061	-0.7	-0.2	-3.6	-3.6	0	0	0	5.12412	0.966527			0.950398			constitutive	constitutive					287	0.675294	ATGGGGTTCGGTATGCGCCCGGGACTCCATACTAGTCTTGACGTCGTTTTGTACATTCTCGGTCCATCTTTGATGATGGTTTACTTTGAGAAATCATCTAAATTTGTTGCTCCTTTCCTTTCAGGTCACAACAATCCAGAAAATGGAAAGGATGAAAAACAGGTAAGTAACAGAAAGGGGCAACAGAAATTCAAGGCTCCCCGAGACGAT
17300	cassetteconstvar	CEP44	38	124	162	3.10416	13.3061	-0.7	-0.2	-3.6	-3.6	0	0	0	5.14975	0.979167			0.963038			constitutive	GC					219	0.651786	ATGGGGTTCGGTATGCGCAATGGCTTGACCACTAGTCTTGACGTCGTTTTGTACATTCTCGGTCCATCTTTGATGATGGTTTACTTTGAGAAATCATCTAAATTTGTTGCTCCTTTCCTTTCAGGTCACAACAATCCAGAAAATGGAAAGGATGAAAAACAGGCAAGTAACAGAAAGGGGCAACAGAAATTCAAGGCTCCCCGAGACGAT
17301	cassetteconstvar	CEP44	38	124	162	-15.734	-31.4877	-1.7	-1.9	-3.6	-3.6	-1.1	-2.3	-0.9		0			-0.016129			unsplicable	unsplicable					10	0.833333	ATGGGGTTCGGTATGCGCTACGGCCTGATTACTAGTCTTGACGTCGTTTTGTACATTCTCGGTCCATCTTTGATGATGGTTTACTTTGAGAAATCATCTAAATTTGTTGCTTTTTCAGAGAGGAGAAACAACAATCCAGAAAATGGAAAGGATGAAAAAAATCTGCTCAACAGAAAGGGGCAACAGAAATTCAAGGCTCCCCGAGACGAT
17302	cassetteconstvar	CEP44	38	124	162	8.62318	6.80852	-1.3	-2	-3.6	-3.6	0	0	0								constBP	endogenous					3	0.75	ATGGGGTTCGGTATGCGCTTGTTTCATAGTACTAGTCTTGACGTCGTTTTGTACATTCTCGGTCCATCTTTGATGATGGTTTACTTTGAGAAATCATCCTCACTTGTTGCTTTTTAAATTAAAGGAAACAACAATCCAGAAAATGGAAAGGATGAAAAAAATGTAAGTAACAGAAAGGGGCAACAGAAATTCAAGGCTCCCCGAGACGAT
17303	cassetteconstvar	HMGCS1	59	103	162	9.4589	4.75012	-0.3	-3.2	-1.3	-3.8	-0.8	-5.9	-3	2.85442	0.856764	2.23193	0.622494	0.0353591			endogenous	endogenous					461	0.682963	ATGGGGTTCGGTATGCGCTTTAGCCATCGAACTAGTCTTGACGTCATTTGAATTTGGGTAGTGATTTATAACTTTAAAAGCAGTTCTTGTTTGAAATTCCTAGTGCCCGAAGGAGGAAACAGTGACAGACCTGGAGACTGCAGTTCTCTATCCTTCACACAGGTATGACATCCTGTCATGCTGCTTAAGGAAAAGGCTCCCCGAGACGAT
17304	cassetteconstvar	HMGCS1	59	103	162	10.8583	13.9463	-0.7	-4.9	-1.3	-3.8	-0.8	-5.9	0	4.28848	0.942584	2.23193	2.05655	0.121179			constitutive	constitutive					493	0.659973	ATGGGGTTCGGTATGCGCGACGCGCATTGCACTAGTCTTGACGTCATTTGAATTTGGGTAGTGATTTATAACTTTAAAAGCAGTTCTTCTCCTTTCCTTTCAGGTCCCGAAGGAGGAAACAGTGACAGACCTGGAGACTGCAGTTCTCTATCCTTCACACAGGTAAGTCATCCTGTCATGCTGCTTAAGGAAAAGGCTCCCCGAGACGAT
17305	cassetteconstvar	HMGCS1	59	103	162	3.10416	13.9463	-0.7	-4.9	-1.3	-3.8	-0.6	-4.8	0	4.42146	0.937008	2.23193	2.18953	0.115603			constitutive	GC					157	0.64876	ATGGGGTTCGGTATGCGCACCAATCACATTACTAGTCTTGACGTCATTTGAATTTGGGTAGTGATTTATAACTTTAAAAGCAGTTCTTCTCCTTTCCTTTCAGGTCCCGAAGGAGGAAACAGTGACAGACCTGGAGACTGCAGTTCTCTATCCTTCACACAGGCAAGTCATCCTGTCATGCTGCTTAAGGAAAAGGCTCCCCGAGACGAT
17306	cassetteconstvar	HMGCS1	59	103	162	-4.67024	-46.8558	-2.2	-1.7	-1.3	-3.8	0	-0.7	0		0	2.23193		-0.821405			unsplicable	unsplicable					17	0.73913	ATGGGGTTCGGTATGCGCTCGATCGCAAACACTAGTCTTGACGTCATTTGAATTTGGGTAGTGATTTATAACTTTAAAAGCAGTTCTTGTTTGACAGAGAGGATGCCCGAAGGAGGAAACAGTGACAGACCTGGAGACTGCAGTTCTCTATCCTTCACACAGCTGCTCCATCCTGTCATGCTGCTTAAGGAAAAGGCTCCCCGAGACGAT
17307	cassetteconstvar	HMGCS1	59	103	162	9.4589	4.75012	-0.3	-3.2	-1.3	-3.8	-0.8	-5.9	-3	4.5502	0.962025	2.23193	2.31827	0.14062			constBP	endogenous					171	0.652672	ATGGGGTTCGGTATGCGCGGTTCACTTTACACTAGTCTTGACGTCATTTGAATTTGGGTAGTGATTTATAACTTTAACTCACGTTCTTGTTTGAAATTCCTAGTGCCCGAAGGAGGAAACAGTGACAGACCTGGAGACTGCAGTTCTCTATCCTTCACACAGGTATGACATCCTGTCATGCTGCTTAAGGAAAAGGCTCCCCGAGACGAT
17308	cassetteconstvar	RFESD	35	127	162	9.81343	7.6117	0	-3	-1.9	-1.9	0	-0.9	0	0.424885	0.571238	0.696579	-0.271694	-0.0380951			endogenous	endogenous					855	0.656682	ATGGGGTTCGGTATGCGCGCGATTGAGTTAACTAGTCTTGACGTCTTCATTTGTAAAACTTTAAACCATGAAACTATCAAAATTTCAGTTTTTTAGTGACTGCAGGTAATATTCAATTCCTTTTCAGACTCAGGAGGACCTTTACATTTGGGAGATATAGAGGTATGTAAAATTAAATTTATTTTCAGCAAAAAGGCTCCCCGAGACGAT
17309	cassetteconstvar	RFESD	35	127	162	10.8583	12.4552	-0.7	-9.3	-1.9	-1.9	-1	0	0		0.2	0.696579		-0.409333			constitutive	constitutive					7	0.155556	ATGGGGTTCGGTATGCGCAACTTCGGGGCTACTAGTCTTGACGTCTTCATTTGTAAAACTTTAAACCATGAAACTATCAAAATTTCAGTTTTTTAGTGACTGCAGGTAATATCTCCTTTCCTTTCAGGTCCAGGAGGACCTTTACATTTGGGAGATATACAGGTAAGTAAAATTAAATTTATTTTCAGCAAAAAGGCTCCCCGAGACGAT
17310	cassetteconstvar	RFESD	35	127	162	3.10416	12.4552	-0.7	-9.3	-1.9	-1.9	0	0	0	0.922735	0.669903	0.696579	0.226156	0.0605695			constitutive	GC					472	0.66014	ATGGGGTTCGGTATGCGCCTAACTACCGCTACTAGTCTTGACGTCTTCATTTGTAAAACTTTAAACCATGAAACTATCAAAATTTCAGTTTTTTAGTGACTGCAGGTAATATCTCCTTTCCTTTCAGGTCCAGGAGGACCTTTACATTTGGGAGATATACAGGCAAGTAAAATTAAATTTATTTTCAGCAAAAAGGCTCCCCGAGACGAT
17311	cassetteconstvar	RFESD	35	127	162	-6.14059	-36.1669	0	-3.7	-1.9	-1.9	0	-0.6	0	-8.71425	0	0.696579	-9.41082	-0.609333			unsplicable	unsplicable					419	0.694859	ATGGGGTTCGGTATGCGCGCGACGTTCTCCACTAGTCTTGACGTCTTCATTTGTAAAACTTTAAACCATGAAACTATCAAAATTTCAGTTTTTTAGTGACTGCAGGTAATATTCAATTCAGAGAGGAACTCAGGAGGACCTTTACATTTGGGAGATATAGAGCTGCTCAAAATTAAATTTATTTTCAGCAAAAAGGCTCCCCGAGACGAT
17312	cassetteconstvar	RFESD	35	127	162	9.81343	7.6117	0	-3	-1.9	-1.9	0	-0.9	0	4.25739	0.965278	0.696579	3.56081	0.355944			constBP	endogenous					161	0.728507	ATGGGGTTCGGTATGCGCGCTTCTCCGCAAACTAGTCTTGACGTCTTCATTTGTAAAACTTTAAACCATGAAACTATCAAAATTTCAGTTTTTTAGTGACTCTCACTAATATTCAATTCCTTTTCAGACTCAGGAGGACCTTTACATTTGGGAGATATAGAGGTATGTAAAATTAAATTTATTTTCAGCAAAAAGGCTCCCCGAGACGAT
17313	cassetteconstvar	BRD8	47	115	162	7.63523	9.94186	-2.1	0	0	-0.6	-2.2	-0.9	0	-2.82517	0.128049	-3.47721	0.65204	0.0918786			endogenous	endogenous					186	0.65035	ATGGGGTTCGGTATGCGCGGCATGACCGCAACTAGTCTTGACGTCGGATTATGGTCCATAGGAAGGGGAAGGCTAAGGTGGAAAAATCTTCAGGTAGTCTTTCTCTCCTCTGCAGACTCATTGAAAGAAGAATCAGGGACTATTTTTGGAAGCCAGATAAAGGTATTTCAGACTTTTCTTTATTCCTCTTGCAAGGCTCCCCGAGACGAT
17314	cassetteconstvar	BRD8	47	115	162	10.8583	11.9259	-0.7	-5.8	0	-0.6	-2.2	-0.3	0	2.26643	0.823045	-3.47721	5.74364	0.786875			constitutive	constitutive					308	0.601562	ATGGGGTTCGGTATGCGCTGGGCTGAAGGAACTAGTCTTGACGTCGGATTATGGTCCATAGGAAGGGGAAGGCTAAGGTGGAAAAATCTTCAGGTAGTCTCTCCTTTCCTTTCAGGTCCATTGAAAGAAGAATCAGGGACTATTTTTGGAAGCCAGATACAGGTAAGTCAGACTTTTCTTTATTCCTCTTGCAAGGCTCCCCGAGACGAT
17315	cassetteconstvar	BRD8	47	115	162	3.10416	11.9259	-0.7	-5.8	0	-0.6	-3.7	-0.3	0		0.565789	-3.47721		0.529619			constitutive	GC					83	0.62406	ATGGGGTTCGGTATGCGCGAAATAGACGGCACTAGTCTTGACGTCGGATTATGGTCCATAGGAAGGGGAAGGCTAAGGTGGAAAAATCTTCAGGTAGTCTCTCCTTTCCTTTCAGGTCCATTGAAAGAAGAATCAGGGACTATTTTTGGAAGCCAGATACAGGCAAGTCAGACTTTTCTTTATTCCTCTTGCAAGGCTCCCCGAGACGAT
17316	cassetteconstvar	BRD8	47	115	162	-4.58904	-33.5902	-4.7	-2.3	0	-0.6	-2.2	-2.3	0		0	-3.47721		-0.0361702			unsplicable	unsplicable					60	0.566038	ATGGGGTTCGGTATGCGCAACAAATACGTCACTAGTCTTGACGTCGGATTATGGTCCATAGGAAGGGGAAGGCTAAGGTGGAAAAATCTTCAGGTAGTCTTTCTCTCAGAGAGGAACTCATTGAAAGAAGAATCAGGGACTATTTTTGGAAGCCAGATAAAGCTGCTCCAGACTTTTCTTTATTCCTCTTGCAAGGCTCCCCGAGACGAT
17317	cassetteconstvar	KIAA0141	53	109	162	10.6458	4.00873	-1.8	-0.9	-4.7	0	0	-1.7	-0.9	-8.99624	0.00221566	-9.08965	0.0934103	0.000718651			endogenous	endogenous					1535	0.656263	ATGGGGTTCGGTATGCGCGCCCACAACTTAACTAGTCTTGACGTCTCTTAGGGGCCAGAGCGGGCAGGAGGTTGGATAACAAAAATAGAGCATCAGCAACCCTTTCCAGGTAGAAATTCCAGCGGGAGTTCAGGTTCCCAAGCAATTTCACGTACATGGCTGGTAAGTGACTGATCTTTCCCCCCGCTTGGTAAGGCTCCCCGAGACGAT
17318	cassetteconstvar	KIAA0141	53	109	162	10.8583	12.5009	-0.7	-0.9	-4.7	0	0	-2.6	-0.9	3.93902	0.934615	-9.08965	13.0287	0.933118			constitutive	constitutive					1209	0.54607	ATGGGGTTCGGTATGCGCAGGAACAACGCAACTAGTCTTGACGTCTCTTAGGGGCCAGAGCGGGCAGGAGGTTGGATAACAAAAATAGAGCATCCTCCTTTCCTTTCAGGTCGAAATTCCAGCGGGAGTTCAGGTTCCCAAGCAATTTCACGTACATGGCAGGTAAGTGACTGATCTTTCCCCCCGCTTGGTAAGGCTCCCCGAGACGAT
17319	cassetteconstvar	KIAA0141	53	109	162	3.10416	12.5009	-0.7	-0.9	-4.7	0	-0.8	-2.6	-0.9	2.108	0.8117	-9.08965	11.1976	0.810203			constitutive	GC					632	0.604785	ATGGGGTTCGGTATGCGCGGGCGCACAAATACTAGTCTTGACGTCTCTTAGGGGCCAGAGCGGGCAGGAGGTTGGATAACAAAAATAGAGCATCCTCCTTTCCTTTCAGGTCGAAATTCCAGCGGGAGTTCAGGTTCCCAAGCAATTTCACGTACATGGCAGGCAAGTGACTGATCTTTCCCCCCGCTTGGTAAGGCTCCCCGAGACGAT
17320	cassetteconstvar	KIAA0141	53	109	162	-9.44437	-42.1873	-1	-4.1	-4.7	0	-1.3	-2	0	-9.90087	0	-9.08965	-0.811218	-0.00149701			unsplicable	unsplicable					955	0.667832	ATGGGGTTCGGTATGCGCTGGTCATCGCGAACTAGTCTTGACGTCTCTTAGGGGCCAGAGCGGGCAGGAGGTTGGATAACAAAAATAGAGCATCAGCAACCAGAGAGGAGTAGAAATTCCAGCGGGAGTTCAGGTTCCCAAGCAATTTCACGTACATGGCTGCTGCTCGACTGATCTTTCCCCCCGCTTGGTAAGGCTCCCCGAGACGAT
17321	cassetteconstvar	KIAA0141	53	109	162	10.6458	4.00873	-1.8	-0.9	-4.7	0	0	-1.7	-0.9	-9.51175	0.00157233	-9.08965	-0.422104	7.53211e-05			constBP	endogenous					731	0.601151	ATGGGGTTCGGTATGCGCGGCGTCGACTACACTAGTCTTGACGTCTCTTAGGGGCCAGAGCGGGCAGGAGGTTGGATAACAAACTCACAGCATCAGCAACCCTTTCCAGGTAGAAATTCCAGCGGGAGTTCAGGTTCCCAAGCAATTTCACGTACATGGCTGGTAAGTGACTGATCTTTCCCCCCGCTTGGTAAGGCTCCCCGAGACGAT
17322	cassetteconstvar	LOC643201	71	91	162	6.17557	5.54013	-0.2	-1.8	-11.3	-1.5	-1.4	0	-1.3		0			-0.379412			endogenous	endogenous					6	0.5	ATGGGGTTCGGTATGCGCACGTCTACTCCAACTAGTCTTGACGTCGTCCTTCAGCAGCTGCCACGGCTGACAGTGACTCTATGTTTCCTAGGCTTCTTCTACCGCCAGAATTGGCGGTTTCTCTCGCTGGATTCTTGGGACCTGATCCAGGCAGCACACTCGGTAAAGTCTTCTTTCTTTGTCTGAGATGGGAAGGCTCCCCGAGACGAT
17323	cassetteconstvar	LOC643201	71	91	162	10.8583	10.5325	-0.7	-0.9	-11.3	-1.5	-1.5	0	-1.3		1			0.620588			constitutive	constitutive					8	0.615385	ATGGGGTTCGGTATGCGCCGGGCCCCGCTAACTAGTCTTGACGTCGTCCTTCAGCAGCTGCCACGGCTGACAGTGACTCCTTTCCTTTCAGGTCTCTTCTACCGCCAGAATTGGCGGTTTCTCTCGCTGGATTCTTGGGACCTGATCCAGGCAGCACACCAGGTAAGTTCTTCTTTCTTTGTCTGAGATGGGAAGGCTCCCCGAGACGAT
17324	cassetteconstvar	LOC643201	71	91	162	3.10416	10.5325	-0.7	-0.9	-11.3	-1.5	-1.3	-0.5	-1.3		0.974359			0.594947			constitutive	GC					50	0.714286	ATGGGGTTCGGTATGCGCTTGAACGCCAATACTAGTCTTGACGTCGTCCTTCAGCAGCTGCCACGGCTGACAGTGACTCCTTTCCTTTCAGGTCTCTTCTACCGCCAGAATTGGCGGTTTCTCTCGCTGGATTCTTGGGACCTGATCCAGGCAGCACACCAGGCAAGTTCTTCTTTCTTTGTCTGAGATGGGAAGGCTCCCCGAGACGAT
17325	cassetteconstvar	LOC643201	71	91	162	-9.08784	-35.1641	-7	-4.3	-11.3	-1.5	-4	-1	-2.4		0			-0.379412			unsplicable	unsplicable					6	0.666667	ATGGGGTTCGGTATGCGCGCCTCCTGGGAGACTAGTCTTGACGTCGTCCTTCAGCAGCTGCCACGGCTGACAGTGACTCTATCAGAGAGGAGCTTCTTCTACCGCCAGAATTGGCGGTTTCTCTCGCTGGATTCTTGGGACCTGATCCAGGCAGCACACTCGCTGCTCTCTTCTTTCTTTGTCTGAGATGGGAAGGCTCCCCGAGACGAT
17326	cassetteconstvar	LOC643201	71	91	162	6.17557	5.54013	-0.2	-1.8	-11.3	-1.5	-1.4	0	-1.3		0.888889			0.509477			constBP	endogenous					9	0.642857	ATGGGGTTCGGTATGCGCTGCCACTACTCCACTAGTCTTGACGTCGTCCTTCAGCAGCTGCCACGCTCACCAGTGACTCTATGTTTCCTAGGCTTCTTCTACCGCCAGAATTGGCGGTTTCTCTCGCTGGATTCTTGGGACCTGATCCAGGCAGCACACTCGGTAAAGTCTTCTTTCTTTGTCTGAGATGGGAAGGCTCCCCGAGACGAT
17327	cassetteconstvar	SLC35B3	65	97	162	6.40685	6.74426	-4.2	-1.6	-1.5	-2.3	0	0	-0.5	-4.96134	0.0266667	-8.27248	3.31114	0.0252257			endogenous	endogenous					418	0.661392	ATGGGGTTCGGTATGCGCCAACGCGCCGCTACTAGTCTTGACGTCTTTTAATACCTTCTTGAAGGTGTGGTGCTTATTTCCCTGGCACTATGTGCAGATGCCGTCATTGGAAATGTTCAAGAGAAAGCTATGAAACTTCATAATGCTTCTAATTCTGAAATGGTAAATACTCTAGTGTTTTTTCTTCAAATTAAGGCTCCCCGAGACGAT
17328	cassetteconstvar	SLC35B3	65	97	162	10.8583	14.4072	-0.7	-1.8	-1.5	-2.3	-0.2	0	0	5.01123	0.972222	-8.27248	13.2837	0.970781			constitutive	constitutive					133	0.651961	ATGGGGTTCGGTATGCGCCTTGTCCATACCACTAGTCTTGACGTCTTTTAATACCTTCTTGAAGGTGTGGTGCTTATTTCCCCTCCTTTCCTTTCAGGTCCCGTCATTGGAAATGTTCAAGAGAAAGCTATGAAACTTCATAATGCTTCTAATTCTGAACAGGTAAGTACTCTAGTGTTTTTTCTTCAAATTAAGGCTCCCCGAGACGAT
17329	cassetteconstvar	SLC35B3	65	97	162	3.10416	14.4072	-0.7	-1.8	-1.5	-2.3	-1.7	0	0		0.893939	-8.27248		0.892498			constitutive	GC					89	0.631206	ATGGGGTTCGGTATGCGCAGACAAATGATAACTAGTCTTGACGTCTTTTAATACCTTCTTGAAGGTGTGGTGCTTATTTCCCCTCCTTTCCTTTCAGGTCCCGTCATTGGAAATGTTCAAGAGAAAGCTATGAAACTTCATAATGCTTCTAATTCTGAACAGGCAAGTACTCTAGTGTTTTTTCTTCAAATTAAGGCTCCCCGAGACGAT
17330	cassetteconstvar	SLC35B3	65	97	162	-9.13556	-36.7845	-4.5	-3.1	-1.5	-2.3	-0.7	-0.1	-0.4	-8.2854	0	-8.27248	-0.01292	-0.00144092			unsplicable	unsplicable					311	0.66453	ATGGGGTTCGGTATGCGCCTTTGCCACGGCACTAGTCTTGACGTCTTTTAATACCTTCTTGAAGGTGTGGTGCTTATTTCCCTGGCACCAGAGAGGAATGCCGTCATTGGAAATGTTCAAGAGAAAGCTATGAAACTTCATAATGCTTCTAATTCTGAAATGCTGCTCACTCTAGTGTTTTTTCTTCAAATTAAGGCTCCCCGAGACGAT
17331	cassetteconstvar	SLC35B3	65	97	162	6.40685	6.74426	-4.2	-1.6	-1.5	-2.3	0	0	-0.5	-9.01542	0.00298954	-8.27248	-0.742933	0.00154861			constBP	endogenous					1037	0.717151	ATGGGGTTCGGTATGCGCTGCTTTACCCCAACTAGTCTTGACGTCTTTTAATACCTTCTTGAAGGTGTGGTCTCACTTTCCCTGGCACTATGTGCAGATGCCGTCATTGGAAATGTTCAAGAGAAAGCTATGAAACTTCATAATGCTTCTAATTCTGAAATGGTAAATACTCTAGTGTTTTTTCTTCAAATTAAGGCTCCCCGAGACGAT
17332	cassetteconstvar	SNX13	38	124	162	10.4715	8.05875	0	-2.7	-1.6	-3.1	0	-0.3	-4.7		0	-3.09061		-0.108934			endogenous	endogenous					42	0.724138	ATGGGGTTCGGTATGCGCGAAAACCTCACCACTAGTCTTGACGTCTTCTTAGTGTTTGAACCTTAGATAAAGCAACCGTTTTAAAGTTTTTTGCTGTATACTAAGTTGAATTTCCCCCCTGCAGAATCTTTTAATGGGTCTCCTACAGGAAGCATAAATTTGGTAAGTACTATTATGGGTACTTTATTAAAGAAGGCTCCCCGAGACGAT
17333	cassetteconstvar	SNX13	38	124	162	10.8583	10.7497	-0.7	-1.8	-1.6	-3.1	-1	0	-4.7	4.00817	0.933735	-3.09061	7.09878	0.824801			constitutive	constitutive					188	0.641638	ATGGGGTTCGGTATGCGCGCGTCTATCCTCACTAGTCTTGACGTCTTCTTAGTGTTTGAACCTTAGATAAAGCAACCGTTTTAAAGTTTTTTGCTGTATACTAAGTTGACTCCTTTCCTTTCAGGTCCTTTTAATGGGTCTCCTACAGGAAGCATAAATCAGGTAAGTACTATTATGGGTACTTTATTAAAGAAGGCTCCCCGAGACGAT
17334	cassetteconstvar	SNX13	38	124	162	3.10416	10.7497	-0.7	-1.8	-1.6	-3.1	0	0	-4.7	3.8625	0.930693	-3.09061	6.9531	0.821759			constitutive	GC					684	0.677228	ATGGGGTTCGGTATGCGCAGTCCTGAAACGACTAGTCTTGACGTCTTCTTAGTGTTTGAACCTTAGATAAAGCAACCGTTTTAAAGTTTTTTGCTGTATACTAAGTTGACTCCTTTCCTTTCAGGTCCTTTTAATGGGTCTCCTACAGGAAGCATAAATCAGGCAAGTACTATTATGGGTACTTTATTAAAGAAGGCTCCCCGAGACGAT
17335	cassetteconstvar	SNX13	38	124	162	-11.4395	-36.8546	-4	-2	-1.6	-3.1	-4	0	-1	-9.63481	0	-3.09061	-6.5442	-0.108934			unsplicable	unsplicable					794	0.698944	ATGGGGTTCGGTATGCGCAGCTCTCCCTGTACTAGTCTTGACGTCTTCTTAGTGTTTGAACCTTAGATAAAGCAACCGTTTTAAAGTTTTTTGCTGTATACTAAGTTGAATTTCCCAGAGAGGAAATCTTTTAATGGGTCTCCTACAGGAAGCATAAATTTGCTGCTCACTATTATGGGTACTTTATTAAAGAAGGCTCCCCGAGACGAT
17336	cassetteconstvar	SNX13	38	124	162	10.4715	8.05875	0	-2.7	-1.6	-3.1	0	-0.3	-4.7	-2.72792	0.147619	-3.09061	0.362688	0.0386851			constBP	endogenous					244	0.709302	ATGGGGTTCGGTATGCGCCGATCGATTGTTACTAGTCTTGACGTCTTCTTAGTGTTTGAACCTTAGATAAAGCAACCGTTTTAAAGTTTTTTGCTGTACTCACAGTTGAATTTCCCCCCTGCAGAATCTTTTAATGGGTCTCCTACAGGAAGCATAAATTTGGTAAGTACTATTATGGGTACTTTATTAAAGAAGGCTCCCCGAGACGAT
17337	cassetteconstvar	TMEM120A	65	97	162	10.1551	11.9151	-3.5	-5.5	-5.7	-4.7	0	-6.7	0	-11.5793	0	-10.2318	-1.3475	-0.000241896			endogenous	endogenous					3061	0.649067	ATGGGGTTCGGTATGCGCCCGGTTTACGGCACTAGTCTTGACGTCTAGCGTCCCCTCTGTCCCTGGCCGTCCTGTGCCCTGACCTTCCTCCCCGCAGAGGGCTTCCAGTCCTGGATGTGGCGGGGCCTCACCTTCCTGCTGCCTTTTCTTTTCTTTGGACACGTAAGTCGTGCCTCTGTGTCCCTGCCTGTCAAGGCTCCCCGAGACGAT
17338	cassetteconstvar	TMEM120A	65	97	162	10.8583	11.9703	-4.5	-2.1	-5.7	-4.7	-3.5	-3.6	0	1.22573	0.689369	-10.2318	11.4575	0.689127			constitutive	constitutive					3706	0.604173	ATGGGGTTCGGTATGCGCTGCTCTAACTATACTAGTCTTGACGTCTAGCGTCCCCTCTGTCCCTGGCCGTCCTGTGCCCTGACTCCTTTCCTTTCAGGTCGCTTCCAGTCCTGGATGTGGCGGGGCCTCACCTTCCTGCTGCCTTTTCTTTTCTTTGGACAGGTAAGTCGTGCCTCTGTGTCCCTGCCTGTCAAGGCTCCCCGAGACGAT
17339	cassetteconstvar	TMEM120A	65	97	162	3.10416	11.9703	-4.5	-2.1	-5.7	-4.7	-3.3	-5.6	0	-7.14466	0.00606796	-10.2318	3.08716	0.00582606			constitutive	GC					1995	0.669239	ATGGGGTTCGGTATGCGCCGCACCTCTTTGACTAGTCTTGACGTCTAGCGTCCCCTCTGTCCCTGGCCGTCCTGTGCCCTGACTCCTTTCCTTTCAGGTCGCTTCCAGTCCTGGATGTGGCGGGGCCTCACCTTCCTGCTGCCTTTTCTTTTCTTTGGACAGGCAAGTCGTGCCTCTGTGTCCCTGCCTGTCAAGGCTCCCCGAGACGAT
17340	cassetteconstvar	TMEM120A	65	97	162	-13.1355	-40.4842	-8.1	-5.4	-5.7	-4.7	0	-3.5	0	-11.8956	0	-10.2318	-1.66376	-0.000241896			unsplicable	unsplicable					3809	0.634516	ATGGGGTTCGGTATGCGCCCGCTGGGTCGGACTAGTCTTGACGTCTAGCGTCCCCTCTGTCCCTGGCCGTCCTGTGCCCTGACCTTCCCAGAGAGGAAGGGCTTCCAGTCCTGGATGTGGCGGGGCCTCACCTTCCTGCTGCCTTTTCTTTTCTTTGGACACCTGCTCCGTGCCTCTGTGTCCCTGCCTGTCAAGGCTCCCCGAGACGAT
17341	cassetteconstvar	TMEM120A	65	97	162	10.1551	11.9151	-3.5	-5.5	-5.7	-4.7	0	-6.7	0	-6.40735	0.00698174	-10.2318	3.82447	0.00673984			constBP	endogenous					2147	0.661226	ATGGGGTTCGGTATGCGCCTTATTTCTGTTACTAGTCTTGACGTCTAGCGTCCCCTCTGTCCCTGGCCGTCCTCACCCCTGACCTTCCTCCCCGCAGAGGGCTTCCAGTCCTGGATGTGGCGGGGCCTCACCTTCCTGCTGCCTTTTCTTTTCTTTGGACACGTAAGTCGTGCCTCTGTGTCCCTGCCTGTCAAGGCTCCCCGAGACGAT
17342	cassetteconstvar	FBXL13	53	109	162	8.34018	6.60167	-0.6	-0.7	-2.5	-3.3	-1.6	-0.9	-0.5	0.804787	0.635714	1.20408	-0.399293	-0.0540015			endogenous	endogenous					662	0.662	ATGGGGTTCGGTATGCGCATGCTCACTGGAACTAGTCTTGACGTCTAGAAAAACTTTGTTTAAACATTTGCAATATGTAGTTTAGTGACGTGTAACTTATTTGATTTAGGCCACTGTAGGAACTTGCAAGAGTTGAATGTCTCTGACTGCCCAACATTCACAGTGAGTATAAGCAACCATTTTTACTGCTGTAAGGCTCCCCGAGACGAT
17343	cassetteconstvar	FBXL13	53	109	162	10.8583	12.3055	-0.7	-7	-2.5	-3.3	-0.9	0	-0.5	4.37954	0.947573	1.20408	3.17546	0.257857			constitutive	constitutive					589	0.649394	ATGGGGTTCGGTATGCGCTCATATCCCTGCACTAGTCTTGACGTCTAGAAAAACTTTGTTTAAACATTTGCAATATGTAGTTTAGTGACGTGTACTCCTTTCCTTTCAGGTCACTGTAGGAACTTGCAAGAGTTGAATGTCTCTGACTGCCCAACATTCCAGGTAAGTATAAGCAACCATTTTTACTGCTGTAAGGCTCCCCGAGACGAT
17344	cassetteconstvar	FBXL13	53	109	162	3.10416	12.3055	-0.7	-7	-2.5	-3.3	-2.9	-0.8	-0.5	1.25219	0.720755	1.20408	0.0481068	0.031039			constitutive	GC					602	0.581081	ATGGGGTTCGGTATGCGCTATGGGTTCGACACTAGTCTTGACGTCTAGAAAAACTTTGTTTAAACATTTGCAATATGTAGTTTAGTGACGTGTACTCCTTTCCTTTCAGGTCACTGTAGGAACTTGCAAGAGTTGAATGTCTCTGACTGCCCAACATTCCAGGCAAGTATAAGCAACCATTTTTACTGCTGTAAGGCTCCCCGAGACGAT
17345	cassetteconstvar	FBXL13	53	109	162	-17.4347	-36.5748	-2	-1.2	-2.5	-3.3	-0.3	-2.7	0	-10.3287	0	1.20408	-11.5328	-0.689716			unsplicable	unsplicable					1285	0.681336	ATGGGGTTCGGTATGCGCAATGAAAAGTCAACTAGTCTTGACGTCTAGAAAAACTTTGTTTAAACATTTGCAATATGTAGTTTAGTGACGTGTAACTTATCAGAGAGGAGCCACTGTAGGAACTTGCAAGAGTTGAATGTCTCTGACTGCCCAACATTCACACTGCTCATAAGCAACCATTTTTACTGCTGTAAGGCTCCCCGAGACGAT
17346	cassetteconstvar	FBXL13	53	109	162	8.34018	6.60167	-0.6	-0.7	-2.5	-3.3	-1.6	-0.9	-0.5	0.360899	0.551933	1.20408	-0.843181	-0.137782			constBP	endogenous					1535	0.685268	ATGGGGTTCGGTATGCGCAGCCCCATGAGCACTAGTCTTGACGTCTAGAAAAACTTTGTTTAAACATTTGCAATATGTAGTTTCTCACCGTGTAACTTATTTGATTTAGGCCACTGTAGGAACTTGCAAGAGTTGAATGTCTCTGACTGCCCAACATTCACAGTGAGTATAAGCAACCATTTTTACTGCTGTAAGGCTCCCCGAGACGAT
17347	cassetteconstvar	DNAJC2	47	115	162	8.31155	7.06091	-1.3	-0.9	-1.2	0	0	0	-1.7	-0.897333	0.349185	-0.884678	-0.0126556	0.00438326			endogenous	endogenous					896	0.643216	ATGGGGTTCGGTATGCGCGCACGCATGGGTACTAGTCTTGACGTCtggcagcttattagaaatgcagtctcaggccctgccccaaacctactgattaaaatctgcattttaacaggatccccaggtgattcttatCAGAAGCTCATCCTACAGTTAATTCATGTAAGTGTTCTATTTAATGATGAGAATACTAAGGCTCCCCGAGACGAT
17348	cassetteconstvar	DNAJC2	47	115	162	10.8583	11.4468	-0.7	-1.5	-1.2	0	0	0	-1.7	1.59401	0.738836	-0.884678	2.47869	0.394035			constitutive	constitutive					852	0.544061	ATGGGGTTCGGTATGCGCTTTAACCGACTTACTAGTCTTGACGTCtggcagcttattagaaatgcagtctcaggccctgccccaaacctactgattaaaaCTCCTTTCCTTTCAGGTCccccaggtgattcttatCAGAAGCTCATCCTACAGTTAATTCAGGTAAGTGTTCTATTTAATGATGAGAATACTAAGGCTCCCCGAGACGAT
17349	cassetteconstvar	DNAJC2	47	115	162	3.10416	11.4468	-0.7	-1.5	-1.2	0	0	0	-1.7	2.2711	0.821186	-0.884678	3.15578	0.476384			constitutive	GC					1212	0.515964	ATGGGGTTCGGTATGCGCCTCTGCTGGCGCACTAGTCTTGACGTCtggcagcttattagaaatgcagtctcaggccctgccccaaacctactgattaaaaCTCCTTTCCTTTCAGGTCccccaggtgattcttatCAGAAGCTCATCCTACAGTTAATTCAGGCAAGTGTTCTATTTAATGATGAGAATACTAAGGCTCCCCGAGACGAT
17350	cassetteconstvar	DNAJC2	47	115	162	-15.9868	-35.697	-2.3	-0.9	-1.2	0	0	0	-3.6	-9.18982	0.00141844	-0.884678	-8.30515	-0.343383			unsplicable	unsplicable					1170	0.698507	ATGGGGTTCGGTATGCGCGCTTGCGGAATGACTAGTCTTGACGTCtggcagcttattagaaatgcagtctcaggccctgccccaaacctactgattaaaatctgcaCAGAGAGGAgatccccaggtgattcttatCAGAAGCTCATCCTACAGTTAATTCATCTGCTCGTTCTATTTAATGATGAGAATACTAAGGCTCCCCGAGACGAT
17351	cassetteconstvar	DNAJC2	47	115	162	8.31155	7.06091	-1.3	-0.9	-1.2	0	0	0	-1.7	-2.06793	0.168634	-0.884678	-1.18326	-0.176167			constBP	endogenous					727	0.673148	ATGGGGTTCGGTATGCGCGCCGCGCATAGAACTAGTCTTGACGTCtggcagcttattagaaatgcagtctcaggccctgccccaaacctCTCACttaaaatctgcattttaacaggatccccaggtgattcttatCAGAAGCTCATCCTACAGTTAATTCATGTAAGTGTTCTATTTAATGATGAGAATACTAAGGCTCCCCGAGACGAT
17352	cassetteconstvar	EZH2	68	94	162	8.33086	3.29507	-3	-5	-6.2	-5.2	-3.7	-0.6	0	-7.88874	0	-7.92229	0.0335483	0			endogenous	endogenous					236	0.696165	ATGGGGTTCGGTATGCGCAACTTGGCTCCTACTAGTCTTGACGTCCTCTTATTTTTACCATTTCCCCTCTTTGAACCAAGCCACTCCTACCTAGGAACTAAATGGGTATATATTGCCTGTTGGATTTTGGACAGAAGATTCATTGAATGGCACCTGCAGAAGGTATCCTATTTTTAAGCAATTTGGTTTTTGAAGGCTCCCCGAGACGAT
17353	cassetteconstvar	EZH2	68	94	162	10.8583	11.9755	-0.7	-1.5	-6.2	-5.2	-4.6	-0.1	0	4.07732	0.943683	-7.92229	11.9996	0.943683			constitutive	constitutive					751	0.627402	ATGGGGTTCGGTATGCGCGATCGTTACGACACTAGTCTTGACGTCCTCTTATTTTTACCATTTCCCCTCTTTGAACCAACTCCTTTCCTTTCAGGTCCTAAATGGGTATATATTGCCTGTTGGATTTTGGACAGAAGATTCATTGAATGGCACCTGCAGCAGGTAAGTTATTTTTAAGCAATTTGGTTTTTGAAGGCTCCCCGAGACGAT
17354	cassetteconstvar	EZH2	68	94	162	3.10416	11.9755	-0.7	-1.5	-6.2	-5.2	-3.2	-1.7	0	1.56598	0.743075	-7.92229	9.48827	0.743075			constitutive	GC					1212	0.664838	ATGGGGTTCGGTATGCGCGTCGCGTCTCCAACTAGTCTTGACGTCCTCTTATTTTTACCATTTCCCCTCTTTGAACCAACTCCTTTCCTTTCAGGTCCTAAATGGGTATATATTGCCTGTTGGATTTTGGACAGAAGATTCATTGAATGGCACCTGCAGCAGGCAAGTTATTTTTAAGCAATTTGGTTTTTGAAGGCTCCCCGAGACGAT
17355	cassetteconstvar	EZH2	68	94	162	-4.58904	-38.5799	-1.6	-0.7	-6.2	-5.2	-0.8	-3.4	0	-10.7228	0	-7.92229	-2.80052	0			unsplicable	unsplicable					1689	0.712057	ATGGGGTTCGGTATGCGCGACCGCTATCCCACTAGTCTTGACGTCCTCTTATTTTTACCATTTCCCCTCTTTGAACCAAGCCACTCAGAGAGGAGAACTAAATGGGTATATATTGCCTGTTGGATTTTGGACAGAAGATTCATTGAATGGCACCTGCAGAAGCTGCTCTATTTTTAAGCAATTTGGTTTTTGAAGGCTCCCCGAGACGAT
17356	cassetteconstvar	EZH2	68	94	162	8.33086	3.29507	-3	-5	-6.2	-5.2	-3.7	-0.6	0	-8.16491	0	-7.92229	-0.242615	0			constBP	endogenous					286	0.744792	ATGGGGTTCGGTATGCGCACGAGCGATCGCACTAGTCTTGACGTCCTCTTATTTTTACCATTTCCCCTCTCACAACCAAGCCACTCCTACCTAGGAACTAAATGGGTATATATTGCCTGTTGGATTTTGGACAGAAGATTCATTGAATGGCACCTGCAGAAGGTATCCTATTTTTAAGCAATTTGGTTTTTGAAGGCTCCCCGAGACGAT
17357	cassetteconstvar	ACTR3B	56	106	162	8.31155	9.25294	0	-2.7	-6.5	-3.7	0	0	-4.2	3.76482	0.927989	3.72259	0.0422267	0.00553358			endogenous	endogenous					1722	0.497688	ATGGGGTTCGGTATGCGCTTAACGCCAAGAACTAGTCTTGACGTCTAATCCAATATAGACGAGAGTATTATTATCTAAACATGTGTTGATGACTTTGTGCTTTTAGGTATACCAAGCTTGGCTACGCAGGCAACACTGAGCCCCAGTTCATTATTCCTTCATGTAAGTAAAGCTCTATCCTTGGGTTTATAAAAGGCTCCCCGAGACGAT
17358	cassetteconstvar	ACTR3B	56	106	162	10.8583	12.4043	-0.7	-3	-6.5	-3.7	0	0	-4.2	4.51689	0.953172	3.72259	0.794305	0.0307167			constitutive	constitutive					1577	0.646576	ATGGGGTTCGGTATGCGCGCGGCATACTCTACTAGTCTTGACGTCTAATCCAATATAGACGAGAGTATTATTATCTAAACATGTGTTGATGCTCCTTTCCTTTCAGGTCTACCAAGCTTGGCTACGCAGGCAACACTGAGCCCCAGTTCATTATTCCTTCAGGTAAGTAAAGCTCTATCCTTGGGTTTATAAAAGGCTCCCCGAGACGAT
17359	cassetteconstvar	ACTR3B	56	106	162	3.10416	12.4043	-0.7	-3	-6.5	-3.7	0	-1.2	-4.2	2.4217	0.839202	3.72259	-1.30089	-0.0832537			constitutive	GC					1030	0.626521	ATGGGGTTCGGTATGCGCCTATTCGAGACGACTAGTCTTGACGTCTAATCCAATATAGACGAGAGTATTATTATCTAAACATGTGTTGATGCTCCTTTCCTTTCAGGTCTACCAAGCTTGGCTACGCAGGCAACACTGAGCCCCAGTTCATTATTCCTTCAGGCAAGTAAAGCTCTATCCTTGGGTTTATAAAAGGCTCCCCGAGACGAT
17360	cassetteconstvar	ACTR3B	56	106	162	-15.9868	-36.2394	-3.1	-0.8	-6.5	-3.7	0	-0.8	-4.2	-10.0861	0	3.72259	-13.8087	-0.922456			unsplicable	unsplicable					1086	0.659381	ATGGGGTTCGGTATGCGCAAACGGGGATCAACTAGTCTTGACGTCTAATCCAATATAGACGAGAGTATTATTATCTAAACATGTGTTGATGACTTTGCAGAGAGGAGTATACCAAGCTTGGCTACGCAGGCAACACTGAGCCCCAGTTCATTATTCCTTCATCTGCTCAAAGCTCTATCCTTGGGTTTATAAAAGGCTCCCCGAGACGAT
17361	cassetteconstvar	ACTR3B	56	106	162	8.31155	9.25294	0	-2.7	-6.5	-3.7	0	0	-4.2	3.58496	0.88764	3.72259	-0.137626	-0.0348151			constBP	endogenous					663	0.534677	ATGGGGTTCGGTATGCGCCTGGAGGTTTTAACTAGTCTTGACGTCTAATCCAATATAGACGAGAGTATTATTATCTAAACCTCACTTGATGACTTTGTGCTTTTAGGTATACCAAGCTTGGCTACGCAGGCAACACTGAGCCCCAGTTCATTATTCCTTCATGTAAGTAAAGCTCTATCCTTGGGTTTATAAAAGGCTCCCCGAGACGAT
17362	cassetteconstvar	FBXO25	50	112	162	9.81513	6.08766	0	-2.3	-0.1	-4.9	0	-1.1	-0.1	-2.19827	0.167883	-1.90154	-0.296732	-0.0344096			endogenous	endogenous					313	0.683406	ATGGGGTTCGGTATGCGCAACTGCCGGTCGACTAGTCTTGACGTCTTCCTTTAAAATCTTCATTTTGAAATGATTTGCCAGATTTTAAAAACAAAGGTAATTTTTATTCTAGGTTTTTATCGTGAAAAATGGATCTATGTCCATAAAGAAAGCACAAAGGAAGTAAGTATTCTATTATAAATATGAGAGTATAAGGCTCCCCGAGACGAT
17363	cassetteconstvar	FBXO25	50	112	162	10.8583	10.0664	-1.8	-2.9	-0.1	-4.9	-0.7	0	-0.1	1.37275	0.71608	-1.90154	3.27429	0.513788			constitutive	constitutive					901	0.657185	ATGGGGTTCGGTATGCGCCGCCCGGCGCGCACTAGTCTTGACGTCTTCCTTTAAAATCTTCATTTTGAAATGATTTGCCAGATTTTAAAAACAAAGGCTCCTTTCCTTTCAGGTCTTTATCGTGAAAAATGGATCTATGTCCATAAAGAAAGCACAAAGCAGGTAAGTATTCTATTATAAATATGAGAGTATAAGGCTCCCCGAGACGAT
17364	cassetteconstvar	FBXO25	50	112	162	3.10416	10.0664	-1.8	-2.9	-0.1	-4.9	-0.7	0	-0.1	0.153756	0.537242	-1.90154	2.05529	0.33495			constitutive	GC					695	0.692231	ATGGGGTTCGGTATGCGCCCAAGGAGGAAGACTAGTCTTGACGTCTTCCTTTAAAATCTTCATTTTGAAATGATTTGCCAGATTTTAAAAACAAAGGCTCCTTTCCTTTCAGGTCTTTATCGTGAAAAATGGATCTATGTCCATAAAGAAAGCACAAAGCAGGCAAGTATTCTATTATAAATATGAGAGTATAAGGCTCCCCGAGACGAT
17365	cassetteconstvar	FBXO25	50	112	162	-15.2284	-35.4257	-1.2	0	-0.1	-4.9	0	-0.2	-3			-1.90154					unsplicable	unsplicable					0	0	ATGGGGTTCGGTATGCGCGAGAATAGCTTGACTAGTCTTGACGTCTTCCTTTAAAATCTTCATTTTGAAATGATTTGCCAGATTTTAAAAACAAAGGTAATTTCAGAGAGGAGTTTTTATCGTGAAAAATGGATCTATGTCCATAAAGAAAGCACAAAGGAACTGCTCATTCTATTATAAATATGAGAGTATAAGGCTCCCCGAGACGAT
17366	cassetteconstvar	FBXO25	50	112	162	9.81513	6.08766	0	-2.3	-0.1	-4.9	0	-1.1	-0.1	3.59585	0.92	-1.90154	5.49739	0.717707			constBP	endogenous					144	0.695652	ATGGGGTTCGGTATGCGCTTACTTATTAGAACTAGTCTTGACGTCTTCCTTTAAAATCTTCATTTTGAAATGATTTGCCAGATTTTCTCACCAAAGGTAATTTTTATTCTAGGTTTTTATCGTGAAAAATGGATCTATGTCCATAAAGAAAGCACAAAGGAAGTAAGTATTCTATTATAAATATGAGAGTATAAGGCTCCCCGAGACGAT
17367	cassetteconstvar	C8orf59	38	124	162	-15.0349	3.9635	-2	-1.5	-1.6	-1.6	-1.3	-0.9	-4	-1.38995	0.271777	0.722466	-2.11241	-0.237699			endogenous	endogenous					315	0.674518	ATGGGGTTCGGTATGCGCCTTGCTCACCGCACTAGTCTTGACGTCGGGGTTTTATTATGTGTATTTTATTTTTTGCATCTTCTGTAATAACCATGTATTTTCTACTGCATTCTTTTTTAAGTAGGAGGAATACTGTTGGCGTTCAAAAGCATTGCTGTTTCAGTTAAGTAGTTCCTTAATTACTTACAATGTAAGGCTCCCCGAGACGAT
17368	cassetteconstvar	C8orf59	38	124	162	10.8583	11.4763	-0.7	-2.6	-1.6	-1.6	-0.7	-0.6	-0.8	4.70413	0.833333	0.722466	3.98167	0.323857			constitutive	constitutive					406	0.606876	ATGGGGTTCGGTATGCGCATATTCTACCGTACTAGTCTTGACGTCGGGGTTTTATTATGTGTATTTTATTTTTTGCATCTTCTGTAATAACCATGTATTTTCTACTGCACTCCTTTCCTTTCAGGTCGAATACTGTTGGCGTTCAAAAGCATTGCTGTTCAGGTAAGTTAGTTCCTTAATTACTTACAATGTAAGGCTCCCCGAGACGAT
17369	cassetteconstvar	C8orf59	38	124	162	3.10416	11.4763	-0.7	-2.6	-1.6	-1.6	-2.5	-2.4	-0.8	4.05128	0.946644	0.722466	3.32881	0.437168			constitutive	GC					668	0.712154	ATGGGGTTCGGTATGCGCAGAGTTAGCAACACTAGTCTTGACGTCGGGGTTTTATTATGTGTATTTTATTTTTTGCATCTTCTGTAATAACCATGTATTTTCTACTGCACTCCTTTCCTTTCAGGTCGAATACTGTTGGCGTTCAAAAGCATTGCTGTTCAGGCAAGTTAGTTCCTTAATTACTTACAATGTAAGGCTCCCCGAGACGAT
17370	cassetteconstvar	C8orf59	38	124	162	-19.5505	-32.3429	-3.2	-1.2	-1.6	-1.6	-1	-0.5	0		0	0.722466		-0.509476			unsplicable	unsplicable					90	0.307167	ATGGGGTTCGGTATGCGCAGGCTGGCCGGAACTAGTCTTGACGTCGGGGTTTTATTATGTGTATTTTATTTTTTGCATCTTCTGTAATAACCATGTATTTTCTACTGCATTCTTTCAGAGAGGAGAGGAATACTGTTGGCGTTCAAAAGCATTGCTGTTTCACTGCTCTAGTTCCTTAATTACTTACAATGTAAGGCTCCCCGAGACGAT
17371	cassetteconstvar	C8orf59	38	124	162	-15.0349	3.9635	-2	-1.5	-1.6	-1.6	-1.3	-0.9	-4		0.5	0.722466		-0.00947603			constBP	endogenous					93	0.709924	ATGGGGTTCGGTATGCGCACGGTTTCAAATACTAGTCTTGACGTCGGGGTTTTATTATGTGTATTTTATTTTTTGCATCTTCTGTAATAACCATGTATCTCACACTGCATTCTTTTTTAAGTAGGAGGAATACTGTTGGCGTTCAAAAGCATTGCTGTTTCAGTTAAGTAGTTCCTTAATTACTTACAATGTAAGGCTCCCCGAGACGAT
17372	cassetteconstvar	NBN	50	112	162	8.59132	11.9559	-0.3	-0.2	0	-0.4	-1.7	-4.3	0	-7.54689	0	-10.6384	3.09154	-0.000357398			endogenous	endogenous					186	0.699248	ATGGGGTTCGGTATGCGCAGGCCACGTCTCACTAGTCTTGACGTCTCAAAGATTGCATATATGCGATATGAATTTCTTCAGTTTTATTTAGGTTTTGTTTCTGTTCTTTTAGGTATAGAAAAACATTTTGGAAATTTCTACAGAAAAAGTAAAATTGTTACTGTAAGTCAGAAACACTAGCCTATAACCTCGAAGGCTCCCCGAGACGAT
17373	cassetteconstvar	NBN	50	112	162	10.8583	13.8799	-0.7	-0.2	0	-0.4	0	0	0	3.58821	0.933333	-10.6384	14.2266	0.932976			constitutive	constitutive					482	0.651351	ATGGGGTTCGGTATGCGCGCCATCGCTCGGACTAGTCTTGACGTCTCAAAGATTGCATATATGCGATATGAATTTCTTCAGTTTTATTTAGGTTTTGCTCCTTTCCTTTCAGGTCTAGAAAAACATTTTGGAAATTTCTACAGAAAAAGTAAAATTGTTCAGGTAAGTCAGAAACACTAGCCTATAACCTCGAAGGCTCCCCGAGACGAT
17374	cassetteconstvar	NBN	50	112	162	3.10416	13.8799	-0.7	-0.2	0	-0.4	0	-0.4	0	-7.18982	0.0121457	-10.6384	3.44861	0.0117884			constitutive	GC					294	0.711864	ATGGGGTTCGGTATGCGCCTCTCACTTCCGACTAGTCTTGACGTCTCAAAGATTGCATATATGCGATATGAATTTCTTCAGTTTTATTTAGGTTTTGCTCCTTTCCTTTCAGGTCTAGAAAAACATTTTGGAAATTTCTACAGAAAAAGTAAAATTGTTCAGGCAAGTCAGAAACACTAGCCTATAACCTCGAAGGCTCCCCGAGACGAT
17375	cassetteconstvar	NBN	50	112	162	-19.2795	-35.0858	-2.7	0	0	-0.4	-1.3	-2.8	0		0	-10.6384		-0.000357398			unsplicable	unsplicable					33	0.622642	ATGGGGTTCGGTATGCGCAGTTACCATAAAACTAGTCTTGACGTCTCAAAGATTGCATATATGCGATATGAATTTCTTCAGTTTTATTTAGGTTTTGTTTCTGCAGAGAGGAGTATAGAAAAACATTTTGGAAATTTCTACAGAAAAAGTAAAATTGTTACTCTGCTCCAGAAACACTAGCCTATAACCTCGAAGGCTCCCCGAGACGAT
17376	cassetteconstvar	NBN	50	112	162	8.59132	11.9559	-0.3	-0.2	0	-0.4	-1.7	-4.3	0	-4.87036	0.0194175	-10.6384	5.76807	0.0190601			constBP	endogenous					121	0.643617	ATGGGGTTCGGTATGCGCGGCACAATCTTTACTAGTCTTGACGTCTCAAAGATTGCATATATGCGATATGAATTTCTTCAGTTTTACTCACGTTTTGTTTCTGTTCTTTTAGGTATAGAAAAACATTTTGGAAATTTCTACAGAAAAAGTAAAATTGTTACTGTAAGTCAGAAACACTAGCCTATAACCTCGAAGGCTCCCCGAGACGAT
17377	cassetteconstvar	TATDN1	50	112	162	8.92197	6.35875	-0.7	0	-0.9	-1.5	0	-1.7	0	1.76899	0.755556	2.76553	-0.99654	-0.0777069			endogenous	endogenous					216	0.615385	ATGGGGTTCGGTATGCGCGCGATTTTACACACTAGTCTTGACGTCGAAGCTAAAAAAAAAAGTCAAATTTTTGTCTGCCAGGTTTTCATAATACAGAGTTTATCTTTTACAGATGACTTACAGGATGTAATAGGGAGAGCTGTCGAGATTGGTGTTAAAAAGGTAACATCCATTTTGTTATTTTTGAGatttAAGGCTCCCCGAGACGAT
17378	cassetteconstvar	TATDN1	50	112	162	10.8583	10.1888	-0.7	-3.5	-0.9	-1.5	0	-1	0	4.56986	0.920635	2.76553	1.80432	0.0873725			constitutive	constitutive					198	0.66443	ATGGGGTTCGGTATGCGCTCTGGCGCGGTCACTAGTCTTGACGTCGAAGCTAAAAAAAAAAGTCAAATTTTTGTCTGCCAGGTTTTCATAATACAGACTCCTTTCCTTTCAGGTCACTTACAGGATGTAATAGGGAGAGCTGTCGAGATTGGTGTTAAACAGGTAAGTTCCATTTTGTTATTTTTGAGatttAAGGCTCCCCGAGACGAT
17379	cassetteconstvar	TATDN1	50	112	162	3.10416	10.1888	-0.7	-3.5	-0.9	-1.5	-0.9	0	0		0.75	2.76553		-0.0832624			constitutive	GC					25	0.625	ATGGGGTTCGGTATGCGCCTAGTCACCGATACTAGTCTTGACGTCGAAGCTAAAAAAAAAAGTCAAATTTTTGTCTGCCAGGTTTTCATAATACAGACTCCTTTCCTTTCAGGTCACTTACAGGATGTAATAGGGAGAGCTGTCGAGATTGGTGTTAAACAGGCAAGTTCCATTTTGTTATTTTTGAGatttAAGGCTCCCCGAGACGAT
17380	cassetteconstvar	TATDN1	50	112	162	-4.58904	-39.1673	0	-1	-0.9	-1.5	-0.3	0	-0.6		0	2.76553		-0.833262			unsplicable	unsplicable					4	0.571429	ATGGGGTTCGGTATGCGCGGACGAAGATATACTAGTCTTGACGTCGAAGCTAAAAAAAAAAGTCAAATTTTTGTCTGCCAGGTTTTCATAATACAGAGTTTATCAGAGAGGAATGACTTACAGGATGTAATAGGGAGAGCTGTCGAGATTGGTGTTAAAAAGCTGCTCTCCATTTTGTTATTTTTGAGatttAAGGCTCCCCGAGACGAT
17381	cassetteconstvar	TATDN1	50	112	162	8.92197	6.35875	-0.7	0	-0.9	-1.5	0	-1.7	0	-0.277534	0.432432	2.76553	-3.04307	-0.40083			constBP	endogenous					219	0.647929	ATGGGGTTCGGTATGCGCTATCCTCTGGGAACTAGTCTTGACGTCGAAGCTAAAAAAAAAAGTCAAATTTTTGTCTGCCAGGTTTTCTCACTACAGAGTTTATCTTTTACAGATGACTTACAGGATGTAATAGGGAGAGCTGTCGAGATTGGTGTTAAAAAGGTAACATCCATTTTGTTATTTTTGAGatttAAGGCTCCCCGAGACGAT
17382	cassetteconstvar	RABEPK	71	91	162	5.90602	7.60819	-0.8	-0.8	-1.5	-2.1	-0.5	-0.8	0	-5.94173	0.0166271	-3.67356	-2.26817	-0.043347			endogenous	endogenous					937	0.678494	ATGGGGTTCGGTATGCGCCAATCCTTCTGCACTAGTCTTGACGTCcatgagccacactgcacccagccTGACTCCATTCTTGTGCTTACAGCTTTTAAATCTTGGGGATTTTGGACTGTCTTGGCAAATCCTAAGTATCATCTTCATTCTTCCTTGATGTTTGTGAGTATGAGATCCCTGCCCAAAACTATGAAGGCTCCCCGAGACGAT
17383	cassetteconstvar	RABEPK	71	91	162	10.8583	11.505	-0.7	-2.9	-1.5	-2.1	-0.8	-2.3	0	2.07607	0.808989	-3.67356	5.74963	0.749015			constitutive	constitutive					819	0.623288	ATGGGGTTCGGTATGCGCCTTATGGCCTCGACTAGTCTTGACGTCcatgagccacactgcacccagccTGACTCCACTCCTTTCCTTTCAGGTCTTAAATCTTGGGGATTTTGGACTGTCTTGGCAAATCCTAAGTATCATCTTCATTCTTCCTTGATGCAGGTAAGTATGAGATCCCTGCCCAAAACTATGAAGGCTCCCCGAGACGAT
17384	cassetteconstvar	RABEPK	71	91	162	3.10416	11.505	-0.7	-2.9	-1.5	-2.1	-0.7	-2.3	0	2.09657	0.825279	-3.67356	5.77013	0.765305			constitutive	GC					343	0.630515	ATGGGGTTCGGTATGCGCGGTCCACCTGCCACTAGTCTTGACGTCcatgagccacactgcacccagccTGACTCCACTCCTTTCCTTTCAGGTCTTAAATCTTGGGGATTTTGGACTGTCTTGGCAAATCCTAAGTATCATCTTCATTCTTCCTTGATGCAGGCAAGTATGAGATCCCTGCCCAAAACTATGAAGGCTCCCCGAGACGAT
17385	cassetteconstvar	RABEPK	71	91	162	-23.2765	-35.7249	-4.5	-0.5	-1.5	-2.1	-0.5	-1.8	0	-9.20212	0	-3.67356	-5.52856	-0.059974			unsplicable	unsplicable					588	0.661417	ATGGGGTTCGGTATGCGCCGGCTGCGATTTACTAGTCTTGACGTCcatgagccacactgcacccagccTGACTCCATTCTTGCAGAGAGGACTTTTAAATCTTGGGGATTTTGGACTGTCTTGGCAAATCCTAAGTATCATCTTCATTCTTCCTTGATGTTTCTGCTCATGAGATCCCTGCCCAAAACTATGAAGGCTCCCCGAGACGAT
17386	cassetteconstvar	RABEPK	71	91	162	5.90602	7.60819	-0.8	-0.8	-1.5	-2.1	-0.5	-0.8	0	-0.44174	0.407716	-3.67356	3.23182	0.347742			constBP	endogenous					1073	0.651092	ATGGGGTTCGGTATGCGCCGACAAATTACCACTAGTCTTGACGTCcatgagccacactgcacccaCTCACACTCCATTCTTGTGCTTACAGCTTTTAAATCTTGGGGATTTTGGACTGTCTTGGCAAATCCTAAGTATCATCTTCATTCTTCCTTGATGTTTGTGAGTATGAGATCCCTGCCCAAAACTATGAAGGCTCCCCGAGACGAT
17387	cassetteconstvar	TBC1D13	41	121	162	8.22968	11.2604	-8.6	-8.3	-5.9	-6.3	-4	-3.7	-5.7	-3.75638	0.0673993	-3.32598	-0.430409	-0.0235154			endogenous	endogenous					1553	0.655274	ATGGGGTTCGGTATGCGCGACAAGAGTCGGACTAGTCTTGACGTCAGTTGGCTCCACGGTGAAGGGCTGGGGGTTCTGGGACTCTGGCCTGGGGCATGACCTTTGCCTGCTGTGTCCACAGGCATCCCCTGTGAGGGCGGACTGCGGTGCCTCTGCTGGAAGGTGGGTGTGCCTGGGGTGGGGCTTCTGCTCAAGGCTCCCCGAGACGAT
17388	cassetteconstvar	TBC1D13	41	121	162	10.8583	14.2296	-1.4	-8.9	-5.9	-6.3	-7.2	-7.1	-5.7	4.10615	0.943532	-3.32598	7.43212	0.852617			constitutive	constitutive					3371	0.688662	ATGGGGTTCGGTATGCGCACCGAACAAACTACTAGTCTTGACGTCAGTTGGCTCCACGGTGAAGGGCTGGGGGTTCTGGGACTCTGGCCTGGGGCATGACCTTTGCCTCCTTTCCTTTCAGGTCTCCCCTGTGAGGGCGGACTGCGGTGCCTCTGCTGGCAGGTAAGTGTGCCTGGGGTGGGGCTTCTGCTCAAGGCTCCCCGAGACGAT
17389	cassetteconstvar	TBC1D13	41	121	162	3.10416	14.2296	-1.4	-8.9	-5.9	-6.3	-8.7	-9.1	-5.7	2.1874	0.826544	-3.32598	5.51338	0.735629			constitutive	GC					861	0.663328	ATGGGGTTCGGTATGCGCCGCGTCCTCATTACTAGTCTTGACGTCAGTTGGCTCCACGGTGAAGGGCTGGGGGTTCTGGGACTCTGGCCTGGGGCATGACCTTTGCCTCCTTTCCTTTCAGGTCTCCCCTGTGAGGGCGGACTGCGGTGCCTCTGCTGGCAGGCAAGTGTGCCTGGGGTGGGGCTTCTGCTCAAGGCTCCCCGAGACGAT
17390	cassetteconstvar	TBC1D13	41	121	162	-4.58904	-36.1868	-5.7	-5.5	-5.9	-6.3	-4.3	-3	-5.7	-8.69349	0	-3.32598	-5.36751	-0.0909147			unsplicable	unsplicable					413	0.600291	ATGGGGTTCGGTATGCGCTCGACATTGGCTACTAGTCTTGACGTCAGTTGGCTCCACGGTGAAGGGCTGGGGGTTCTGGGACTCTGGCCTGGGGCATGACCTTTGCCTGCTGCAGAGAGGAGCATCCCCTGTGAGGGCGGACTGCGGTGCCTCTGCTGGAAGCTGCTCGTGCCTGGGGTGGGGCTTCTGCTCAAGGCTCCCCGAGACGAT
17391	cassetteconstvar	TBC1D13	41	121	162	8.22968	11.2604	-8.6	-8.3	-5.9	-6.3	-4	-3.7	-5.7	-3.56629	0.0741493	-3.32598	-0.240318	-0.0167653			constBP	endogenous					2248	0.66176	ATGGGGTTCGGTATGCGCATGATCGGAACTACTAGTCTTGACGTCAGTTGGCTCCACGGTGAAGGGCTGGGGGTTCTGGGACTCTGGCCTGGGGCCTCACCTTTGCCTGCTGTGTCCACAGGCATCCCCTGTGAGGGCGGACTGCGGTGCCTCTGCTGGAAGGTGGGTGTGCCTGGGGTGGGGCTTCTGCTCAAGGCTCCCCGAGACGAT
17392	cassetteconstvar	COX7B	65	97	162	6.53385	-1.45768	-0.3	-0.7	-0.8	-0.7	0	-6.1	-4.7	-8.37504	0	-6.81877	-1.55627	0			endogenous	endogenous					331	0.676892	ATGGGGTTCGGTATGCGCCCCCTCCTTAGGACTAGTCTTGACGTCCAATTGATAATATGCTTCTGTATTCTTTTTTCGTTTTCCTGTAAGTTCGAAGCATTCAGCAAACAATGGCAAGGCAGAGCCACCAGAAACGTACACCTGATTTTCATGACAAATACGGTAATGCTGTATTAGCTAGTGGAGCCACTTAAGGCTCCCCGAGACGAT
17393	cassetteconstvar	COX7B	65	97	162	10.8583	13.8906	-0.7	-0.2	-0.8	-0.7	-4.9	-1.4	-1.5	3.7866	0.925414	-6.81877	10.6054	0.925414			constitutive	constitutive					444	0.673748	ATGGGGTTCGGTATGCGCTGGCCTGATAGAACTAGTCTTGACGTCCAATTGATAATATGCTTCTGTATTCTTTTTTCGTTTTCTCCTTTCCTTTCAGGTCTCAGCAAACAATGGCAAGGCAGAGCCACCAGAAACGTACACCTGATTTTCATGACAAATCAGGTAAGTCTGTATTAGCTAGTGGAGCCACTTAAGGCTCCCCGAGACGAT
17394	cassetteconstvar	COX7B	65	97	162	3.10416	13.8906	-0.7	-0.2	-0.8	-0.7	-4.9	-1.4	-1.5		0.929412	-6.81877		0.929412			constitutive	GC					97	0.598765	ATGGGGTTCGGTATGCGCCCGATCCGACCCACTAGTCTTGACGTCCAATTGATAATATGCTTCTGTATTCTTTTTTCGTTTTCTCCTTTCCTTTCAGGTCTCAGCAAACAATGGCAAGGCAGAGCCACCAGAAACGTACACCTGATTTTCATGACAAATCAGGCAAGTCTGTATTAGCTAGTGGAGCCACTTAAGGCTCCCCGAGACGAT
17395	cassetteconstvar	COX7B	65	97	162	-7.29449	-35.0648	-4.8	0	-0.8	-0.7	0	-1.6	-3.5		0	-6.81877		0			unsplicable	unsplicable					31	0.645833	ATGGGGTTCGGTATGCGCGCTTGGACCTTAACTAGTCTTGACGTCCAATTGATAATATGCTTCTGTATTCTTTTTTCGTTTTCCTGTACAGAGAGGACATTCAGCAAACAATGGCAAGGCAGAGCCACCAGAAACGTACACCTGATTTTCATGACAAATACGCTGCTCCTGTATTAGCTAGTGGAGCCACTTAAGGCTCCCCGAGACGAT
17396	cassetteconstvar	COX7B	65	97	162	6.53385	-1.45768	-0.3	-0.7	-0.8	-0.7	0	-6.1	-4.7		0	-6.81877		0			constBP	endogenous					21	0.807692	ATGGGGTTCGGTATGCGCAATCCTACACATACTAGTCTTGACGTCCAATTGATAATATGCTTCTGTATTCTCTCACCGTTTTCCTGTAAGTTCGAAGCATTCAGCAAACAATGGCAAGGCAGAGCCACCAGAAACGTACACCTGATTTTCATGACAAATACGGTAATGCTGTATTAGCTAGTGGAGCCACTTAAGGCTCCCCGAGACGAT
17397	cassetteconstvar	ATP7A	44	118	162	7.63958	9.0125	-4	-2.1	-1.8	0	-0.7	-4.4	0		0.607595			-0.198726			endogenous	endogenous					36	0.24	ATGGGGTTCGGTATGCGCCGCATAACACCTACTAGTCTTGACGTCaagcactttacacatgttatctcatatacagcactcagcagtctcatgagtaagagttatctgtgtttttcagatgaggaaactgagcatcagaagagaccaaacaatttgctgaaggtatacaacagtaagcaacagaatttggatAAGGCTCCCCGAGACGAT
17398	cassetteconstvar	ATP7A	44	118	162	10.8583	11.3578	-0.7	-5.1	-1.8	0	-0.7	-3.4	0		0.948617			0.142296			constitutive	constitutive					26	0.0254902	ATGGGGTTCGGTATGCGCCCGGAAGGCCACACTAGTCTTGACGTCaagcactttacacatgttatctcatatacagcactcagcagtctcatgagtaagagttCTCCTTTCCTTTCAGGTCaggaaactgagcatcagaagagaccaaacaatttgctgCAGGTAAGTaacagtaagcaacagaatttggatAAGGCTCCCCGAGACGAT
17399	cassetteconstvar	ATP7A	44	118	162	3.10416	11.3578	-0.7	-5.1	-1.8	0	-1.4	-3.4	0		0.966507			0.160187			constitutive	GC					29	0.0685579	ATGGGGTTCGGTATGCGCGCAAGACGGGCTACTAGTCTTGACGTCaagcactttacacatgttatctcatatacagcactcagcagtctcatgagtaagagttCTCCTTTCCTTTCAGGTCaggaaactgagcatcagaagagaccaaacaatttgctgCAGGCAAGTaacagtaagcaacagaatttggatAAGGCTCCCCGAGACGAT
17400	cassetteconstvar	ATP7A	44	118	162	-4.58904	-35.315	-0.6	0	-1.8	0	0	-3.4	0	-7.29462	0			-0.806321			unsplicable	unsplicable					156	0.65	ATGGGGTTCGGTATGCGCGTCGGCGGGTTCACTAGTCTTGACGTCaagcactttacacatgttatctcatatacagcactcagcagtctcatgagtaagagttatctgtCAGAGAGGAatgaggaaactgagcatcagaagagaccaaacaatttgctgaagCTGCTCaacagtaagcaacagaatttggatAAGGCTCCCCGAGACGAT
17401	cassetteconstvar	ATP7A	44	118	162	7.63958	9.0125	-4	-2.1	-1.8	0	-0.7	-4.4	0		0.742331			-0.0639893			constBP	endogenous					57	0.215909	ATGGGGTTCGGTATGCGCCACCAAATCTGCACTAGTCTTGACGTCaagcactttacacatgttatctcatatacagcactcagcagtctcatCTCACagagttatctgtgtttttcagatgaggaaactgagcatcagaagagaccaaacaatttgctgaaggtatacaacagtaagcaacagaatttggatAAGGCTCCCCGAGACGAT
17402	cassetteconstvar	ITM2A	47	115	162	8.48854	8.33834	-3.7	-1.8	-3.7	-0.5	-1.2	-1.7	-2.8		0.214286	-3.04775		0.0817763			endogenous	endogenous					17	0.653846	ATGGGGTTCGGTATGCGCAACAAAACTGCCACTAGTCTTGACGTCACCCAGGAAAAAGAGGGCTCCTCTGGGAGATGTATGCTTACTCTCTTAGGCCTTTCATTCATCTTGGCAGGACTTATTGTTGGTGGAGCCTGCATTTACAAGTACTTCATGCCCAAGGtaataataataattataattattataCTTAAGGCTCCCCGAGACGAT
17403	cassetteconstvar	ITM2A	47	115	162	10.8583	14.3701	-0.7	-0.3	-3.7	-0.5	-1.2	-1.7	-3.3	3.79874	0.93125	-3.04775	6.84649	0.798741			constitutive	constitutive					358	0.700587	ATGGGGTTCGGTATGCGCTCTAGAAGAACTACTAGTCTTGACGTCACCCAGGAAAAAGAGGGCTCCTCTGGGAGATGTATGCTTACTCTCTTAGGCCTTTCTCCTTTCCTTTCAGGTCTTATTGTTGGTGGAGCCTGCATTTACAAGTACTTCATGCCCCAGGTAAGTataataattataattattataCTTAAGGCTCCCCGAGACGAT
17404	cassetteconstvar	ITM2A	47	115	162	3.10416	14.3701	-0.7	-0.3	-3.7	-0.5	-3.2	-3.7	-3.3	3.13516	0.890756	-3.04775	6.18291	0.758247			constitutive	GC					137	0.744565	ATGGGGTTCGGTATGCGCCACTTCCTCTTTACTAGTCTTGACGTCACCCAGGAAAAAGAGGGCTCCTCTGGGAGATGTATGCTTACTCTCTTAGGCCTTTCTCCTTTCCTTTCAGGTCTTATTGTTGGTGGAGCCTGCATTTACAAGTACTTCATGCCCCAGGCAAGTataataattataattattataCTTAAGGCTCCCCGAGACGAT
17405	cassetteconstvar	ITM2A	47	115	162	-4.58904	-34.3819	-6.5	-1.7	-3.7	-0.5	0	0	-2.6	-7.32193	0	-3.04775	-4.27417	-0.132509			unsplicable	unsplicable					159	0.719457	ATGGGGTTCGGTATGCGCCACGCATCCTTTACTAGTCTTGACGTCACCCAGGAAAAAGAGGGCTCCTCTGGGAGATGTATGCTTACTCTCTTAGGCCTTTCATTCACAGAGAGGAGACTTATTGTTGGTGGAGCCTGCATTTACAAGTACTTCATGCCCAAGCTGCTCataataattataattattataCTTAAGGCTCCCCGAGACGAT
17406	cassetteconstvar	ITM2A	47	115	162	8.48854	8.33834	-3.7	-1.8	-3.7	-0.5	-1.2	-1.7	-2.8	1.6252	0.759796	-3.04775	4.67295	0.627286			constBP	endogenous					674	0.677387	ATGGGGTTCGGTATGCGCTCTAGCAAACACACTAGTCTTGACGTCACCCAGGAAAAAGAGGGCTCCTCTGGGAGATGTATGCTTACTCTCTCACGCCTTTCATTCATCTTGGCAGGACTTATTGTTGGTGGAGCCTGCATTTACAAGTACTTCATGCCCAAGGtaataataataattataattattataCTTAAGGCTCCCCGAGACGAT
17407	cassetteconstvar	NUP62CL	44	118	162	8.56441	12.8448	-3.2	0	0	-0.4	0	-0.4	-1	1.60523	0.747586	2.34192	-0.736687	-0.0818595			endogenous	endogenous					857	0.6856	ATGGGGTTCGGTATGCGCCCCACTGTCCGCACTAGTCTTGACGTCTCCACCATCTTTTCTTTGAGGTCTCATTGAGAGCTCTAATTTTTTTTCCCATTCTTCTCTTATCCTTTTTTAGGGTTTGGAGTCATCAGCAGGTTTAATTTTGGAGGAACTTTACAGGTGGGTTCATTATTTGGCTCTGCAAAAACAAAGGCTCCCCGAGACGAT
17408	cassetteconstvar	NUP62CL	44	118	162	10.8583	14.1798	-0.7	-1.5	0	-0.4	0	0	-1	4.63822	0.964401	2.34192	2.29629	0.134956			constitutive	constitutive					1062	0.673858	ATGGGGTTCGGTATGCGCTTTGGCTTACGCACTAGTCTTGACGTCTCCACCATCTTTTCTTTGAGGTCTCATTGAGAGCTCTAATTTTTTTTCCCATTCTTCTCTCCTTTCCTTTCAGGTCTTGGAGTCATCAGCAGGTTTAATTTTGGAGGAACTTTACAGGTAAGTTCATTATTTGGCTCTGCAAAAACAAAGGCTCCCCGAGACGAT
17409	cassetteconstvar	NUP62CL	44	118	162	3.10416	14.1798	-0.7	-1.5	0	-0.4	0	0	-1	4.65431	0.957031	2.34192	2.31239	0.127586			constitutive	GC					288	0.668213	ATGGGGTTCGGTATGCGCCCTTCACTTAGAACTAGTCTTGACGTCTCCACCATCTTTTCTTTGAGGTCTCATTGAGAGCTCTAATTTTTTTTCCCATTCTTCTCTCCTTTCCTTTCAGGTCTTGGAGTCATCAGCAGGTTTAATTTTGGAGGAACTTTACAGGCAAGTTCATTATTTGGCTCTGCAAAAACAAAGGCTCCCCGAGACGAT
17410	cassetteconstvar	NUP62CL	44	118	162	-4.67024	-36.868	-9.2	-0.4	0	-0.4	0	0	-1	-8.93369	0	2.34192	-11.2756	-0.829446			unsplicable	unsplicable					488	0.647215	ATGGGGTTCGGTATGCGCGCGCCACATCATACTAGTCTTGACGTCTCCACCATCTTTTCTTTGAGGTCTCATTGAGAGCTCTAATTTTTTTTCCCATTCTTCTCTTATCCAGAGAGGAGGTTTGGAGTCATCAGCAGGTTTAATTTTGGAGGAACTTTACAGCTGCTCTCATTATTTGGCTCTGCAAAAACAAAGGCTCCCCGAGACGAT
17411	cassetteconstvar	NUP62CL	44	118	162	8.56441	12.8448	-3.2	0	0	-0.4	0	-0.4	-1	3.42131	0.919094	2.34192	1.07938	0.0896481			constBP	endogenous					1429	0.673421	ATGGGGTTCGGTATGCGCAGAATCATTGAGACTAGTCTTGACGTCTCCACCATCTTTTCTTTGAGGTCTCATTGAGAGCTCTAATTTTTTTTCTCACTCTTCTCTTATCCTTTTTTAGGGTTTGGAGTCATCAGCAGGTTTAATTTTGGAGGAACTTTACAGGTGGGTTCATTATTTGGCTCTGCAAAAACAAAGGCTCCCCGAGACGAT
17412	cassetteconstvar	DKC1	65	97	162	10.4506	10.4598	-1.8	0	-3.4	-2.3	-5.4	-0.2	-3.3		0.216867	-0.558873		-0.108482			endogenous	endogenous					100	0.649351	ATGGGGTTCGGTATGCGCATAACGACCATTACTAGTCTTGACGTCGAAAACAGAAAACTCAGTGGCCACACCTGACTACTCTTTTGTCATTTTTCAGGCAAAGAGTATGTGGGGATTGTCCGGCTGCACAATGCTATTGAAGGGGGGACCCAGCTTTCTAGGGTAAGTCTGCAATTGTAGGGAGGACACCCTAAGGCTCCCCGAGACGAT
17413	cassetteconstvar	DKC1	65	97	162	10.8583	13.708	-0.7	-0.2	-3.4	-2.3	-5.4	-0.8	-3.3	4.14532	0.951613	-0.558873	4.7042	0.626264			constitutive	constitutive					430	0.646617	ATGGGGTTCGGTATGCGCCTATTAACTGATACTAGTCTTGACGTCGAAAACAGAAAACTCAGTGGCCACACCTGACTACTCTCTCCTTTCCTTTCAGGTCAAGAGTATGTGGGGATTGTCCGGCTGCACAATGCTATTGAAGGGGGGACCCAGCTTTCTCAGGTAAGTCTGCAATTGTAGGGAGGACACCCTAAGGCTCCCCGAGACGAT
17414	cassetteconstvar	DKC1	65	97	162	3.10416	13.708	-0.7	-0.2	-3.4	-2.3	-7.3	-1.8	-3.3		0.781818	-0.558873		0.456469			constitutive	GC					74	0.493333	ATGGGGTTCGGTATGCGCCATAGAACTTTTACTAGTCTTGACGTCGAAAACAGAAAACTCAGTGGCCACACCTGACTACTCTCTCCTTTCCTTTCAGGTCAAGAGTATGTGGGGATTGTCCGGCTGCACAATGCTATTGAAGGGGGGACCCAGCTTTCTCAGGCAAGTCTGCAATTGTAGGGAGGACACCCTAAGGCTCCCCGAGACGAT
17415	cassetteconstvar	DKC1	65	97	162	-9.1415	-34.4062	-6.3	0	-3.4	-2.3	-7.8	-2.5	-6.8	-7.89482	0	-0.558873	-7.33594	-0.325349			unsplicable	unsplicable					237	0.671388	ATGGGGTTCGGTATGCGCGACTGCCGCGCCACTAGTCTTGACGTCGAAAACAGAAAACTCAGTGGCCACACCTGACTACTCTTTTGTCCAGAGAGGAGCAAAGAGTATGTGGGGATTGTCCGGCTGCACAATGCTATTGAAGGGGGGACCCAGCTTTCTAGGCTGCTCCTGCAATTGTAGGGAGGACACCCTAAGGCTCCCCGAGACGAT
17416	cassetteconstvar	DKC1	65	97	162	10.4506	10.4598	-1.8	0	-3.4	-2.3	-5.4	-0.2	-3.3		0.0273973	-0.558873		-0.297952			constBP	endogenous					85	0.674603	ATGGGGTTCGGTATGCGCAAGGGCTTCAAAACTAGTCTTGACGTCGAAAACAGAAAACTCAGTGGCCACACCTCACTACTCTTTTGTCATTTTTCAGGCAAAGAGTATGTGGGGATTGTCCGGCTGCACAATGCTATTGAAGGGGGGACCCAGCTTTCTAGGGTAAGTCTGCAATTGTAGGGAGGACACCCTAAGGCTCCCCGAGACGAT
17417	cassetteconstvar	VAMP7	68	94	162	7.96403	8.51336	0	-0.9	-1.8	0	-4.9	-6.5	0								endogenous	endogenous					0	0	ATGGGGTTCGGTATGCGCGGCCTCGCGTCTACTAGTCTTGACGTCTATTCTACAATGGAAAACTTGACCTTTTCTACTTTTCCAATATTTTCAGATCTGGTAGCTCAGCGAGGAGAAAGATTGGAATTATTGATTGACAAAACAGAAAATCTTGTGGATTCTGTAAGTATGGAATCTGATAATATGGAGTCTAAGGCTCCCCGAGACGAT
17418	cassetteconstvar	VAMP7	68	94	162	10.8583	12.3804	-0.7	-1.1	-1.8	0	-1.4	0	0	1.39824	0.725338			0.725338			constitutive	constitutive					589	0.679354	ATGGGGTTCGGTATGCGCGAGGGTTCTCCTACTAGTCTTGACGTCTATTCTACAATGGAAAACTTGACCTTTTCTACTTCTCCTTTCCTTTCAGGTCTGGTAGCTCAGCGAGGAGAAAGATTGGAATTATTGATTGACAAAACAGAAAATCTTGTGGATCAGGTAAGTATGGAATCTGATAATATGGAGTCTAAGGCTCCCCGAGACGAT
17419	cassetteconstvar	VAMP7	68	94	162	3.10416	12.3804	-0.7	-1.1	-1.8	0	-1.2	0	0	4.72475	0.957704			0.957704			constitutive	GC					1180	0.569773	ATGGGGTTCGGTATGCGCGCGCGTCTTCGCACTAGTCTTGACGTCTATTCTACAATGGAAAACTTGACCTTTTCTACTTCTCCTTTCCTTTCAGGTCTGGTAGCTCAGCGAGGAGAAAGATTGGAATTATTGATTGACAAAACAGAAAATCTTGTGGATCAGGCAAGTATGGAATCTGATAATATGGAGTCTAAGGCTCCCCGAGACGAT
17420	cassetteconstvar	VAMP7	68	94	162	-21.6688	-38.2189	-3.4	-3.7	-1.8	0	-5.8	-5.2	-0.6								unsplicable	unsplicable					0	0	ATGGGGTTCGGTATGCGCAATTTGTCGGGAACTAGTCTTGACGTCTATTCTACAATGGAAAACTTGACCTTTTCTACTTTTCCAACAGAGAGGAATCTGGTAGCTCAGCGAGGAGAAAGATTGGAATTATTGATTGACAAAACAGAAAATCTTGTGGATTCTCTGCTCATGGAATCTGATAATATGGAGTCTAAGGCTCCCCGAGACGAT
17421	cassetteconstvar	VAMP7	68	94	162	7.96403	8.51336	0	-0.9	-1.8	0	-4.9	-6.5	0		0			0			constBP	endogenous					95	0.625	ATGGGGTTCGGTATGCGCAAACGTCACTCGACTAGTCTTGACGTCTATTCTACAATGGAAAACTTGACCTCACCTACTTTTCCAATATTTTCAGATCTGGTAGCTCAGCGAGGAGAAAGATTGGAATTATTGATTGACAAAACAGAAAATCTTGTGGATTCTGTAAGTATGGAATCTGATAATATGGAGTCTAAGGCTCCCCGAGACGAT
17422	cassetteSFvar	NDEL1	35	127	162	4.34159	9.40639	-0.3	-1.5	0	0	-4.1	-1.9	0								SRSF1 [-58:-49]	endogenous					0	0	ATGGGGTTCGGTATGCGCTTTCCCTGCATCACTAGTCTTGACGTCGGTGGGCATGGACTAATTTTAGGGTCACACGACGAAATAGTATTCGTATTACTGTTTAATATGTTCTCCTTTCTTTTATTAGGCAAGAAAAAGTCATATTTCCCACGTTGTTCATGGGTAACTGAATTTGTTTGCTGTGCTCTTTTTAAGGCTCCCCGAGACGAT
17423	cassetteSFvar	NDEL1	35	127	162	4.34159	9.40639	-0.3	-1.5	0	0	-4.1	-1.9	0		0			0			SRSF1 [-49:-40]	endogenous					43	0.505882	ATGGGGTTCGGTATGCGCGTTGCCCCATGTACTAGTCTTGACGTCGGTGGGCATGGACTAATTTTAGGGCGTGATGTGTCACACGACTTCGTATTACTGTTTAATATGTTCTCCTTTCTTTTATTAGGCAAGAAAAAGTCATATTTCCCACGTTGTTCATGGGTAACTGAATTTGTTTGCTGTGCTCTTTTTAAGGCTCCCCGAGACGAT
17424	cassetteSFvar	NDEL1	35	127	162	4.34159	9.40639	-0.3	-1.5	0	0	-4.1	-1.9	0	-7.71425	0.00561798			0.00561798			SRSF1 [-40:-31]	endogenous					211	0.441423	ATGGGGTTCGGTATGCGCGCGGAAAAGACTACTAGTCTTGACGTCGGTGGGCATGGACTAATTTTAGGGCGTGATGTGGAAATAGTATCACACGACCTGTTTAATATGTTCTCCTTTCTTTTATTAGGCAAGAAAAAGTCATATTTCCCACGTTGTTCATGGGTAACTGAATTTGTTTGCTGTGCTCTTTTTAAGGCTCCCCGAGACGAT
17425	cassetteSFvar	NDEL1	35	127	162	4.34159	9.40639	-0.3	-2.4	-2.8	-1.6	-4.1	-1.9	0	-7.02237	0.00909091			0.00909091			SRSF1 [5:14]	endogenous					131	0.357923	ATGGGGTTCGGTATGCGCTGTCCCCATTCAACTAGTCTTGACGTCGGTGGGCATGGACTAATTTTAGGGCGTGATGTGGAAATAGTATTCGTATTACTGTTTAATATGTTCTCCTTTCTTTTATTAGGCAAGTCACACGACTATTTCCCACGTTGTTCATGGGTAACTGAATTTGTTTGCTGTGCTCTTTTTAAGGCTCCCCGAGACGAT
17426	cassetteSFvar	NDEL1	35	127	162	4.34159	9.40639	-0.3	-1.5	-1.1	-1.1	-2.1	-1.9	0		0.5			0.5			SRSF1 [+14:+23]	endogenous					7	0.0693069	ATGGGGTTCGGTATGCGCCACGAATGCCACACTAGTCTTGACGTCGGTGGGCATGGACTAATTTTAGGGCGTGATGTGGAAATAGTATTCGTATTACTGTTTAATATGTTCTCCTTTCTTTTATTAGGCAAGAAAAAGTCATCACACGACCGTTGTTCATGGGTAACTGAATTTGTTTGCTGTGCTCTTTTTAAGGCTCCCCGAGACGAT
17427	cassetteSFvar	NDEL1	35	127	162	4.34159	9.40639	-0.3	-1.5	0	-0.7	-5	0	0	-5.56478	0.0234375			0.0234375			endogenous	SRSF1 [-12:-3]					145	0.47541	ATGGGGTTCGGTATGCGCTATCAAGACGGAACTAGTCTTGACGTCGGTGGGCATGGACTAATTTTAGGGCGTGATGTGGAAATAGTATTCGTATTACTGTTTAATATGTTCTCCTTTCTTTTATTAGGCAAGAAAAAGTCATATTTCCCATCACACGACTGGGTAACTGAATTTGTTTGCTGTGCTCTTTTTAAGGCTCCCCGAGACGAT
17428	cassetteSFvar	NDEL1	35	127	162	4.34159	9.40639	-0.3	-1.5	0	0	-4.1	0	-1.6								endogenous	SRSF1 [+6:+15]					0	0	ATGGGGTTCGGTATGCGCTCTAAGTTATGCACTAGTCTTGACGTCGGTGGGCATGGACTAATTTTAGGGCGTGATGTGGAAATAGTATTCGTATTACTGTTTAATATGTTCTCCTTTCTTTTATTAGGCAAGAAAAAGTCATATTTCCCACGTTGTTCATGGGTAACTTCACACGACTGCTGTGCTCTTTTTAAGGCTCCCCGAGACGAT
17429	cassetteSFvar	NDEL1	35	127	162	4.34159	9.40639	-0.3	-1.5	0	0	-4.1	-1.9	-1.1		0			0			endogenous	SRSF1 [+15:+24]					4	0.285714	ATGGGGTTCGGTATGCGCCCCCTCATCGGTACTAGTCTTGACGTCGGTGGGCATGGACTAATTTTAGGGCGTGATGTGGAAATAGTATTCGTATTACTGTTTAATATGTTCTCCTTTCTTTTATTAGGCAAGAAAAAGTCATATTTCCCACGTTGTTCATGGGTAACTGAATTTGTTTCACACGACCTTTTTAAGGCTCCCCGAGACGAT
17430	cassetteSFvar	NDEL1	35	127	162	4.34159	9.40639	-0.3	-1.5	0	0	-4.1	-1.9	0								SRSF2 [-58:-49]	endogenous					0	0	ATGGGGTTCGGTATGCGCGCGTTAATTCTCACTAGTCTTGACGTCGGTGGGCATGGACTAATTTTAGGGTGGCCTCTGGAAATAGTATTCGTATTACTGTTTAATATGTTCTCCTTTCTTTTATTAGGCAAGAAAAAGTCATATTTCCCACGTTGTTCATGGGTAACTGAATTTGTTTGCTGTGCTCTTTTTAAGGCTCCCCGAGACGAT
17431	cassetteSFvar	NDEL1	35	127	162	4.34159	9.40639	-0.3	-1.5	0	0	-4.1	-1.9	0		0			0			SRSF2 [-49:-40]	endogenous					10	0.163934	ATGGGGTTCGGTATGCGCCATGAGGTTAGCACTAGTCTTGACGTCGGTGGGCATGGACTAATTTTAGGGCGTGATGTGTGGCCTCTGTTCGTATTACTGTTTAATATGTTCTCCTTTCTTTTATTAGGCAAGAAAAAGTCATATTTCCCACGTTGTTCATGGGTAACTGAATTTGTTTGCTGTGCTCTTTTTAAGGCTCCCCGAGACGAT
17432	cassetteSFvar	NDEL1	35	127	162	4.34159	9.40639	-0.3	-1.5	0	0	-4.1	-1.9	0		0			0			SRSF2 [-40:-31]	endogenous					53	0.490741	ATGGGGTTCGGTATGCGCCCTGGATCGTTTACTAGTCTTGACGTCGGTGGGCATGGACTAATTTTAGGGCGTGATGTGGAAATAGTATGGCCTCTGCTGTTTAATATGTTCTCCTTTCTTTTATTAGGCAAGAAAAAGTCATATTTCCCACGTTGTTCATGGGTAACTGAATTTGTTTGCTGTGCTCTTTTTAAGGCTCCCCGAGACGAT
17433	cassetteSFvar	NDEL1	35	127	162	4.34159	9.40639	-0.3	-4.5	-3	0	-4.1	-1.9	0	-6.70044	0.0106383			0.0106383			SRSF2 [5:14]	endogenous					105	0.33871	ATGGGGTTCGGTATGCGCGGAACACCGCGCACTAGTCTTGACGTCGGTGGGCATGGACTAATTTTAGGGCGTGATGTGGAAATAGTATTCGTATTACTGTTTAATATGTTCTCCTTTCTTTTATTAGGCAAGTGGCCTCTGTATTTCCCACGTTGTTCATGGGTAACTGAATTTGTTTGCTGTGCTCTTTTTAAGGCTCCCCGAGACGAT
17434	cassetteSFvar	NDEL1	35	127	162	4.34159	9.40639	-0.3	-1.5	-0.2	-0.7	-3.2	-1.9	0		0.0909091			0.0909091			SRSF2 [+14:+23]	endogenous					13	0.185714	ATGGGGTTCGGTATGCGCACCGCCTGGCGAACTAGTCTTGACGTCGGTGGGCATGGACTAATTTTAGGGCGTGATGTGGAAATAGTATTCGTATTACTGTTTAATATGTTCTCCTTTCTTTTATTAGGCAAGAAAAAGTCATGGCCTCTGCGTTGTTCATGGGTAACTGAATTTGTTTGCTGTGCTCTTTTTAAGGCTCCCCGAGACGAT
17435	cassetteSFvar	NDEL1	35	127	162	4.34159	9.40639	-0.3	-1.5	-1.7	-2.5	-7.2	-1	0		0			0			endogenous	SRSF2 [-12:-3]					24	0.176471	ATGGGGTTCGGTATGCGCAGGACAACCTACACTAGTCTTGACGTCGGTGGGCATGGACTAATTTTAGGGCGTGATGTGGAAATAGTATTCGTATTACTGTTTAATATGTTCTCCTTTCTTTTATTAGGCAAGAAAAAGTCATATTTCCCATGGCCTCTGTGGGTAACTGAATTTGTTTGCTGTGCTCTTTTTAAGGCTCCCCGAGACGAT
17436	cassetteSFvar	NDEL1	35	127	162	4.34159	9.40639	-0.3	-1.5	0	0	-4.1	-3.4	-1.6	-7.97728	0			0			endogenous	SRSF2 [+6:+15]					251	0.6275	ATGGGGTTCGGTATGCGCCCTGCCTGGACTACTAGTCTTGACGTCGGTGGGCATGGACTAATTTTAGGGCGTGATGTGGAAATAGTATTCGTATTACTGTTTAATATGTTCTCCTTTCTTTTATTAGGCAAGAAAAAGTCATATTTCCCACGTTGTTCATGGGTAACTTGGCCTCTGTGCTGTGCTCTTTTTAAGGCTCCCCGAGACGAT
17437	cassetteSFvar	NDEL1	35	127	162	4.34159	9.40639	-0.3	-1.5	0	0	-4.1	-1.9	-0.7	-7.03342	0			0			endogenous	SRSF2 [+15:+24]					264	0.671756	ATGGGGTTCGGTATGCGCCCGTTATGTTCAACTAGTCTTGACGTCGGTGGGCATGGACTAATTTTAGGGCGTGATGTGGAAATAGTATTCGTATTACTGTTTAATATGTTCTCCTTTCTTTTATTAGGCAAGAAAAAGTCATATTTCCCACGTTGTTCATGGGTAACTGAATTTGTTTGGCCTCTGCTTTTTAAGGCTCCCCGAGACGAT
17438	cassetteSFvar	NDEL1	35	127	162	4.34159	9.40639	-0.3	-1.5	0	0	-4.1	-1.9	0		0			0			SRSF5 [-58:-49]	endogenous					76	0.422222	ATGGGGTTCGGTATGCGCCGCATGACTTCTACTAGTCTTGACGTCGGTGGGCATGGACTAATTTTAGGGTTCACAGGCGAAATAGTATTCGTATTACTGTTTAATATGTTCTCCTTTCTTTTATTAGGCAAGAAAAAGTCATATTTCCCACGTTGTTCATGGGTAACTGAATTTGTTTGCTGTGCTCTTTTTAAGGCTCCCCGAGACGAT
17439	cassetteSFvar	NDEL1	35	127	162	4.34159	9.40639	-0.3	-1.5	0	0	-4.1	-1.9	0		0			0			SRSF5 [-49:-40]	endogenous					8	0.275862	ATGGGGTTCGGTATGCGCATTCATTTAGGCACTAGTCTTGACGTCGGTGGGCATGGACTAATTTTAGGGCGTGATGTGTTCACAGGCTTCGTATTACTGTTTAATATGTTCTCCTTTCTTTTATTAGGCAAGAAAAAGTCATATTTCCCACGTTGTTCATGGGTAACTGAATTTGTTTGCTGTGCTCTTTTTAAGGCTCCCCGAGACGAT
17440	cassetteSFvar	NDEL1	35	127	162	4.34159	9.40639	-0.3	-1.5	0	0	-4.1	-1.9	0	-7.54689	0			0			SRSF5 [-40:-31]	endogenous					186	0.613861	ATGGGGTTCGGTATGCGCCTAACACCGCGTACTAGTCTTGACGTCGGTGGGCATGGACTAATTTTAGGGCGTGATGTGGAAATAGTATTCACAGGCCTGTTTAATATGTTCTCCTTTCTTTTATTAGGCAAGAAAAAGTCATATTTCCCACGTTGTTCATGGGTAACTGAATTTGTTTGCTGTGCTCTTTTTAAGGCTCCCCGAGACGAT
17441	cassetteSFvar	NDEL1	35	127	162	4.34159	9.40639	-0.3	-0.6	0	0	-4.1	-1.9	0		0			0			SRSF5 [5:14]	endogenous					9	0.5625	ATGGGGTTCGGTATGCGCAACTTTTGGGCAACTAGTCTTGACGTCGGTGGGCATGGACTAATTTTAGGGCGTGATGTGGAAATAGTATTCGTATTACTGTTTAATATGTTCTCCTTTCTTTTATTAGGCAAGTTCACAGGCTATTTCCCACGTTGTTCATGGGTAACTGAATTTGTTTGCTGTGCTCTTTTTAAGGCTCCCCGAGACGAT
17442	cassetteSFvar	NDEL1	35	127	162	4.34159	9.40639	-0.3	-1.5	-0.5	-0.5	-2.4	-1.9	0		0			0			SRSF5 [+14:+23]	endogenous					21	0.318182	ATGGGGTTCGGTATGCGCTGTCGGAGTTCGACTAGTCTTGACGTCGGTGGGCATGGACTAATTTTAGGGCGTGATGTGGAAATAGTATTCGTATTACTGTTTAATATGTTCTCCTTTCTTTTATTAGGCAAGAAAAAGTCATTCACAGGCCGTTGTTCATGGGTAACTGAATTTGTTTGCTGTGCTCTTTTTAAGGCTCCCCGAGACGAT
17443	cassetteSFvar	NDEL1	35	127	162	4.34159	9.40639	-0.3	-1.5	0	-0.1	-3.6	-1.4	0	-7.17991	0			0			endogenous	SRSF5 [-12:-3]					144	0.55814	ATGGGGTTCGGTATGCGCCTCCCGACGGGTACTAGTCTTGACGTCGGTGGGCATGGACTAATTTTAGGGCGTGATGTGGAAATAGTATTCGTATTACTGTTTAATATGTTCTCCTTTCTTTTATTAGGCAAGAAAAAGTCATATTTCCCATTCACAGGCTGGGTAACTGAATTTGTTTGCTGTGCTCTTTTTAAGGCTCCCCGAGACGAT
17444	cassetteSFvar	NDEL1	35	127	162	4.34159	9.40639	-0.3	-1.5	0	0	-4.1	-0.1	-5.6	-7.61471	0			0			endogenous	SRSF5 [+6:+15]					195	0.576923	ATGGGGTTCGGTATGCGCCACCGCCCAATTACTAGTCTTGACGTCGGTGGGCATGGACTAATTTTAGGGCGTGATGTGGAAATAGTATTCGTATTACTGTTTAATATGTTCTCCTTTCTTTTATTAGGCAAGAAAAAGTCATATTTCCCACGTTGTTCATGGGTAACTTTCACAGGCTGCTGTGCTCTTTTTAAGGCTCCCCGAGACGAT
17445	cassetteSFvar	NDEL1	35	127	162	4.34159	9.40639	-0.3	-1.5	0	0	-4.1	-1.9	-1.4	-6.94251	0			0			endogenous	SRSF5 [+15:+24]					122	0.652406	ATGGGGTTCGGTATGCGCCTTCCCGTTAGCACTAGTCTTGACGTCGGTGGGCATGGACTAATTTTAGGGCGTGATGTGGAAATAGTATTCGTATTACTGTTTAATATGTTCTCCTTTCTTTTATTAGGCAAGAAAAAGTCATATTTCCCACGTTGTTCATGGGTAACTGAATTTGTTTTCACAGGCCTTTTTAAGGCTCCCCGAGACGAT
17446	cassetteSFvar	NDEL1	35	127	162	4.34159	9.40639	-0.3	-1.5	0	0	-4.1	-1.9	0		0			0			SRSF6 [-58:-49]	endogenous					7	0.225806	ATGGGGTTCGGTATGCGCCTAACATATGGTACTAGTCTTGACGTCGGTGGGCATGGACTAATTTTAGGGCTGCGTCGAGAAATAGTATTCGTATTACTGTTTAATATGTTCTCCTTTCTTTTATTAGGCAAGAAAAAGTCATATTTCCCACGTTGTTCATGGGTAACTGAATTTGTTTGCTGTGCTCTTTTTAAGGCTCCCCGAGACGAT
17447	cassetteSFvar	NDEL1	35	127	162	4.34159	9.40639	-0.3	-1.5	0	0	-4.1	-1.9	0		0			0			SRSF6 [-49:-40]	endogenous					99	0.365314	ATGGGGTTCGGTATGCGCACGCTTCCTGCCACTAGTCTTGACGTCGGTGGGCATGGACTAATTTTAGGGCGTGATGTGCTGCGTCGATTCGTATTACTGTTTAATATGTTCTCCTTTCTTTTATTAGGCAAGAAAAAGTCATATTTCCCACGTTGTTCATGGGTAACTGAATTTGTTTGCTGTGCTCTTTTTAAGGCTCCCCGAGACGAT
17448	cassetteSFvar	NDEL1	35	127	162	4.34159	9.40639	-0.3	-1.5	0	0	-4.1	-1.9	0		0			0			SRSF6 [-40:-31]	endogenous					79	0.429348	ATGGGGTTCGGTATGCGCAACCAAAGAAGAACTAGTCTTGACGTCGGTGGGCATGGACTAATTTTAGGGCGTGATGTGGAAATAGTACTGCGTCGACTGTTTAATATGTTCTCCTTTCTTTTATTAGGCAAGAAAAAGTCATATTTCCCACGTTGTTCATGGGTAACTGAATTTGTTTGCTGTGCTCTTTTTAAGGCTCCCCGAGACGAT
17449	cassetteSFvar	NDEL1	35	127	162	4.34159	9.40639	-0.3	-1.2	-2.1	0	-4.1	-1.9	0		0.0434783			0.0434783			SRSF6 [5:14]	endogenous					27	0.306818	ATGGGGTTCGGTATGCGCCATAGCGACTGCACTAGTCTTGACGTCGGTGGGCATGGACTAATTTTAGGGCGTGATGTGGAAATAGTATTCGTATTACTGTTTAATATGTTCTCCTTTCTTTTATTAGGCAAGCTGCGTCGATATTTCCCACGTTGTTCATGGGTAACTGAATTTGTTTGCTGTGCTCTTTTTAAGGCTCCCCGAGACGAT
17450	cassetteSFvar	NDEL1	35	127	162	4.34159	9.40639	-0.3	-1.5	-2	-2	-0.7	-1.9	0		0.666667			0.666667			SRSF6 [+14:+23]	endogenous					12	0.173913	ATGGGGTTCGGTATGCGCGAGGCTTCCGAAACTAGTCTTGACGTCGGTGGGCATGGACTAATTTTAGGGCGTGATGTGGAAATAGTATTCGTATTACTGTTTAATATGTTCTCCTTTCTTTTATTAGGCAAGAAAAAGTCACTGCGTCGACGTTGTTCATGGGTAACTGAATTTGTTTGCTGTGCTCTTTTTAAGGCTCCCCGAGACGAT
17451	cassetteSFvar	NDEL1	35	127	162	4.34159	9.40639	-0.3	-1.5	0	0	-3.8	0	0		0.0333333			0.0333333			endogenous	SRSF6 [-12:-3]					62	0.233962	ATGGGGTTCGGTATGCGCGCGTTGGGCATCACTAGTCTTGACGTCGGTGGGCATGGACTAATTTTAGGGCGTGATGTGGAAATAGTATTCGTATTACTGTTTAATATGTTCTCCTTTCTTTTATTAGGCAAGAAAAAGTCATATTTCCCACTGCGTCGATGGGTAACTGAATTTGTTTGCTGTGCTCTTTTTAAGGCTCCCCGAGACGAT
17452	cassetteSFvar	NDEL1	35	127	162	4.34159	9.40639	-0.3	-1.5	0	0	-4.1	0	-1	-7.15987	0			0			endogenous	SRSF6 [+6:+15]					142	0.325688	ATGGGGTTCGGTATGCGCCACGACTACAACACTAGTCTTGACGTCGGTGGGCATGGACTAATTTTAGGGCGTGATGTGGAAATAGTATTCGTATTACTGTTTAATATGTTCTCCTTTCTTTTATTAGGCAAGAAAAAGTCATATTTCCCACGTTGTTCATGGGTAACTCTGCGTCGATGCTGTGCTCTTTTTAAGGCTCCCCGAGACGAT
17453	cassetteSFvar	NDEL1	35	127	162	4.34159	9.40639	-0.3	-1.5	0	0	-4.1	-1.9	0		0			0			endogenous	SRSF6 [+15:+24]					12	0.3	ATGGGGTTCGGTATGCGCATGGAACTTAATACTAGTCTTGACGTCGGTGGGCATGGACTAATTTTAGGGCGTGATGTGGAAATAGTATTCGTATTACTGTTTAATATGTTCTCCTTTCTTTTATTAGGCAAGAAAAAGTCATATTTCCCACGTTGTTCATGGGTAACTGAATTTGTTCTGCGTCGACTTTTTAAGGCTCCCCGAGACGAT
17454	cassetteSFvar	NDEL1	35	127	162	4.34159	9.40639	-0.3	-1.5	0	0	-4.1	-1.9	0		0			0			KeEnh1 [-58:-49]	endogenous					83	0.425641	ATGGGGTTCGGTATGCGCCCTAATGGGGTCACTAGTCTTGACGTCGGTGGGCATGGACTAATTTTAGGGCAGAAGAGTGAAATAGTATTCGTATTACTGTTTAATATGTTCTCCTTTCTTTTATTAGGCAAGAAAAAGTCATATTTCCCACGTTGTTCATGGGTAACTGAATTTGTTTGCTGTGCTCTTTTTAAGGCTCCCCGAGACGAT
17455	cassetteSFvar	NDEL1	35	127	162	4.34159	9.40639	-0.3	-1.5	0	0	-4.1	-1.9	0		0			0			KeEnh1 [-49:-40]	endogenous					3	0.214286	ATGGGGTTCGGTATGCGCTCCCCACGACACACTAGTCTTGACGTCGGTGGGCATGGACTAATTTTAGGGCGTGATGTGCAGAAGAGTTTCGTATTACTGTTTAATATGTTCTCCTTTCTTTTATTAGGCAAGAAAAAGTCATATTTCCCACGTTGTTCATGGGTAACTGAATTTGTTTGCTGTGCTCTTTTTAAGGCTCCCCGAGACGAT
17456	cassetteSFvar	NDEL1	35	127	162	4.34159	9.40639	-0.3	-1.5	0	0	-4.1	-1.9	0		0			0			KeEnh1 [-40:-31]	endogenous					7	0.466667	ATGGGGTTCGGTATGCGCGGGAGATGCCTAACTAGTCTTGACGTCGGTGGGCATGGACTAATTTTAGGGCGTGATGTGGAAATAGTACAGAAGAGTCTGTTTAATATGTTCTCCTTTCTTTTATTAGGCAAGAAAAAGTCATATTTCCCACGTTGTTCATGGGTAACTGAATTTGTTTGCTGTGCTCTTTTTAAGGCTCCCCGAGACGAT
[truncated: 8,441 more rows]
