# Supplementary material for: Dissecting splicing decisions and cell-to-cell variability with designed sequence libraries
Source: Nat Commun. 2019 Oct 8;10:4572. doi: 10.1038/s41467-019-12642-3 (PMC6783452; doi:10.1038/s41467-019-12642-3)
Supplement: Supplementary file 11 — Supplementary Data 7 [file 41467_2019_12642_MOESM11_ESM.xlsx]

## Sheet: Table_fivedf
library index	subset	gene name	donor 1	donor 2	distance between donors	maxent5first	maxent5second	MFE exon	MFE donor1	MFE alt5	MFE altcenter	MFE alt3	MFE donor2	MFE intron	splicing ratio (log2)	wild-type splicing ratio (log2)	normalized splicing ratio	splicing value (protein)	normalized splicing value	log2(RNA/DNA reads)	normalized log2(RNA/DNA reads)	changes	first_ss	second_ss	firstss	secondss	rnareads_effective	number_reads	fraction_canonical	smoothednumberofpeaks	rawnumberofpeaks	noise strength (log)	noise residual GAM	normalized noise residual	sequence
0	fivecomb		51	59	8	5.14159	7.23301	-3.9	-4.8	-1.4	-4.1	-4.3	-5.2	-5.5	0.929717			6.18115		-0.493736							8828	49233	0.89588	1	1	-6.31428	-1.22285		GACAGATGCGCCGTGGATCCCACATGCTCAGCTTCCGGCGGAAAAGCGCGCGAGCAAGATGGCCACCACCAAGCGCGTCTTGTACGTGGGTGAGCAGGAGGGGTTGCTAGGCGGAGTCTGAGTGAACGCGACCCCCAAGGGTCGGGGCGTGGGGTGGGACGCATCTCTGAACCAGGAGGACGGCGAGCTGCTAGCCACCCGATCCAATGC
1	fivecomb		51	59	8	5.14159	-14.8958	-3.9	-4.2	-3	-4.1	-4.3	-3	-2.2	-2.99853			2.7385		-0.468924							2212	13817	0.754177	2	2	-0.0613177			GACAGATGCGCCGTGGATTGTTTCCCACGCGCTTCCGGCGGAAAAGCGCGCGAGCAAGATGGCCACCACCAAGCGCGTCTTGTACGTGGGTTGCGTGGTGGAGTGAGGGCAGGGCCTGGGTCTGGGGGCGGGGCCTGGGTCTGACCCCAGGGACTGGTTTTTGTGTTGACGTGTCTCTGTGGTGACGAGCAGAGCCACCCGATCCAATGC
2	fivecomb		51	59	8	5.14159	10.2385	-3.9	-4.2	-4.2	-4.1	-4.3	-4.8	0	5.65459					2.63474							3853	13	0.891279	0	0				GACAGATGCGCCGTGGATCACGATCAATTTGCTTCCGGCGGAAAAGCGCGCGAGCAAGATGGCCACCACCAAGCGCGTCTTGTACGTGGGTAAGTACACAGCCTGGCCCCAAACTTCCCCCCAGTTCATTTAATCCATGCCTCACAGTTGTTTCCTTTTGCCTTAAAGGCCAATCTTTTAGTTTAAGAAATAAGCCACCCGATCCAATGC
3	fivecomb		51	59	8	5.14159	0.715918	-3.9	-4.2	-5.5	-4.3	-4.3	-5.5	0	-0.600773			5.27558		0.531773							1827	941	0.85334	2	2	-4.51755			GACAGATGCGCCGTGGATTACGGAAAGCTTGCTTCCGGCGGAAAAGCGCGCGAGCAAGATGGCCACCACCAAGCGCGTCTTGTACGTGGGTTCGTGCTGCTGATATACTCCTGCCTGCCCCTTTACCCCTTTGTCTCTGTCTCCTGCTCACCTTCTCATCCCAGTTGCCCACTTTTCCCTTATTTGACCTTCAGCCACCCGATCCAATGC
4	fivecomb		51	59	8	5.14159	8.8368	-3.9	-4.2	-2.1	-4.1	-4.3	-2.1	0	9.9901					1.82421							2036	49	0.853311	0	0				GACAGATGCGCCGTGGATGGCACCAAAACCGCTTCCGGCGGAAAAGCGCGCGAGCAAGATGGCCACCACCAAGCGCGTCTTGTACGTGGGTAAGCATCCTTCTCTTCTATTCAGAACTTGATCAGACCACATTAAAGTGGGAGGACAGGAATTTTCAACCTTGGACAAGCAGATTTTCTGTCTGTAGAAAATAGCCACCCGATCCAATGC
5	fivecomb		51	59	8	5.14159	-2.24608	-3.9	-4.2	0	-4.1	-4.3	0	-4	-8.83289			2.39064		0.0899995							455	655	0.869981	2	2	0.494557			GACAGATGCGCCGTGGATCTTACGCGAAGTGCTTCCGGCGGAAAAGCGCGCGAGCAAGATGGCCACCACCAAGCGCGTCTTGTACGTGGGTTTGCTTTAGAGGGTCGGCGGGCGGAGCTTCGGGGAAGAGGAGCTCTGGGAGAGTCATTCCGGCCAGTGGCCGGAGACCGTCGTCGCTCTTGGGAATCCTTGAGCCACCCGATCCAATGC
6	fivecomb		51	59	8	5.14159	8.73118	-3.9	-4.8	-0.6	-4.1	-4.3	-0.3	-1.2	4.95041			3.07986		0.192133							3926	4424	0.872444	1	1	-3.24919	-1.68935		GACAGATGCGCCGTGGATACCAAGCACCTAGCTTCCGGCGGAAAAGCGCGCGAGCAAGATGGCCACCACCAAGCGCGTCTTGTACGTGGgtgagtttctgtggtttaggccccccagttgtggttgtttcttacggcagccccaagaaaccaatacaCTCCCCCGTCCACTTTCCACGGCAGAGTTTGGGCGAGCCACCCGATCCAATGC
7	fivecomb		51	59	8	-27.3773	4.69017	-3.9	-2.3	-1.9	-2.9	-2.3	-6.6	-5.5	11.1731			4.5542		-0.0338936							4620	8480	0.915214	1	1	-3.47952	-2.06227		GACAGATGCGCCGTGGATTTGGACATCCGTGCTTCCGGCGGAAAAGCGCGCGAGCAAGATGGCCACCACCAAGCGCGTCTTGTTGCACAGTGAGCAGGAGGGGTTGCTAGGCGGAGTCTGAGTGAACGCGACCCCCAAGGGTCGGGGCGTGGGGTGGGACGCATCTCTGAACCAGGAGGACGGCGAGCTGCTAGCCACCCGATCCAATGC
8	fivecomb		51	59	8	-27.3773	-21.0929	-3.9	-2.3	-1.8	-4.1	-2.3	-1.8	-2.2	9.42101			4.4558		-0.69664							1373	12430	0.892718	1	2	-0.508539	1.01787		GACAGATGCGCCGTGGATGCGTTCCAAATTGCTTCCGGCGGAAAAGCGCGCGAGCAAGATGGCCACCACCAAGCGCGTCTTGTTGCACAGTTGCGTGGTGGAGTGAGGGCAGGGCCTGGGTCTGGGGGCGGGGCCTGGGTCTGACCCCAGGGACTGGTTTTTGTGTTGACGTGTCTCTGTGGTGACGAGCAGAGCCACCCGATCCAATGC
9	fivecomb		51	59	8	-27.3773	9.49083	-3.9	-2.3	-1	-1.9	-2.3	-0.9	0	12.2006					2.5968							4708	17	0.911167	0	0				GACAGATGCGCCGTGGATGCGCTGGTTTGCGCTTCCGGCGGAAAAGCGCGCGAGCAAGATGGCCACCACCAAGCGCGTCTTGTTGCACAGTAAGTACACAGCCTGGCCCCAAACTTCCCCCCAGTTCATTTAATCCATGCCTCACAGTTGTTTCCTTTTGCCTTAAAGGCCAATCTTTTAGTTTAAGAAATAAGCCACCCGATCCAATGC
10	fivecomb		51	59	8	-27.3773	0.237439	-3.9	-2.3	-6.1	-4.3	-2.3	-6.1	0				1.26405		-0.864752							20	313	0.769231	1	1	-0.338059	0.671653		GACAGATGCGCCGTGGATTGGAAGGACCCCGCTTCCGGCGGAAAAGCGCGCGAGCAAGATGGCCACCACCAAGCGCGTCTTGTTGCACAGTTCGTGCTGCTGATATACTCCTGCCTGCCCCTTTACCCCTTTGTCTCTGTCTCCTGCTCACCTTCTCATCCCAGTTGCCCACTTTTCCCTTATTTGACCTTCAGCCACCCGATCCAATGC
11	fivecomb		51	59	8	-27.3773	5.93727	-3.9	-2.3	-1.3	-2.2	-2.3	-1.5	0	11.4263			2.27345		1.62631							2751	104	0.868371	1	2	-0.49806	0.545587		GACAGATGCGCCGTGGATGACCACCAACGCGCTTCCGGCGGAAAAGCGCGCGAGCAAGATGGCCACCACCAAGCGCGTCTTGTTGCACAGTAAGCATCCTTCTCTTCTATTCAGAACTTGATCAGACCACATTAAAGTGGGAGGACAGGAATTTTCAACCTTGGACAAGCAGATTTTCTGTCTGTAGAAAATAGCCACCCGATCCAATGC
12	fivecomb		51	59	8	-27.3773	-6.10002	-3.9	-2.3	-1.2	-1.9	-2.3	-1.8	-4				1.80994		-2.73562							0	1015	0	1	2	-2.15794			GACAGATGCGCCGTGGATAACTCCACGTCGGCTTCCGGCGGAAAAGCGCGCGAGCAAGATGGCCACCACCAAGCGCGTCTTGTTGCACAGTTTGCTTTAGAGGGTCGGCGGGCGGAGCTTCGGGGAAGAGGAGCTCTGGGAGAGTCATTCCGGCCAGTGGCCGGAGACCGTCGTCGCTCTTGGGAATCCTTGAGCCACCCGATCCAATGC
13	fivecomb		51	59	8	-27.3773	8.34018	-3.9	-2.3	-5.5	-1.9	-2.3	-1.8	-1.2	11.5206			3.60425		0.648936							2939	1126	0.869012	2	5	-0.0239203			GACAGATGCGCCGTGGATCTAACACGCTCGGCTTCCGGCGGAAAAGCGCGCGAGCAAGATGGCCACCACCAAGCGCGTCTTGTTGCACAgtgagtttctgtggtttaggccccccagttgtggttgtttcttacggcagccccaagaaaccaatacaCTCCCCCGTCCACTTTCCACGGCAGAGTTTGGGCGAGCCACCCGATCCAATGC
14	fivecomb		51	59	8	-7.29474	3.7598	-3.9	-2.8	-3.5	-2.6	-1.9	-4.4	-5.5	7.75489			2.53948		-1.5346							215	15903	0.796296	1	1	-2.97814	-1.28877		GACAGATGCGCCGTGGATCTATGCACGGTTGCTTCCGGCGGAAAAGCGCGCGAGCAAGATGGCCACCACCAAGCGCGTCTTGTGAACTCGTGAGCAGGAGGGGTTGCTAGGCGGAGTCTGAGTGAACGCGACCCCCAAGGGTCGGGGCGTGGGGTGGGACGCATCTCTGAACCAGGAGGACGGCGAGCTGCTAGCCACCCGATCCAATGC
15	fivecomb		51	59	8	-7.29474	-25.2372	-3.9	-3.4	-3.1	-3.3	-1.9	0	-2.2				1.26779		-1.26418							26	1117	0.722222	2	2	-1.43633			GACAGATGCGCCGTGGATTTAGAAATTACGGCTTCCGGCGGAAAAGCGCGCGAGCAAGATGGCCACCACCAAGCGCGTCTTGTGAACTCGTTGCGTGGTGGAGTGAGGGCAGGGCCTGGGTCTGGGGGCGGGGCCTGGGTCTGACCCCAGGGACTGGTTTTTGTGTTGACGTGTCTCTGTGGTGACGAGCAGAGCCACCCGATCCAATGC
16	fivecomb		51	59	8	-7.29474	9.63223	-3.9	-2.7	-3.7	-1.1	-1.9	-4.6	0	9.81298					2.94167							1801	3	0.872155	0	0				GACAGATGCGCCGTGGATATAGATGAACCCGCTTCCGGCGGAAAAGCGCGCGAGCAAGATGGCCACCACCAAGCGCGTCTTGTGAACTCGTAAGTACACAGCCTGGCCCCAAACTTCCCCCCAGTTCATTTAATCCATGCCTCACAGTTGTTTCCTTTTGCCTTAAAGGCCAATCTTTTAGTTTAAGAAATAAGCCACCCGATCCAATGC
17	fivecomb		51	59	8	-7.29474	-3.46298	-3.9	-3	0	-1.6	-1.9	0	0				3.11734		-2.06638							0	831	0	2	2	-3.66787			GACAGATGCGCCGTGGATGGCCCTCTTACTGCTTCCGGCGGAAAAGCGCGCGAGCAAGATGGCCACCACCAAGCGCGTCTTGTGAACTCGTTCGTGCTGCTGATATACTCCTGCCTGCCCCTTTACCCCTTTGTCTCTGTCTCCTGCTCACCTTCTCATCCCAGTTGCCCACTTTTCCCTTATTTGACCTTCAGCCACCCGATCCAATGC
18	fivecomb		51	59	8	-7.29474	5.07702	-3.9	-2.7	0	-1.1	-1.9	-0.5	0	10.3718					1.86418							1324	30	0.824408	0	0				GACAGATGCGCCGTGGATCGGGTCCGTCAAGCTTCCGGCGGAAAAGCGCGCGAGCAAGATGGCCACCACCAAGCGCGTCTTGTGAACTCGTAAGCATCCTTCTCTTCTATTCAGAACTTGATCAGACCACATTAAAGTGGGAGGACAGGAATTTTCAACCTTGGACAAGCAGATTTTCTGTCTGTAGAAAATAGCCACCCGATCCAATGC
19	fivecomb		51	59	8	-7.29474	-11.6046	-3.9	-3.5	-1.9	-0.8	-1.9	-0.1	-4				2.41964		-2.00697							0	2346	0	1	1	-1.33237			GACAGATGCGCCGTGGATCTCCAAGCACGCGCTTCCGGCGGAAAAGCGCGCGAGCAAGATGGCCACCACCAAGCGCGTCTTGTGAACTCGTTTGCTTTAGAGGGTCGGCGGGCGGAGCTTCGGGGAAGAGGAGCTCTGGGAGAGTCATTCCGGCCAGTGGCCGGAGACCGTCGTCGCTCTTGGGAATCCTTGAGCCACCCGATCCAATGC
20	fivecomb		51	59	8	-7.29474	8.41146	-3.9	-2.8	-1.1	-2.6	-1.9	-1.1	-1.2	9.61149			3.66548		0.0146058							3133	5274	0.889551	2	2	-3.79239			GACAGATGCGCCGTGGATGACATAAACACCGCTTCCGGCGGAAAAGCGCGCGAGCAAGATGGCCACCACCAAGCGCGTCTTGTGAACTCgtgagtttctgtggtttaggccccccagttgtggttgtttcttacggcagccccaagaaaccaatacaCTCCCCCGTCCACTTTCCACGGCAGAGTTTGGGCGAGCCACCCGATCCAATGC
21	fivecomb		51	59	8	7.15399	7.23301	-3.9	-3.1	0	-2.4	-5.4	-4.4	-5.5	0.967614			6.19899		0.188882							9520	10457	0.901942	1	1	-3.57637	1.5055		GACAGATGCGCCGTGGATGCGGAGCGTCCGGCTTCCGGCGGAAAAGCGCGCGAGCAAGATGGCCACCACCAAGCGCGTCTTGTGAGTGGGTGAGCAGGAGGGGTTGCTAGGCGGAGTCTGAGTGAACGCGACCCCCAAGGGTCGGGGCGTGGGGTGGGACGCATCTCTGAACCAGGAGGACGGCGAGCTGCTAGCCACCCGATCCAATGC
22	fivecomb		51	59	8	7.15399	-14.8958	-3.9	-3.8	-0.6	-3.8	-5.4	-0.8	-2.2	-12.0582			1.22739		0.0663519							8531	12479	0.90553	1	1	0.0254094	0.894302		GACAGATGCGCCGTGGATTGGAGCAAAGACGCTTCCGGCGGAAAAGCGCGCGAGCAAGATGGCCACCACCAAGCGCGTCTTGTGAGTGGGTTGCGTGGTGGAGTGAGGGCAGGGCCTGGGTCTGGGGGCGGGGCCTGGGTCTGACCCCAGGGACTGGTTTTTGTGTTGACGTGTCTCTGTGGTGACGAGCAGAGCCACCCGATCCAATGC
23	fivecomb		51	59	8	7.15399	10.2385	-3.9	-3.1	-2.8	-2.4	-5.4	-2.8	0	7.05683					3.65268							2817	1	0.758686	0	0				GACAGATGCGCCGTGGATCACCCAAACTTCGCTTCCGGCGGAAAAGCGCGCGAGCAAGATGGCCACCACCAAGCGCGTCTTGTGAGTGGGTAAGTACACAGCCTGGCCCCAAACTTCCCCCCAGTTCATTTAATCCATGCCTCACAGTTGTTTCCTTTTGCCTTAAAGGCCAATCTTTTAGTTTAAGAAATAAGCCACCCGATCCAATGC
24	fivecomb		51	59	8	7.15399	0.715918	-3.9	-3.4	-4.9	-2.7	-5.4	-2.5	0	-0.252255			4.75559		0.504872							3532	1871	0.884326	2	2	-3.46753			GACAGATGCGCCGTGGATTGGCATGCATGGGCTTCCGGCGGAAAAGCGCGCGAGCAAGATGGCCACCACCAAGCGCGTCTTGTGAGTGGGTTCGTGCTGCTGATATACTCCTGCCTGCCCCTTTACCCCTTTGTCTCTGTCTCCTGCTCACCTTCTCATCCCAGTTGCCCACTTTTCCCTTATTTGACCTTCAGCCACCCGATCCAATGC
25	fivecomb		51	59	8	7.15399	8.8368	-3.9	-3.1	-6	-2.4	-5.4	-2.1	0	10.2619					2.48879							12288	59	0.885175	0	0				GACAGATGCGCCGTGGATTCGAACGGGGTTGCTTCCGGCGGAAAAGCGCGCGAGCAAGATGGCCACCACCAAGCGCGTCTTGTGAGTGGGTAAGCATCCTTCTCTTCTATTCAGAACTTGATCAGACCACATTAAAGTGGGAGGACAGGAATTTTCAACCTTGGACAAGCAGATTTTCTGTCTGTAGAAAATAGCCACCCGATCCAATGC
26	fivecomb		51	59	8	7.15399	-2.24608	-3.9	-3.9	-0.8	-2.4	-5.4	-1.1	-4	-10.4594			2.60484		-0.104336							1407	3206	0.871207	1	1	-2.1549	-0.658705		GACAGATGCGCCGTGGATACCAACCTTGGCGCTTCCGGCGGAAAAGCGCGCGAGCAAGATGGCCACCACCAAGCGCGTCTTGTGAGTGGGTTTGCTTTAGAGGGTCGGCGGGCGGAGCTTCGGGGAAGAGGAGCTCTGGGAGAGTCATTCCGGCCAGTGGCCGGAGACCGTCGTCGCTCTTGGGAATCCTTGAGCCACCCGATCCAATGC
27	fivecomb		51	59	8	7.15399	8.73118	-3.9	-3.1	0	-2.4	-5.4	0	-1.2	7.76853			5.09437		0.746756							8324	2525	0.870438	1	3	1.45737	2.99735		GACAGATGCGCCGTGGATCCGAATTACTGCGCTTCCGGCGGAAAAGCGCGCGAGCAAGATGGCCACCACCAAGCGCGTCTTGTGAGTGGgtgagtttctgtggtttaggccccccagttgtggttgtttcttacggcagccccaagaaaccaatacaCTCCCCCGTCCACTTTCCACGGCAGAGTTTGGGCGAGCCACCCGATCCAATGC
28	fivecomb		51	59	8	4.32792	5.03136	-3.9	-3.3	-1	-3.1	-0.9	-4	-5.5	1.05336			2.76247		-0.47173							1510	8484	0.844047	2	3	0.324475			GACAGATGCGCCGTGGATGGGAGAATGCTTGCTTCCGGCGGAAAAGCGCGCGAGCAAGATGGCCACCACCAAGCGCGTCTTGTAAGCATGTGAGCAGGAGGGGTTGCTAGGCGGAGTCTGAGTGAACGCGACCCCCAAGGGTCGGGGCGTGGGGTGGGACGCATCTCTGAACCAGGAGGACGGCGAGCTGCTAGCCACCCGATCCAATGC
29	fivecomb		51	59	8	4.32792	-18.1418	-3.9	-1.3	-1.5	-3.2	-0.9	-1.7	-2.2	-12.0698			1.73203		0.161218							4298	4955	0.917592	2	2	-0.0160096			GACAGATGCGCCGTGGATCCCATCTTAGCCGCTTCCGGCGGAAAAGCGCGCGAGCAAGATGGCCACCACCAAGCGCGTCTTGTAAGCATGTTGCGTGGTGGAGTGAGGGCAGGGCCTGGGTCTGGGGGCGGGGCCTGGGTCTGACCCCAGGGACTGGTTTTTGTGTTGACGTGTCTCTGTGGTGACGAGCAGAGCCACCCGATCCAATGC
30	fivecomb		51	59	8	4.32792	8.31155	-3.9	-0.9	-1.9	-0.9	-0.9	-1	0	6.3298					2.91973							6515	11	0.906372	0	0				GACAGATGCGCCGTGGATCTCATGGGAACTGCTTCCGGCGGAAAAGCGCGCGAGCAAGATGGCCACCACCAAGCGCGTCTTGTAAGCATGTAAGTACACAGCCTGGCCCCAAACTTCCCCCCAGTTCATTTAATCCATGCCTCACAGTTGTTTCCTTTTGCCTTAAAGGCCAATCTTTTAGTTTAAGAAATAAGCCACCCGATCCAATGC
31	fivecomb		51	59	8	4.32792	-4.3541	-3.9	-0.9	-4.6	-2.1	-0.9	-4.6	0	-3.6475			3.52683		0.652997							3207	1196	0.884202	2	3	-1.06205			GACAGATGCGCCGTGGATGCGCGCCTAACGGCTTCCGGCGGAAAAGCGCGCGAGCAAGATGGCCACCACCAAGCGCGTCTTGTAAGCATGTTCGTGCTGCTGATATACTCCTGCCTGCCCCTTTACCCCTTTGTCTCTGTCTCCTGCTCACCTTCTCATCCCAGTTGCCCACTTTTCCCTTATTTGACCTTCAGCCACCCGATCCAATGC
32	fivecomb		51	59	8	4.32792	5.61347	-3.9	-0.9	-1	-1	-0.9	-1	0	7.25109					1.34092							460	39	0.761589	0	0				GACAGATGCGCCGTGGATCTTACGTCGGCTGCTTCCGGCGGAAAAGCGCGCGAGCAAGATGGCCACCACCAAGCGCGTCTTGTAAGCATGTAAGCATCCTTCTCTTCTATTCAGAACTTGATCAGACCACATTAAAGTGGGAGGACAGGAATTTTCAACCTTGGACAAGCAGATTTTCTGTCTGTAGAAAATAGCCACCCGATCCAATGC
33	fivecomb		51	59	8	4.32792	-8.94835	-3.9	-1.4	-4.1	-3.8	-0.9	-4.4	-4	-9.11764			2.10777		0.0431339							1113	1804	0.86346	1	1	-0.151213	1.02321		GACAGATGCGCCGTGGATTCCGTTCACACCGCTTCCGGCGGAAAAGCGCGCGAGCAAGATGGCCACCACCAAGCGCGTCTTGTAAGCATGTTTGCTTTAGAGGGTCGGCGGGCGGAGCTTCGGGGAAGAGGAGCTCTGGGAGAGTCATTCCGGCCAGTGGCCGGAGACCGTCGTCGCTCTTGGGAATCCTTGAGCCACCCGATCCAATGC
34	fivecomb		51	59	8	4.32792	7.82589	-3.9	-3.3	-0.1	-3.1	-0.9	-0.1	-1.2	5.64288			2.76106		0.748987							3007	945	0.835742	2	2	-2.46726			GACAGATGCGCCGTGGATCGCGTCGCGAGTGCTTCCGGCGGAAAAGCGCGCGAGCAAGATGGCCACCACCAAGCGCGTCTTGTAAGCATgtgagtttctgtggtttaggccccccagttgtggttgtttcttacggcagccccaagaaaccaatacaCTCCCCCGTCCACTTTCCACGGCAGAGTTTGGGCGAGCCACCCGATCCAATGC
35	fivecomb		51	59	8	-2.75105	9.60237	-3.9	-4.6	-2.6	-4	-4.6	-5.6	-5.5	10.5981			2.3306		0.820361							6204	1516	0.907548	2	2	0.411321			GACAGATGCGCCGTGGATAATGCTCTTCACGCTTCCGGCGGAAAAGCGCGCGAGCAAGATGGCCACCACCAAGCGCGTCTTGTGTGCAGGTGAGCAGGAGGGGTTGCTAGGCGGAGTCTGAGTGAACGCGACCCCCAAGGGTCGGGGCGTGGGGTGGGACGCATCTCTGAACCAGGAGGACGGCGAGCTGCTAGCCACCCGATCCAATGC
36	fivecomb		51	59	8	-2.75105	-2.12148	-3.9	-4.6	-1.1	-6.6	-4.6	-1.1	-2.2	10.7313			4.56536		0.0594441							3402	5060	0.905269	2	2	-4.21233			GACAGATGCGCCGTGGATGACGTTTATCACGCTTCCGGCGGAAAAGCGCGCGAGCAAGATGGCCACCACCAAGCGCGTCTTGTGTGCAGGTTGCGTGGTGGAGTGAGGGCAGGGCCTGGGTCTGGGGGCGGGGCCTGGGTCTGACCCCAGGGACTGGTTTTTGTGTTGACGTGTCTCTGTGGTGACGAGCAGAGCCACCCGATCCAATGC
37	fivecomb		51	59	8	-2.75105	10.8583	-3.9	-4.6	-7.8	-1.9	-4.6	-8.7	0	10.0587					2.88267							2135	4	0.891813	0	0				GACAGATGCGCCGTGGATGCTACTCCGAATGCTTCCGGCGGAAAAGCGCGCGAGCAAGATGGCCACCACCAAGCGCGTCTTGTGTGCAGGTAAGTACACAGCCTGGCCCCAAACTTCCCCCCAGTTCATTTAATCCATGCCTCACAGTTGTTTCCTTTTGCCTTAAAGGCCAATCTTTTAGTTTAAGAAATAAGCCACCCGATCCAATGC
38	fivecomb		51	59	8	-2.75105	7.97386	-3.9	-4.6	-5	-5.5	-4.6	-5	0	11.5653			5.56394		1.47203							6063	326	0.880099	1	2	0.942466	3.25158		GACAGATGCGCCGTGGATATGTCAATTTCAGCTTCCGGCGGAAAAGCGCGCGAGCAAGATGGCCACCACCAAGCGCGTCTTGTGTGCAGGTTCGTGCTGCTGATATACTCCTGCCTGCCCCTTTACCCCTTTGTCTCTGTCTCCTGCTCACCTTCTCATCCCAGTTGCCCACTTTTCCCTTATTTGACCTTCAGCCACCCGATCCAATGC
39	fivecomb		51	59	8	-2.75105	9.88355	-3.9	-4.6	-3	-4	-4.6	-3	0	11.9905					2.24794							4070	36	0.850397	0	0				GACAGATGCGCCGTGGATTGCGGAATCGCAGCTTCCGGCGGAAAAGCGCGCGAGCAAGATGGCCACCACCAAGCGCGTCTTGTGTGCAGGTAAGCATCCTTCTCTTCTATTCAGAACTTGATCAGACCACATTAAAGTGGGAGGACAGGAATTTTCAACCTTGGACAAGCAGATTTTCTGTCTGTAGAAAATAGCCACCCGATCCAATGC
40	fivecomb		51	59	8	-2.75105	4.85656	-3.9	-4.6	-1.6	-4.3	-4.6	-1.6	-4	9.4315			3.46748		0.465233							1383	793	0.897469	1	3	1.65978	3.17025		GACAGATGCGCCGTGGATACACCCTTAAGAGCTTCCGGCGGAAAAGCGCGCGAGCAAGATGGCCACCACCAAGCGCGTCTTGTGTGCAGGTTTGCTTTAGAGGGTCGGCGGGCGGAGCTTCGGGGAAGAGGAGCTCTGGGAGAGTCATTCCGGCCAGTGGCCGGAGACCGTCGTCGCTCTTGGGAATCCTTGAGCCACCCGATCCAATGC
41	fivecomb		51	59	8	-2.75105	10.6736	-3.9	-4.6	-4.1	-1.7	-4.6	-3.5	-1.2	10.3028			4.56373		1.10989							8849	1110	0.890062	1	3	2.22791	3.46756		GACAGATGCGCCGTGGATTATCGCGACAAAGCTTCCGGCGGAAAAGCGCGCGAGCAAGATGGCCACCACCAAGCGCGTCTTGTGTGCAGgtgagtttctgtggtttaggccccccagttgtggttgtttcttacggcagccccaagaaaccaatacaCTCCCCCGTCCACTTTCCACGGCAGAGTTTGGGCGAGCCACCCGATCCAATGC
42	fivecomb		51	59	8	7.15399	9.10332	-3.9	-3.1	0	-2.4	-1.9	-4.4	-5.5	3.64996			3.67131		0.267607							6519	6593	0.812843	2	3	0.703838			GACAGATGCGCCGTGGATGACGTTCTACTGGCTTCCGGCGGAAAAGCGCGCGAGCAAGATGGCCACCACCAAGCGCGTCTTgtgagtcgGTGAGCAGGAGGGGTTGCTAGGCGGAGTCTGAGTGAACGCGACCCCCAAGGGTCGGGGCGTGGGGTGGGACGCATCTCTGAACCAGGAGGACGGCGAGCTGCTAGCCACCCGATCCAATGC
43	fivecomb		51	59	8	7.15399	-11.4316	-3.9	-5.5	-0.6	-3	-1.9	-0.8	-2.2	-10.4774			1.40568		-0.0649159							4280	8666	0.892969	1	1	-0.393873	0.48521		GACAGATGCGCCGTGGATCCATTACGACCTGCTTCCGGCGGAAAAGCGCGCGAGCAAGATGGCCACCACCAAGCGCGTCTTgtgagtcgGTTGCGTGGTGGAGTGAGGGCAGGGCCTGGGTCTGGGGGCGGGGCCTGGGTCTGACCCCAGGGACTGGTTTTTGTGTTGACGTGTCTCTGTGGTGACGAGCAGAGCCACCCGATCCAATGC
44	fivecomb		51	59	8	7.15399	11.7751	-3.9	-3	-1.3	-2.4	-1.9	-1.3	0	7.2976					3.33653							6333	4	0.902137	0	0				GACAGATGCGCCGTGGATACGCTCTTGAAAGCTTCCGGCGGAAAAGCGCGCGAGCAAGATGGCCACCACCAAGCGCGTCTTgtgagtcgGTAAGTACACAGCCTGGCCCCAAACTTCCCCCCAGTTCATTTAATCCATGCCTCACAGTTGTTTCCTTTTGCCTTAAAGGCCAATCTTTTAGTTTAAGAAATAAGCCACCCGATCCAATGC
45	fivecomb		51	59	8	7.15399	4.07476	-3.9	-3.5	-5.3	-3.1	-1.9	-2.9	0	1.06243			6.21417		0.818549							5343	1337	0.890055	1	1	-5.32044	-0.253224		GACAGATGCGCCGTGGATACCATGGGAACCGCTTCCGGCGGAAAAGCGCGCGAGCAAGATGGCCACCACCAAGCGCGTCTTgtgagtcgGTTCGTGCTGCTGATATACTCCTGCCTGCCCCTTTACCCCTTTGTCTCTGTCTCCTGCTCACCTTCTCATCCCAGTTGCCCACTTTTCCCTTATTTGACCTTCAGCCACCCGATCCAATGC
46	fivecomb		51	59	8	7.15399	9.86249	-3.9	-3	-4.2	-2.4	-1.9	-0.3	0	12.0549					2.56572							4254	17	0.88625	0	0				GACAGATGCGCCGTGGATGTCTTGCCCCGAGCTTCCGGCGGAAAAGCGCGCGAGCAAGATGGCCACCACCAAGCGCGTCTTgtgagtcgGTAAGCATCCTTCTCTTCTATTCAGAACTTGATCAGACCACATTAAAGTGGGAGGACAGGAATTTTCAACCTTGGACAAGCAGATTTTCTGTCTGTAGAAAATAGCCACCCGATCCAATGC
47	fivecomb		51	59	8	7.15399	0.0251846	-3.9	-3.5	-0.5	-2.4	-1.9	-0.8	-4	-9.25503			1.61883		-0.32486							610	2491	0.819892	2	2	0.637125			GACAGATGCGCCGTGGATTCCGGGGCGCTGGCTTCCGGCGGAAAAGCGCGCGAGCAAGATGGCCACCACCAAGCGCGTCTTgtgagtcgGTTTGCTTTAGAGGGTCGGCGGGCGGAGCTTCGGGGAAGAGGAGCTCTGGGAGAGTCATTCCGGCCAGTGGCCGGAGACCGTCGTCGCTCTTGGGAATCCTTGAGCCACCCGATCCAATGC
48	fivecomb		51	59	8	7.15399	11.1124	-3.9	-3.1	0	-2.4	-1.9	0	-1.2	6.07156			5.21878		0.941116							7508	1405	0.890101	3	3	-7.34585			GACAGATGCGCCGTGGATGAGATAATAGACGCTTCCGGCGGAAAAGCGCGCGAGCAAGATGGCCACCACCAAGCGCGTCTTgtgagtcggtgagtttctgtggtttaggccccccagttgtggttgtttcttacggcagccccaagaaaccaatacaCTCCCCCGTCCACTTTCCACGGCAGAGTTTGGGCGAGCCACCCGATCCAATGC
49	fivecomb		51	59	8	10.1992	7.23301	-6.6	-1.3	-1.4	-1.4	-7.5	-1.4	-5.5	-12.1793			0.957937		0.779033							4637	1368	0.829072	1	2	-0.251409	0.533221		GACAGATGCGCCGTGGATATGAGTTCGTCCAAGAGGCAGAGGCCATCACTGTTGGTCCGGTCTCCACCTGGGGAAACTGAGGTACGTGGGTGAGCAGGAGGGGTTGCTAGGCGGAGTCTGAGTGAACGCGACCCCCAAGGGTCGGGGCGTGGGGTGGGACGCATCTCTGAACCAGGAGGACGGCGAGCTGCTAGCCACCCGATCCAATGC
50	fivecomb		51	59	8	10.1992	-14.8958	-6.6	-2.2	-3	-2.4	-7.5	-3.4	-2.2	-12.8952			2.42568		0.215453							7617	7988	0.887039	2	2	-1.56691			GACAGATGCGCCGTGGATTTGCGACATACCAAGAGGCAGAGGCCATCACTGTTGGTCCGGTCTCCACCTGGGGAAACTGAGGTACGTGGGTTGCGTGGTGGAGTGAGGGCAGGGCCTGGGTCTGGGGGCGGGGCCTGGGTCTGACCCCAGGGACTGGTTTTTGTGTTGACGTGTCTCTGTGGTGACGAGCAGAGCCACCCGATCCAATGC
51	fivecomb		51	59	8	10.1992	10.2385	-6.6	-1.2	-4.2	-2.5	-7.5	-3.9	0	2.27763					2.782							3714	9	0.875324	0	0				GACAGATGCGCCGTGGATACTGGACGCTGCAAGAGGCAGAGGCCATCACTGTTGGTCCGGTCTCCACCTGGGGAAACTGAGGTACGTGGGTAAGTACACAGCCTGGCCCCAAACTTCCCCCCAGTTCATTTAATCCATGCCTCACAGTTGTTTCCTTTTGCCTTAAAGGCCAATCTTTTAGTTTAAGAAATAAGCCACCCGATCCAATGC
52	fivecomb		51	59	8	10.1992	0.715918	-6.6	-1.8	-5.5	-4.3	-7.5	-6.6	0	-11.8329			2.59797		0.975672							3647	750	0.746266	2	2	-1.86443			GACAGATGCGCCGTGGATCGAGATTATGGGAAGAGGCAGAGGCCATCACTGTTGGTCCGGTCTCCACCTGGGGAAACTGAGGTACGTGGGTTCGTGCTGCTGATATACTCCTGCCTGCCCCTTTACCCCTTTGTCTCTGTCTCCTGCTCACCTTCTCATCCCAGTTGCCCACTTTTCCCTTATTTGACCTTCAGCCACCCGATCCAATGC
53	fivecomb		51	59	8	10.1992	8.8368	-6.6	-1.2	-2.1	-1.2	-7.5	-3	0	-1.35335					2.10912							775	15	0.54007	0	0				GACAGATGCGCCGTGGATTGGCACACGATGAAGAGGCAGAGGCCATCACTGTTGGTCCGGTCTCCACCTGGGGAAACTGAGGTACGTGGGTAAGCATCCTTCTCTTCTATTCAGAACTTGATCAGACCACATTAAAGTGGGAGGACAGGAATTTTCAACCTTGGACAAGCAGATTTTCTGTCTGTAGAAAATAGCCACCCGATCCAATGC
54	fivecomb		51	59	8	10.1992	-2.24608	-6.6	-2.4	0	-2.7	-7.5	-3.5	-4	-13.1614			1.40334		1.02439							9161	1451	0.863268	2	2	-1.11887			GACAGATGCGCCGTGGATGCGGGCGTTGGAAAGAGGCAGAGGCCATCACTGTTGGTCCGGTCTCCACCTGGGGAAACTGAGGTACGTGGGTTTGCTTTAGAGGGTCGGCGGGCGGAGCTTCGGGGAAGAGGAGCTCTGGGAGAGTCATTCCGGCCAGTGGCCGGAGACCGTCGTCGCTCTTGGGAATCCTTGAGCCACCCGATCCAATGC
55	fivecomb		51	59	8	10.1992	8.73118	-6.6	-1.3	-0.6	-1.3	-7.5	-1.7	-1.2	-5.14975			2.58484		0.341187							4964	3853	0.889606	1	1	-3.95016	-2.53151		GACAGATGCGCCGTGGATAAGCTCACTATCAAGAGGCAGAGGCCATCACTGTTGGTCCGGTCTCCACCTGGGGAAACTGAGGTACGTGGgtgagtttctgtggtttaggccccccagttgtggttgtttcttacggcagccccaagaaaccaatacaCTCCCCCGTCCACTTTCCACGGCAGAGTTTGGGCGAGCCACCCGATCCAATGC
56	fivecomb		51	59	8	-5.83595	4.69017	-6.6	-2.7	-1.9	-2.7	-6.9	-1.9	-5.5				2.49971		-1.18871							42	1427	0.763636	1	1	-2.50841	-0.892107		GACAGATGCGCCGTGGATCTCGTTTTACTTAAGAGGCAGAGGCCATCACTGTTGGTCCGGTCTCCACCTGGGGAAACTGAGGTTGCACAGTGAGCAGGAGGGGTTGCTAGGCGGAGTCTGAGTGAACGCGACCCCCAAGGGTCGGGGCGTGGGGTGGGACGCATCTCTGAACCAGGAGGACGGCGAGCTGCTAGCCACCCGATCCAATGC
57	fivecomb		51	59	8	-5.83595	-21.0929	-6.6	-3.6	-1.8	-3.6	-6.9	-1.8	-2.2	2.58496			2.53422		-0.962182							343	6218	0.836585	1	2	-3.44147	-1.84341		GACAGATGCGCCGTGGATACCCAAACCTCTAAGAGGCAGAGGCCATCACTGTTGGTCCGGTCTCCACCTGGGGAAACTGAGGTTGCACAGTTGCGTGGTGGAGTGAGGGCAGGGCCTGGGTCTGGGGGCGGGGCCTGGGTCTGACCCCAGGGACTGGTTTTTGTGTTGACGTGTCTCTGTGGTGACGAGCAGAGCCACCCGATCCAATGC
58	fivecomb		51	59	8	-5.83595	9.49083	-6.6	-2.6	-1	-2.6	-6.9	-0.2	0	8.84627					3.41003							1845	1	0.883198	0	0				GACAGATGCGCCGTGGATAGGGAGACGACTAAGAGGCAGAGGCCATCACTGTTGGTCCGGTCTCCACCTGGGGAAACTGAGGTTGCACAGTAAGTACACAGCCTGGCCCCAAACTTCCCCCCAGTTCATTTAATCCATGCCTCACAGTTGTTTCCTTTTGCCTTAAAGGCCAATCTTTTAGTTTAAGAAATAAGCCACCCGATCCAATGC
59	fivecomb		51	59	8	-5.83595	0.237439	-6.6	-3.2	-6.1	-3.5	-6.9	-6.8	0				2.04122		-1.59209							1	135	0.5	2	3	-0.915402			GACAGATGCGCCGTGGATTTTCATACTCAAAAGAGGCAGAGGCCATCACTGTTGGTCCGGTCTCCACCTGGGGAAACTGAGGTTGCACAGTTCGTGCTGCTGATATACTCCTGCCTGCCCCTTTACCCCTTTGTCTCTGTCTCCTGCTCACCTTCTCATCCCAGTTGCCCACTTTTCCCTTATTTGACCTTCAGCCACCCGATCCAATGC
60	fivecomb		51	59	8	-5.83595	5.93727	-6.6	-2.6	-1.3	-2.6	-6.9	-6.6	0	8.09803					1.78824							275	7	0.878594	0	0				GACAGATGCGCCGTGGATCAAACTTACACTAAGAGGCAGAGGCCATCACTGTTGGTCCGGTCTCCACCTGGGGAAACTGAGGTTGCACAGTAAGCATCCTTCTCTTCTATTCAGAACTTGATCAGACCACATTAAAGTGGGAGGACAGGAATTTTCAACCTTGGACAAGCAGATTTTCTGTCTGTAGAAAATAGCCACCCGATCCAATGC
61	fivecomb		51	59	8	-5.83595	-6.10002	-6.6	-3.8	-1.2	-4.1	-6.9	-2.2	-4				1.50734		-2.13033							0	967	0	2	2	-0.89009			GACAGATGCGCCGTGGATGGTCTGCGAGGTAAGAGGCAGAGGCCATCACTGTTGGTCCGGTCTCCACCTGGGGAAACTGAGGTTGCACAGTTTGCTTTAGAGGGTCGGCGGGCGGAGCTTCGGGGAAGAGGAGCTCTGGGAGAGTCATTCCGGCCAGTGGCCGGAGACCGTCGTCGCTCTTGGGAATCCTTGAGCCACCCGATCCAATGC
62	fivecomb		51	59	8	-5.83595	8.34018	-6.6	-2.7	-5.5	-2.7	-6.9	-1.8	-1.2	6.30378			2.61869		-0.564203							320	2102	0.898876	1	1	-3.28412	-1.71094		GACAGATGCGCCGTGGATGACTCAATCTGTAAGAGGCAGAGGCCATCACTGTTGGTCCGGTCTCCACCTGGGGAAACTGAGGTTGCACAgtgagtttctgtggtttaggccccccagttgtggttgtttcttacggcagccccaagaaaccaatacaCTCCCCCGTCCACTTTCCACGGCAGAGTTTGGGCGAGCCACCCGATCCAATGC
63	fivecomb		51	59	8	4.07208	3.7598	-6.6	-3	-3.5	-3	-7.5	-3	-5.5	-7.33539			2.69737		-1.15487							325	9243	0.841969	1	1	-1.95628	-0.262568		GACAGATGCGCCGTGGATTGGTCCATGTCCAAGAGGCAGAGGCCATCACTGTTGGTCCGGTCTCCACCTGGGGAAACTGAGGTGAACTCGTGAGCAGGAGGGGTTGCTAGGCGGAGTCTGAGTGAACGCGACCCCCAAGGGTCGGGGCGTGGGGTGGGACGCATCTCTGAACCAGGAGGACGGCGAGCTGCTAGCCACCCGATCCAATGC
64	fivecomb		51	59	8	4.07208	-25.2372	-6.6	-3.6	-3.1	-3.6	-7.5	-2.8	-2.2	-6.16419			1.97935		-0.747407							509	7821	0.59324	1	1	-0.787297	0.421287		GACAGATGCGCCGTGGATGAGATAGGGCGGAAGAGGCAGAGGCCATCACTGTTGGTCCGGTCTCCACCTGGGGAAACTGAGGTGAACTCGTTGCGTGGTGGAGTGAGGGCAGGGCCTGGGTCTGGGGGCGGGGCCTGGGTCTGACCCCAGGGACTGGTTTTTGTGTTGACGTGTCTCTGTGGTGACGAGCAGAGCCACCCGATCCAATGC
65	fivecomb		51	59	8	4.07208	9.63223	-6.6	-3	-3.7	-3	-7.5	-3.4	0	8.92807					3.53135							4881	2	0.876302	0	0				GACAGATGCGCCGTGGATCTTCGACCGTCAAAGAGGCAGAGGCCATCACTGTTGGTCCGGTCTCCACCTGGGGAAACTGAGGTGAACTCGTAAGTACACAGCCTGGCCCCAAACTTCCCCCCAGTTCATTTAATCCATGCCTCACAGTTGTTTCCTTTTGCCTTAAAGGCCAATCTTTTAGTTTAAGAAATAAGCCACCCGATCCAATGC
66	fivecomb		51	59	8	4.07208	-3.46298	-6.6	-3.2	0	-3.2	-7.5	-2.8	0	-7.78136			2.3693		-0.0137235							219	663	0.528986	1	1	-2.81503	-1.45479		GACAGATGCGCCGTGGATTCCACTCTCGTCAAGAGGCAGAGGCCATCACTGTTGGTCCGGTCTCCACCTGGGGAAACTGAGGTGAACTCGTTCGTGCTGCTGATATACTCCTGCCTGCCCCTTTACCCCTTTGTCTCTGTCTCCTGCTCACCTTCTCATCCCAGTTGCCCACTTTTCCCTTATTTGACCTTCAGCCACCCGATCCAATGC
67	fivecomb		51	59	8	4.07208	5.07702	-6.6	-3	0	-3	-7.5	-2.8	0	2.14296					1.10764							260	33	0.884354	0	0				GACAGATGCGCCGTGGATTGCCTACATTTTAAGAGGCAGAGGCCATCACTGTTGGTCCGGTCTCCACCTGGGGAAACTGAGGTGAACTCGTAAGCATCCTTCTCTTCTATTCAGAACTTGATCAGACCACATTAAAGTGGGAGGACAGGAATTTTCAACCTTGGACAAGCAGATTTTCTGTCTGTAGAAAATAGCCACCCGATCCAATGC
68	fivecomb		51	59	8	4.07208	-11.6046	-6.6	-3.8	-1.9	-4.1	-7.5	-4.2	-4				1.80362		-0.77218							15	203	0.714286	1	2	0.171273	1.27554		GACAGATGCGCCGTGGATAAGGTTAACATCAAGAGGCAGAGGCCATCACTGTTGGTCCGGTCTCCACCTGGGGAAACTGAGGTGAACTCGTTTGCTTTAGAGGGTCGGCGGGCGGAGCTTCGGGGAAGAGGAGCTCTGGGAGAGTCATTCCGGCCAGTGGCCGGAGACCGTCGTCGCTCTTGGGAATCCTTGAGCCACCCGATCCAATGC
69	fivecomb		51	59	8	4.07208	8.41146	-6.6	-3	-1.1	-3.9	-7.5	-2.8	-1.2	-0.73252			2.65636		-0.637247							173	1362	0.891753	1	2	-2.27095	-0.671978		GACAGATGCGCCGTGGATATGAACCTATTAAAGAGGCAGAGGCCATCACTGTTGGTCCGGTCTCCACCTGGGGAAACTGAGGTGAACTCgtgagtttctgtggtttaggccccccagttgtggttgtttcttacggcagccccaagaaaccaatacaCTCCCCCGTCCACTTTCCACGGCAGAGTTTGGGCGAGCCACCCGATCCAATGC
70	fivecomb		51	59	8	10.0326	7.23301	-6.6	-1.3	0	-1.3	-7.5	0	-5.5	-12.1431			1.80521		0.099786							4522	7030	0.787119	1	3	0.0199199	0.989734		GACAGATGCGCCGTGGATCCCCGAATGGGGAAGAGGCAGAGGCCATCACTGTTGGTCCGGTCTCCACCTGGGGAAACTGAGGTGAGTGGGTGAGCAGGAGGGGTTGCTAGGCGGAGTCTGAGTGAACGCGACCCCCAAGGGTCGGGGCGTGGGGTGGGACGCATCTCTGAACCAGGAGGACGGCGAGCTGCTAGCCACCCGATCCAATGC
71	fivecomb		51	59	8	10.0326	-14.8958	-6.6	-2.2	-0.6	-2.2	-7.5	-1.1	-2.2	-13.1847			1.45067		0.531391							9310	4638	0.88305	1	1	-0.963216	-0.174863		GACAGATGCGCCGTGGATTTCGAGCGAACGAAGAGGCAGAGGCCATCACTGTTGGTCCGGTCTCCACCTGGGGAAACTGAGGTGAGTGGGTTGCGTGGTGGAGTGAGGGCAGGGCCTGGGTCTGGGGGCGGGGCCTGGGTCTGACCCCAGGGACTGGTTTTTGTGTTGACGTGTCTCTGTGGTGACGAGCAGAGCCACCCGATCCAATGC
72	fivecomb		51	59	8	10.0326	10.2385	-6.6	-1.2	-2.8	-1.2	-7.5	-2.8	0	2.10097					2.72709							3904	12	0.785988	0	0				GACAGATGCGCCGTGGATGCCTCTCAATCGAAGAGGCAGAGGCCATCACTGTTGGTCCGGTCTCCACCTGGGGAAACTGAGGTGAGTGGGTAAGTACACAGCCTGGCCCCAAACTTCCCCCCAGTTCATTTAATCCATGCCTCACAGTTGTTTCCTTTTGCCTTAAAGGCCAATCTTTTAGTTTAAGAAATAAGCCACCCGATCCAATGC
73	fivecomb		51	59	8	10.0326	0.715918	-6.6	-1.8	-4.9	-1.8	-7.5	-2.5	0	-12.155			1.71566		1.35424							13685	1005	0.851905	1	2	-0.22748	0.502703		GACAGATGCGCCGTGGATAAACACTCATGGAAGAGGCAGAGGCCATCACTGTTGGTCCGGTCTCCACCTGGGGAAACTGAGGTGAGTGGGTTCGTGCTGCTGATATACTCCTGCCTGCCCCTTTACCCCTTTGTCTCTGTCTCCTGCTCACCTTCTCATCCCAGTTGCCCACTTTTCCCTTATTTGACCTTCAGCCACCCGATCCAATGC
74	fivecomb		51	59	8	10.0326	8.8368	-6.6	-1.2	-6	-1.2	-7.5	-3	0	-4.21471					2.54388							4344	18	0.900124	0	0				GACAGATGCGCCGTGGATCCATTCATTCCAAAGAGGCAGAGGCCATCACTGTTGGTCCGGTCTCCACCTGGGGAAACTGAGGTGAGTGGGTAAGCATCCTTCTCTTCTATTCAGAACTTGATCAGACCACATTAAAGTGGGAGGACAGGAATTTTCAACCTTGGACAAGCAGATTTTCTGTCTGTAGAAAATAGCCACCCGATCCAATGC
75	fivecomb		51	59	8	10.0326	-2.24608	-6.6	-2.4	-0.8	-2.7	-7.5	-3.9	-4	-12.7198			3.02067		1.69142							6745	222	0.854771	1	3	3.46824	4.79002		GACAGATGCGCCGTGGATAACTGGCGATGTAAGAGGCAGAGGCCATCACTGTTGGTCCGGTCTCCACCTGGGGAAACTGAGGTGAGTGGGTTTGCTTTAGAGGGTCGGCGGGCGGAGCTTCGGGGAAGAGGAGCTCTGGGAGAGTCATTCCGGCCAGTGGCCGGAGACCGTCGTCGCTCTTGGGAATCCTTGAGCCACCCGATCCAATGC
76	fivecomb		51	59	8	10.0326	8.73118	-6.6	-1.3	0	-1.3	-7.5	0	-1.2	-5.18827			3.68735		0.176204							3334	3852	0.883647	1	2	1.7334	3.26102		GACAGATGCGCCGTGGATCTCACTAGACCCAAGAGGCAGAGGCCATCACTGTTGGTCCGGTCTCCACCTGGGGAAACTGAGGTGAGTGGgtgagtttctgtggtttaggccccccagttgtggttgtttcttacggcagccccaagaaaccaatacaCTCCCCCGTCCACTTTCCACGGCAGAGTTTGGGCGAGCCACCCGATCCAATGC
77	fivecomb		51	59	8	9.84565	5.03136	-6.6	0	-1	-1	-7.5	-1	-5.5	-12.1858			1.88809		0.719321							4658	1596	0.822387	2	2	-1.17878			GACAGATGCGCCGTGGATAATCCGTCTCTTAAGAGGCAGAGGCCATCACTGTTGGTCCGGTCTCCACCTGGGGAAACTGAGGTAAGCATGTGAGCAGGAGGGGTTGCTAGGCGGAGTCTGAGTGAACGCGACCCCCAAGGGTCGGGGCGTGGGGTGGGACGCATCTCTGAACCAGGAGGACGGCGAGCTGCTAGCCACCCGATCCAATGC
78	fivecomb		51	59	8	9.84565	-18.1418	-6.6	0	-1.5	-1.9	-7.5	-2	-2.2	-12.7908			3.90137		0.933707							7085	1357	0.885072	1	2	4.14383	5.51721		GACAGATGCGCCGTGGATAAACTCGAAGCAAAGAGGCAGAGGCCATCACTGTTGGTCCGGTCTCCACCTGGGGAAACTGAGGTAAGCATGTTGCGTGGTGGAGTGAGGGCAGGGCCTGGGTCTGGGGGCGGGGCCTGGGTCTGACCCCAGGGACTGGTTTTTGTGTTGACGTGTCTCTGTGGTGACGAGCAGAGCCACCCGATCCAATGC
79	fivecomb		51	59	8	9.84565	8.31155	-6.6	0	-1.9	0	-7.5	0	0	-0.23639					3.02668							734	1	0.871734	0	0				GACAGATGCGCCGTGGATAAGGGCTACGCTAAGAGGCAGAGGCCATCACTGTTGGTCCGGTCTCCACCTGGGGAAACTGAGGTAAGCATGTAAGTACACAGCCTGGCCCCAAACTTCCCCCCAGTTCATTTAATCCATGCCTCACAGTTGTTTCCTTTTGCCTTAAAGGCCAATCTTTTAGTTTAAGAAATAAGCCACCCGATCCAATGC
80	fivecomb		51	59	8	9.84565	-4.3541	-6.6	0	-4.6	-1.8	-7.5	-5.3	0	-12.6935			1.29613		1.22371							6623	705	0.800846	1	1	-1.40774	-0.724844		GACAGATGCGCCGTGGATTACCACACACAAAAGAGGCAGAGGCCATCACTGTTGGTCCGGTCTCCACCTGGGGAAACTGAGGTAAGCATGTTCGTGCTGCTGATATACTCCTGCCTGCCCCTTTACCCCTTTGTCTCTGTCTCCTGCTCACCTTCTCATCCCAGTTGCCCACTTTTCCCTTATTTGACCTTCAGCCACCCGATCCAATGC
81	fivecomb		51	59	8	9.84565	5.61347	-6.6	0	-1	-1	-7.5	-3.6	0	-5.57507					2.4022							3115	19	0.855534	0	0				GACAGATGCGCCGTGGATCCCTCATTGGAGAAGAGGCAGAGGCCATCACTGTTGGTCCGGTCTCCACCTGGGGAAACTGAGGTAAGCATGTAAGCATCCTTCTCTTCTATTCAGAACTTGATCAGACCACATTAAAGTGGGAGGACAGGAATTTTCAACCTTGGACAAGCAGATTTTCTGTCTGTAGAAAATAGCCACCCGATCCAATGC
82	fivecomb		51	59	8	9.84565	-8.94835	-6.6	0	-4.1	-3.8	-7.5	-4.8	-4	-11.9267			2.19831		1.36146							3892	335	0.714522	2	2	0.707373			GACAGATGCGCCGTGGATCAAAGTTTCGAGAAGAGGCAGAGGCCATCACTGTTGGTCCGGTCTCCACCTGGGGAAACTGAGGTAAGCATGTTTGCTTTAGAGGGTCGGCGGGCGGAGCTTCGGGGAAGAGGAGCTCTGGGAGAGTCATTCCGGCCAGTGGCCGGAGACCGTCGTCGCTCTTGGGAATCCTTGAGCCACCCGATCCAATGC
83	fivecomb		51	59	8	9.84565	7.82589	-6.6	0	-0.1	-3.1	-7.5	-0.8	-1.2	-10.8773			1.32181		0.443364							7528	4564	0.893956	1	1	-1.3391	-0.536841		GACAGATGCGCCGTGGATAGATGCATCGCCAAGAGGCAGAGGCCATCACTGTTGGTCCGGTCTCCACCTGGGGAAACTGAGGTAAGCATgtgagtttctgtggtttaggccccccagttgtggttgtttcttacggcagccccaagaaaccaatacaCTCCCCCGTCCACTTTCCACGGCAGAGTTTGGGCGAGCCACCCGATCCAATGC
84	fivecomb		51	59	8	5.35411	9.60237	-6.6	-1.1	-2.6	-1.9	-7.5	-2.6	-5.5	6.23625			5.99717		1.03605							6111	893	0.910188	1	2	0.0896683	4.03097		GACAGATGCGCCGTGGATTTATTCATACGTAAGAGGCAGAGGCCATCACTGTTGGTCCGGTCTCCACCTGGGGAAACTGAGGTGTGCAGGTGAGCAGGAGGGGTTGCTAGGCGGAGTCTGAGTGAACGCGACCCCCAAGGGTCGGGGCGTGGGGTGGGACGCATCTCTGAACCAGGAGGACGGCGAGCTGCTAGCCACCCGATCCAATGC
85	fivecomb		51	59	8	5.35411	-2.12148	-6.6	-1.1	-1.1	-1.1	-7.5	-1.1	-2.2	-10.0866			0.972071		-0.323061							3265	12452	0.874163	1	1	-0.423609	0.53144		GACAGATGCGCCGTGGATCATGCGATGTCGAAGAGGCAGAGGCCATCACTGTTGGTCCGGTCTCCACCTGGGGAAACTGAGGTGTGCAGGTTGCGTGGTGGAGTGAGGGCAGGGCCTGGGTCTGGGGGCGGGGCCTGGGTCTGACCCCAGGGACTGGTTTTTGTGTTGACGTGTCTCTGTGGTGACGAGCAGAGCCACCCGATCCAATGC
86	fivecomb		51	59	8	5.35411	10.8583	-6.6	-1.1	-7.8	-1.8	-7.5	-7.5	0	5.68791					3.41902							5728	3	0.89472	0	0				GACAGATGCGCCGTGGATATGAGGATCTTGAAGAGGCAGAGGCCATCACTGTTGGTCCGGTCTCCACCTGGGGAAACTGAGGTGTGCAGGTAAGTACACAGCCTGGCCCCAAACTTCCCCCCAGTTCATTTAATCCATGCCTCACAGTTGTTTCCTTTTGCCTTAAAGGCCAATCTTTTAGTTTAAGAAATAAGCCACCCGATCCAATGC
87	fivecomb		51	59	8	5.35411	7.97386	-6.6	-1.9	-5	-1.2	-7.5	-5	0	4.12165			6.22051		0.82073							8173	2050	0.883377	1	2	-5.94224	-0.840443		GACAGATGCGCCGTGGATGGAAGCATAGGAAAGAGGCAGAGGCCATCACTGTTGGTCCGGTCTCCACCTGGGGAAACTGAGGTGTGCAGGTTCGTGCTGCTGATATACTCCTGCCTGCCCCTTTACCCCTTTGTCTCTGTCTCCTGCTCACCTTCTCATCCCAGTTGCCCACTTTTCCCTTATTTGACCTTCAGCCACCCGATCCAATGC
88	fivecomb		51	59	8	5.35411	9.88355	-6.6	-1.1	-3	-2.7	-7.5	-7.1	0	8.07082					2.93805							6747	11	0.898761	0	0				GACAGATGCGCCGTGGATGAATGCTTTCCGAAGAGGCAGAGGCCATCACTGTTGGTCCGGTCTCCACCTGGGGAAACTGAGGTGTGCAGGTAAGCATCCTTCTCTTCTATTCAGAACTTGATCAGACCACATTAAAGTGGGAGGACAGGAATTTTCAACCTTGGACAAGCAGATTTTCTGTCTGTAGAAAATAGCCACCCGATCCAATGC
89	fivecomb		51	59	8	5.35411	4.85656	-6.6	-1.1	-1.6	-1.6	-7.5	-3	-4	-8.41785			2.76831		0.29594							341	319	0.821687	1	3	-0.105254	1.38506		GACAGATGCGCCGTGGATGGTCTAAAATTAAAGAGGCAGAGGCCATCACTGTTGGTCCGGTCTCCACCTGGGGAAACTGAGGTGTGCAGGTTTGCTTTAGAGGGTCGGCGGGCGGAGCTTCGGGGAAGAGGAGCTCTGGGAGAGTCATTCCGGCCAGTGGCCGGAGACCGTCGTCGCTCTTGGGAATCCTTGAGCCACCCGATCCAATGC
90	fivecomb		51	59	8	5.35411	10.6736	-6.6	-1.1	-4.1	-1.1	-7.5	-3.5	-1.2	7.27354			2.14239		0.543846							5606	2640	0.906973	1	2	-1.28807	-0.167048		GACAGATGCGCCGTGGATGAAATGAGCCCGAAGAGGCAGAGGCCATCACTGTTGGTCCGGTCTCCACCTGGGGAAACTGAGGTGTGCAGgtgagtttctgtggtttaggccccccagttgtggttgtttcttacggcagccccaagaaaccaatacaCTCCCCCGTCCACTTTCCACGGCAGAGTTTGGGCGAGCCACCCGATCCAATGC
91	fivecomb		51	59	8	10.0326	9.10332	-6.6	-4.4	0	-4.4	-7.5	0	-5.5	-11.6294			1.37986		0.290559							3167	2830	0.871252	1	1	-1.52957	-0.705694		GACAGATGCGCCGTGGATCTTCATATTGCCAAGAGGCAGAGGCCATCACTGTTGGTCCGGTCTCCACCTGGGGAAACTGAGgtgagtcgGTGAGCAGGAGGGGTTGCTAGGCGGAGTCTGAGTGAACGCGACCCCCAAGGGTCGGGGCGTGGGGTGGGACGCATCTCTGAACCAGGAGGACGGCGAGCTGCTAGCCACCCGATCCAATGC
92	fivecomb		51	59	8	10.0326	-11.4316	-6.6	-5.3	-0.6	-5.3	-7.5	-1.1	-2.2	-13.1629			1.44821		0.533155							9170	6024	0.666861	1	2	-0.847619	-0.0597012		GACAGATGCGCCGTGGATGAGATCGTCTGGAAGAGGCAGAGGCCATCACTGTTGGTCCGGTCTCCACCTGGGGAAACTGAGgtgagtcgGTTGCGTGGTGGAGTGAGGGCAGGGCCTGGGTCTGGGGGCGGGGCCTGGGTCTGACCCCAGGGACTGGTTTTTGTGTTGACGTGTCTCTGTGGTGACGAGCAGAGCCACCCGATCCAATGC
93	fivecomb		51	59	8	10.0326	11.7751	-6.6	-4.3	-1.3	-4.3	-7.5	-0.1	0	2.51627												2144	0	0.896696	0	0				GACAGATGCGCCGTGGATCAAAGGGCAATTAAGAGGCAGAGGCCATCACTGTTGGTCCGGTCTCCACCTGGGGAAACTGAGgtgagtcgGTAAGTACACAGCCTGGCCCCAAACTTCCCCCCAGTTCATTTAATCCATGCCTCACAGTTGTTTCCTTTTGCCTTAAAGGCCAATCTTTTAGTTTAAGAAATAAGCCACCCGATCCAATGC
94	fivecomb		51	59	8	10.0326	4.07476	-6.6	-4.9	-5.3	-4.9	-7.5	-2.9	0	-13.2423			2.05133		1.34519							9689	799	0.77512	1	2	0.28628	1.21924		GACAGATGCGCCGTGGATTACTGGCCTTTGAAGAGGCAGAGGCCATCACTGTTGGTCCGGTCTCCACCTGGGGAAACTGAGgtgagtcgGTTCGTGCTGCTGATATACTCCTGCCTGCCCCTTTACCCCTTTGTCTCTGTCTCCTGCTCACCTTCTCATCCCAGTTGCCCACTTTTCCCTTATTTGACCTTCAGCCACCCGATCCAATGC
95	fivecomb		51	59	8	10.0326	9.86249	-6.6	-4.3	-4.2	-4.3	-7.5	-1.7	0	-1.85148					1.67851							1166	38	0.890076	0	0				GACAGATGCGCCGTGGATGGACCTGAATCTAAGAGGCAGAGGCCATCACTGTTGGTCCGGTCTCCACCTGGGGAAACTGAGgtgagtcgGTAAGCATCCTTCTCTTCTATTCAGAACTTGATCAGACCACATTAAAGTGGGAGGACAGGAATTTTCAACCTTGGACAAGCAGATTTTCTGTCTGTAGAAAATAGCCACCCGATCCAATGC
96	fivecomb		51	59	8	10.0326	0.0251846	-6.6	-5.5	-0.5	-5.8	-7.5	-3.9	-4	-12.0112			1.84021		1.25806							4129	481	0.674563	1	3	0.399476	1.20929		GACAGATGCGCCGTGGATCGCGGCACTCACAAGAGGCAGAGGCCATCACTGTTGGTCCGGTCTCCACCTGGGGAAACTGAGgtgagtcgGTTTGCTTTAGAGGGTCGGCGGGCGGAGCTTCGGGGAAGAGGAGCTCTGGGAGAGTCATTCCGGCCAGTGGCCGGAGACCGTCGTCGCTCTTGGGAATCCTTGAGCCACCCGATCCAATGC
97	fivecomb		51	59	8	10.0326	11.1124	-6.6	-4.4	0	-4.4	-7.5	-0.4	-1.2	-4.69983			3.18912		0.28571							4885	4652	0.826985	1	1	-3.98132	-2.4311		GACAGATGCGCCGTGGATTGGGACATGATCAAGAGGCAGAGGCCATCACTGTTGGTCCGGTCTCCACCTGGGGAAACTGAGgtgagtcggtgagtttctgtggtttaggccccccagttgtggttgtttcttacggcagccccaagaaaccaatacaCTCCCCCGTCCACTTTCCACGGCAGAGTTTGGGCGAGCCACCCGATCCAATGC
98	fivecomb		51	59	8	10.6547	7.23301	-0.9	-3.7	-1.4	-4.3	-3.5	-1.4	-5.5	-12.978			2.64615		0.381792							8067	5638	0.89733	1	1	-1.94538	-0.508346		GACAGATGCGCCGTGGATTCGACTCATTTGCTGGGACGTCTAGTCCACAGGAAGACCTGCACCACTGTCGCCTTCACACAGGTACGTGGGTGAGCAGGAGGGGTTGCTAGGCGGAGTCTGAGTGAACGCGACCCCCAAGGGTCGGGGCGTGGGGTGGGACGCATCTCTGAACCAGGAGGACGGCGAGCTGCTAGCCACCCGATCCAATGC
99	fivecomb		51	59	8	10.6547	-14.8958	-0.9	-2.9	-3	-3.1	-3.5	-3.8	-2.2	-12.5302			4.51903		1.16262							5916	651	0.895414	1	3	-0.433427	0.799344		GACAGATGCGCCGTGGATTTACGTTGTTACCTGGGACGTCTAGTCCACAGGAAGACCTGCACCACTGTCGCCTTCACACAGGTACGTGGGTTGCGTGGTGGAGTGAGGGCAGGGCCTGGGTCTGGGGGCGGGGCCTGGGTCTGACCCCAGGGACTGGTTTTTGTGTTGACGTGTCTCTGTGGTGACGAGCAGAGCCACCCGATCCAATGC
100	fivecomb		51	59	8	10.6547	10.2385	-0.9	-3.5	-4.2	-2.5	-3.5	-3.9	0	1.60171					2.94092							10253	17	0.87775	0	0				GACAGATGCGCCGTGGATAGGTCACTGGTTCTGGGACGTCTAGTCCACAGGAAGACCTGCACCACTGTCGCCTTCACACAGGTACGTGGGTAAGTACACAGCCTGGCCCCAAACTTCCCCCCAGTTCATTTAATCCATGCCTCACAGTTGTTTCCTTTTGCCTTAAAGGCCAATCTTTTAGTTTAAGAAATAAGCCACCCGATCCAATGC
101	fivecomb		51	59	8	10.6547	0.715918	-0.9	-2.9	-5.5	-4.3	-3.5	-6.4	0	-12.4513			2.90474		1.10442							11203	1841	0.688272	2	2	-1.36351			GACAGATGCGCCGTGGATCCATACGTTAGGCTGGGACGTCTAGTCCACAGGAAGACCTGCACCACTGTCGCCTTCACACAGGTACGTGGGTTCGTGCTGCTGATATACTCCTGCCTGCCCCTTTACCCCTTTGTCTCTGTCTCCTGCTCACCTTCTCATCCCAGTTGCCCACTTTTCCCTTATTTGACCTTCAGCCACCCGATCCAATGC
102	fivecomb		51	59	8	10.6547	8.8368	-0.9	-3.5	-2.1	-2.1	-3.5	-2.1	0	-1.98063					2.07585							1855	29	0.723479	0	0				GACAGATGCGCCGTGGATAGGCTGACTCATCTGGGACGTCTAGTCCACAGGAAGACCTGCACCACTGTCGCCTTCACACAGGTACGTGGGTAAGCATCCTTCTCTTCTATTCAGAACTTGATCAGACCACATTAAAGTGGGAGGACAGGAATTTTCAACCTTGGACAAGCAGATTTTCTGTCTGTAGAAAATAGCCACCCGATCCAATGC
103	fivecomb		51	59	8	10.6547	-2.24608	-0.9	-2.9	0	-2.1	-3.5	-1	-4	-12.0165			2.24135		1.17609							4142	483	0.818415	2	2	-1.34902			GACAGATGCGCCGTGGATCCACCCTTGGGCCTGGGACGTCTAGTCCACAGGAAGACCTGCACCACTGTCGCCTTCACACAGGTACGTGGGTTTGCTTTAGAGGGTCGGCGGGCGGAGCTTCGGGGAAGAGGAGCTCTGGGAGAGTCATTCCGGCCAGTGGCCGGAGACCGTCGTCGCTCTTGGGAATCCTTGAGCCACCCGATCCAATGC
104	fivecomb		51	59	8	10.6547	8.73118	-0.9	-3.7	-0.6	-4.3	-3.5	-4.8	-1.2	-5.81772			3.16237		0.41094							12227	8236	0.868889	1	1	-3.77099	-2.24083		GACAGATGCGCCGTGGATGCGGATAGCCTGCTGGGACGTCTAGTCCACAGGAAGACCTGCACCACTGTCGCCTTCACACAGGTACGTGGgtgagtttctgtggtttaggccccccagttgtggttgtttcttacggcagccccaagaaaccaatacaCTCCCCCGTCCACTTTCCACGGCAGAGTTTGGGCGAGCCACCCGATCCAATGC
105	fivecomb		51	59	8	-3.12055	4.69017	-0.9	-2.2	-1.9	-1.8	-5.3	-1.9	-5.5	-3.48971			2.06306		-0.613143							367	3322	0.732535	1	3	0.0853036	1.33031		GACAGATGCGCCGTGGATCCACCATCTCTGCTGGGACGTCTAGTCCACAGGAAGACCTGCACCACTGTCGCCTTCACACAGGTTGCACAGTGAGCAGGAGGGGTTGCTAGGCGGAGTCTGAGTGAACGCGACCCCCAAGGGTCGGGGCGTGGGGTGGGACGCATCTCTGAACCAGGAGGACGGCGAGCTGCTAGCCACCCGATCCAATGC
106	fivecomb		51	59	8	-3.12055	-21.0929	-0.9	-2.2	-1.8	-2.6	-5.3	-3.4	-2.2	0.232802			4.23833		0.124434							1888	2537	0.858963	1	2	-3.83149	-2.3974		GACAGATGCGCCGTGGATCAAAAGACCTTGCTGGGACGTCTAGTCCACAGGAAGACCTGCACCACTGTCGCCTTCACACAGGTTGCACAGTTGCGTGGTGGAGTGAGGGCAGGGCCTGGGTCTGGGGGCGGGGCCTGGGTCTGACCCCAGGGACTGGTTTTTGTGTTGACGTGTCTCTGTGGTGACGAGCAGAGCCACCCGATCCAATGC
107	fivecomb		51	59	8	-3.12055	9.49083	-0.9	-2.2	-1	-0.2	-5.3	-0.2	0	7.48684					2.86903							5772	11	0.905554	0	0				GACAGATGCGCCGTGGATTACGGGACACAACTGGGACGTCTAGTCCACAGGAAGACCTGCACCACTGTCGCCTTCACACAGGTTGCACAGTAAGTACACAGCCTGGCCCCAAACTTCCCCCCAGTTCATTTAATCCATGCCTCACAGTTGTTTCCTTTTGCCTTAAAGGCCAATCTTTTAGTTTAAGAAATAAGCCACCCGATCCAATGC
108	fivecomb		51	59	8	-3.12055	0.237439	-0.9	-2.2	-6.1	-3.5	-5.3	-6.8	0	-7.02237			2.67034		-0.362331							129	644	0.732955	2	2	-1.24319			GACAGATGCGCCGTGGATGGTCGAAAGACCCTGGGACGTCTAGTCCACAGGAAGACCTGCACCACTGTCGCCTTCACACAGGTTGCACAGTTCGTGCTGCTGATATACTCCTGCCTGCCCCTTTACCCCTTTGTCTCTGTCTCCTGCTCACCTTCTCATCCCAGTTGCCCACTTTTCCCTTATTTGACCTTCAGCCACCCGATCCAATGC
109	fivecomb		51	59	8	-3.12055	5.93727	-0.9	-2.2	-1.3	-1.9	-5.3	-5.7	0	9.89026					1.88168							950	20	0.851254	0	0				GACAGATGCGCCGTGGATGCTTGGCCTACTCTGGGACGTCTAGTCCACAGGAAGACCTGCACCACTGTCGCCTTCACACAGGTTGCACAGTAAGCATCCTTCTCTTCTATTCAGAACTTGATCAGACCACATTAAAGTGGGAGGACAGGAATTTTCAACCTTGGACAAGCAGATTTTCTGTCTGTAGAAAATAGCCACCCGATCCAATGC
110	fivecomb		51	59	8	-3.12055	-6.10002	-0.9	-2.2	-1.2	-1.2	-5.3	-1.2	-4	-6.97728			2.16438		0.432926							125	80	0.868056	2	2	-9.49285			GACAGATGCGCCGTGGATCTATGGTTATTGCTGGGACGTCTAGTCCACAGGAAGACCTGCACCACTGTCGCCTTCACACAGGTTGCACAGTTTGCTTTAGAGGGTCGGCGGGCGGAGCTTCGGGGAAGAGGAGCTCTGGGAGAGTCATTCCGGCCAGTGGCCGGAGACCGTCGTCGCTCTTGGGAATCCTTGAGCCACCCGATCCAATGC
111	fivecomb		51	59	8	-3.12055	8.34018	-0.9	-2.2	-5.5	-1.8	-5.3	-2.4	-1.2	4.29278					1.55222							206	9	0.895652	0	0				GACAGATGCGCCGTGGATATATTATTGAAGCTGGGACGTCTAGTCCACAGGAAGACCTGCACCACTGTCGCCTTCACACAGGTTGCACAgtgagtttctgtggtttaggccccccagttgtggttgtttcttacggcagccccaagaaaccaatacaCTCCCCCGTCCACTTTCCACGGCAGAGTTTGGGCGAGCCACCCGATCCAATGC
112	fivecomb		51	59	8	5.56019	3.7598	-0.9	-3.6	-3.5	-2.9	-6.7	-3	-5.5	-8.633			3.04735		-0.0994642							1194	2710	0.864591	1	2	-2.68351	-1.08113		GACAGATGCGCCGTGGATCTCAAGACCCGTCTGGGACGTCTAGTCCACAGGAAGACCTGCACCACTGTCGCCTTCACACAGGTGAACTCGTGAGCAGGAGGGGTTGCTAGGCGGAGTCTGAGTGAACGCGACCCCCAAGGGTCGGGGCGTGGGGTGGGACGCATCTCTGAACCAGGAGGACGGCGAGCTGCTAGCCACCCGATCCAATGC
113	fivecomb		51	59	8	5.56019	-25.2372	-0.9	-3.6	-3.1	-2.8	-6.7	-3.2	-2.2	-8.22521			3.66147		0.295538							2402	2359	0.783431	1	1	-3.24053	-1.72754		GACAGATGCGCCGTGGATAGATCCTACGGCCTGGGACGTCTAGTCCACAGGAAGACCTGCACCACTGTCGCCTTCACACAGGTGAACTCGTTGCGTGGTGGAGTGAGGGCAGGGCCTGGGTCTGGGGGCGGGGCCTGGGTCTGACCCCAGGGACTGGTTTTTGTGTTGACGTGTCTCTGTGGTGACGAGCAGAGCCACCCGATCCAATGC
114	fivecomb		51	59	8	5.56019	9.63223	-0.9	-3.6	-3.7	-2.8	-6.7	-3.4	0	7.01611					3.01633							17609	25	0.857303	0	0				GACAGATGCGCCGTGGATATCCTGGAGTTCCTGGGACGTCTAGTCCACAGGAAGACCTGCACCACTGTCGCCTTCACACAGGTGAACTCGTAAGTACACAGCCTGGCCCCAAACTTCCCCCCAGTTCATTTAATCCATGCCTCACAGTTGTTTCCTTTTGCCTTAAAGGCCAATCTTTTAGTTTAAGAAATAAGCCACCCGATCCAATGC
115	fivecomb		51	59	8	5.56019	-3.46298	-0.9	-3.6	0	-2.8	-6.7	-2.6	0	-9.78136			3.17669		0.671565							1762	627	0.886764	1	2	-2.42115	-0.93105		GACAGATGCGCCGTGGATCCTTCCAAATCGCTGGGACGTCTAGTCCACAGGAAGACCTGCACCACTGTCGCCTTCACACAGGTGAACTCGTTCGTGCTGCTGATATACTCCTGCCTGCCCCTTTACCCCTTTGTCTCTGTCTCCTGCTCACCTTCTCATCCCAGTTGCCCACTTTTCCCTTATTTGACCTTCAGCCACCCGATCCAATGC
116	fivecomb		51	59	8	5.56019	5.07702	-0.9	-3.6	0	-2.8	-6.7	-0.8	0	2.29068					1.44563							330	20	0.831234	0	0				GACAGATGCGCCGTGGATAACCCCAATAAACTGGGACGTCTAGTCCACAGGAAGACCTGCACCACTGTCGCCTTCACACAGGTGAACTCGTAAGCATCCTTCTCTTCTATTCAGAACTTGATCAGACCACATTAAAGTGGGAGGACAGGAATTTTCAACCTTGGACAAGCAGATTTTCTGTCTGTAGAAAATAGCCACCCGATCCAATGC
117	fivecomb		51	59	8	5.56019	-11.6046	-0.9	-3.6	-1.9	-2.8	-6.7	-1.7	-4				1.82433		-0.277369							53	359	0.441667	1	1	-0.841029	0.197973		GACAGATGCGCCGTGGATCTTGGATTAACACTGGGACGTCTAGTCCACAGGAAGACCTGCACCACTGTCGCCTTCACACAGGTGAACTCGTTTGCTTTAGAGGGTCGGCGGGCGGAGCTTCGGGGAAGAGGAGCTCTGGGAGAGTCATTCCGGCCAGTGGCCGGAGACCGTCGTCGCTCTTGGGAATCCTTGAGCCACCCGATCCAATGC
118	fivecomb		51	59	8	5.56019	8.41146	-0.9	-3.6	-1.1	-2.9	-6.7	-3.7	-1.2	-1.55722			4.0473		-0.584285							2484	17642	0.871885	1	1	-5.28622	-3.70517		GACAGATGCGCCGTGGATCTGGCACACGTTCTGGGACGTCTAGTCCACAGGAAGACCTGCACCACTGTCGCCTTCACACAGGTGAACTCgtgagtttctgtggtttaggccccccagttgtggttgtttcttacggcagccccaagaaaccaatacaCTCCCCCGTCCACTTTCCACGGCAGAGTTTGGGCGAGCCACCCGATCCAATGC
119	fivecomb		51	59	8	10.6736	7.23301	-0.9	-6.8	0	-4.3	-6.7	0	-5.5	-13.4558			2.37281		0.668443							11237	4990	0.715869	1	1	-1.78538	-0.52884		GACAGATGCGCCGTGGATTCATGTTTGAGACTGGGACGTCTAGTCCACAGGAAGACCTGCACCACTGTCGCCTTCACACAGGTGAGTGGGTGAGCAGGAGGGGTTGCTAGGCGGAGTCTGAGTGAACGCGACCCCCAAGGGTCGGGGCGTGGGGTGGGACGCATCTCTGAACCAGGAGGACGGCGAGCTGCTAGCCACCCGATCCAATGC
120	fivecomb		51	59	8	10.6736	-14.8958	-0.9	-6.2	-0.6	-3.6	-6.7	-4	-2.2	-13.4318			3.34777		0.827337							11049	2926	0.823692	1	2	-0.757751	0.705401		GACAGATGCGCCGTGGATTCGTTATTTACGCTGGGACGTCTAGTCCACAGGAAGACCTGCACCACTGTCGCCTTCACACAGGTGAGTGGGTTGCGTGGTGGAGTGAGGGCAGGGCCTGGGTCTGGGGGCGGGGCCTGGGTCTGACCCCAGGGACTGGTTTTTGTGTTGACGTGTCTCTGTGGTGACGAGCAGAGCCACCCGATCCAATGC
121	fivecomb		51	59	8	10.6736	10.2385	-0.9	-6.8	-2.8	-2.8	-6.7	-2.8	0	1.82727					2.67447							7014	24	0.799863	0	0				GACAGATGCGCCGTGGATGCCACAACTATTCTGGGACGTCTAGTCCACAGGAAGACCTGCACCACTGTCGCCTTCACACAGGTGAGTGGGTAAGTACACAGCCTGGCCCCAAACTTCCCCCCAGTTCATTTAATCCATGCCTCACAGTTGTTTCCTTTTGCCTTAAAGGCCAATCTTTTAGTTTAAGAAATAAGCCACCCGATCCAATGC
122	fivecomb		51	59	8	10.6736	0.715918	-0.9	-6.2	-4.9	-2.8	-6.7	-2.5	0	-12.0845			3.35451		1.24714							13032	1204	0.872873	1	2	-2.02268	-0.625038		GACAGATGCGCCGTGGATCTCTCGCATGTTCTGGGACGTCTAGTCCACAGGAAGACCTGCACCACTGTCGCCTTCACACAGGTGAGTGGGTTCGTGCTGCTGATATACTCCTGCCTGCCCCTTTACCCCTTTGTCTCTGTCTCCTGCTCACCTTCTCATCCCAGTTGCCCACTTTTCCCTTATTTGACCTTCAGCCACCCGATCCAATGC
123	fivecomb		51	59	8	10.6736	8.8368	-0.9	-6.8	-6	-2.9	-6.7	-2.1	0	-2.11604					2.30293							4204	31	0.895421	0	0				GACAGATGCGCCGTGGATGATGATATTCCCCTGGGACGTCTAGTCCACAGGAAGACCTGCACCACTGTCGCCTTCACACAGGTGAGTGGGTAAGCATCCTTCTCTTCTATTCAGAACTTGATCAGACCACATTAAAGTGGGAGGACAGGAATTTTCAACCTTGGACAAGCAGATTTTCTGTCTGTAGAAAATAGCCACCCGATCCAATGC
124	fivecomb		51	59	8	10.6736	-2.24608	-0.9	-6.2	-0.8	-2.8	-6.7	-1.4	-4	-13.0723			2.16664		0.733069							8612	2791	0.841591	1	1	-1.78974	-0.68107		GACAGATGCGCCGTGGATAGGTCGGGCCCGCTGGGACGTCTAGTCCACAGGAAGACCTGCACCACTGTCGCCTTCACACAGGTGAGTGGGTTTGCTTTAGAGGGTCGGCGGGCGGAGCTTCGGGGAAGAGGAGCTCTGGGAGAGTCATTCCGGCCAGTGGCCGGAGACCGTCGTCGCTCTTGGGAATCCTTGAGCCACCCGATCCAATGC
125	fivecomb		51	59	8	10.6736	8.73118	-0.9	-6.8	0	-4.3	-6.7	-1.9	-1.2	-5.00763			2.26693		0.880191							5672	1289	0.84682	2	2	0.699553			GACAGATGCGCCGTGGATATAGGGAATTGTCTGGGACGTCTAGTCCACAGGAAGACCTGCACCACTGTCGCCTTCACACAGGTGAGTGGgtgagtttctgtggtttaggccccccagttgtggttgtttcttacggcagccccaagaaaccaatacaCTCCCCCGTCCACTTTCCACGGCAGAGTTTGGGCGAGCCACCCGATCCAATGC
126	fivecomb		51	59	8	9.88355	5.03136	-0.9	-3.2	-1	-3.2	-3.6	-1	-5.5	-12.1472			2.95893		0.622638							4535	1787	0.899266	1	2	-2.25932	-0.779525		GACAGATGCGCCGTGGATCGGATGCTAGCGCTGGGACGTCTAGTCCACAGGAAGACCTGCACCACTGTCGCCTTCACACAGGTAAGCATGTGAGCAGGAGGGGTTGCTAGGCGGAGTCTGAGTGAACGCGACCCCCAAGGGTCGGGGCGTGGGGTGGGACGCATCTCTGAACCAGGAGGACGGCGAGCTGCTAGCCACCCGATCCAATGC
127	fivecomb		51	59	8	9.88355	-18.1418	-0.9	-2.8	-1.5	-3.8	-3.6	-4.9	-2.2	-12.6371			3.87256		0.995424							12742	2231	0.836419	1	4	1.66151	3.03062		GACAGATGCGCCGTGGATCTATTGGGCAAACTGGGACGTCTAGTCCACAGGAAGACCTGCACCACTGTCGCCTTCACACAGGTAAGCATGTTGCGTGGTGGAGTGAGGGCAGGGCCTGGGTCTGGGGGCGGGGCCTGGGTCTGACCCCAGGGACTGGTTTTTGTGTTGACGTGTCTCTGTGGTGACGAGCAGAGCCACCCGATCCAATGC
128	fivecomb		51	59	8	9.88355	8.31155	-0.9	-2.8	-1.9	-0.3	-3.6	-0.2	0	0.573281					2.78113							8021	19	0.897304	0	0				GACAGATGCGCCGTGGATGACCTCGAGACTCTGGGACGTCTAGTCCACAGGAAGACCTGCACCACTGTCGCCTTCACACAGGTAAGCATGTAAGTACACAGCCTGGCCCCAAACTTCCCCCCAGTTCATTTAATCCATGCCTCACAGTTGTTTCCTTTTGCCTTAAAGGCCAATCTTTTAGTTTAAGAAATAAGCCACCCGATCCAATGC
129	fivecomb		51	59	8	9.88355	-4.3541	-0.9	-2.8	-4.6	-1.8	-3.6	-5.3	0	-10.1407			2.50848		1.15562							11299	1277	0.886405	1	2	0.805003	2.0619		GACAGATGCGCCGTGGATGAGCCGGAGCTTCTGGGACGTCTAGTCCACAGGAAGACCTGCACCACTGTCGCCTTCACACAGGTAAGCATGTTCGTGCTGCTGATATACTCCTGCCTGCCCCTTTACCCCTTTGTCTCTGTCTCCTGCTCACCTTCTCATCCCAGTTGCCCACTTTTCCCTTATTTGACCTTCAGCCACCCGATCCAATGC
130	fivecomb		51	59	8	9.88355	5.61347	-0.9	-2.8	-1	-1	-3.6	-2.7	0	-4.74464					2.5379							1891	9	0.794872	0	0				GACAGATGCGCCGTGGATTATTGTCGATGTCTGGGACGTCTAGTCCACAGGAAGACCTGCACCACTGTCGCCTTCACACAGGTAAGCATGTAAGCATCCTTCTCTTCTATTCAGAACTTGATCAGACCACATTAAAGTGGGAGGACAGGAATTTTCAACCTTGGACAAGCAGATTTTCTGTCTGTAGAAAATAGCCACCCGATCCAATGC
131	fivecomb		51	59	8	9.88355	-8.94835	-0.9	-2.8	-4.1	-3.8	-3.6	-4.1	-4	-11.713			1.63598		1.17506							6716	848	0.757671	1	1	-1.17803	-0.451953		GACAGATGCGCCGTGGATTCGAACGAAGAGCTGGGACGTCTAGTCCACAGGAAGACCTGCACCACTGTCGCCTTCACACAGGTAAGCATGTTTGCTTTAGAGGGTCGGCGGGCGGAGCTTCGGGGAAGAGGAGCTCTGGGAGAGTCATTCCGGCCAGTGGCCGGAGACCGTCGTCGCTCTTGGGAATCCTTGAGCCACCCGATCCAATGC
132	fivecomb		51	59	8	9.88355	7.82589	-0.9	-3.2	-0.1	-3.2	-3.6	-2.8	-1.2	-8.02718			2.47792		0.300093							9951	8725	0.868097	1	1	-2.63036	-1.25635		GACAGATGCGCCGTGGATCACCCGCCCCATCTGGGACGTCTAGTCCACAGGAAGACCTGCACCACTGTCGCCTTCACACAGGTAAGCATgtgagtttctgtggtttaggccccccagttgtggttgtttcttacggcagccccaagaaaccaatacaCTCCCCCGTCCACTTTCCACGGCAGAGTTTGGGCGAGCCACCCGATCCAATGC
133	fivecomb		51	59	8	6.46173	9.60237	-0.9	-7.8	-2.6	-2.7	-6.6	-2.6	-5.5	4.08144			6.17783		0.236586							14182	14523	0.864019	1	2	-5.68708	-0.7268		GACAGATGCGCCGTGGATATGAGAGCGGCCCTGGGACGTCTAGTCCACAGGAAGACCTGCACCACTGTCGCCTTCACACAGGTGTGCAGGTGAGCAGGAGGGGTTGCTAGGCGGAGTCTGAGTGAACGCGACCCCCAAGGGTCGGGGCGTGGGGTGGGACGCATCTCTGAACCAGGAGGACGGCGAGCTGCTAGCCACCCGATCCAATGC
134	fivecomb		51	59	8	6.46173	-2.12148	-0.9	-7.2	-1.1	-3.4	-6.6	-2.3	-2.2	-10.4196			2.61641		-0.145948							4112	10374	0.868427	1	1	-2.2537	-0.746341		GACAGATGCGCCGTGGATCCGGAGCACGTTCTGGGACGTCTAGTCCACAGGAAGACCTGCACCACTGTCGCCTTCACACAGGTGTGCAGGTTGCGTGGTGGAGTGAGGGCAGGGCCTGGGTCTGGGGGCGGGGCCTGGGTCTGACCCCAGGGACTGGTTTTTGTGTTGACGTGTCTCTGTGGTGACGAGCAGAGCCACCCGATCCAATGC
135	fivecomb		51	59	8	6.46173	10.8583	-0.9	-7.8	-7.8	-1.8	-6.6	-7.5	0	5.99732					3.32443							12003	8	0.879792	0	0				GACAGATGCGCCGTGGATACGTTTGACCCACTGGGACGTCTAGTCCACAGGAAGACCTGCACCACTGTCGCCTTCACACAGGTGTGCAGGTAAGTACACAGCCTGGCCCCAAACTTCCCCCCAGTTCATTTAATCCATGCCTCACAGTTGTTTCCTTTTGCCTTAAAGGCCAATCTTTTAGTTTAAGAAATAAGCCACCCGATCCAATGC
136	fivecomb		51	59	8	6.46173	7.97386	-0.9	-7.2	-5	-2	-6.6	-5	0	3.43703			5.48423		0.971795							9772	1720	0.879964	1	2	0.711262	2.89273		GACAGATGCGCCGTGGATACGGTTACCTACCTGGGACGTCTAGTCCACAGGAAGACCTGCACCACTGTCGCCTTCACACAGGTGTGCAGGTTCGTGCTGCTGATATACTCCTGCCTGCCCCTTTACCCCTTTGTCTCTGTCTCCTGCTCACCTTCTCATCCCAGTTGCCCACTTTTCCCTTATTTGACCTTCAGCCACCCGATCCAATGC
137	fivecomb		51	59	8	6.46173	9.88355	-0.9	-7.8	-3	-2.7	-6.6	-6.2	0	7.59991					2.70144							4875	14	0.894003	0	0				GACAGATGCGCCGTGGATCTATTTTGCCCTCTGGGACGTCTAGTCCACAGGAAGACCTGCACCACTGTCGCCTTCACACAGGTGTGCAGGTAAGCATCCTTCTCTTCTATTCAGAACTTGATCAGACCACATTAAAGTGGGAGGACAGGAATTTTCAACCTTGGACAAGCAGATTTTCTGTCTGTAGAAAATAGCCACCCGATCCAATGC
138	fivecomb		51	59	8	6.46173	4.85656	-0.9	-7.2	-1.6	-2.4	-6.6	-1.6	-4	-6.30378			1.89615		0.210785							320	380	0.792079	2	3	0.568146			GACAGATGCGCCGTGGATAGGCCCAAACACCTGGGACGTCTAGTCCACAGGAAGACCTGCACCACTGTCGCCTTCACACAGGTGTGCAGGTTTGCTTTAGAGGGTCGGCGGGCGGAGCTTCGGGGAAGAGGAGCTCTGGGAGAGTCATTCCGGCCAGTGGCCGGAGACCGTCGTCGCTCTTGGGAATCCTTGAGCCACCCGATCCAATGC
139	fivecomb		51	59	8	6.46173	10.6736	-0.9	-7.8	-4.1	-2.3	-6.6	-3.5	-1.2	6.38554			6.3612		0.357717							10745	7961	0.896163	1	2	-4.1108	1.87733		GACAGATGCGCCGTGGATCGGTTATTGGCACTGGGACGTCTAGTCCACAGGAAGACCTGCACCACTGTCGCCTTCACACAGGTGTGCAGgtgagtttctgtggtttaggccccccagttgtggttgtttcttacggcagccccaagaaaccaatacaCTCCCCCGTCCACTTTCCACGGCAGAGTTTGGGCGAGCCACCCGATCCAATGC
140	fivecomb		51	59	8	10.6736	9.10332	-0.9	-5.8	0	-2.8	-6.7	0	-5.5	-11.3912			2.48		0.00771472							5374	9055	0.903345	1	2	-0.713139	0.707336		GACAGATGCGCCGTGGATCACGAAACGGTCCTGGGACGTCTAGTCCACAGGAAGACCTGCACCACTGTCGCCTTCACACAGgtgagtcgGTGAGCAGGAGGGGTTGCTAGGCGGAGTCTGAGTGAACGCGACCCCCAAGGGTCGGGGCGTGGGGTGGGACGCATCTCTGAACCAGGAGGACGGCGAGCTGCTAGCCACCCGATCCAATGC
141	fivecomb		51	59	8	10.6736	-11.4316	-0.9	-5.2	-0.6	-4.2	-6.7	-4	-2.2	-12.7721			2.94024		0.985098							6996	1161	0.904343	1	2	-1.10903	0.311673		GACAGATGCGCCGTGGATAGGGGATTTAGCCTGGGACGTCTAGTCCACAGGAAGACCTGCACCACTGTCGCCTTCACACAGgtgagtcgGTTGCGTGGTGGAGTGAGGGCAGGGCCTGGGTCTGGGGGCGGGGCCTGGGTCTGACCCCAGGGACTGGTTTTTGTGTTGACGTGTCTCTGTGGTGACGAGCAGAGCCACCCGATCCAATGC
142	fivecomb		51	59	8	10.6736	11.7751	-0.9	-5.8	-1.3	-2.8	-6.7	-0.1	0	1.31022					2.71055							2669	8	0.838254	0	0				GACAGATGCGCCGTGGATAACATCCTGGCCCTGGGACGTCTAGTCCACAGGAAGACCTGCACCACTGTCGCCTTCACACAGgtgagtcgGTAAGTACACAGCCTGGCCCCAAACTTCCCCCCAGTTCATTTAATCCATGCCTCACAGTTGTTTCCTTTTGCCTTAAAGGCCAATCTTTTAGTTTAAGAAATAAGCCACCCGATCCAATGC
143	fivecomb		51	59	8	10.6736	4.07476	-0.9	-5.2	-5.3	-2.8	-6.7	-2.9	0	-11.2288			1.80514		1.35905							9604	777	0.764528	1	2	0.373724	1.14808		GACAGATGCGCCGTGGATTCAAGGATACTGCTGGGACGTCTAGTCCACAGGAAGACCTGCACCACTGTCGCCTTCACACAGgtgagtcgGTTCGTGCTGCTGATATACTCCTGCCTGCCCCTTTACCCCTTTGTCTCTGTCTCCTGCTCACCTTCTCATCCCAGTTGCCCACTTTTCCCTTATTTGACCTTCAGCCACCCGATCCAATGC
144	fivecomb		51	59	8	10.6736	9.86249	-0.9	-5.8	-4.2	-2.8	-6.7	-0.8	0	-2.39376					2.44075							5073	29	0.833142	0	0				GACAGATGCGCCGTGGATGGAAGGCTTTATCTGGGACGTCTAGTCCACAGGAAGACCTGCACCACTGTCGCCTTCACACAGgtgagtcgGTAAGCATCCTTCTCTTCTATTCAGAACTTGATCAGACCACATTAAAGTGGGAGGACAGGAATTTTCAACCTTGGACAAGCAGATTTTCTGTCTGTAGAAAATAGCCACCCGATCCAATGC
145	fivecomb		51	59	8	10.6736	0.0251846	-0.9	-5.2	-0.5	-2.8	-6.7	-1.4	-4	-12.4587			1.80887		1.38414							5628	380	0.86319	1	1	-0.279953	0.492561		GACAGATGCGCCGTGGATTTATGCGGGGCTCTGGGACGTCTAGTCCACAGGAAGACCTGCACCACTGTCGCCTTCACACAGgtgagtcgGTTTGCTTTAGAGGGTCGGCGGGCGGAGCTTCGGGGAAGAGGAGCTCTGGGAGAGTCATTCCGGCCAGTGGCCGGAGACCGTCGTCGCTCTTGGGAATCCTTGAGCCACCCGATCCAATGC
146	fivecomb		51	59	8	10.6736	11.1124	-0.9	-5.8	0	-2.8	-6.7	-3.1	-1.2	-4.09652			3.53668		0.792019							8456	2497	0.803191	2	3	-1.70926			GACAGATGCGCCGTGGATCTCCGCATTGCGCTGGGACGTCTAGTCCACAGGAAGACCTGCACCACTGTCGCCTTCACACAGgtgagtcggtgagtttctgtggtttaggccccccagttgtggttgtttcttacggcagccccaagaaaccaatacaCTCCCCCGTCCACTTTCCACGGCAGAGTTTGGGCGAGCCACCCGATCCAATGC
147	fivecomb		51	59	8	8.34494	7.23301	-0.7	-0.3	-1.4	-0.8	0	-1.4	-5.5				2.51065		0.182485							3	1203	0.00250836	1	1	-1.40969			GACAGATGCGCCGTGGATCTTACTTTGCTCTTGGTAACCTCGTGGAGGGGATGGATTTCCATAAGTTTTACTTTGAGAATCGTACGTGGGTGAGCAGGAGGGGTTGCTAGGCGGAGTCTGAGTGAACGCGACCCCCAAGGGTCGGGGCGTGGGGTGGGACGCATCTCTGAACCAGGAGGACGGCGAGCTGCTAGCCACCCGATCCAATGC
148	fivecomb		51	59	8	8.34494	-14.8958	-0.7	-0.9	-3	-2.4	0	-3	-2.2				2.71526		0.811191							0	342	0	2	3	-2.26975			GACAGATGCGCCGTGGATTTTCGCATTTATTTGGTAACCTCGTGGAGGGGATGGATTTCCATAAGTTTTACTTTGAGAATCGTACGTGGGTTGCGTGGTGGAGTGAGGGCAGGGCCTGGGTCTGGGGGCGGGGCCTGGGTCTGACCCCAGGGACTGGTTTTTGTGTTGACGTGTCTCTGTGGTGACGAGCAGAGCCACCCGATCCAATGC
149	fivecomb		51	59	8	8.34494	10.2385	-0.7	-0.6	-4.2	-2.8	0	-4	0	8.22882					2.6527							301	1	0.867435	0	0				GACAGATGCGCCGTGGATCGATGCCGCATTTTGGTAACCTCGTGGAGGGGATGGATTTCCATAAGTTTTACTTTGAGAATCGTACGTGGGTAAGTACACAGCCTGGCCCCAAACTTCCCCCCAGTTCATTTAATCCATGCCTCACAGTTGTTTCCTTTTGCCTTAAAGGCCAATCTTTTAGTTTAAGAAATAAGCCACCCGATCCAATGC
150	fivecomb		51	59	8	8.34494	0.715918	-0.7	-2.8	-5.5	-4.6	0	-5.7	0	-2.01792			2.79689		-0.291017							101	1270	0.245742	1	1	-2.87053			GACAGATGCGCCGTGGATCGATCGAAGGTCTTGGTAACCTCGTGGAGGGGATGGATTTCCATAAGTTTTACTTTGAGAATCGTACGTGGGTTCGTGCTGCTGATATACTCCTGCCTGCCCCTTTACCCCTTTGTCTCTGTCTCCTGCTCACCTTCTCATCCCAGTTGCCCACTTTTCCCTTATTTGACCTTCAGCCACCCGATCCAATGC
151	fivecomb		51	59	8	8.34494	8.8368	-0.7	-0.6	-2.1	-0.6	0	-2.1	0													17	0	0.85	0	0				GACAGATGCGCCGTGGATTGCGTTAGACAATTGGTAACCTCGTGGAGGGGATGGATTTCCATAAGTTTTACTTTGAGAATCGTACGTGGGTAAGCATCCTTCTCTTCTATTCAGAACTTGATCAGACCACATTAAAGTGGGAGGACAGGAATTTTCAACCTTGGACAAGCAGATTTTCTGTCTGTAGAAAATAGCCACCCGATCCAATGC
152	fivecomb		51	59	8	8.34494	-2.24608	-0.7	-1.3	0	-1.7	0	0	-4				1.95722		0.380102							14	794	0.0111023	1	2	-0.10047			GACAGATGCGCCGTGGATCTGCACGAGCCCTTGGTAACCTCGTGGAGGGGATGGATTTCCATAAGTTTTACTTTGAGAATCGTACGTGGGTTTGCTTTAGAGGGTCGGCGGGCGGAGCTTCGGGGAAGAGGAGCTCTGGGAGAGTCATTCCGGCCAGTGGCCGGAGACCGTCGTCGCTCTTGGGAATCCTTGAGCCACCCGATCCAATGC
153	fivecomb		51	59	8	8.34494	8.73118	-0.7	-0.3	-0.6	-0.9	0	-0.9	-1.2	6.91169			2.64463		0.146775							607	867	0.766414	2	2	-0.320263			GACAGATGCGCCGTGGATCTAATCTGTCCTTTGGTAACCTCGTGGAGGGGATGGATTTCCATAAGTTTTACTTTGAGAATCGTACGTGGgtgagtttctgtggtttaggccccccagttgtggttgtttcttacggcagccccaagaaaccaatacaCTCCCCCGTCCACTTTCCACGGCAGAGTTTGGGCGAGCCACCCGATCCAATGC
154	fivecomb		51	59	8	-24.893	4.69017	-0.7	0	-1.9	-1.5	0	-2.6	-5.5				2.65401		-0.910494							0	10519	0	1	2	-2.00293			GACAGATGCGCCGTGGATGACCGAAAGACATTGGTAACCTCGTGGAGGGGATGGATTTCCATAAGTTTTACTTTGAGAATCGTTGCACAGTGAGCAGGAGGGGTTGCTAGGCGGAGTCTGAGTGAACGCGACCCCCAAGGGTCGGGGCGTGGGGTGGGACGCATCTCTGAACCAGGAGGACGGCGAGCTGCTAGCCACCCGATCCAATGC
155	fivecomb		51	59	8	-24.893	-21.0929	-0.7	0	-1.8	-1.6	0	-2.8	-2.2				2.48063		0.0799408							0	1652	0	1	1	-2.12839			GACAGATGCGCCGTGGATATGTCGCGATATTTGGTAACCTCGTGGAGGGGATGGATTTCCATAAGTTTTACTTTGAGAATCGTTGCACAGTTGCGTGGTGGAGTGAGGGCAGGGCCTGGGTCTGGGGGCGGGGCCTGGGTCTGACCCCAGGGACTGGTTTTTGTGTTGACGTGTCTCTGTGGTGACGAGCAGAGCCACCCGATCCAATGC
156	fivecomb		51	59	8	-24.893	9.49083	-0.7	0	-1	0	0	0	0	8.96578					2.85911							1002	2	0.885159	0	0				GACAGATGCGCCGTGGATCAATCTCATAAGTTGGTAACCTCGTGGAGGGGATGGATTTCCATAAGTTTTACTTTGAGAATCGTTGCACAGTAAGTACACAGCCTGGCCCCAAACTTCCCCCCAGTTCATTTAATCCATGCCTCACAGTTGTTTCCTTTTGCCTTAAAGGCCAATCTTTTAGTTTAAGAAATAAGCCACCCGATCCAATGC
157	fivecomb		51	59	8	-24.893	0.237439	-0.7	0	-6.1	-3.5	0	-6.3	0				3.61412		0.275574							0	434	0	1	2	-1.06842			GACAGATGCGCCGTGGATGATGATACAATCTTGGTAACCTCGTGGAGGGGATGGATTTCCATAAGTTTTACTTTGAGAATCGTTGCACAGTTCGTGCTGCTGATATACTCCTGCCTGCCCCTTTACCCCTTTGTCTCTGTCTCCTGCTCACCTTCTCATCCCAGTTGCCCACTTTTCCCTTATTTGACCTTCAGCCACCCGATCCAATGC
158	fivecomb		51	59	8	-24.893	5.93727	-0.7	0	-1.3	-1.3	0	-1.3	0						0.803574							11	6	0.423077	0	0				GACAGATGCGCCGTGGATAGTTCATCGCGTTTGGTAACCTCGTGGAGGGGATGGATTTCCATAAGTTTTACTTTGAGAATCGTTGCACAGTAAGCATCCTTCTCTTCTATTCAGAACTTGATCAGACCACATTAAAGTGGGAGGACAGGAATTTTCAACCTTGGACAAGCAGATTTTCTGTCTGTAGAAAATAGCCACCCGATCCAATGC
159	fivecomb		51	59	8	-24.893	-6.10002	-0.7	0	-1.2	-1.2	0	-1.2	-4				5.31992		-0.240595							0	170	0	1	3	0.572263			GACAGATGCGCCGTGGATTTGAAACACCACTTGGTAACCTCGTGGAGGGGATGGATTTCCATAAGTTTTACTTTGAGAATCGTTGCACAGTTTGCTTTAGAGGGTCGGCGGGCGGAGCTTCGGGGAAGAGGAGCTCTGGGAGAGTCATTCCGGCCAGTGGCCGGAGACCGTCGTCGCTCTTGGGAATCCTTGAGCCACCCGATCCAATGC
160	fivecomb		51	59	8	-24.893	8.34018	-0.7	0	-5.5	0	0	-1.8	-1.2				2.78461		-0.385003							24	417	0.222222	2	3	-0.538875			GACAGATGCGCCGTGGATAATCACGGTTACTTGGTAACCTCGTGGAGGGGATGGATTTCCATAAGTTTTACTTTGAGAATCGTTGCACAgtgagtttctgtggtttaggccccccagttgtggttgtttcttacggcagccccaagaaaccaatacaCTCCCCCGTCCACTTTCCACGGCAGAGTTTGGGCGAGCCACCCGATCCAATGC
161	fivecomb		51	59	8	-10.3135	3.7598	-0.7	-0.7	-3.5	-0.7	-0.5	-3	-5.5				2.75225		-0.447724							0	2688	0	2	2	0.358844			GACAGATGCGCCGTGGATAGGACTCACACATTGGTAACCTCGTGGAGGGGATGGATTTCCATAAGTTTTACTTTGAGAATCGTGAACTCGTGAGCAGGAGGGGTTGCTAGGCGGAGTCTGAGTGAACGCGACCCCCAAGGGTCGGGGCGTGGGGTGGGACGCATCTCTGAACCAGGAGGACGGCGAGCTGCTAGCCACCCGATCCAATGC
162	fivecomb		51	59	8	-10.3135	-25.2372	-0.7	-0.7	-3.1	-1.2	-0.5	-1.2	-2.2				5.48589		-0.522212							0	9525	0	2	2	-3.32675			GACAGATGCGCCGTGGATCCGCCCACCGAGTTGGTAACCTCGTGGAGGGGATGGATTTCCATAAGTTTTACTTTGAGAATCGTGAACTCGTTGCGTGGTGGAGTGAGGGCAGGGCCTGGGTCTGGGGGCGGGGCCTGGGTCTGACCCCAGGGACTGGTTTTTGTGTTGACGTGTCTCTGTGGTGACGAGCAGAGCCACCCGATCCAATGC
163	fivecomb		51	59	8	-10.3135	9.63223	-0.7	-0.7	-3.7	-0.7	-0.5	-3.5	0	8.89482					2.83139							475	1	0.896226	0	0				GACAGATGCGCCGTGGATTTGCTGGTTGGATTGGTAACCTCGTGGAGGGGATGGATTTCCATAAGTTTTACTTTGAGAATCGTGAACTCGTAAGTACACAGCCTGGCCCCAAACTTCCCCCCAGTTCATTTAATCCATGCCTCACAGTTGTTTCCTTTTGCCTTAAAGGCCAATCTTTTAGTTTAAGAAATAAGCCACCCGATCCAATGC
164	fivecomb		51	59	8	-10.3135	-3.46298	-0.7	-0.7	0	-1.7	-0.5	0	0				4.38076		-0.0334143							0	99	0	1	2	0.653208			GACAGATGCGCCGTGGATCTTTTGGGGATGTTGGTAACCTCGTGGAGGGGATGGATTTCCATAAGTTTTACTTTGAGAATCGTGAACTCGTTCGTGCTGCTGATATACTCCTGCCTGCCCCTTTACCCCTTTGTCTCTGTCTCCTGCTCACCTTCTCATCCCAGTTGCCCACTTTTCCCTTATTTGACCTTCAGCCACCCGATCCAATGC
165	fivecomb		51	59	8	-10.3135	5.07702	-0.7	-0.7	0	-0.7	-0.5	0	0						0.810016							6	5	0.272727	0	0				GACAGATGCGCCGTGGATAAGGGATCACTTTTGGTAACCTCGTGGAGGGGATGGATTTCCATAAGTTTTACTTTGAGAATCGTGAACTCGTAAGCATCCTTCTCTTCTATTCAGAACTTGATCAGACCACATTAAAGTGGGAGGACAGGAATTTTCAACCTTGGACAAGCAGATTTTCTGTCTGTAGAAAATAGCCACCCGATCCAATGC
166	fivecomb		51	59	8	-10.3135	-11.6046	-0.7	-0.7	-1.9	-0.7	-0.5	-0.3	-4				2.33868		-0.291728							0	130	0	2	2	0.205849			GACAGATGCGCCGTGGATTTAATCACAACTTTGGTAACCTCGTGGAGGGGATGGATTTCCATAAGTTTTACTTTGAGAATCGTGAACTCGTTTGCTTTAGAGGGTCGGCGGGCGGAGCTTCGGGGAAGAGGAGCTCTGGGAGAGTCATTCCGGCCAGTGGCCGGAGACCGTCGTCGCTCTTGGGAATCCTTGAGCCACCCGATCCAATGC
167	fivecomb		51	59	8	-10.3135	8.41146	-0.7	-0.7	-1.1	-0.8	-0.5	-1.3	-1.2						0.543993							2	38	0.0224719	0	0				GACAGATGCGCCGTGGATATCAAATGCCGATTGGTAACCTCGTGGAGGGGATGGATTTCCATAAGTTTTACTTTGAGAATCGTGAACTCgtgagtttctgtggtttaggccccccagttgtggttgtttcttacggcagccccaagaaaccaatacaCTCCCCCGTCCACTTTCCACGGCAGAGTTTGGGCGAGCCACCCGATCCAATGC
168	fivecomb		51	59	8	8.87928	7.23301	-0.7	-0.4	0	-0.8	-1.7	-1	-5.5	2.4021			5.39112		-0.0960557							616	1639	0.731591	1	2	-4.89402	-2.7566		GACAGATGCGCCGTGGATATTGGTTGGCCGTTGGTAACCTCGTGGAGGGGATGGATTTCCATAAGTTTTACTTTGAGAATCGTGAGTGGGTGAGCAGGAGGGGTTGCTAGGCGGAGTCTGAGTGAACGCGACCCCCAAGGGTCGGGGCGTGGGGTGGGACGCATCTCTGAACCAGGAGGACGGCGAGCTGCTAGCCACCCGATCCAATGC
169	fivecomb		51	59	8	8.87928	-14.8958	-0.7	-0.9	-0.6	-2	-1.7	-2	-2.2	-7.70736			1.76281		0.493283							208	3045	0.0328906	2	2	-1.7031			GACAGATGCGCCGTGGATGGATACGCTGCCTTGGTAACCTCGTGGAGGGGATGGATTTCCATAAGTTTTACTTTGAGAATCGTGAGTGGGTTGCGTGGTGGAGTGAGGGCAGGGCCTGGGTCTGGGGGCGGGGCCTGGGTCTGACCCCAGGGACTGGTTTTTGTGTTGACGTGTCTCTGTGGTGACGAGCAGAGCCACCCGATCCAATGC
170	fivecomb		51	59	8	8.87928	10.2385	-0.7	-0.4	-2.8	0	-1.7	-2.8	0	8.74819												429	0	0.792976	0	0				GACAGATGCGCCGTGGATTTTATTTTAAGCTTGGTAACCTCGTGGAGGGGATGGATTTCCATAAGTTTTACTTTGAGAATCGTGAGTGGGTAAGTACACAGCCTGGCCCCAAACTTCCCCCCAGTTCATTTAATCCATGCCTCACAGTTGTTTCCTTTTGCCTTAAAGGCCAATCTTTTAGTTTAAGAAATAAGCCACCCGATCCAATGC
171	fivecomb		51	59	8	8.87928	0.715918	-0.7	-2.8	-4.9	-4	-1.7	-2.5	0				2.41623		0.373322							31	1814	0.0109347	1	1	-2.43431			GACAGATGCGCCGTGGATTGCCGACATGCTTTGGTAACCTCGTGGAGGGGATGGATTTCCATAAGTTTTACTTTGAGAATCGTGAGTGGGTTCGTGCTGCTGATATACTCCTGCCTGCCCCTTTACCCCTTTGTCTCTGTCTCCTGCTCACCTTCTCATCCCAGTTGCCCACTTTTCCCTTATTTGACCTTCAGCCACCCGATCCAATGC
172	fivecomb		51	59	8	8.87928	8.8368	-0.7	-0.4	-6	-0.1	-1.7	-2.1	0						1.64709							45	2	0.703125	0	0				GACAGATGCGCCGTGGATCCCAAGCTGCCCTTGGTAACCTCGTGGAGGGGATGGATTTCCATAAGTTTTACTTTGAGAATCGTGAGTGGGTAAGCATCCTTCTCTTCTATTCAGAACTTGATCAGACCACATTAAAGTGGGAGGACAGGAATTTTCAACCTTGGACAAGCAGATTTTCTGTCTGTAGAAAATAGCCACCCGATCCAATGC
173	fivecomb		51	59	8	8.87928	-2.24608	-0.7	-1.3	-0.8	-1.7	-1.7	-2	-4				6.49825		-1.96441							0	1142	0	1	2	-8.57334			GACAGATGCGCCGTGGATGGTCTAACTGGGTTGGTAACCTCGTGGAGGGGATGGATTTCCATAAGTTTTACTTTGAGAATCGTGAGTGGGTTTGCTTTAGAGGGTCGGCGGGCGGAGCTTCGGGGAAGAGGAGCTCTGGGAGAGTCATTCCGGCCAGTGGCCGGAGACCGTCGTCGCTCTTGGGAATCCTTGAGCCACCCGATCCAATGC
174	fivecomb		51	59	8	8.87928	8.73118	-0.7	-0.4	0	0	-1.7	0	-1.2	8.48784			3.12742		-0.0768018							1800	6297	0.531601	1	2	-1.28514	0.319342		GACAGATGCGCCGTGGATAGCGGGCGACTATTGGTAACCTCGTGGAGGGGATGGATTTCCATAAGTTTTACTTTGAGAATCGTGAGTGGgtgagtttctgtggtttaggccccccagttgtggttgtttcttacggcagccccaagaaaccaatacaCTCCCCCGTCCACTTTCCACGGCAGAGTTTGGGCGAGCCACCCGATCCAATGC
175	fivecomb		51	59	8	6.07925	5.03136	-0.7	0	-1	-1	-0.1	-1	-5.5				2.57502		-0.159459							12	2916	0.00930954	2	2	-0.910384			GACAGATGCGCCGTGGATCTAGGCTTTAAATTGGTAACCTCGTGGAGGGGATGGATTTCCATAAGTTTTACTTTGAGAATCGTAAGCATGTGAGCAGGAGGGGTTGCTAGGCGGAGTCTGAGTGAACGCGACCCCCAAGGGTCGGGGCGTGGGGTGGGACGCATCTCTGAACCAGGAGGACGGCGAGCTGCTAGCCACCCGATCCAATGC
176	fivecomb		51	59	8	6.07925	-18.1418	-0.7	0	-1.5	-2.9	-0.1	-2.9	-2.2	-8.2384			1.70493		0.258254							301	3989	0.0634218	1	1	-1.16844			GACAGATGCGCCGTGGATAACACCTCGCATTTGGTAACCTCGTGGAGGGGATGGATTTCCATAAGTTTTACTTTGAGAATCGTAAGCATGTTGCGTGGTGGAGTGAGGGCAGGGCCTGGGTCTGGGGGCGGGGCCTGGGTCTGACCCCAGGGACTGGTTTTTGTGTTGACGTGTCTCTGTGGTGACGAGCAGAGCCACCCGATCCAATGC
177	fivecomb		51	59	8	6.07925	8.31155	-0.7	0	-1.9	0	-0.1	0	0	9.28077												621	0	0.879603	0	0				GACAGATGCGCCGTGGATACCGTCTTTAAATTGGTAACCTCGTGGAGGGGATGGATTTCCATAAGTTTTACTTTGAGAATCGTAAGCATGTAAGTACACAGCCTGGCCCCAAACTTCCCCCCAGTTCATTTAATCCATGCCTCACAGTTGTTTCCTTTTGCCTTAAAGGCCAATCTTTTAGTTTAAGAAATAAGCCACCCGATCCAATGC
178	fivecomb		51	59	8	6.07925	-4.3541	-0.7	0	-4.6	-1.8	-0.1	-4.8	0	-2.03449			2.97196		0.763285							158	326	0.123053	1	1	-2.00797			GACAGATGCGCCGTGGATAGGACCTTTCATTTGGTAACCTCGTGGAGGGGATGGATTTCCATAAGTTTTACTTTGAGAATCGTAAGCATGTTCGTGCTGCTGATATACTCCTGCCTGCCCCTTTACCCCTTTGTCTCTGTCTCCTGCTCACCTTCTCATCCCAGTTGCCCACTTTTCCCTTATTTGACCTTCAGCCACCCGATCCAATGC
179	fivecomb		51	59	8	6.07925	5.61347	-0.7	0	-1	-1	-0.1	-1	0						0.90913							96	23	0.75	0	0				GACAGATGCGCCGTGGATCGAGCGCGGGCGTTGGTAACCTCGTGGAGGGGATGGATTTCCATAAGTTTTACTTTGAGAATCGTAAGCATGTAAGCATCCTTCTCTTCTATTCAGAACTTGATCAGACCACATTAAAGTGGGAGGACAGGAATTTTCAACCTTGGACAAGCAGATTTTCTGTCTGTAGAAAATAGCCACCCGATCCAATGC
180	fivecomb		51	59	8	6.07925	-8.94835	-0.7	0	-4.1	-3.8	-0.1	-6.1	-4				2.15359		0.277025							6	82	0.0588235	1	1	-12.2825			GACAGATGCGCCGTGGATCGGTCCAATCATTTGGTAACCTCGTGGAGGGGATGGATTTCCATAAGTTTTACTTTGAGAATCGTAAGCATGTTTGCTTTAGAGGGTCGGCGGGCGGAGCTTCGGGGAAGAGGAGCTCTGGGAGAGTCATTCCGGCCAGTGGCCGGAGACCGTCGTCGCTCTTGGGAATCCTTGAGCCACCCGATCCAATGC
181	fivecomb		51	59	8	6.07925	7.82589	-0.7	0	-0.1	0	-0.1	-0.3	-1.2	4.74147			3.13303		0.297387							555	573	0.741979	2	2	-0.258842			GACAGATGCGCCGTGGATGTCGAGAAGCCGTTGGTAACCTCGTGGAGGGGATGGATTTCCATAAGTTTTACTTTGAGAATCGTAAGCATgtgagtttctgtggtttaggccccccagttgtggttgtttcttacggcagccccaagaaaccaatacaCTCCCCCGTCCACTTTCCACGGCAGAGTTTGGGCGAGCCACCCGATCCAATGC
182	fivecomb		51	59	8	-2.15922	9.60237	-0.7	0	-2.6	-1.9	0	-4.1	-5.5	11.9651			6.28432		0.0978961							3997	5428	0.905118	1	3	-8.27008	-2.69562		GACAGATGCGCCGTGGATGTCACGGATGGGTTGGTAACCTCGTGGAGGGGATGGATTTCCATAAGTTTTACTTTGAGAATCGTGTGCAGGTGAGCAGGAGGGGTTGCTAGGCGGAGTCTGAGTGAACGCGACCCCCAAGGGTCGGGGCGTGGGGTGGGACGCATCTCTGAACCAGGAGGACGGCGAGCTGCTAGCCACCCGATCCAATGC
183	fivecomb		51	59	8	-2.15922	-2.12148	-0.7	-0.8	-1.1	-1.1	0	-2.1	-2.2				3.22504		0.180031							2	777	0.00260417	1	2	-3.72836			GACAGATGCGCCGTGGATTGCATTTTGGGATTGGTAACCTCGTGGAGGGGATGGATTTCCATAAGTTTTACTTTGAGAATCGTGTGCAGGTTGCGTGGTGGAGTGAGGGCAGGGCCTGGGTCTGGGGGCGGGGCCTGGGTCTGACCCCAGGGACTGGTTTTTGTGTTGACGTGTCTCTGTGGTGACGAGCAGAGCCACCCGATCCAATGC
184	fivecomb		51	59	8	-2.15922	10.8583	-0.7	0	-7.8	-1.8	0	-7.6	0	10.3072					2.16743							1266	13	0.886555	0	0				GACAGATGCGCCGTGGATCGCCTTGGGTTATTGGTAACCTCGTGGAGGGGATGGATTTCCATAAGTTTTACTTTGAGAATCGTGTGCAGGTAAGTACACAGCCTGGCCCCAAACTTCCCCCCAGTTCATTTAATCCATGCCTCACAGTTGTTTCCTTTTGCCTTAAAGGCCAATCTTTTAGTTTAAGAAATAAGCCACCCGATCCAATGC
185	fivecomb		51	59	8	-2.15922	7.97386	-0.7	-2.7	-5	-3.9	0	-5	0	10.7356			2.76391		0.561683							1704	1302	0.535849	1	2	-2.00456	-0.556725		GACAGATGCGCCGTGGATCGGTCTACGCAATTGGTAACCTCGTGGAGGGGATGGATTTCCATAAGTTTTACTTTGAGAATCGTGTGCAGGTTCGTGCTGCTGATATACTCCTGCCTGCCCCTTTACCCCTTTGTCTCTGTCTCCTGCTCACCTTCTCATCCCAGTTGCCCACTTTTCCCTTATTTGACCTTCAGCCACCCGATCCAATGC
186	fivecomb		51	59	8	-2.15922	9.88355	-0.7	0	-3	-2.7	0	-3.2	0	10.3576					2.66997							1311	4	0.906639	0	0				GACAGATGCGCCGTGGATCTAGATGGGAGTTTGGTAACCTCGTGGAGGGGATGGATTTCCATAAGTTTTACTTTGAGAATCGTGTGCAGGTAAGCATCCTTCTCTTCTATTCAGAACTTGATCAGACCACATTAAAGTGGGAGGACAGGAATTTTCAACCTTGGACAAGCAGATTTTCTGTCTGTAGAAAATAGCCACCCGATCCAATGC
187	fivecomb		51	59	8	-2.15922	4.85656	-0.7	-1.2	-1.6	-1.6	0	-1.9	-4				2.95255		-0.0815123							2	252	0.0149254	1	3	-2.01048			GACAGATGCGCCGTGGATCGAAATAGGGCATTGGTAACCTCGTGGAGGGGATGGATTTCCATAAGTTTTACTTTGAGAATCGTGTGCAGGTTTGCTTTAGAGGGTCGGCGGGCGGAGCTTCGGGGAAGAGGAGCTCTGGGAGAGTCATTCCGGCCAGTGGCCGGAGACCGTCGTCGCTCTTGGGAATCCTTGAGCCACCCGATCCAATGC
188	fivecomb		51	59	8	-2.15922	10.6736	-0.7	0	-4.1	0	0	-3.5	-1.2	11.585			4.87951		0.391704							3071	2133	0.881964	2	2	0.0316015			GACAGATGCGCCGTGGATCCATGTCTCAACTTGGTAACCTCGTGGAGGGGATGGATTTCCATAAGTTTTACTTTGAGAATCGTGTGCAGgtgagtttctgtggtttaggccccccagttgtggttgtttcttacggcagccccaagaaaccaatacaCTCCCCCGTCCACTTTCCACGGCAGAGTTTGGGCGAGCCACCCGATCCAATGC
189	fivecomb		51	59	8	8.87928	9.10332	-0.7	-1.8	0	-2.7	-0.2	-1.8	-5.5	5.1127			3.77684		-0.265219							178	2805	0.184456	2	2	0.235872			GACAGATGCGCCGTGGATGGGCCTCGATTGTTGGTAACCTCGTGGAGGGGATGGATTTCCATAAGTTTTACTTTGAGAATCgtgagtcgGTGAGCAGGAGGGGTTGCTAGGCGGAGTCTGAGTGAACGCGACCCCCAAGGGTCGGGGCGTGGGGTGGGACGCATCTCTGAACCAGGAGGACGGCGAGCTGCTAGCCACCCGATCCAATGC
190	fivecomb		51	59	8	8.87928	-11.4316	-0.7	-2.8	-0.6	-2.8	-0.2	-2.3	-2.2	-7.10852			5.84294		-0.714145							137	3117	0.37027	1	3	-1.04408	2.52101		GACAGATGCGCCGTGGATTCATGGTCGGGGTTGGTAACCTCGTGGAGGGGATGGATTTCCATAAGTTTTACTTTGAGAATCgtgagtcgGTTGCGTGGTGGAGTGAGGGCAGGGCCTGGGTCTGGGGGCGGGGCCTGGGTCTGACCCCAGGGACTGGTTTTTGTGTTGACGTGTCTCTGTGGTGACGAGCAGAGCCACCCGATCCAATGC
191	fivecomb		51	59	8	8.87928	11.7751	-0.7	-1.7	-1.3	-1.7	-0.2	-1.7	0	8.53528					2.3881							370	3	0.665468	0	0				GACAGATGCGCCGTGGATATCTACTTGGAGTTGGTAACCTCGTGGAGGGGATGGATTTCCATAAGTTTTACTTTGAGAATCgtgagtcgGTAAGTACACAGCCTGGCCCCAAACTTCCCCCCAGTTCATTTAATCCATGCCTCACAGTTGTTTCCTTTTGCCTTAAAGGCCAATCTTTTAGTTTAAGAAATAAGCCACCCGATCCAATGC
192	fivecomb		51	59	8	8.87928	4.07476	-0.7	-4.7	-5.3	-5.9	-0.2	-2.9	0				3.15958		0.631052							41	289	0.0492788	1	1	-2.1363			GACAGATGCGCCGTGGATCCACGATTTAGATTGGTAACCTCGTGGAGGGGATGGATTTCCATAAGTTTTACTTTGAGAATCgtgagtcgGTTCGTGCTGCTGATATACTCCTGCCTGCCCCTTTACCCCTTTGTCTCTGTCTCCTGCTCACCTTCTCATCCCAGTTGCCCACTTTTCCCTTATTTGACCTTCAGCCACCCGATCCAATGC
193	fivecomb		51	59	8	8.87928	9.86249	-0.7	-1.7	-4.2	-1.7	-0.2	-1.7	0						1.24628							84	8	0.848485	0	0				GACAGATGCGCCGTGGATGATCAACGTCTTTTGGTAACCTCGTGGAGGGGATGGATTTCCATAAGTTTTACTTTGAGAATCgtgagtcgGTAAGCATCCTTCTCTTCTATTCAGAACTTGATCAGACCACATTAAAGTGGGAGGACAGGAATTTTCAACCTTGGACAAGCAGATTTTCTGTCTGTAGAAAATAGCCACCCGATCCAATGC
194	fivecomb		51	59	8	8.87928	0.0251846	-0.7	-3.2	-0.5	-3.6	-0.2	-1.7	-4				2.21695		0.622921							1	142	0.00249377	1	3	-0.959757			GACAGATGCGCCGTGGATATAGCACATCATTTGGTAACCTCGTGGAGGGGATGGATTTCCATAAGTTTTACTTTGAGAATCgtgagtcgGTTTGCTTTAGAGGGTCGGCGGGCGGAGCTTCGGGGAAGAGGAGCTCTGGGAGAGTCATTCCGGCCAGTGGCCGGAGACCGTCGTCGCTCTTGGGAATCCTTGAGCCACCCGATCCAATGC
195	fivecomb		51	59	8	8.87928	11.1124	-0.7	-1.8	0	-1.8	-0.2	-1.8	-1.2	7.48382			3.96171		-0.0738555							178	458	0.717742	2	3	-4.83881			GACAGATGCGCCGTGGATAGGAACATACTATTGGTAACCTCGTGGAGGGGATGGATTTCCATAAGTTTTACTTTGAGAATCgtgagtcggtgagtttctgtggtttaggccccccagttgtggttgtttcttacggcagccccaagaaaccaatacaCTCCCCCGTCCACTTTCCACGGCAGAGTTTGGGCGAGCCACCCGATCCAATGC
196	fivecomb		51	59	8	6.58356	7.23301	0	-0.3	-1.4	-0.3	0	-1.4	-5.5	-5.54486			2.37462		-0.373235							906	5362	0.634454	2	3	-0.0598609			GACAGATGCGCCGTGGATGAGGGGATTACAAGTGAGATGTTCTTGTCAGAAACCGACAAATACTCCAAGTTTGATGAAAATGTACGTGGGTGAGCAGGAGGGGTTGCTAGGCGGAGTCTGAGTGAACGCGACCCCCAAGGGTCGGGGCGTGGGGTGGGACGCATCTCTGAACCAGGAGGACGGCGAGCTGCTAGCCACCCGATCCAATGC
197	fivecomb		51	59	8	6.58356	-14.8958	0	0	-3	-2.4	0	-3	-2.2	-11.6298			2.03818		0.113396							3170	4295	0.874483	2	2	-0.280569			GACAGATGCGCCGTGGATATGAACACCCCGAGTGAGATGTTCTTGTCAGAAACCGACAAATACTCCAAGTTTGATGAAAATGTACGTGGGTTGCGTGGTGGAGTGAGGGCAGGGCCTGGGTCTGGGGGCGGGGCCTGGGTCTGACCCCAGGGACTGGTTTTTGTGTTGACGTGTCTCTGTGGTGACGAGCAGAGCCACCCGATCCAATGC
198	fivecomb		51	59	8	6.58356	10.2385	0	-0.6	-4.2	-2.5	0	-4.7	0	3.54961					2.19677							2669	25	0.90659	0	0				GACAGATGCGCCGTGGATCGCACTCGCGCCAGTGAGATGTTCTTGTCAGAAACCGACAAATACTCCAAGTTTGATGAAAATGTACGTGGGTAAGTACACAGCCTGGCCCCAAACTTCCCCCCAGTTCATTTAATCCATGCCTCACAGTTGTTTCCTTTTGCCTTAAAGGCCAATCTTTTAGTTTAAGAAATAAGCCACCCGATCCAATGC
199	fivecomb		51	59	8	6.58356	0.715918	0	0	-5.5	-4.3	0	-5.5	0	-9.15987			3.54461		0.760923							571	264	0.552224	2	3	-0.463748			GACAGATGCGCCGTGGATTCCACTGCTTTTAGTGAGATGTTCTTGTCAGAAACCGACAAATACTCCAAGTTTGATGAAAATGTACGTGGGTTCGTGCTGCTGATATACTCCTGCCTGCCCCTTTACCCCTTTGTCTCTGTCTCCTGCTCACCTTCTCATCCCAGTTGCCCACTTTTCCCTTATTTGACCTTCAGCCACCCGATCCAATGC
200	fivecomb		51	59	8	6.58356	8.8368	0	-0.6	-2.1	-0.7	0	-2.1	0	-0.337501					1.65186							584	22	0.820225	0	0				GACAGATGCGCCGTGGATGCGAGTTTGAAAAGTGAGATGTTCTTGTCAGAAACCGACAAATACTCCAAGTTTGATGAAAATGTACGTGGGTAAGCATCCTTCTCTTCTATTCAGAACTTGATCAGACCACATTAAAGTGGGAGGACAGGAATTTTCAACCTTGGACAAGCAGATTTTCTGTCTGTAGAAAATAGCCACCCGATCCAATGC
201	fivecomb		51	59	8	6.58356	-2.24608	0	0	0	0	0	0	-4	-9.25739			2.135		0.0424524							611	1092	0.784339	2	2	0.712511			GACAGATGCGCCGTGGATGGAGCAAAAGATAGTGAGATGTTCTTGTCAGAAACCGACAAATACTCCAAGTTTGATGAAAATGTACGTGGGTTTGCTTTAGAGGGTCGGCGGGCGGAGCTTCGGGGAAGAGGAGCTCTGGGAGAGTCATTCCGGCCAGTGGCCGGAGACCGTCGTCGCTCTTGGGAATCCTTGAGCCACCCGATCCAATGC
202	fivecomb		51	59	8	6.58356	8.73118	0	-0.3	-0.6	-1.1	0	-0.9	-1.2	-0.637946			5.68431		0.0183799							2551	4436	0.853463	1	1	-6.04574	-3.15432		GACAGATGCGCCGTGGATGCCGCATTAATAAGTGAGATGTTCTTGTCAGAAACCGACAAATACTCCAAGTTTGATGAAAATGTACGTGGgtgagtttctgtggtttaggccccccagttgtggttgtttcttacggcagccccaagaaaccaatacaCTCCCCCGTCCACTTTCCACGGCAGAGTTTGGGCGAGCCACCCGATCCAATGC
203	fivecomb		51	59	8	-19.3495	4.69017	0	0	-1.9	-1.5	0	-2.6	-5.5				2.24695		0.235093							31	103	0.267241	2	2	-2.08133			GACAGATGCGCCGTGGATATTTTCTACTATAGTGAGATGTTCTTGTCAGAAACCGACAAATACTCCAAGTTTGATGAAAATGTTGCACAGTGAGCAGGAGGGGTTGCTAGGCGGAGTCTGAGTGAACGCGACCCCCAAGGGTCGGGGCGTGGGGTGGGACGCATCTCTGAACCAGGAGGACGGCGAGCTGCTAGCCACCCGATCCAATGC
204	fivecomb		51	59	8	-19.3495	-21.0929	0	0	-1.8	-1.6	0	-1.8	-2.2	9.79604			2.89999		-0.432531							888	5618	0.683077	1	3	-2.57435	-0.940551		GACAGATGCGCCGTGGATCGCCGGCCCACGAGTGAGATGTTCTTGTCAGAAACCGACAAATACTCCAAGTTTGATGAAAATGTTGCACAGTTGCGTGGTGGAGTGAGGGCAGGGCCTGGGTCTGGGGGCGGGGCCTGGGTCTGACCCCAGGGACTGGTTTTTGTGTTGACGTGTCTCTGTGGTGACGAGCAGAGCCACCCGATCCAATGC
205	fivecomb		51	59	8	-19.3495	9.49083	0	0	-1	0	0	-0.7	0	12.2315					3.51687							4810	2	0.89372	0	0				GACAGATGCGCCGTGGATACTTACGCGATCAGTGAGATGTTCTTGTCAGAAACCGACAAATACTCCAAGTTTGATGAAAATGTTGCACAGTAAGTACACAGCCTGGCCCCAAACTTCCCCCCAGTTCATTTAATCCATGCCTCACAGTTGTTTCCTTTTGCCTTAAAGGCCAATCTTTTAGTTTAAGAAATAAGCCACCCGATCCAATGC
206	fivecomb		51	59	8	-19.3495	0.237439	0	0	-6.1	-3.5	0	-6.1	0				2.36226		-0.778742							0	108	0	2	2	-1.04952			GACAGATGCGCCGTGGATTGGGCGACGCTTAGTGAGATGTTCTTGTCAGAAACCGACAAATACTCCAAGTTTGATGAAAATGTTGCACAGTTCGTGCTGCTGATATACTCCTGCCTGCCCCTTTACCCCTTTGTCTCTGTCTCCTGCTCACCTTCTCATCCCAGTTGCCCACTTTTCCCTTATTTGACCTTCAGCCACCCGATCCAATGC
207	fivecomb		51	59	8	-19.3495	5.93727	0	0	-1.3	-2.1	0	-2.5	0	6.78136												109	0	0.872	0	0				GACAGATGCGCCGTGGATTTCGAGTTTCCCAGTGAGATGTTCTTGTCAGAAACCGACAAATACTCCAAGTTTGATGAAAATGTTGCACAGTAAGCATCCTTCTCTTCTATTCAGAACTTGATCAGACCACATTAAAGTGGGAGGACAGGAATTTTCAACCTTGGACAAGCAGATTTTCTGTCTGTAGAAAATAGCCACCCGATCCAATGC
208	fivecomb		51	59	8	-19.3495	-6.10002	0	0	-1.2	-1.2	0	-1.2	-4				2.25475		-0.53341							1	247	0.0222222	1	3	-0.778836			GACAGATGCGCCGTGGATGATCCTATGATAAGTGAGATGTTCTTGTCAGAAACCGACAAATACTCCAAGTTTGATGAAAATGTTGCACAGTTTGCTTTAGAGGGTCGGCGGGCGGAGCTTCGGGGAAGAGGAGCTCTGGGAGAGTCATTCCGGCCAGTGGCCGGAGACCGTCGTCGCTCTTGGGAATCCTTGAGCCACCCGATCCAATGC
209	fivecomb		51	59	8	-19.3495	8.34018	0	0	-5.5	0	0	-1.8	-1.2	9.25739			2.78267		0.125272							611	1069	0.658405	1	2	-2.98133	-1.46061		GACAGATGCGCCGTGGATACGAATCTACCAAGTGAGATGTTCTTGTCAGAAACCGACAAATACTCCAAGTTTGATGAAAATGTTGCACAgtgagtttctgtggtttaggccccccagttgtggttgtttcttacggcagccccaagaaaccaatacaCTCCCCCGTCCACTTTCCACGGCAGAGTTTGGGCGAGCCACCCGATCCAATGC
210	fivecomb		51	59	8	-3.00662	3.7598	0	0	-3.5	-0.5	-1.1	-3	-5.5				1.68618		-1.23486							2	1563	0.037037	1	1	-2.4618			GACAGATGCGCCGTGGATCTAACGAAGCCTAGTGAGATGTTCTTGTCAGAAACCGACAAATACTCCAAGTTTGATGAAAATGTGAACTCGTGAGCAGGAGGGGTTGCTAGGCGGAGTCTGAGTGAACGCGACCCCCAAGGGTCGGGGCGTGGGGTGGGACGCATCTCTGAACCAGGAGGACGGCGAGCTGCTAGCCACCCGATCCAATGC
211	fivecomb		51	59	8	-3.00662	-25.2372	0	-0.8	-3.1	-1.5	-1.1	-1.5	-2.2				1.54302		-0.456454							2	1459	0.00626959	1	2	-0.585032			GACAGATGCGCCGTGGATATCAAAGACCTAAGTGAGATGTTCTTGTCAGAAACCGACAAATACTCCAAGTTTGATGAAAATGTGAACTCGTTGCGTGGTGGAGTGAGGGCAGGGCCTGGGTCTGGGGGCGGGGCCTGGGTCTGACCCCAGGGACTGGTTTTTGTGTTGACGTGTCTCTGTGGTGACGAGCAGAGCCACCCGATCCAATGC
212	fivecomb		51	59	8	-3.00662	9.63223	0	0	-3.7	0	-1.1	-4.4	0	10.6917					2.43202							1653	9	0.893031	0	0				GACAGATGCGCCGTGGATTTGACATCCCGGAGTGAGATGTTCTTGTCAGAAACCGACAAATACTCCAAGTTTGATGAAAATGTGAACTCGTAAGTACACAGCCTGGCCCCAAACTTCCCCCCAGTTCATTTAATCCATGCCTCACAGTTGTTTCCTTTTGCCTTAAAGGCCAATCTTTTAGTTTAAGAAATAAGCCACCCGATCCAATGC
213	fivecomb		51	59	8	-3.00662	-3.46298	0	-0.5	0	-0.6	-1.1	-0.1	0				3.32891		-0.525513							0	167	0	2	3	0.153357			GACAGATGCGCCGTGGATGGGTCCTACGAAAGTGAGATGTTCTTGTCAGAAACCGACAAATACTCCAAGTTTGATGAAAATGTGAACTCGTTCGTGCTGCTGATATACTCCTGCCTGCCCCTTTACCCCTTTGTCTCTGTCTCCTGCTCACCTTCTCATCCCAGTTGCCCACTTTTCCCTTATTTGACCTTCAGCCACCCGATCCAATGC
214	fivecomb		51	59	8	-3.00662	5.07702	0	0	0	0	-1.1	-0.3	0	6.85798					1.62545							115	5	0.756579	0	0				GACAGATGCGCCGTGGATTATCCGTTCTATAGTGAGATGTTCTTGTCAGAAACCGACAAATACTCCAAGTTTGATGAAAATGTGAACTCGTAAGCATCCTTCTCTTCTATTCAGAACTTGATCAGACCACATTAAAGTGGGAGGACAGGAATTTTCAACCTTGGACAAGCAGATTTTCTGTCTGTAGAAAATAGCCACCCGATCCAATGC
215	fivecomb		51	59	8	-3.00662	-11.6046	0	-0.6	-1.9	-1.4	-1.1	-1	-4				2.30054		-2.06486							0	207	0	2	2	-0.432956			GACAGATGCGCCGTGGATCTGAGGTTCCTTAGTGAGATGTTCTTGTCAGAAACCGACAAATACTCCAAGTTTGATGAAAATGTGAACTCGTTTGCTTTAGAGGGTCGGCGGGCGGAGCTTCGGGGAAGAGGAGCTCTGGGAGAGTCATTCCGGCCAGTGGCCGGAGACCGTCGTCGCTCTTGGGAATCCTTGAGCCACCCGATCCAATGC
216	fivecomb		51	59	8	-3.00662	8.41146	0	0	-1.1	-0.8	-1.1	-1.1	-1.2	8.3443			1.71808		-0.501891							324	1956	0.84375	1	1	-2.28747	-1.26814		GACAGATGCGCCGTGGATCATGTTCATAGCAGTGAGATGTTCTTGTCAGAAACCGACAAATACTCCAAGTTTGATGAAAATGTGAACTCgtgagtttctgtggtttaggccccccagttgtggttgtttcttacggcagccccaagaaaccaatacaCTCCCCCGTCCACTTTCCACGGCAGAGTTTGGGCGAGCCACCCGATCCAATGC
217	fivecomb		51	59	8	7.79763	7.23301	0	0	0	0	-0.3	0	-5.5	-6.20555			1.93662		-0.169564							1496	3844	0.901748	1	2	-0.10445	0.986303		GACAGATGCGCCGTGGATAGAACGATAAACAGTGAGATGTTCTTGTCAGAAACCGACAAATACTCCAAGTTTGATGAAAATGTGAGTGGGTGAGCAGGAGGGGTTGCTAGGCGGAGTCTGAGTGAACGCGACCCCCAAGGGTCGGGGCGTGGGGTGGGACGCATCTCTGAACCAGGAGGACGGCGAGCTGCTAGCCACCCGATCCAATGC
218	fivecomb		51	59	8	7.79763	-14.8958	0	0	-0.6	-2.3	-0.3	-2.3	-2.2	-12.6353			1.23147		0.511335							6361	3251	0.902654	1	1	-1.03969	-0.240288		GACAGATGCGCCGTGGATCCGATAACCACAAGTGAGATGTTCTTGTCAGAAACCGACAAATACTCCAAGTTTGATGAAAATGTGAGTGGGTTGCGTGGTGGAGTGAGGGCAGGGCCTGGGTCTGGGGGCGGGGCCTGGGTCTGACCCCAGGGACTGGTTTTTGTGTTGACGTGTCTCTGTGGTGACGAGCAGAGCCACCCGATCCAATGC
219	fivecomb		51	59	8	7.79763	10.2385	0	0	-2.8	0	-0.3	-2.8	0	4.15431					2.80055							4852	11	0.895368	0	0				GACAGATGCGCCGTGGATTCCGACGCCTACAGTGAGATGTTCTTGTCAGAAACCGACAAATACTCCAAGTTTGATGAAAATGTGAGTGGGTAAGTACACAGCCTGGCCCCAAACTTCCCCCCAGTTCATTTAATCCATGCCTCACAGTTGTTTCCTTTTGCCTTAAAGGCCAATCTTTTAGTTTAAGAAATAAGCCACCCGATCCAATGC
220	fivecomb		51	59	8	7.79763	0.715918	0	0	-4.9	0	-0.3	-2.5	0	-10.5068			3.12038		1.53154							1454	75	0.796712	1	3	-1.91124			GACAGATGCGCCGTGGATAAAACTTTCTGCAGTGAGATGTTCTTGTCAGAAACCGACAAATACTCCAAGTTTGATGAAAATGTGAGTGGGTTCGTGCTGCTGATATACTCCTGCCTGCCCCTTTACCCCTTTGTCTCTGTCTCCTGCTCACCTTCTCATCCCAGTTGCCCACTTTTCCCTTATTTGACCTTCAGCCACCCGATCCAATGC
221	fivecomb		51	59	8	7.79763	8.8368	0	0	-6	-0.1	-0.3	-2.1	0	0.987363					1.75846							513	15	0.8208	0	0				GACAGATGCGCCGTGGATCGAAGCTCGGAGAGTGAGATGTTCTTGTCAGAAACCGACAAATACTCCAAGTTTGATGAAAATGTGAGTGGGTAAGCATCCTTCTCTTCTATTCAGAACTTGATCAGACCACATTAAAGTGGGAGGACAGGAATTTTCAACCTTGGACAAGCAGATTTTCTGTCTGTAGAAAATAGCCACCCGATCCAATGC
222	fivecomb		51	59	8	7.79763	-2.24608	0	0	-0.8	-0.5	-0.3	-0.8	-4	-11.4299			2.72966		0.491244							2758	1586	0.841367	1	2	-1.42197	0.0266731		GACAGATGCGCCGTGGATGTTGGAGGCGTCAGTGAGATGTTCTTGTCAGAAACCGACAAATACTCCAAGTTTGATGAAAATGTGAGTGGGTTTGCTTTAGAGGGTCGGCGGGCGGAGCTTCGGGGAAGAGGAGCTCTGGGAGAGTCATTCCGGCCAGTGGCCGGAGACCGTCGTCGCTCTTGGGAATCCTTGAGCCACCCGATCCAATGC
223	fivecomb		51	59	8	7.79763	8.73118	0	0	0	0	-0.3	0	-1.2	-0.393425			4.2509		0.849747							2295	568	0.835761	1	3	-2.69139	-1.37223		GACAGATGCGCCGTGGATATTTGTTGGTCAAGTGAGATGTTCTTGTCAGAAACCGACAAATACTCCAAGTTTGATGAAAATGTGAGTGGgtgagtttctgtggtttaggccccccagttgtggttgtttcttacggcagccccaagaaaccaatacaCTCCCCCGTCCACTTTCCACGGCAGAGTTTGGGCGAGCCACCCGATCCAATGC
224	fivecomb		51	59	8	6.11962	5.03136	0	0	-1	-1	-1	-1	-5.5	-9.34873			1.43686		-0.395383							1306	5837	0.885424	1	1	-0.193234	0.738137		GACAGATGCGCCGTGGATGCGATGATCCCTAGTGAGATGTTCTTGTCAGAAACCGACAAATACTCCAAGTTTGATGAAAATGTAAGCATGTGAGCAGGAGGGGTTGCTAGGCGGAGTCTGAGTGAACGCGACCCCCAAGGGTCGGGGCGTGGGGTGGGACGCATCTCTGAACCAGGAGGACGGCGAGCTGCTAGCCACCCGATCCAATGC
225	fivecomb		51	59	8	6.11962	-18.1418	0	0	-1.5	-3.2	-1	-3.2	-2.2	-12.3861			1.61422		0.723381							5354	1797	0.831496	1	2	-0.460827	0.328158		GACAGATGCGCCGTGGATAATCGGCTGAGCAGTGAGATGTTCTTGTCAGAAACCGACAAATACTCCAAGTTTGATGAAAATGTAAGCATGTTGCGTGGTGGAGTGAGGGCAGGGCCTGGGTCTGGGGGCGGGGCCTGGGTCTGACCCCAGGGACTGGTTTTTGTGTTGACGTGTCTCTGTGGTGACGAGCAGAGCCACCCGATCCAATGC
226	fivecomb		51	59	8	6.11962	8.31155	0	0	-1.9	0	-1	-0.8	0	4.80165					3.25161							5229	4	0.910976	0	0				GACAGATGCGCCGTGGATATGAGCCGATTTAGTGAGATGTTCTTGTCAGAAACCGACAAATACTCCAAGTTTGATGAAAATGTAAGCATGTAAGTACACAGCCTGGCCCCAAACTTCCCCCCAGTTCATTTAATCCATGCCTCACAGTTGTTTCCTTTTGCCTTAAAGGCCAATCTTTTAGTTTAAGAAATAAGCCACCCGATCCAATGC
227	fivecomb		51	59	8	6.11962	-4.3541	0	-0.1	-4.6	-3.1	-1	-4.6	0	-11.0627			2.74437		0.913015							2138	467	0.815097	1	1	-2.00577	-0.61812		GACAGATGCGCCGTGGATGTTTACGCGCAAAGTGAGATGTTCTTGTCAGAAACCGACAAATACTCCAAGTTTGATGAAAATGTAAGCATGTTCGTGCTGCTGATATACTCCTGCCTGCCCCTTTACCCCTTTGTCTCTGTCTCCTGCTCACCTTCTCATCCCAGTTGCCCACTTTTCCCTTATTTGACCTTCAGCCACCCGATCCAATGC
228	fivecomb		51	59	8	6.11962	5.61347	0	0	-1	-1	-1	-1	0						1.66851							79	3	0.782178	0	0				GACAGATGCGCCGTGGATACAACTATTCCCAGTGAGATGTTCTTGTCAGAAACCGACAAATACTCCAAGTTTGATGAAAATGTAAGCATGTAAGCATCCTTCTCTTCTATTCAGAACTTGATCAGACCACATTAAAGTGGGAGGACAGGAATTTTCAACCTTGGACAAGCAGATTTTCTGTCTGTAGAAAATAGCCACCCGATCCAATGC
229	fivecomb		51	59	8	6.11962	-8.94835	0	0	-4.1	-3.8	-1	-4.1	-4	-6.93074			2.12798		-0.0495994							121	272	0.775641	1	2	-0.511308	0.691694		GACAGATGCGCCGTGGATTGGAATACTCTGAGTGAGATGTTCTTGTCAGAAACCGACAAATACTCCAAGTTTGATGAAAATGTAAGCATGTTTGCTTTAGAGGGTCGGCGGGCGGAGCTTCGGGGAAGAGGAGCTCTGGGAGAGTCATTCCGGCCAGTGGCCGGAGACCGTCGTCGCTCTTGGGAATCCTTGAGCCACCCGATCCAATGC
230	fivecomb		51	59	8	6.11962	7.82589	0	0	-0.1	0	-1	-0.1	-1.2	-3.69249			2.25332		-0.117333							585	1560	0.767717	1	1	-1.35673	-0.0561054		GACAGATGCGCCGTGGATATTCGCGGCCATAGTGAGATGTTCTTGTCAGAAACCGACAAATACTCCAAGTTTGATGAAAATGTAAGCATgtgagtttctgtggtttaggccccccagttgtggttgtttcttacggcagccccaagaaaccaatacaCTCCCCCGTCCACTTTCCACGGCAGAGTTTGGGCGAGCCACCCGATCCAATGC
231	fivecomb		51	59	8	0.361867	9.60237	0	0	-2.6	-1.9	0	-2.6	-5.5	11.4934			4.30216		0.357934							5768	4222	0.906633	2	3	-1.21978			GACAGATGCGCCGTGGATAGCATGCGCGCCAGTGAGATGTTCTTGTCAGAAACCGACAAATACTCCAAGTTTGATGAAAATGTGTGCAGGTGAGCAGGAGGGGTTGCTAGGCGGAGTCTGAGTGAACGCGACCCCCAAGGGTCGGGGCGTGGGGTGGGACGCATCTCTGAACCAGGAGGACGGCGAGCTGCTAGCCACCCGATCCAATGC
232	fivecomb		51	59	8	0.361867	-2.12148	0	0	-1.1	-1.1	0	-1.1	-2.2	0.0113153			2.4375		-0.711806							255	4968	0.430017	1	1	-2.02665	-0.517656		GACAGATGCGCCGTGGATTGCCATATGCTGAGTGAGATGTTCTTGTCAGAAACCGACAAATACTCCAAGTTTGATGAAAATGTGTGCAGGTTGCGTGGTGGAGTGAGGGCAGGGCCTGGGTCTGGGGGCGGGGCCTGGGTCTGACCCCAGGGACTGGTTTTTGTGTTGACGTGTCTCTGTGGTGACGAGCAGAGCCACCCGATCCAATGC
233	fivecomb		51	59	8	0.361867	10.8583	0	0	-7.8	-1.8	0	-8.5	0	11.9043					2.78329							3834	9	0.900846	0	0				GACAGATGCGCCGTGGATGCCCAAGGGGCGAGTGAGATGTTCTTGTCAGAAACCGACAAATACTCCAAGTTTGATGAAAATGTGTGCAGGTAAGTACACAGCCTGGCCCCAAACTTCCCCCCAGTTCATTTAATCCATGCCTCACAGTTGTTTCCTTTTGCCTTAAAGGCCAATCTTTTAGTTTAAGAAATAAGCCACCCGATCCAATGC
234	fivecomb		51	59	8	0.361867	7.97386	0	0	-5	-2.9	0	-5	0	10.5498			5.81421		0.852264							6000	1428	0.863931	2	3	-13.3561			GACAGATGCGCCGTGGATGCATATGCGACCAGTGAGATGTTCTTGTCAGAAACCGACAAATACTCCAAGTTTGATGAAAATGTGTGCAGGTTCGTGCTGCTGATATACTCCTGCCTGCCCCTTTACCCCTTTGTCTCTGTCTCCTGCTCACCTTCTCATCCCAGTTGCCCACTTTTCCCTTATTTGACCTTCAGCCACCCGATCCAATGC
235	fivecomb		51	59	8	0.361867	9.88355	0	0	-3	-2.7	0	-3	0	11.5285					2.28152							2953	23	0.891876	0	0				GACAGATGCGCCGTGGATATCCGCCATCTGAGTGAGATGTTCTTGTCAGAAACCGACAAATACTCCAAGTTTGATGAAAATGTGTGCAGGTAAGCATCCTTCTCTTCTATTCAGAACTTGATCAGACCACATTAAAGTGGGAGGACAGGAATTTTCAACCTTGGACAAGCAGATTTTCTGTCTGTAGAAAATAGCCACCCGATCCAATGC
236	fivecomb		51	59	8	0.361867	4.85656	0	0	-1.6	-1.6	0	-1.6	-4	0.694192			2.05468		-0.110904							233	619	0.758958	1	2	-1.06075	0.100504		GACAGATGCGCCGTGGATAGCGAAGGAAGAAGTGAGATGTTCTTGTCAGAAACCGACAAATACTCCAAGTTTGATGAAAATGTGTGCAGGTTTGCTTTAGAGGGTCGGCGGGCGGAGCTTCGGGGAAGAGGAGCTCTGGGAGAGTCATTCCGGCCAGTGGCCGGAGACCGTCGTCGCTCTTGGGAATCCTTGAGCCACCCGATCCAATGC
237	fivecomb		51	59	8	0.361867	10.6736	0	0	-4.1	0	0	-3.5	-1.2	10.8148			2.94567		0.909912							5407	1112	0.872097	1	2	3.0162	4.44942		GACAGATGCGCCGTGGATGCAATTGTCTCGAGTGAGATGTTCTTGTCAGAAACCGACAAATACTCCAAGTTTGATGAAAATGTGTGCAGgtgagtttctgtggtttaggccccccagttgtggttgtttcttacggcagccccaagaaaccaatacaCTCCCCCGTCCACTTTCCACGGCAGAGTTTGGGCGAGCCACCCGATCCAATGC
238	fivecomb		51	59	8	7.79763	9.10332	0	-0.2	0	0	-0.3	0	-5.5	-5.67334			1.62691		-0.0247009							1613	3049	0.869542	1	1	-1.91906	-1.00988		GACAGATGCGCCGTGGATACTCCGACGACAAGTGAGATGTTCTTGTCAGAAACCGACAAATACTCCAAGTTTGATGAAAATgtgagtcgGTGAGCAGGAGGGGTTGCTAGGCGGAGTCTGAGTGAACGCGACCCCCAAGGGTCGGGGCGTGGGGTGGGACGCATCTCTGAACCAGGAGGACGGCGAGCTGCTAGCCACCCGATCCAATGC
239	fivecomb		51	59	8	7.79763	-11.4316	0	-0.2	-0.6	-2.3	-0.3	-2.3	-2.2	-11.6878			2.17586		0.308883							3298	2703	0.909542	2	2	-0.54017			GACAGATGCGCCGTGGATCGGGATTTATGTAGTGAGATGTTCTTGTCAGAAACCGACAAATACTCCAAGTTTGATGAAAATgtgagtcgGTTGCGTGGTGGAGTGAGGGCAGGGCCTGGGTCTGGGGGCGGGGCCTGGGTCTGACCCCAGGGACTGGTTTTTGTGTTGACGTGTCTCTGTGGTGACGAGCAGAGCCACCCGATCCAATGC
240	fivecomb		51	59	8	7.79763	11.7751	0	-0.2	-1.3	0	-0.3	-1.1	0	3.78948					2.82295							860	2	0.827719	0	0				GACAGATGCGCCGTGGATAAGATGAAACAAAGTGAGATGTTCTTGTCAGAAACCGACAAATACTCCAAGTTTGATGAAAATgtgagtcgGTAAGTACACAGCCTGGCCCCAAACTTCCCCCCAGTTCATTTAATCCATGCCTCACAGTTGTTTCCTTTTGCCTTAAAGGCCAATCTTTTAGTTTAAGAAATAAGCCACCCGATCCAATGC
241	fivecomb		51	59	8	7.79763	4.07476	0	-0.2	-5.3	-1	-0.3	-2.9	0	-11.0607			3.25045		0.810464							2135	556	0.871784	1	2	-1.81012	-0.341176		GACAGATGCGCCGTGGATCACATGGTCCTGAGTGAGATGTTCTTGTCAGAAACCGACAAATACTCCAAGTTTGATGAAAATgtgagtcgGTTCGTGCTGCTGATATACTCCTGCCTGCCCCTTTACCCCTTTGTCTCTGTCTCCTGCTCACCTTCTCATCCCAGTTGCCCACTTTTCCCTTATTTGACCTTCAGCCACCCGATCCAATGC
242	fivecomb		51	59	8	7.79763	9.86249	0	-0.2	-4.2	0	-0.3	-0.3	0	0.79481					1.62822							361	15	0.786492	0	0				GACAGATGCGCCGTGGATCAAGGGCACATAAGTGAGATGTTCTTGTCAGAAACCGACAAATACTCCAAGTTTGATGAAAATgtgagtcgGTAAGCATCCTTCTCTTCTATTCAGAACTTGATCAGACCACATTAAAGTGGGAGGACAGGAATTTTCAACCTTGGACAAGCAGATTTTCTGTCTGTAGAAAATAGCCACCCGATCCAATGC
243	fivecomb		51	59	8	7.79763	0.0251846	0	-0.2	-0.5	-0.2	-0.3	-0.5	-4	-9.72962			2.19624		0.537286							848	426	0.863544	2	2	0.138104			GACAGATGCGCCGTGGATCTGATGAAGAATAGTGAGATGTTCTTGTCAGAAACCGACAAATACTCCAAGTTTGATGAAAATgtgagtcgGTTTGCTTTAGAGGGTCGGCGGGCGGAGCTTCGGGGAAGAGGAGCTCTGGGAGAGTCATTCCGGCCAGTGGCCGGAGACCGTCGTCGCTCTTGGGAATCCTTGAGCCACCCGATCCAATGC
244	fivecomb		51	59	8	7.79763	11.1124	0	-0.2	0	0	-0.3	0	-1.2	0.542657			3.48874		0.766887							2862	834	0.86387	2	2	-0.123347			GACAGATGCGCCGTGGATTTCTCTCTACAAAGTGAGATGTTCTTGTCAGAAACCGACAAATACTCCAAGTTTGATGAAAATgtgagtcggtgagtttctgtggtttaggccccccagttgtggttgtttcttacggcagccccaagaaaccaatacaCTCCCCCGTCCACTTTCCACGGCAGAGTTTGGGCGAGCCACCCGATCCAATGC
245	fivecomb		51	59	8	9.15418	7.23301	-3.5	-5.7	-1.4	-6.6	-6.2	-1.4	-5.5	-8.29112			2.37867		0.153835							6599	9087	0.781779	1	1	-2.87447	-1.53447		GACAGATGCGCCGTGGATAGGAGAGGCTCGCGCCCCAGCCGAGGTTCTCGGCACCGCCTTGAGAGCTTCAGCTGCCCCAGGGTACGTGGGTGAGCAGGAGGGGTTGCTAGGCGGAGTCTGAGTGAACGCGACCCCCAAGGGTCGGGGCGTGGGGTGGGACGCATCTCTGAACCAGGAGGACGGCGAGCTGCTAGCCACCCGATCCAATGC
246	fivecomb		51	59	8	9.15418	-14.8958	-3.5	-5.7	-3	-7	-6.2	-3.7	-2.2	-12.8177			1.65455		0.362124							14441	10590	0.89601	1	1	0.366792	1.2257		GACAGATGCGCCGTGGATTTCATGGAGCCTCGCCCCAGCCGAGGTTCTCGGCACCGCCTTGAGAGCTTCAGCTGCCCCAGGGTACGTGGGTTGCGTGGTGGAGTGAGGGCAGGGCCTGGGTCTGGGGGCGGGGCCTGGGTCTGACCCCAGGGACTGGTTTTTGTGTTGACGTGTCTCTGTGGTGACGAGCAGAGCCACCCGATCCAATGC
247	fivecomb		51	59	8	9.15418	10.2385	-3.5	-6.6	-4.2	-5.7	-6.2	-3.9	0	4.0689					2.97326							9247	14	0.890333	0	0				GACAGATGCGCCGTGGATGATCGCCGGCGTCGCCCCAGCCGAGGTTCTCGGCACCGCCTTGAGAGCTTCAGCTGCCCCAGGGTACGTGGGTAAGTACACAGCCTGGCCCCAAACTTCCCCCCAGTTCATTTAATCCATGCCTCACAGTTGTTTCCTTTTGCCTTAAAGGCCAATCTTTTAGTTTAAGAAATAAGCCACCCGATCCAATGC
248	fivecomb		51	59	8	9.15418	0.715918	-3.5	-5.7	-5.5	-5.7	-6.2	-6.7	0	-8.93114			2.19761		0.875469							10761	2521	0.830709	1	1	-2.44111	-1.33292		GACAGATGCGCCGTGGATCGCCCGTCCATTCGCCCCAGCCGAGGTTCTCGGCACCGCCTTGAGAGCTTCAGCTGCCCCAGGGTACGTGGGTTCGTGCTGCTGATATACTCCTGCCTGCCCCTTTACCCCTTTGTCTCTGTCTCCTGCTCACCTTCTCATCCCAGTTGCCCACTTTTCCCTTATTTGACCTTCAGCCACCCGATCCAATGC
249	fivecomb		51	59	8	9.15418	8.8368	-3.5	-6.6	-2.1	-6.6	-6.2	-4	0	2.21625					1.97255							3134	52	0.870797	0	0				GACAGATGCGCCGTGGATAACGCCGGTCATCGCCCCAGCCGAGGTTCTCGGCACCGCCTTGAGAGCTTCAGCTGCCCCAGGGTACGTGGGTAAGCATCCTTCTCTTCTATTCAGAACTTGATCAGACCACATTAAAGTGGGAGGACAGGAATTTTCAACCTTGGACAAGCAGATTTTCTGTCTGTAGAAAATAGCCACCCGATCCAATGC
250	fivecomb		51	59	8	9.15418	-2.24608	-3.5	-5.7	0	-6.1	-6.2	-1.7	-4	-11.3837			2.45666		0.0991993							2673	3670	0.892487	1	1	-1.72648	-0.332695		GACAGATGCGCCGTGGATGGGGCTTTGTCCCGCCCCAGCCGAGGTTCTCGGCACCGCCTTGAGAGCTTCAGCTGCCCCAGGGTACGTGGGTTTGCTTTAGAGGGTCGGCGGGCGGAGCTTCGGGGAAGAGGAGCTCTGGGAGAGTCATTCCGGCCAGTGGCCGGAGACCGTCGTCGCTCTTGGGAATCCTTGAGCCACCCGATCCAATGC
251	fivecomb		51	59	8	9.15418	8.73118	-3.5	-5.7	-0.6	-5.7	-6.2	-3.3	-1.2	-1.00607			6.00974		0.320948							8568	7006	0.885948	1	1	-4.86773	-0.757985		GACAGATGCGCCGTGGATGAACGACTGCTCCGCCCCAGCCGAGGTTCTCGGCACCGCCTTGAGAGCTTCAGCTGCCCCAGGGTACGTGGgtgagtttctgtggtttaggccccccagttgtggttgtttcttacggcagccccaagaaaccaatacaCTCCCCCGTCCACTTTCCACGGCAGAGTTTGGGCGAGCCACCCGATCCAATGC
252	fivecomb		51	59	8	-11.4677	4.69017	-3.5	-6.2	-1.9	-3.5	-6.2	-1.9	-5.5	7.01458			3.92012		-0.900145							1303	19075	0.894303	1	3	-2.54201	-0.887542		GACAGATGCGCCGTGGATGAACATCTATCTCGCCCCAGCCGAGGTTCTCGGCACCGCCTTGAGAGCTTCAGCTGCCCCAGGGTTGCACAGTGAGCAGGAGGGGTTGCTAGGCGGAGTCTGAGTGAACGCGACCCCCAAGGGTCGGGGCGTGGGGTGGGACGCATCTCTGAACCAGGAGGACGGCGAGCTGCTAGCCACCCGATCCAATGC
253	fivecomb		51	59	8	-11.4677	-21.0929	-3.5	-6.2	-1.8	-3.6	-6.2	-2.4	-2.2	10.3309			3.15131		-0.560472							1289	10476	0.720112	1	3	-1.00462	0.675932		GACAGATGCGCCGTGGATGAGAAATCAAACCGCCCCAGCCGAGGTTCTCGGCACCGCCTTGAGAGCTTCAGCTGCCCCAGGGTTGCACAGTTGCGTGGTGGAGTGAGGGCAGGGCCTGGGTCTGGGGGCGGGGCCTGGGTCTGACCCCAGGGACTGGTTTTTGTGTTGACGTGTCTCTGTGGTGACGAGCAGAGCCACCCGATCCAATGC
254	fivecomb		51	59	8	-11.4677	9.49083	-3.5	-6.2	-1	-2	-6.2	-0.3	0	9.537					3.20497							6695	6	0.868465	0	0				GACAGATGCGCCGTGGATGATATCCGCCGCCGCCCCAGCCGAGGTTCTCGGCACCGCCTTGAGAGCTTCAGCTGCCCCAGGGTTGCACAGTAAGTACACAGCCTGGCCCCAAACTTCCCCCCAGTTCATTTAATCCATGCCTCACAGTTGTTTCCTTTTGCCTTAAAGGCCAATCTTTTAGTTTAAGAAATAAGCCACCCGATCCAATGC
255	fivecomb		51	59	8	-11.4677	0.237439	-3.5	-6.2	-6.1	-5.5	-6.2	-6.9	0				3.88476		-2.12638							0	479	0	1	3	-1.23909			GACAGATGCGCCGTGGATGATCCACGGATTCGCCCCAGCCGAGGTTCTCGGCACCGCCTTGAGAGCTTCAGCTGCCCCAGGGTTGCACAGTTCGTGCTGCTGATATACTCCTGCCTGCCCCTTTACCCCTTTGTCTCTGTCTCCTGCTCACCTTCTCATCCCAGTTGCCCACTTTTCCCTTATTTGACCTTCAGCCACCCGATCCAATGC
256	fivecomb		51	59	8	-11.4677	5.93727	-3.5	-6.2	-1.3	-3.3	-6.2	-6	0	10.032					2.25959							1048	9	0.852033	0	0				GACAGATGCGCCGTGGATTTCTTGCGGAAACGCCCCAGCCGAGGTTCTCGGCACCGCCTTGAGAGCTTCAGCTGCCCCAGGGTTGCACAGTAAGCATCCTTCTCTTCTATTCAGAACTTGATCAGACCACATTAAAGTGGGAGGACAGGAATTTTCAACCTTGGACAAGCAGATTTTCTGTCTGTAGAAAATAGCCACCCGATCCAATGC
257	fivecomb		51	59	8	-11.4677	-6.10002	-3.5	-6.2	-1.2	-3.2	-6.2	-1.2	-4				3.22529		-1.91248							0	577	0	1	4	1.19408			GACAGATGCGCCGTGGATAGGGTTACTTCCCGCCCCAGCCGAGGTTCTCGGCACCGCCTTGAGAGCTTCAGCTGCCCCAGGGTTGCACAGTTTGCTTTAGAGGGTCGGCGGGCGGAGCTTCGGGGAAGAGGAGCTCTGGGAGAGTCATTCCGGCCAGTGGCCGGAGACCGTCGTCGCTCTTGGGAATCCTTGAGCCACCCGATCCAATGC
258	fivecomb		51	59	8	-11.4677	8.34018	-3.5	-6.2	-5.5	-2	-6.2	-1.8	-1.2	10.6372			3.41341		0.0712529							4781	7226	0.86628	2	3	0.119822			GACAGATGCGCCGTGGATGACAAGAAAACGCGCCCCAGCCGAGGTTCTCGGCACCGCCTTGAGAGCTTCAGCTGCCCCAGGGTTGCACAgtgagtttctgtggtttaggccccccagttgtggttgtttcttacggcagccccaagaaaccaatacaCTCCCCCGTCCACTTTCCACGGCAGAGTTTGGGCGAGCCACCCGATCCAATGC
259	fivecomb		51	59	8	1.17632	3.7598	-3.5	-2.7	-3.5	-3	-4.6	-3	-5.5				1.7745		-1.89424							83	13400	0.85567	1	1	-2.16341	-0.900522		GACAGATGCGCCGTGGATCCGAACACTTATCGCCCCAGCCGAGGTTCTCGGCACCGCCTTGAGAGCTTCAGCTGCCCCAGGGTGAACTCGTGAGCAGGAGGGGTTGCTAGGCGGAGTCTGAGTGAACGCGACCCCCAAGGGTCGGGGCGTGGGGTGGGACGCATCTCTGAACCAGGAGGACGGCGAGCTGCTAGCCACCCGATCCAATGC
260	fivecomb		51	59	8	1.17632	-25.2372	-3.5	-2.7	-3.1	-2.6	-4.6	-0.7	-2.2				2.53078		-1.77126							62	10115	0.632653	1	2	-1.02725	0.694725		GACAGATGCGCCGTGGATTGCCGGTTTCATCGCCCCAGCCGAGGTTCTCGGCACCGCCTTGAGAGCTTCAGCTGCCCCAGGGTGAACTCGTTGCGTGGTGGAGTGAGGGCAGGGCCTGGGTCTGGGGGCGGGGCCTGGGTCTGACCCCAGGGACTGGTTTTTGTGTTGACGTGTCTCTGTGGTGACGAGCAGAGCCACCCGATCCAATGC
261	fivecomb		51	59	8	1.17632	9.63223	-3.5	-2.7	-3.7	-2.6	-4.6	-3.4	0	9.11634					3.04428							5560	7	0.904801	0	0				GACAGATGCGCCGTGGATATCATAAAACCCCGCCCCAGCCGAGGTTCTCGGCACCGCCTTGAGAGCTTCAGCTGCCCCAGGGTGAACTCGTAAGTACACAGCCTGGCCCCAAACTTCCCCCCAGTTCATTTAATCCATGCCTCACAGTTGTTTCCTTTTGCCTTAAAGGCCAATCTTTTAGTTTAAGAAATAAGCCACCCGATCCAATGC
262	fivecomb		51	59	8	1.17632	-3.46298	-3.5	-2.7	0	-2.6	-4.6	-3.9	0				1.79624		-1.15833							0	169	0	2	4	0.927855			GACAGATGCGCCGTGGATCTAAATTCGCGCCGCCCCAGCCGAGGTTCTCGGCACCGCCTTGAGAGCTTCAGCTGCCCCAGGGTGAACTCGTTCGTGCTGCTGATATACTCCTGCCTGCCCCTTTACCCCTTTGTCTCTGTCTCCTGCTCACCTTCTCATCCCAGTTGCCCACTTTTCCCTTATTTGACCTTCAGCCACCCGATCCAATGC
263	fivecomb		51	59	8	1.17632	5.07702	-3.5	-2.7	0	-2.9	-4.6	-5.3	0	9.04166					1.9137							528	10	0.877076	0	0				GACAGATGCGCCGTGGATATAATGACGGTTCGCCCCAGCCGAGGTTCTCGGCACCGCCTTGAGAGCTTCAGCTGCCCCAGGGTGAACTCGTAAGCATCCTTCTCTTCTATTCAGAACTTGATCAGACCACATTAAAGTGGGAGGACAGGAATTTTCAACCTTGGACAAGCAGATTTTCTGTCTGTAGAAAATAGCCACCCGATCCAATGC
264	fivecomb		51	59	8	1.17632	-11.6046	-3.5	-2.7	-1.9	-2.6	-4.6	-2.4	-4				2.09927		-1.93521							10	2588	0.588235	1	1	-1.46095	0.0145327		GACAGATGCGCCGTGGATCCGCCCAACGTCCGCCCCAGCCGAGGTTCTCGGCACCGCCTTGAGAGCTTCAGCTGCCCCAGGGTGAACTCGTTTGCTTTAGAGGGTCGGCGGGCGGAGCTTCGGGGAAGAGGAGCTCTGGGAGAGTCATTCCGGCCAGTGGCCGGAGACCGTCGTCGCTCTTGGGAATCCTTGAGCCACCCGATCCAATGC
265	fivecomb		51	59	8	1.17632	8.41146	-3.5	-2.7	-1.1	-3.4	-4.6	-2.2	-1.2	10.0835			3.8128		-0.254735							2172	6890	0.893827	1	1	-4.17121	-2.59739		GACAGATGCGCCGTGGATGACACCCACCCGCGCCCCAGCCGAGGTTCTCGGCACCGCCTTGAGAGCTTCAGCTGCCCCAGGGTGAACTCgtgagtttctgtggtttaggccccccagttgtggttgtttcttacggcagccccaagaaaccaatacaCTCCCCCGTCCACTTTCCACGGCAGAGTTTGGGCGAGCCACCCGATCCAATGC
266	fivecomb		51	59	8	9.25272	7.23301	-3.5	-4.8	0	-5.7	-4.4	0	-5.5	-8.61184			2.01256		-0.262447							10590	34586	0.884195	1	1	-1.31476	-0.158988		GACAGATGCGCCGTGGATCACCACCATGCTCGCCCCAGCCGAGGTTCTCGGCACCGCCTTGAGAGCTTCAGCTGCCCCAGGGTGAGTGGGTGAGCAGGAGGGGTTGCTAGGCGGAGTCTGAGTGAACGCGACCCCCAAGGGTCGGGGCGTGGGGTGGGACGCATCTCTGAACCAGGAGGACGGCGAGCTGCTAGCCACCCGATCCAATGC
267	fivecomb		51	59	8	9.25272	-14.8958	-3.5	-4.8	-0.6	-6.1	-4.4	-0.5	-2.2	-11.7425			2.24535		0.201892							6855	7198	0.914854	2	3	0.540928			GACAGATGCGCCGTGGATGACCTTCATCGGCGCCCCAGCCGAGGTTCTCGGCACCGCCTTGAGAGCTTCAGCTGCCCCAGGGTGAGTGGGTTGCGTGGTGGAGTGAGGGCAGGGCCTGGGTCTGGGGGCGGGGCCTGGGTCTGACCCCAGGGACTGGTTTTTGTGTTGACGTGTCTCTGTGGTGACGAGCAGAGCCACCCGATCCAATGC
268	fivecomb		51	59	8	9.25272	10.2385	-3.5	-5.6	-2.8	-4.8	-4.4	-2.8	0	5.20018					3.7312							7326	2	0.819005	0	0				GACAGATGCGCCGTGGATCTAATCACATTTCGCCCCAGCCGAGGTTCTCGGCACCGCCTTGAGAGCTTCAGCTGCCCCAGGGTGAGTGGGTAAGTACACAGCCTGGCCCCAAACTTCCCCCCAGTTCATTTAATCCATGCCTCACAGTTGTTTCCTTTTGCCTTAAAGGCCAATCTTTTAGTTTAAGAAATAAGCCACCCGATCCAATGC
269	fivecomb		51	59	8	9.25272	0.715918	-3.5	-4.8	-4.9	-4.8	-4.4	-3.6	0	-9.47991			2.49044		1.19796							11441	1173	0.883816	2	2	-1.82415			GACAGATGCGCCGTGGATTCTGGGTTTCGTCGCCCCAGCCGAGGTTCTCGGCACCGCCTTGAGAGCTTCAGCTGCCCCAGGGTGAGTGGGTTCGTGCTGCTGATATACTCCTGCCTGCCCCTTTACCCCTTTGTCTCTGTCTCCTGCTCACCTTCTCATCCCAGTTGCCCACTTTTCCCTTATTTGACCTTCAGCCACCCGATCCAATGC
270	fivecomb		51	59	8	9.25272	8.8368	-3.5	-5.6	-6	-5.7	-4.4	-5.3	0	2.09048					2.05447							3250	45	0.859334	0	0				GACAGATGCGCCGTGGATCTATTGGAGTTTCGCCCCAGCCGAGGTTCTCGGCACCGCCTTGAGAGCTTCAGCTGCCCCAGGGTGAGTGGGTAAGCATCCTTCTCTTCTATTCAGAACTTGATCAGACCACATTAAAGTGGGAGGACAGGAATTTTCAACCTTGGACAAGCAGATTTTCTGTCTGTAGAAAATAGCCACCCGATCCAATGC
271	fivecomb		51	59	8	9.25272	-2.24608	-3.5	-4.8	-0.8	-5.2	-4.4	-2.1	-4	-13.3534			3.75448		0.73558							10467	3141	0.903496	1	2	3.22483	4.65492		GACAGATGCGCCGTGGATAACCTGGGGCCGCGCCCCAGCCGAGGTTCTCGGCACCGCCTTGAGAGCTTCAGCTGCCCCAGGGTGAGTGGGTTTGCTTTAGAGGGTCGGCGGGCGGAGCTTCGGGGAAGAGGAGCTCTGGGAGAGTCATTCCGGCCAGTGGCCGGAGACCGTCGTCGCTCTTGGGAATCCTTGAGCCACCCGATCCAATGC
272	fivecomb		51	59	8	9.25272	8.73118	-3.5	-4.8	0	-4.8	-4.4	-1	-1.2	-1.05578			6.14288		0.228409							6404	8810	0.655744	1	2	-3.01142	1.76567		GACAGATGCGCCGTGGATTGCACCACTTATCGCCCCAGCCGAGGTTCTCGGCACCGCCTTGAGAGCTTCAGCTGCCCCAGGGTGAGTGGgtgagtttctgtggtttaggccccccagttgtggttgtttcttacggcagccccaagaaaccaatacaCTCCCCCGTCCACTTTCCACGGCAGAGTTTGGGCGAGCCACCCGATCCAATGC
273	fivecomb		51	59	8	9.04032	5.03136	-3.5	-6.6	-1	-3.6	-6.6	-1	-5.5				1.28242		-1.89329							55	9235	0.820896	1	2	-0.560331	0.607376		GACAGATGCGCCGTGGATGTCACCCGCCCCCGCCCCAGCCGAGGTTCTCGGCACCGCCTTGAGAGCTTCAGCTGCCCCAGGGTAAGCATGTGAGCAGGAGGGGTTGCTAGGCGGAGTCTGAGTGAACGCGACCCCCAAGGGTCGGGGCGTGGGGTGGGACGCATCTCTGAACCAGGAGGACGGCGAGCTGCTAGCCACCCGATCCAATGC
274	fivecomb		51	59	8	9.04032	-18.1418	-3.5	-6.6	-1.5	-3.6	-6.6	-1.5	-2.2	-13.3464			1.59799		0.151555							10414	12471	0.903836	1	2	-0.522699	0.350126		GACAGATGCGCCGTGGATTGGCCTGACGCTCGCCCCAGCCGAGGTTCTCGGCACCGCCTTGAGAGCTTCAGCTGCCCCAGGGTAAGCATGTTGCGTGGTGGAGTGAGGGCAGGGCCTGGGTCTGGGGGCGGGGCCTGGGTCTGACCCCAGGGACTGGTTTTTGTGTTGACGTGTCTCTGTGGTGACGAGCAGAGCCACCCGATCCAATGC
275	fivecomb		51	59	8	9.04032	8.31155	-3.5	-6.6	-1.9	-2.6	-6.6	0	0	3.48634					3.03193							9961	13	0.898764	0	0				GACAGATGCGCCGTGGATGGGTCTAAACTACGCCCCAGCCGAGGTTCTCGGCACCGCCTTGAGAGCTTCAGCTGCCCCAGGGTAAGCATGTAAGTACACAGCCTGGCCCCAAACTTCCCCCCAGTTCATTTAATCCATGCCTCACAGTTGTTTCCTTTTGCCTTAAAGGCCAATCTTTTAGTTTAAGAAATAAGCCACCCGATCCAATGC
276	fivecomb		51	59	8	9.04032	-4.3541	-3.5	-6.6	-4.6	-4.4	-6.6	-5.4	0	-10.5743			2.09833		0.93359							4577	1004	0.773011	1	1	2.41779	3.4474		GACAGATGCGCCGTGGATCGGGGTTTAAACCGCCCCAGCCGAGGTTCTCGGCACCGCCTTGAGAGCTTCAGCTGCCCCAGGGTAAGCATGTTCGTGCTGCTGATATACTCCTGCCTGCCCCTTTACCCCTTTGTCTCTGTCTCCTGCTCACCTTCTCATCCCAGTTGCCCACTTTTCCCTTATTTGACCTTCAGCCACCCGATCCAATGC
277	fivecomb		51	59	8	9.04032	5.61347	-3.5	-6.6	-1	-3.6	-6.6	-4.6	0	-1.18857					1.94142							2689	52	0.804367	0	0				GACAGATGCGCCGTGGATACCTGCTGCATCCGCCCCAGCCGAGGTTCTCGGCACCGCCTTGAGAGCTTCAGCTGCCCCAGGGTAAGCATGTAAGCATCCTTCTCTTCTATTCAGAACTTGATCAGACCACATTAAAGTGGGAGGACAGGAATTTTCAACCTTGGACAAGCAGATTTTCTGTCTGTAGAAAATAGCCACCCGATCCAATGC
278	fivecomb		51	59	8	9.04032	-8.94835	-3.5	-6.6	-4.1	-6.4	-6.6	-4.1	-4	-11.7172			4.0469		1.05861							3366	585	0.725431	1	2	2.78835	4.11453		GACAGATGCGCCGTGGATCCAATTCACTTCCGCCCCAGCCGAGGTTCTCGGCACCGCCTTGAGAGCTTCAGCTGCCCCAGGGTAAGCATGTTTGCTTTAGAGGGTCGGCGGGCGGAGCTTCGGGGAAGAGGAGCTCTGGGAGAGTCATTCCGGCCAGTGGCCGGAGACCGTCGTCGCTCTTGGGAATCCTTGAGCCACCCGATCCAATGC
279	fivecomb		51	59	8	9.04032	7.82589	-3.5	-6.6	-0.1	-2.6	-6.6	-1.3	-1.2	-4.74972			2.84062		0.343715							3181	2403	0.908598	1	1	0.0498414	1.55098		GACAGATGCGCCGTGGATAGGGTTCTAGCTCGCCCCAGCCGAGGTTCTCGGCACCGCCTTGAGAGCTTCAGCTGCCCCAGGGTAAGCATgtgagtttctgtggtttaggccccccagttgtggttgtttcttacggcagccccaagaaaccaatacaCTCCCCCGTCCACTTTCCACGGCAGAGTTTGGGCGAGCCACCCGATCCAATGC
280	fivecomb		51	59	8	3.54792	9.60237	-3.5	-5.3	-2.6	-4.5	-5.3	-2.6	-5.5	10.0942			5.10178		0.208103							17505	18539	0.893796	2	3	-7.10588			GACAGATGCGCCGTGGATGCCTGGCACGCACGCCCCAGCCGAGGTTCTCGGCACCGCCTTGAGAGCTTCAGCTGCCCCAGGGTGTGCAGGTGAGCAGGAGGGGTTGCTAGGCGGAGTCTGAGTGAACGCGACCCCCAAGGGTCGGGGCGTGGGGTGGGACGCATCTCTGAACCAGGAGGACGGCGAGCTGCTAGCCACCCGATCCAATGC
281	fivecomb		51	59	8	3.54792	-2.12148	-3.5	-5.3	-1.1	-3.7	-5.3	-1.1	-2.2	2.92109			4.30427		-0.499782							1792	11196	0.811227	1	1	-4.18628	-2.66758		GACAGATGCGCCGTGGATAGAAAGGACCGACGCCCCAGCCGAGGTTCTCGGCACCGCCTTGAGAGCTTCAGCTGCCCCAGGGTGTGCAGGTTGCGTGGTGGAGTGAGGGCAGGGCCTGGGTCTGGGGGCGGGGCCTGGGTCTGACCCCAGGGACTGGTTTTTGTGTTGACGTGTCTCTGTGGTGACGAGCAGAGCCACCCGATCCAATGC
282	fivecomb		51	59	8	3.54792	10.8583	-3.5	-5.3	-7.8	-4.4	-5.3	-7.5	0	7.85556					3.11322							12561	14	0.867952	0	0				GACAGATGCGCCGTGGATTCACGACTTCATCGCCCCAGCCGAGGTTCTCGGCACCGCCTTGAGAGCTTCAGCTGCCCCAGGGTGTGCAGGTAAGTACACAGCCTGGCCCCAAACTTCCCCCCAGTTCATTTAATCCATGCCTCACAGTTGTTTCCTTTTGCCTTAAAGGCCAATCTTTTAGTTTAAGAAATAAGCCACCCGATCCAATGC
283	fivecomb		51	59	8	3.54792	7.97386	-3.5	-5.3	-5	-3.8	-5.3	-5	0	8.75742			5.97908		1.14107							12579	1642	0.79438	1	2	0.302912	4.14651		GACAGATGCGCCGTGGATACCTTATCGCGACGCCCCAGCCGAGGTTCTCGGCACCGCCTTGAGAGCTTCAGCTGCCCCAGGGTGTGCAGGTTCGTGCTGCTGATATACTCCTGCCTGCCCCTTTACCCCTTTGTCTCTGTCTCCTGCTCACCTTCTCATCCCAGTTGCCCACTTTTCCCTTATTTGACCTTCAGCCACCCGATCCAATGC
284	fivecomb		51	59	8	3.54792	9.88355	-3.5	-5.3	-3	-5.3	-5.3	-8.4	0	9.72724					2.21433							4243	38	0.909539	0	0				GACAGATGCGCCGTGGATAGACACCGTTACCGCCCCAGCCGAGGTTCTCGGCACCGCCTTGAGAGCTTCAGCTGCCCCAGGGTGTGCAGGTAAGCATCCTTCTCTTCTATTCAGAACTTGATCAGACCACATTAAAGTGGGAGGACAGGAATTTTCAACCTTGGACAAGCAGATTTTCTGTCTGTAGAAAATAGCCACCCGATCCAATGC
285	fivecomb		51	59	8	3.54792	4.85656	-3.5	-5.3	-1.6	-4.2	-5.3	-1.6	-4	2.48938			4.29684		0.110577							430	594	0.863454	1	2	-0.385354	1.03998		GACAGATGCGCCGTGGATATGATCTCCTGTCGCCCCAGCCGAGGTTCTCGGCACCGCCTTGAGAGCTTCAGCTGCCCCAGGGTGTGCAGGTTTGCTTTAGAGGGTCGGCGGGCGGAGCTTCGGGGAAGAGGAGCTCTGGGAGAGTCATTCCGGCCAGTGGCCGGAGACCGTCGTCGCTCTTGGGAATCCTTGAGCCACCCGATCCAATGC
286	fivecomb		51	59	8	3.54792	10.6736	-3.5	-5.3	-4.1	-2.6	-5.3	-3.5	-1.2	9.78291			6.77321		1.00892							15875	2488	0.905023	1	1	-6.82789	1.77316		GACAGATGCGCCGTGGATGTTAGAGGCTTACGCCCCAGCCGAGGTTCTCGGCACCGCCTTGAGAGCTTCAGCTGCCCCAGGGTGTGCAGgtgagtttctgtggtttaggccccccagttgtggttgtttcttacggcagccccaagaaaccaatacaCTCCCCCGTCCACTTTCCACGGCAGAGTTTGGGCGAGCCACCCGATCCAATGC
287	fivecomb		51	59	8	9.25272	9.10332	-3.5	-4.4	0	-2.9	-4.4	0	-5.5	-5.7091			1.59595		-0.0254318							6131	11058	0.912895	1	1	-1.93767	-1.03796		GACAGATGCGCCGTGGATCATATTGGAGACCGCCCCAGCCGAGGTTCTCGGCACCGCCTTGAGAGCTTCAGCTGCCCCAGGgtgagtcgGTGAGCAGGAGGGGTTGCTAGGCGGAGTCTGAGTGAACGCGACCCCCAAGGGTCGGGGCGTGGGGTGGGACGCATCTCTGAACCAGGAGGACGGCGAGCTGCTAGCCACCCGATCCAATGC
288	fivecomb		51	59	8	9.25272	-11.4316	-3.5	-4.4	-0.6	-2.6	-4.4	-0.5	-2.2	-12.6917			1.45881		0.589518							6615	3074	0.824813	1	1	-1.6782	-0.89828		GACAGATGCGCCGTGGATATTCCTCTTGTTCGCCCCAGCCGAGGTTCTCGGCACCGCCTTGAGAGCTTCAGCTGCCCCAGGgtgagtcgGTTGCGTGGTGGAGTGAGGGCAGGGCCTGGGTCTGGGGGCGGGGCCTGGGTCTGACCCCAGGGACTGGTTTTTGTGTTGACGTGTCTCTGTGGTGACGAGCAGAGCCACCCGATCCAATGC
289	fivecomb		51	59	8	9.25272	11.7751	-3.5	-4.4	-1.3	-2.6	-4.4	-0.1	0	5.38055					3.28747							7124	6	0.759974	0	0				GACAGATGCGCCGTGGATAGGGTCACCAAACGCCCCAGCCGAGGTTCTCGGCACCGCCTTGAGAGCTTCAGCTGCCCCAGGgtgagtcgGTAAGTACACAGCCTGGCCCCAAACTTCCCCCCAGTTCATTTAATCCATGCCTCACAGTTGTTTCCTTTTGCCTTAAAGGCCAATCTTTTAGTTTAAGAAATAAGCCACCCGATCCAATGC
290	fivecomb		51	59	8	9.25272	4.07476	-3.5	-4.4	-5.3	-2.6	-4.4	-3.6	0	-8.07815			2.30305		0.811189							3255	832	0.886679	2	2	-2.51633			GACAGATGCGCCGTGGATTGCCACCTACGGCGCCCCAGCCGAGGTTCTCGGCACCGCCTTGAGAGCTTCAGCTGCCCCAGGgtgagtcgGTTCGTGCTGCTGATATACTCCTGCCTGCCCCTTTACCCCTTTGTCTCTGTCTCCTGCTCACCTTCTCATCCCAGTTGCCCACTTTTCCCTTATTTGACCTTCAGCCACCCGATCCAATGC
291	fivecomb		51	59	8	9.25272	9.86249	-3.5	-4.4	-4.2	-2.6	-4.4	-5.3	0	2.24358					2.84289							6619	14	0.868066	0	0				GACAGATGCGCCGTGGATAAGATGGGCTCGCGCCCCAGCCGAGGTTCTCGGCACCGCCTTGAGAGCTTCAGCTGCCCCAGGgtgagtcgGTAAGCATCCTTCTCTTCTATTCAGAACTTGATCAGACCACATTAAAGTGGGAGGACAGGAATTTTCAACCTTGGACAAGCAGATTTTCTGTCTGTAGAAAATAGCCACCCGATCCAATGC
292	fivecomb		51	59	8	9.25272	0.0251846	-3.5	-4.4	-0.5	-2.8	-4.4	-2.1	-4	-11.0656			3.65145		0.833615							6433	1528	0.904782	1	2	0.851254	2.28221		GACAGATGCGCCGTGGATCTTCTTACCAAGCGCCCCAGCCGAGGTTCTCGGCACCGCCTTGAGAGCTTCAGCTGCCCCAGGgtgagtcgGTTTGCTTTAGAGGGTCGGCGGGCGGAGCTTCGGGGAAGAGGAGCTCTGGGAGAGTCATTCCGGCCAGTGGCCGGAGACCGTCGTCGCTCTTGGGAATCCTTGAGCCACCCGATCCAATGC
293	fivecomb		51	59	8	9.25272	11.1124	-3.5	-4.4	0	-2.6	-4.4	-1.5	-1.2	0.234297			4.37605		0.448201							5591	3547	0.844562	2	3	-6.06125			GACAGATGCGCCGTGGATCCAACCGATATGCGCCCCAGCCGAGGTTCTCGGCACCGCCTTGAGAGCTTCAGCTGCCCCAGGgtgagtcggtgagtttctgtggtttaggccccccagttgtggttgtttcttacggcagccccaagaaaccaatacaCTCCCCCGTCCACTTTCCACGGCAGAGTTTGGGCGAGCCACCCGATCCAATGC
294	fivecomb		51	59	8	11.3358	7.23301	-2.2	-2.7	-1.4	-1.3	-3.2	-1.4	-5.5	-8.42817			1.87881		0.515319							3800	1934	0.897921	2	2	-0.993749			GACAGATGCGCCGTGGATCCACAAGGATACggagcatggctcggccaacactttgatcttggtcttccagcctccagaacgGTACGTGGGTGAGCAGGAGGGGTTGCTAGGCGGAGTCTGAGTGAACGCGACCCCCAAGGGTCGGGGCGTGGGGTGGGACGCATCTCTGAACCAGGAGGACGGCGAGCTGCTAGCCACCCGATCCAATGC
295	fivecomb		51	59	8	11.3358	-14.8958	-2.2	-2.1	-3	-3.3	-3.2	-6.4	-2.2	-13.2493			1.86712		0.847056							9736	2227	0.910077	1	1	-1.94291	-1.05341		GACAGATGCGCCGTGGATCACCTTTATTCAggagcatggctcggccaacactttgatcttggtcttccagcctccagaacgGTACGTGGGTTGCGTGGTGGAGTGAGGGCAGGGCCTGGGTCTGGGGGCGGGGCCTGGGTCTGACCCCAGGGACTGGTTTTTGTGTTGACGTGTCTCTGTGGTGACGAGCAGAGCCACCCGATCCAATGC
296	fivecomb		51	59	8	11.3358	10.2385	-2.2	-2.7	-4.2	-2.5	-3.2	-3.9	0	3.95598					2.97845							14223	21	0.901788	0	0				GACAGATGCGCCGTGGATCTGCGCTGGCTCggagcatggctcggccaacactttgatcttggtcttccagcctccagaacgGTACGTGGGTAAGTACACAGCCTGGCCCCAAACTTCCCCCCAGTTCATTTAATCCATGCCTCACAGTTGTTTCCTTTTGCCTTAAAGGCCAATCTTTTAGTTTAAGAAATAAGCCACCCGATCCAATGC
297	fivecomb		51	59	8	11.3358	0.715918	-2.2	-2.1	-5.5	-4.3	-3.2	-8.9	0	-10.8717			1.911		1.11186							16873	2168	0.864883	1	1	-1.91412	-1.03862		GACAGATGCGCCGTGGATTCGTTGGGCACTggagcatggctcggccaacactttgatcttggtcttccagcctccagaacgGTACGTGGGTTCGTGCTGCTGATATACTCCTGCCTGCCCCTTTACCCCTTTGTCTCTGTCTCCTGCTCACCTTCTCATCCCAGTTGCCCACTTTTCCCTTATTTGACCTTCAGCCACCCGATCCAATGC
298	fivecomb		51	59	8	11.3358	8.8368	-2.2	-2.7	-2.1	-1.3	-3.2	-2.1	0	1.28847					3.15154							1952	2	0.862191	0	0				GACAGATGCGCCGTGGATATATGGAATGTTggagcatggctcggccaacactttgatcttggtcttccagcctccagaacgGTACGTGGGTAAGCATCCTTCTCTTCTATTCAGAACTTGATCAGACCACATTAAAGTGGGAGGACAGGAATTTTCAACCTTGGACAAGCAGATTTTCTGTCTGTAGAAAATAGCCACCCGATCCAATGC
299	fivecomb		51	59	8	11.3358	-2.24608	-2.2	-2.1	0	-1.3	-3.2	-0.4	-4	-12.2441			1.53765		0.882334							4850	1082	0.858255	1	1	-1.54327	-0.798379		GACAGATGCGCCGTGGATCCTGGGCCCTCCggagcatggctcggccaacactttgatcttggtcttccagcctccagaacgGTACGTGGGTTTGCTTTAGAGGGTCGGCGGGCGGAGCTTCGGGGAAGAGGAGCTCTGGGAGAGTCATTCCGGCCAGTGGCCGGAGACCGTCGTCGCTCTTGGGAATCCTTGAGCCACCCGATCCAATGC
300	fivecomb		51	59	8	11.3358	8.73118	-2.2	-2.7	-0.6	-2.3	-3.2	-2.3	-1.2	-2.4593			5.16672		0.297007							6584	7034	0.71768	2	3	-1.02212			GACAGATGCGCCGTGGATAGTTCGCTAAACggagcatggctcggccaacactttgatcttggtcttccagcctccagaacgGTACGTGGgtgagtttctgtggtttaggccccccagttgtggttgtttcttacggcagccccaagaaaccaatacaCTCCCCCGTCCACTTTCCACGGCAGAGTTTGGGCGAGCCACCCGATCCAATGC
301	fivecomb		51	59	8	-7.95605	4.69017	-2.2	-4	-1.9	-1.5	-5.1	-1.9	-5.5	7.8857			2.39794		-0.514224							475	2806	0.88785	1	1	-2.18451	-0.729173		GACAGATGCGCCGTGGATCAAAAGCTCGAGggagcatggctcggccaacactttgatcttggtcttccagcctccagaacgGTTGCACAGTGAGCAGGAGGGGTTGCTAGGCGGAGTCTGAGTGAACGCGACCCCCAAGGGTCGGGGCGTGGGGTGGGACGCATCTCTGAACCAGGAGGACGGCGAGCTGCTAGCCACCCGATCCAATGC
302	fivecomb		51	59	8	-7.95605	-21.0929	-2.2	-4	-1.8	-1.6	-5.1	-2	-2.2	8.31967			3.80547		-0.296912							1282	4741	0.847323	1	1	-3.28313	-1.70148		GACAGATGCGCCGTGGATCTAACCCGGGGAggagcatggctcggccaacactttgatcttggtcttccagcctccagaacgGTTGCACAGTTGCGTGGTGGAGTGAGGGCAGGGCCTGGGTCTGGGGGCGGGGCCTGGGTCTGACCCCAGGGACTGGTTTTTGTGTTGACGTGTCTCTGTGGTGACGAGCAGAGCCACCCGATCCAATGC
303	fivecomb		51	59	8	-7.95605	9.49083	-2.2	-4	-1	0	-5.1	0	0	8.90026					3.04674							2394	3	0.903737	0	0				GACAGATGCGCCGTGGATCGGTTACAAGATggagcatggctcggccaacactttgatcttggtcttccagcctccagaacgGTTGCACAGTAAGTACACAGCCTGGCCCCAAACTTCCCCCCAGTTCATTTAATCCATGCCTCACAGTTGTTTCCTTTTGCCTTAAAGGCCAATCTTTTAGTTTAAGAAATAAGCCACCCGATCCAATGC
304	fivecomb		51	59	8	-7.95605	0.237439	-2.2	-4	-6.1	-3.5	-5.1	-6.8	0				3.41746		-2.54303							0	643	0	1	2	-2.20022			GACAGATGCGCCGTGGATGCCATAAGCTTCggagcatggctcggccaacactttgatcttggtcttccagcctccagaacgGTTGCACAGTTCGTGCTGCTGATATACTCCTGCCTGCCCCTTTACCCCTTTGTCTCTGTCTCCTGCTCACCTTCTCATCCCAGTTGCCCACTTTTCCCTTATTTGACCTTCAGCCACCCGATCCAATGC
305	fivecomb		51	59	8	-7.95605	5.93727	-2.2	-4	-1.3	-1.9	-5.1	-4.9	0	9.15735					1.78272							570	15	0.861027	0	0				GACAGATGCGCCGTGGATGAACGCGTTGTCggagcatggctcggccaacactttgatcttggtcttccagcctccagaacgGTTGCACAGTAAGCATCCTTCTCTTCTATTCAGAACTTGATCAGACCACATTAAAGTGGGAGGACAGGAATTTTCAACCTTGGACAAGCAGATTTTCTGTCTGTAGAAAATAGCCACCCGATCCAATGC
306	fivecomb		51	59	8	-7.95605	-6.10002	-2.2	-4	-1.2	-1.2	-5.1	-1.2	-4				2.78997		-0.984771							0	64	0	1	2	-2.03793			GACAGATGCGCCGTGGATAACTATTACTGCggagcatggctcggccaacactttgatcttggtcttccagcctccagaacgGTTGCACAGTTTGCTTTAGAGGGTCGGCGGGCGGAGCTTCGGGGAAGAGGAGCTCTGGGAGAGTCATTCCGGCCAGTGGCCGGAGACCGTCGTCGCTCTTGGGAATCCTTGAGCCACCCGATCCAATGC
307	fivecomb		51	59	8	-7.95605	8.34018	-2.2	-4	-5.5	0	-5.1	-2.4	-1.2	10.1923			4.12928		-0.42616							1171	5504	0.905646	1	1	-5.0344	-3.49386		GACAGATGCGCCGTGGATGTCAACCCCTGGggagcatggctcggccaacactttgatcttggtcttccagcctccagaacgGTTGCACAgtgagtttctgtggtttaggccccccagttgtggttgtttcttacggcagccccaagaaaccaatacaCTCCCCCGTCCACTTTCCACGGCAGAGTTTGGGCGAGCCACCCGATCCAATGC
308	fivecomb		51	59	8	3.44612	3.7598	-2.2	-1.9	-3.5	-1.3	-1.7	-3	-5.5				2.46488		-1.51075							91	6290	0.80531	1	1	-1.83735	-0.189256		GACAGATGCGCCGTGGATGCAACTCCTGGTggagcatggctcggccaacactttgatcttggtcttccagcctccagaacgGTGAACTCGTGAGCAGGAGGGGTTGCTAGGCGGAGTCTGAGTGAACGCGACCCCCAAGGGTCGGGGCGTGGGGTGGGACGCATCTCTGAACCAGGAGGACGGCGAGCTGCTAGCCACCCGATCCAATGC
309	fivecomb		51	59	8	3.44612	-25.2372	-2.2	-2.3	-3.1	-2.3	-1.7	-1.8	-2.2				1.52913		-1.61142							85	8833	0.68	1	1	-2.42445	-1.29413		GACAGATGCGCCGTGGATCCGCCTAAGGCGggagcatggctcggccaacactttgatcttggtcttccagcctccagaacgGTGAACTCGTTGCGTGGTGGAGTGAGGGCAGGGCCTGGGTCTGGGGGCGGGGCCTGGGTCTGACCCCAGGGACTGGTTTTTGTGTTGACGTGTCTCTGTGGTGACGAGCAGAGCCACCCGATCCAATGC
310	fivecomb		51	59	8	3.44612	9.63223	-2.2	-1.9	-3.7	-1.2	-1.7	-3.4	0	8.74953												2157	0	0.796235	0	0				GACAGATGCGCCGTGGATACTAACCATTCCggagcatggctcggccaacactttgatcttggtcttccagcctccagaacgGTGAACTCGTAAGTACACAGCCTGGCCCCAAACTTCCCCCCAGTTCATTTAATCCATGCCTCACAGTTGTTTCCTTTTGCCTTAAAGGCCAATCTTTTAGTTTAAGAAATAAGCCACCCGATCCAATGC
311	fivecomb		51	59	8	3.44612	-3.46298	-2.2	-4.2	0	-5.4	-1.7	-1.6	0				2.86413		-1.70875							0	178	0	1	2	-1.51279			GACAGATGCGCCGTGGATCTCAAACTCTCTggagcatggctcggccaacactttgatcttggtcttccagcctccagaacgGTGAACTCGTTCGTGCTGCTGATATACTCCTGCCTGCCCCTTTACCCCTTTGTCTCTGTCTCCTGCTCACCTTCTCATCCCAGTTGCCCACTTTTCCCTTATTTGACCTTCAGCCACCCGATCCAATGC
312	fivecomb		51	59	8	3.44612	5.07702	-2.2	-1.9	0	-1.2	-1.7	-1.2	0	7.03342					1.28558							132	12	0.809816	0	0				GACAGATGCGCCGTGGATGGCACGGCTGACggagcatggctcggccaacactttgatcttggtcttccagcctccagaacgGTGAACTCGTAAGCATCCTTCTCTTCTATTCAGAACTTGATCAGACCACATTAAAGTGGGAGGACAGGAATTTTCAACCTTGGACAAGCAGATTTTCTGTCTGTAGAAAATAGCCACCCGATCCAATGC
313	fivecomb		51	59	8	3.44612	-11.6046	-2.2	-2.7	-1.9	-2.9	-1.7	-1.2	-4				2.88436		-1.24223							1	324	0.0909091	1	2	-1.5952			GACAGATGCGCCGTGGATGTCTCTACCCCTggagcatggctcggccaacactttgatcttggtcttccagcctccagaacgGTGAACTCGTTTGCTTTAGAGGGTCGGCGGGCGGAGCTTCGGGGAAGAGGAGCTCTGGGAGAGTCATTCCGGCCAGTGGCCGGAGACCGTCGTCGCTCTTGGGAATCCTTGAGCCACCCGATCCAATGC
314	fivecomb		51	59	8	3.44612	8.41146	-2.2	-1.9	-1.1	-1.3	-1.7	-4.3	-1.2	7.53916			3.73987		-0.675824							374	3331	0.863741	1	1	-2.92383	-1.2723		GACAGATGCGCCGTGGATTCACTGAAATCAggagcatggctcggccaacactttgatcttggtcttccagcctccagaacgGTGAACTCgtgagtttctgtggtttaggccccccagttgtggttgtttcttacggcagccccaagaaaccaatacaCTCCCCCGTCCACTTTCCACGGCAGAGTTTGGGCGAGCCACCCGATCCAATGC
315	fivecomb		51	59	8	11.4533	7.23301	-2.2	-3.1	0	-1.3	-4.6	0	-5.5	-12.752			2.79257		0.349368							6897	5145	0.907858	1	1	0.993952	2.48252		GACAGATGCGCCGTGGATCTTACGTTCAATggagcatggctcggccaacactttgatcttggtcttccagcctccagaacgGTGAGTGGGTGAGCAGGAGGGGTTGCTAGGCGGAGTCTGAGTGAACGCGACCCCCAAGGGTCGGGGCGTGGGGTGGGACGCATCTCTGAACCAGGAGGACGGCGAGCTGCTAGCCACCCGATCCAATGC
316	fivecomb		51	59	8	11.4533	-14.8958	-2.2	-2.5	-0.6	-1.3	-4.6	-0.7	-2.2	-13.5937			2.62226		0.702849							12362	4206	0.861163	1	2	3.53434	4.91231		GACAGATGCGCCGTGGATCGAAAGAATAGTggagcatggctcggccaacactttgatcttggtcttccagcctccagaacgGTGAGTGGGTTGCGTGGTGGAGTGAGGGCAGGGCCTGGGTCTGGGGGCGGGGCCTGGGTCTGACCCCAGGGACTGGTTTTTGTGTTGACGTGTCTCTGTGGTGACGAGCAGAGCCACCCGATCCAATGC
317	fivecomb		51	59	8	11.4533	10.2385	-2.2	-3.1	-2.8	-1.3	-4.6	-2.8	0	3.52816					3.43283							4952	3	0.748602	0	0				GACAGATGCGCCGTGGATACTAATCATAGTggagcatggctcggccaacactttgatcttggtcttccagcctccagaacgGTGAGTGGGTAAGTACACAGCCTGGCCCCAAACTTCCCCCCAGTTCATTTAATCCATGCCTCACAGTTGTTTCCTTTTGCCTTAAAGGCCAATCTTTTAGTTTAAGAAATAAGCCACCCGATCCAATGC
318	fivecomb		51	59	8	11.4533	0.715918	-2.2	-2.5	-4.9	-2.9	-4.6	-3.2	0	-11.0627			2.11106		1.911							10700	207	0.864158	2	3	-1.56853			GACAGATGCGCCGTGGATAAAATACATGCTggagcatggctcggccaacactttgatcttggtcttccagcctccagaacgGTGAGTGGGTTCGTGCTGCTGATATACTCCTGCCTGCCCCTTTACCCCTTTGTCTCTGTCTCCTGCTCACCTTCTCATCCCAGTTGCCCACTTTTCCCTTATTTGACCTTCAGCCACCCGATCCAATGC
319	fivecomb		51	59	8	11.4533	8.8368	-2.2	-3.1	-6	-1.3	-4.6	-2.1	0	0.606496					2.72786							3355	9	0.898982	0	0				GACAGATGCGCCGTGGATGAGAACGGCGAAggagcatggctcggccaacactttgatcttggtcttccagcctccagaacgGTGAGTGGGTAAGCATCCTTCTCTTCTATTCAGAACTTGATCAGACCACATTAAAGTGGGAGGACAGGAATTTTCAACCTTGGACAAGCAGATTTTCTGTCTGTAGAAAATAGCCACCCGATCCAATGC
320	fivecomb		51	59	8	11.4533	-2.24608	-2.2	-2.5	-0.8	-1.3	-4.6	-0.8	-4	-13.0314			2.12371		1.29755							8373	660	0.907839	1	1	0.491179	1.48212		GACAGATGCGCCGTGGATCCTCTCGAGAACggagcatggctcggccaacactttgatcttggtcttccagcctccagaacgGTGAGTGGGTTTGCTTTAGAGGGTCGGCGGGCGGAGCTTCGGGGAAGAGGAGCTCTGGGAGAGTCATTCCGGCCAGTGGCCGGAGACCGTCGTCGCTCTTGGGAATCCTTGAGCCACCCGATCCAATGC
321	fivecomb		51	59	8	11.4533	8.73118	-2.2	-3.1	0	-1.3	-4.6	-2.6	-1.2	-2.44643			5.16437		0.557221							9605	4634	0.857666	1	3	-1.66093	-0.00776838		GACAGATGCGCCGTGGATAGACGATGTTCAggagcatggctcggccaacactttgatcttggtcttccagcctccagaacgGTGAGTGGgtgagtttctgtggtttaggccccccagttgtggttgtttcttacggcagccccaagaaaccaatacaCTCCCCCGTCCACTTTCCACGGCAGAGTTTGGGCGAGCCACCCGATCCAATGC
322	fivecomb		51	59	8	9.88537	5.03136	-2.2	-1.9	-1	-1	-2.2	-1	-5.5	-12.5861			1.95942		0.567325							12300	5542	0.896632	1	2	1.60509	2.59639		GACAGATGCGCCGTGGATGCTGGGACTAATggagcatggctcggccaacactttgatcttggtcttccagcctccagaacgGTAAGCATGTGAGCAGGAGGGGTTGCTAGGCGGAGTCTGAGTGAACGCGACCCCCAAGGGTCGGGGCGTGGGGTGGGACGCATCTCTGAACCAGGAGGACGGCGAGCTGCTAGCCACCCGATCCAATGC
323	fivecomb		51	59	8	9.88537	-18.1418	-2.2	-1.9	-1.5	-1.4	-2.2	-3.1	-2.2	-13.759			3.10647		0.746708							13864	4059	0.901958	1	3	5.14536	6.62092		GACAGATGCGCCGTGGATACTGCGGACTTGggagcatggctcggccaacactttgatcttggtcttccagcctccagaacgGTAAGCATGTTGCGTGGTGGAGTGAGGGCAGGGCCTGGGTCTGGGGGCGGGGCCTGGGTCTGACCCCAGGGACTGGTTTTTGTGTTGACGTGTCTCTGTGGTGACGAGCAGAGCCACCCGATCCAATGC
324	fivecomb		51	59	8	9.88537	8.31155	-2.2	-1.9	-1.9	0	-2.2	0	0	2.81895					2.57699							6276	24	0.901724	0	0				GACAGATGCGCCGTGGATCTGCCAATAGTTggagcatggctcggccaacactttgatcttggtcttccagcctccagaacgGTAAGCATGTAAGTACACAGCCTGGCCCCAAACTTCCCCCCAGTTCATTTAATCCATGCCTCACAGTTGTTTCCTTTTGCCTTAAAGGCCAATCTTTTAGTTTAAGAAATAAGCCACCCGATCCAATGC
325	fivecomb		51	59	8	9.88537	-4.3541	-2.2	-2.1	-4.6	-3.3	-2.2	-5.3	0	-12.2864			2.58021		1.78486							9993	271	0.831295	1	2	-0.21093	0.98168		GACAGATGCGCCGTGGATTATGAAAGCATTggagcatggctcggccaacactttgatcttggtcttccagcctccagaacgGTAAGCATGTTCGTGCTGCTGATATACTCCTGCCTGCCCCTTTACCCCTTTGTCTCTGTCTCCTGCTCACCTTCTCATCCCAGTTGCCCACTTTTCCCTTATTTGACCTTCAGCCACCCGATCCAATGC
326	fivecomb		51	59	8	9.88537	5.61347	-2.2	-1.9	-1	-1	-2.2	-1.9	0	-1.06783					1.96769							1833	31	0.864215	0	0				GACAGATGCGCCGTGGATCGGGAGGAAGCCggagcatggctcggccaacactttgatcttggtcttccagcctccagaacgGTAAGCATGTAAGCATCCTTCTCTTCTATTCAGAACTTGATCAGACCACATTAAAGTGGGAGGACAGGAATTTTCAACCTTGGACAAGCAGATTTTCTGTCTGTAGAAAATAGCCACCCGATCCAATGC
327	fivecomb		51	59	8	9.88537	-8.94835	-2.2	-1.9	-4.1	-3.8	-2.2	-4.1	-4	-12.7766			1.62145		1.2078							7016	722	0.860226	1	1	-0.173799	0.542317		GACAGATGCGCCGTGGATAGCGAATGCCAAggagcatggctcggccaacactttgatcttggtcttccagcctccagaacgGTAAGCATGTTTGCTTTAGAGGGTCGGCGGGCGGAGCTTCGGGGAAGAGGAGCTCTGGGAGAGTCATTCCGGCCAGTGGCCGGAGACCGTCGTCGCTCTTGGGAATCCTTGAGCCACCCGATCCAATGC
328	fivecomb		51	59	8	9.88537	7.82589	-2.2	-1.9	-0.1	0	-2.2	-4.2	-1.2	-4.91276			4.65992		0.780602							5851	1572	0.906991	1	2	-1.53857	-0.242558		GACAGATGCGCCGTGGATTTGCGCTTTGTCggagcatggctcggccaacactttgatcttggtcttccagcctccagaacgGTAAGCATgtgagtttctgtggtttaggccccccagttgtggttgtttcttacggcagccccaagaaaccaatacaCTCCCCCGTCCACTTTCCACGGCAGAGTTTGGGCGAGCCACCCGATCCAATGC
329	fivecomb		51	59	8	5.48659	9.60237	-2.2	-4.6	-2.6	-1.9	-3.6	-2.6	-5.5	9.33437			6.40758		1.06772							7112	964	0.910278	1	2	-5.7679	0.393517		GACAGATGCGCCGTGGATATAAGCTCCCCGggagcatggctcggccaacactttgatcttggtcttccagcctccagaacgGTGTGCAGGTGAGCAGGAGGGGTTGCTAGGCGGAGTCTGAGTGAACGCGACCCCCAAGGGTCGGGGCGTGGGGTGGGACGCATCTCTGAACCAGGAGGACGGCGAGCTGCTAGCCACCCGATCCAATGC
330	fivecomb		51	59	8	5.48659	-2.12148	-2.2	-4	-1.1	-1.1	-3.6	-3.1	-2.2	-0.419714			3.53535		-0.490894							1440	8114	0.880734	1	1	-2.92581	-1.27411		GACAGATGCGCCGTGGATGTCACATCGGCTggagcatggctcggccaacactttgatcttggtcttccagcctccagaacgGTGTGCAGGTTGCGTGGTGGAGTGAGGGCAGGGCCTGGGTCTGGGGGCGGGGCCTGGGTCTGACCCCAGGGACTGGTTTTTGTGTTGACGTGTCTCTGTGGTGACGAGCAGAGCCACCCGATCCAATGC
331	fivecomb		51	59	8	5.48659	10.8583	-2.2	-4.6	-7.8	-1.8	-3.6	-7.5	0	8.36615					3.06497							8274	10	0.897397	0	0				GACAGATGCGCCGTGGATTGCGGAAATATGggagcatggctcggccaacactttgatcttggtcttccagcctccagaacgGTGTGCAGGTAAGTACACAGCCTGGCCCCAAACTTCCCCCCAGTTCATTTAATCCATGCCTCACAGTTGTTTCCTTTTGCCTTAAAGGCCAATCTTTTAGTTTAAGAAATAAGCCACCCGATCCAATGC
332	fivecomb		51	59	8	5.48659	7.97386	-2.2	-4	-5	-2.9	-3.6	-5	0	8.8475			6.28648		1.08095							6463	868	0.890343	1	2	-6.40029	-0.96594		GACAGATGCGCCGTGGATATACGGCGATGTggagcatggctcggccaacactttgatcttggtcttccagcctccagaacgGTGTGCAGGTTCGTGCTGCTGATATACTCCTGCCTGCCCCTTTACCCCTTTGTCTCTGTCTCCTGCTCACCTTCTCATCCCAGTTGCCCACTTTTCCCTTATTTGACCTTCAGCCACCCGATCCAATGC
333	fivecomb		51	59	8	5.48659	9.88355	-2.2	-4.6	-3	-2.7	-3.6	-5.4	0	9.40488					2.51913							5431	24	0.895023	0	0				GACAGATGCGCCGTGGATGGGCTGCACTCGggagcatggctcggccaacactttgatcttggtcttccagcctccagaacgGTGTGCAGGTAAGCATCCTTCTCTTCTATTCAGAACTTGATCAGACCACATTAAAGTGGGAGGACAGGAATTTTCAACCTTGGACAAGCAGATTTTCTGTCTGTAGAAAATAGCCACCCGATCCAATGC
334	fivecomb		51	59	8	5.48659	4.85656	-2.2	-4	-1.6	-1.6	-3.6	-1.6	-4	0.821663			3.35223		0.425772							238	152	0.884758	1	3	-1.4738	0.0514276		GACAGATGCGCCGTGGATATTTCGCACCTTggagcatggctcggccaacactttgatcttggtcttccagcctccagaacgGTGTGCAGGTTTGCTTTAGAGGGTCGGCGGGCGGAGCTTCGGGGAAGAGGAGCTCTGGGAGAGTCATTCCGGCCAGTGGCCGGAGACCGTCGTCGCTCTTGGGAATCCTTGAGCCACCCGATCCAATGC
335	fivecomb		51	59	8	5.48659	10.6736	-2.2	-4.6	-4.1	0	-3.6	-3.5	-1.2	9.88824			4.70954		0.863068							8538	1923	0.889838	2	3	1.30351			GACAGATGCGCCGTGGATGCTTCTCATTGGggagcatggctcggccaacactttgatcttggtcttccagcctccagaacgGTGTGCAGgtgagtttctgtggtttaggccccccagttgtggttgtttcttacggcagccccaagaaaccaatacaCTCCCCCGTCCACTTTCCACGGCAGAGTTTGGGCGAGCCACCCGATCCAATGC
336	fivecomb		51	59	8	11.4533	9.10332	-2.2	-1.9	0	-0.1	-1.8	-0.1	-5.5	-6.64158			2.3559		0.235915							15328	16089	0.844285	1	1	-2.1914	-0.878253		GACAGATGCGCCGTGGATTGCATTGAGTTCggagcatggctcggccaacactttgatcttggtcttccagcctccagaacggtgagtcgGTGAGCAGGAGGGGTTGCTAGGCGGAGTCTGAGTGAACGCGACCCCCAAGGGTCGGGGCGTGGGGTGGGACGCATCTCTGAACCAGGAGGACGGCGAGCTGCTAGCCACCCGATCCAATGC
337	fivecomb		51	59	8	11.4533	-11.4316	-2.2	-1.9	-0.6	-1.1	-1.8	-0.7	-2.2	-13.5585			2.70233		0.272008							12064	10768	0.911454	1	4	1.60513	3.07905		GACAGATGCGCCGTGGATGCTCGCGCACGCggagcatggctcggccaacactttgatcttggtcttccagcctccagaacggtgagtcgGTTGCGTGGTGGAGTGAGGGCAGGGCCTGGGTCTGGGGGCGGGGCCTGGGTCTGACCCCAGGGACTGGTTTTTGTGTTGACGTGTCTCTGTGGTGACGAGCAGAGCCACCCGATCCAATGC
338	fivecomb		51	59	8	11.4533	11.7751	-2.2	-1.9	-1.3	-0.1	-1.8	-0.1	0	4.72893					3.0258							2972	4	0.884261	0	0				GACAGATGCGCCGTGGATAAATGTCGCGCTggagcatggctcggccaacactttgatcttggtcttccagcctccagaacggtgagtcgGTAAGTACACAGCCTGGCCCCAAACTTCCCCCCAGTTCATTTAATCCATGCCTCACAGTTGTTTCCTTTTGCCTTAAAGGCCAATCTTTTAGTTTAAGAAATAAGCCACCCGATCCAATGC
339	fivecomb		51	59	8	11.4533	4.07476	-2.2	-3	-5.3	-4.2	-1.8	-3.2	0	-11.0946			2.09569		1.3934							15315	1138	0.767323	1	1	0.245555	1.20197		GACAGATGCGCCGTGGATATGACCACTGGTggagcatggctcggccaacactttgatcttggtcttccagcctccagaacggtgagtcgGTTCGTGCTGCTGATATACTCCTGCCTGCCCCTTTACCCCTTTGTCTCTGTCTCCTGCTCACCTTCTCATCCCAGTTGCCCACTTTTCCCTTATTTGACCTTCAGCCACCCGATCCAATGC
340	fivecomb		51	59	8	11.4533	9.86249	-2.2	-1.9	-4.2	-0.1	-1.8	-0.9	0	1.41925					2.35646							5181	34	0.886247	0	0				GACAGATGCGCCGTGGATCGCATGACCTACggagcatggctcggccaacactttgatcttggtcttccagcctccagaacggtgagtcgGTAAGCATCCTTCTCTTCTATTCAGAACTTGATCAGACCACATTAAAGTGGGAGGACAGGAATTTTCAACCTTGGACAAGCAGATTTTCTGTCTGTAGAAAATAGCCACCCGATCCAATGC
341	fivecomb		51	59	8	11.4533	0.0251846	-2.2	-1.9	-0.5	-2	-1.8	-0.8	-4	-11.4112			2.66283		1.24453							5449	488	0.906053	1	1	-2.33667	-1.02736		GACAGATGCGCCGTGGATGAAATTACGCTAggagcatggctcggccaacactttgatcttggtcttccagcctccagaacggtgagtcgGTTTGCTTTAGAGGGTCGGCGGGCGGAGCTTCGGGGAAGAGGAGCTCTGGGAGAGTCATTCCGGCCAGTGGCCGGAGACCGTCGTCGCTCTTGGGAATCCTTGAGCCACCCGATCCAATGC
342	fivecomb		51	59	8	11.4533	11.1124	-2.2	-1.9	0	-0.1	-1.8	-3.8	-1.2	-0.967451			3.92526		0.313281							10267	8666	0.87401	2	3	0.891714			GACAGATGCGCCGTGGATAGCAATTGCAAAggagcatggctcggccaacactttgatcttggtcttccagcctccagaacggtgagtcggtgagtttctgtggtttaggccccccagttgtggttgtttcttacggcagccccaagaaaccaatacaCTCCCCCGTCCACTTTCCACGGCAGAGTTTGGGCGAGCCACCCGATCCAATGC
343	fivecomb		51	68	17	9.21919	10.0684	-1.2	-4.9	-0.7	-0.2	-1.3	-1.1	-5.6													0	0	0	0	0				GACAGATGCGCCGTGGATTACATGCTGGACggggcggggggagggaggggagggatggggggAAAGCAAGCTGGAGGACAGGTGAGACAGCAGGACAGGTGAGGCGGGCCCTGAGGGGGGGGCGGGTGGGAGCCAGGTGAATGTACGGCTCTTGGCGGCCGAGGGGGGGCGGGCGGCAGGAGGAGGCAGAGGAGCCACCCGATCCAATGC
344	fivecomb		51	68	17	9.21919	8.68156	-1.2	-4.9	0	-0.2	-1.3	0	-0.4				5.57953		-1.82415							0	117	0	1	1	-10.2183			GACAGATGCGCCGTGGATTACGACGCGTTTggggcggggggagggaggggagggatggggggAAAGCAAGCTGGAGGACAGGTGAGACAGCAGGACAGGTACAGGAGGGAAGTGTGTGTGTGGCCTGCGTGCACCCAGTGCCCAGCCCGCCTTTTCCCTGCATGGGAGTGGGGGCACCCGCAGAGTGATTGGAGCCACCCGATCCAATGC
345	fivecomb		51	68	17	9.21919	10.0684	-1.2	-4.9	-0.7	-0.2	-1.3	-0.7	-4.9						-1.15583							0	24	0	0	0				GACAGATGCGCCGTGGATTTGAATGCGAAAggggcggggggagggaggggagggatggggggAAAGCAAGCTGGAGGACAGGTGAGACAGCAGGACAGGTGAGGCTTTAGGCGGCCGCCCTGGGATCTGAATTGCCCCTTGGCCCTTATCGAAGCTGCAGCTGCTTCCGCATAGCTGCTGTGGTCAAAAAGGAGCCACCCGATCCAATGC
346	fivecomb		51	68	17	9.21919	8.56441	-1.2	-4.9	-1.2	-0.2	-1.3	-1.2	0				3.37243		-1.55282							1	123	0.5	1	1	-3.58204	-1.75092		GACAGATGCGCCGTGGATGATAGCTACATTggggcggggggagggaggggagggatggggggAAAGCAAGCTGGAGGACAGGTGAGACAGCAGGACAGGTGGGTTTACTTTGTAACAATAGATAGCTGTGTTTTCATAGCAGTGGTATAGGAATGAGgcagtagttgttaaggtagtcttctgtgccttcagAGCCACCCGATCCAATGC
347	fivecomb		51	68	17	9.21919	8.34752	-1.2	-4.9	-0.5	-0.2	-1.3	-4.6	-0.2				1.32327		0.0110262							0	74	0	1	1	-2.1557			GACAGATGCGCCGTGGATCCGAAGTTTTGTggggcggggggagggaggggagggatggggggAAAGCAAGCTGGAGGACAGGTGAGACAGCAGGACAGGTATTGTTTGCTTATTTCAAGAATCTGTGCTTCCCACTTCATTGAGTTTTTGTTCTCCAGTGATGTTTTCACATTTTAGGTTTTGCAGCTTGCTAGCCACCCGATCCAATGC
348	fivecomb		51	68	17	9.21919	10.0684	-1.2	-4.9	-0.7	-0.2	-1.3	-0.7	-3.4				1.6604		-1.51704							0	113	0	1	2	-0.909221			GACAGATGCGCCGTGGATGGTCGGACATGCggggcggggggagggaggggagggatggggggAAAGCAAGCTGGAGGACAGGTGAGACAGCAGGACAGGTGAGGACAGATCCTAACCCTTTTTATTGATCAGTGAATTTTTTTTTTTAAGTTTAGCAGACATCTTGGAATATAGTGCCACTGAGCTGGTATAAGCCACCCGATCCAATGC
349	fivecomb		51	68	17	9.21919	10.6736	-1.2	-4.9	-0.7	-0.2	-1.3	-2.3	-4						-1.51329							0	56	0	0	0				GACAGATGCGCCGTGGATTTTCTTTTACCAggggcggggggagggaggggagggatggggggAAAGCAAGCTGGAGGACAGGTGAGACAGCAGGACAGgtgagtggggcagtttttccctggatgctttaatttcgcccgggaaagtgTCCTTTTTCCTCAGAAAGTGTCTTTTCTGAGGTGTTCTCTGTCGAGCCACCCGATCCAATGC
350	fivecomb		51	68	17	5.39742	9.15773	-1.2	-5.7	-6.3	-4.5	-1.5	-2.8	-5.6													0	0	0	0	0				GACAGATGCGCCGTGGATGTTTTGATTACGggggcggggggagggaggggagggatggggggAAAGCAAGCTGGAGGACAGGTGCCTTTCTCCAAAAGGTGAGGCGGGCCCTGAGGGGGGGGCGGGTGGGAGCCAGGTGAATGTACGGCTCTTGGCGGCCGAGGGGGGGCGGGCGGCAGGAGGAGGCAGAGGAGCCACCCGATCCAATGC
351	fivecomb		51	68	17	5.39742	8.0427	-1.2	-5.7	-9.1	-4.9	-1.5	-5.6	-0.4				2.14401		-2.2393							0	313	0	1	1	-2.98634			GACAGATGCGCCGTGGATCCCGAACTTCGCggggcggggggagggaggggagggatggggggAAAGCAAGCTGGAGGACAGGTGCCTTTCTCCAAAAGGTACAGGAGGGAAGTGTGTGTGTGGCCTGCGTGCACCCAGTGCCCAGCCCGCCTTTTCCCTGCATGGGAGTGGGGGCACCCGCAGAGTGATTGGAGCCACCCGATCCAATGC
352	fivecomb		51	68	17	5.39742	9.15773	-1.2	-5.7	-6.3	-4.5	-1.5	-2.8	-4.9						-1.03446							0	18	0	0	0				GACAGATGCGCCGTGGATTGCAAACGACTGggggcggggggagggaggggagggatggggggAAAGCAAGCTGGAGGACAGGTGCCTTTCTCCAAAAGGTGAGGCTTTAGGCGGCCGCCCTGGGATCTGAATTGCCCCTTGGCCCTTATCGAAGCTGCAGCTGCTTCCGCATAGCTGCTGTGGTCAAAAAGGAGCCACCCGATCCAATGC
353	fivecomb		51	68	17	5.39742	8.22968	-1.2	-5.7	-4.5	-4.5	-1.5	-1.8	0				3.21518		-1.10833							0	193	0	1	2	-3.2189			GACAGATGCGCCGTGGATGCGCTTATTGTCggggcggggggagggaggggagggatggggggAAAGCAAGCTGGAGGACAGGTGCCTTTCTCCAAAAGGTGGGTTTACTTTGTAACAATAGATAGCTGTGTTTTCATAGCAGTGGTATAGGAATGAGgcagtagttgttaaggtagtcttctgtgccttcagAGCCACCCGATCCAATGC
354	fivecomb		51	68	17	5.39742	7.75781	-1.2	-5.7	-6.2	-4.9	-1.5	-0.9	-0.2						-0.0133415							1	8	0.2	0	0				GACAGATGCGCCGTGGATAGAGCTCTCTACggggcggggggagggaggggagggatggggggAAAGCAAGCTGGAGGACAGGTGCCTTTCTCCAAAAGGTATTGTTTGCTTATTTCAAGAATCTGTGCTTCCCACTTCATTGAGTTTTTGTTCTCCAGTGATGTTTTCACATTTTAGGTTTTGCAGCTTGCTAGCCACCCGATCCAATGC
355	fivecomb		51	68	17	5.39742	9.15773	-1.2	-5.7	-4.5	-4.5	-1.5	-3.1	-3.4				3.64586		-0.0737138							32	72	0.820513	1	1	-5.01727			GACAGATGCGCCGTGGATCGACCTTATTACggggcggggggagggaggggagggatggggggAAAGCAAGCTGGAGGACAGGTGCCTTTCTCCAAAAGGTGAGGACAGATCCTAACCCTTTTTATTGATCAGTGAATTTTTTTTTTTAAGTTTAGCAGACATCTTGGAATATAGTGCCACTGAGCTGGTATAAGCCACCCGATCCAATGC
356	fivecomb		51	68	17	5.39742	10.4737	-1.2	-5.7	-4.5	-4.5	-1.5	-3.4	-4				5.66352		-0.53063							42	289	0.792453	1	1	-4.50348	-1.59259		GACAGATGCGCCGTGGATCTGTCCGGGGCAggggcggggggagggaggggagggatggggggAAAGCAAGCTGGAGGACAGGTGCCTTTCTCCAAAAGgtgagtggggcagtttttccctggatgctttaatttcgcccgggaaagtgTCCTTTTTCCTCAGAAAGTGTCTTTTCTGAGGTGTTCTCTGTCGAGCCACCCGATCCAATGC
357	fivecomb		51	68	17	5.89295	10.0684	-1.2	-2.4	0	0	-0.8	-1.1	-5.6													0	0	0	0	0				GACAGATGCGCCGTGGATTACCAAAGGCCAggggcggggggagggaggggagggatggggggAAAGCAAGCTGGAGGACAGGTAGTAATGATGGACAGGTGAGGCGGGCCCTGAGGGGGGGGCGGGTGGGAGCCAGGTGAATGTACGGCTCTTGGCGGCCGAGGGGGGGCGGGCGGCAGGAGGAGGCAGAGGAGCCACCCGATCCAATGC
358	fivecomb		51	68	17	5.89295	8.68156	-1.2	-2.4	-0.1	0	-0.8	0	-0.4						-0.399912							0	4	0	0	0				GACAGATGCGCCGTGGATCACATATTAGGTggggcggggggagggaggggagggatggggggAAAGCAAGCTGGAGGACAGGTAGTAATGATGGACAGGTACAGGAGGGAAGTGTGTGTGTGGCCTGCGTGCACCCAGTGCCCAGCCCGCCTTTTCCCTGCATGGGAGTGGGGGCACCCGCAGAGTGATTGGAGCCACCCGATCCAATGC
359	fivecomb		51	68	17	5.89295	10.0684	-1.2	-2.4	0	0	-0.8	0	-4.9						-1.01035							0	17	0	0	0				GACAGATGCGCCGTGGATCTTACTCATTGTggggcggggggagggaggggagggatggggggAAAGCAAGCTGGAGGACAGGTAGTAATGATGGACAGGTGAGGCTTTAGGCGGCCGCCCTGGGATCTGAATTGCCCCTTGGCCCTTATCGAAGCTGCAGCTGCTTCCGCATAGCTGCTGTGGTCAAAAAGGAGCCACCCGATCCAATGC
360	fivecomb		51	68	17	5.89295	8.56441	-1.2	-2.4	0	0	-0.8	-1.1	0				3.4663		-1.45118							0	145	0	1	1	-4.1731			GACAGATGCGCCGTGGATACCATGTCTCGAggggcggggggagggaggggagggatggggggAAAGCAAGCTGGAGGACAGGTAGTAATGATGGACAGGTGGGTTTACTTTGTAACAATAGATAGCTGTGTTTTCATAGCAGTGGTATAGGAATGAGgcagtagttgttaaggtagtcttctgtgccttcagAGCCACCCGATCCAATGC
361	fivecomb		51	68	17	5.89295	8.34752	-1.2	-2.4	0	0	-0.8	-1.2	-0.2						-1.29018							0	33	0	0	0				GACAGATGCGCCGTGGATTTGGTTTTGCGAggggcggggggagggaggggagggatggggggAAAGCAAGCTGGAGGACAGGTAGTAATGATGGACAGGTATTGTTTGCTTATTTCAAGAATCTGTGCTTCCCACTTCATTGAGTTTTTGTTCTCCAGTGATGTTTTCACATTTTAGGTTTTGCAGCTTGCTAGCCACCCGATCCAATGC
362	fivecomb		51	68	17	5.89295	10.0684	-1.2	-2.4	0	0	-0.8	-1.1	-3.4				2.57704		-1.7825							0	106	0	2	2	-0.750433			GACAGATGCGCCGTGGATGACCCGGGGCCCggggcggggggagggaggggagggatggggggAAAGCAAGCTGGAGGACAGGTAGTAATGATGGACAGGTGAGGACAGATCCTAACCCTTTTTATTGATCAGTGAATTTTTTTTTTTAAGTTTAGCAGACATCTTGGAATATAGTGCCACTGAGCTGGTATAAGCCACCCGATCCAATGC
363	fivecomb		51	68	17	5.89295	10.6736	-1.2	-2.4	0	0	-0.8	0	-4				3.62491		-2.59887							0	734	0	1	1	-3.93211			GACAGATGCGCCGTGGATCGCCCTTCCTGGggggcggggggagggaggggagggatggggggAAAGCAAGCTGGAGGACAGGTAGTAATGATGGACAGgtgagtggggcagtttttccctggatgctttaatttcgcccgggaaagtgTCCTTTTTCCTCAGAAAGTGTCTTTTCTGAGGTGTTCTCTGTCGAGCCACCCGATCCAATGC
364	fivecomb		51	68	17	8.6264	6.74457	-1.2	-6.3	-5.4	-1.7	-2.1	-4.7	-5.6													0	0	0	0	0				GACAGATGCGCCGTGGATAGACTTGCTGCTggggcggggggagggaggggagggatggggggAAAGCAAGCTGGAGGACAGGTAACTCCTCAAGATGGGTGAGGCGGGCCCTGAGGGGGGGGCGGGTGGGAGCCAGGTGAATGTACGGCTCTTGGCGGCCGAGGGGGGGCGGGCGGCAGGAGGAGGCAGAGGAGCCACCCGATCCAATGC
365	fivecomb		51	68	17	8.6264	0.890482	-1.2	-6.3	-2.5	-1.6	-2.1	-4.5	-0.4				2.94265		-2.37426							0	431	0	1	2	-3.00645			GACAGATGCGCCGTGGATAACATGCCTGCGggggcggggggagggaggggagggatggggggAAAGCAAGCTGGAGGACAGGTAACTCCTCAAGATGGGTACAGGAGGGAAGTGTGTGTGTGGCCTGCGTGCACCCAGTGCCCAGCCCGCCTTTTCCCTGCATGGGAGTGGGGGCACCCGCAGAGTGATTGGAGCCACCCGATCCAATGC
366	fivecomb		51	68	17	8.6264	6.74457	-1.2	-6.3	-5.4	-1.7	-2.1	-4.7	-4.9						-1.20552							0	27	0	0	0				GACAGATGCGCCGTGGATAATCTACTCACCggggcggggggagggaggggagggatggggggAAAGCAAGCTGGAGGACAGGTAACTCCTCAAGATGGGTGAGGCTTTAGGCGGCCGCCCTGGGATCTGAATTGCCCCTTGGCCCTTATCGAAGCTGCAGCTGCTTCCGCATAGCTGCTGTGGTCAAAAAGGAGCCACCCGATCCAATGC
367	fivecomb		51	68	17	8.6264	3.8191	-1.2	-6.3	-5.7	-1.7	-2.1	-1.1	0				2.20185		-2.12314							0	713	0	1	1	-3.48703			GACAGATGCGCCGTGGATGGAGCTCGAGGTggggcggggggagggaggggagggatggggggAAAGCAAGCTGGAGGACAGGTAACTCCTCAAGATGGGTGGGTTTACTTTGTAACAATAGATAGCTGTGTTTTCATAGCAGTGGTATAGGAATGAGgcagtagttgttaaggtagtcttctgtgccttcagAGCCACCCGATCCAATGC
368	fivecomb		51	68	17	8.6264	2.85269	-1.2	-6.3	-1.6	-1.6	-2.1	-1	-0.2				1.41255		-1.23567							0	87	0	1	1	-2.45043			GACAGATGCGCCGTGGATGTTCTCACGTTTggggcggggggagggaggggagggatggggggAAAGCAAGCTGGAGGACAGGTAACTCCTCAAGATGGGTATTGTTTGCTTATTTCAAGAATCTGTGCTTCCCACTTCATTGAGTTTTTGTTCTCCAGTGATGTTTTCACATTTTAGGTTTTGCAGCTTGCTAGCCACCCGATCCAATGC
369	fivecomb		51	68	17	8.6264	6.74457	-1.2	-6.3	-6.2	-1.7	-2.1	-6.6	-3.4				2.04171		-2.01286							0	183	0	1	1	-2.55421			GACAGATGCGCCGTGGATTCGCACCATACTggggcggggggagggaggggagggatggggggAAAGCAAGCTGGAGGACAGGTAACTCCTCAAGATGGGTGAGGACAGATCCTAACCCTTTTTATTGATCAGTGAATTTTTTTTTTTAAGTTTAGCAGACATCTTGGAATATAGTGCCACTGAGCTGGTATAAGCCACCCGATCCAATGC
370	fivecomb		51	68	17	8.6264	8.73118	-1.2	-6.3	-6.6	-1.7	-2.1	-3.2	-4				1.86191		-2.00568							10	1979	0.909091	2	2	-0.15233			GACAGATGCGCCGTGGATGAAACGGGACACggggcggggggagggaggggagggatggggggAAAGCAAGCTGGAGGACAGGTAACTCCTCAAGATGGgtgagtggggcagtttttccctggatgctttaatttcgcccgggaaagtgTCCTTTTTCCTCAGAAAGTGTCTTTTCTGAGGTGTTCTCTGTCGAGCCACCCGATCCAATGC
371	fivecomb		51	68	17	10.7663	9.15773	-1.2	-2.4	-2.2	-4.7	-4.7	-4.2	-5.6						-0.570972							0	6	0	0	0				GACAGATGCGCCGTGGATCGCACGGAGGAAggggcggggggagggaggggagggatggggggAAAGCAAGCTGGAGGACAGGTAAGAGAATTGCCAAGGTGAGGCGGGCCCTGAGGGGGGGGCGGGTGGGAGCCAGGTGAATGTACGGCTCTTGGCGGCCGAGGGGGGGCGGGCGGCAGGAGGAGGCAGAGGAGCCACCCGATCCAATGC
372	fivecomb		51	68	17	10.7663	8.0427	-1.2	-2.4	-0.7	-4.7	-4.7	-0.6	-0.4													0	0	0	0	0				GACAGATGCGCCGTGGATGGGAGTCGAAGGggggcggggggagggaggggagggatggggggAAAGCAAGCTGGAGGACAGGTAAGAGAATTGCCAAGGTACAGGAGGGAAGTGTGTGTGTGGCCTGCGTGCACCCAGTGCCCAGCCCGCCTTTTCCCTGCATGGGAGTGGGGGCACCCGCAGAGTGATTGGAGCCACCCGATCCAATGC
373	fivecomb		51	68	17	10.7663	9.15773	-1.2	-2.4	-2.2	-4.7	-4.7	-3.4	-4.9						-0.692342							0	8	0	0	0				GACAGATGCGCCGTGGATCCTTTAGCAAGGggggcggggggagggaggggagggatggggggAAAGCAAGCTGGAGGACAGGTAAGAGAATTGCCAAGGTGAGGCTTTAGGCGGCCGCCCTGGGATCTGAATTGCCCCTTGGCCCTTATCGAAGCTGCAGCTGCTTCCGCATAGCTGCTGTGGTCAAAAAGGAGCCACCCGATCCAATGC
374	fivecomb		51	68	17	10.7663	8.22968	-1.2	-2.4	-1.8	-4.7	-4.7	-1.8	0				4.41165		-1.92331							0	148	0	1	2	-2.44689			GACAGATGCGCCGTGGATTCGAAGTTCACAggggcggggggagggaggggagggatggggggAAAGCAAGCTGGAGGACAGGTAAGAGAATTGCCAAGGTGGGTTTACTTTGTAACAATAGATAGCTGTGTTTTCATAGCAGTGGTATAGGAATGAGgcagtagttgttaaggtagtcttctgtgccttcagAGCCACCCGATCCAATGC
375	fivecomb		51	68	17	10.7663	7.75781	-1.2	-2.4	-0.7	-4.7	-4.7	-0.9	-0.2				3.03214		-0.501655							15	224	0.340909	1	1	-3.6013	-1.93798		GACAGATGCGCCGTGGATGCTGGGATGAAGggggcggggggagggaggggagggatggggggAAAGCAAGCTGGAGGACAGGTAAGAGAATTGCCAAGGTATTGTTTGCTTATTTCAAGAATCTGTGCTTCCCACTTCATTGAGTTTTTGTTCTCCAGTGATGTTTTCACATTTTAGGTTTTGCAGCTTGCTAGCCACCCGATCCAATGC
376	fivecomb		51	68	17	10.7663	9.15773	-1.2	-2.4	-0.7	-4.7	-4.7	-1	-3.4				3.66282		-0.671318							7	137	0.388889	1	2	-1.565	0.0978398		GACAGATGCGCCGTGGATTTCCGCCTCCCCggggcggggggagggaggggagggatggggggAAAGCAAGCTGGAGGACAGGTAAGAGAATTGCCAAGGTGAGGACAGATCCTAACCCTTTTTATTGATCAGTGAATTTTTTTTTTTAAGTTTAGCAGACATCTTGGAATATAGTGCCACTGAGCTGGTATAAGCCACCCGATCCAATGC
377	fivecomb		51	68	17	10.7663	10.4737	-1.2	-2.4	-0.7	-4.7	-4.7	-4.2	-4	-2.37851			3.42592		-0.67094							124	2479	0.380368	1	1	-2.29658	-0.606137		GACAGATGCGCCGTGGATGTCACTACATACggggcggggggagggaggggagggatggggggAAAGCAAGCTGGAGGACAGGTAAGAGAATTGCCAAGgtgagtggggcagtttttccctggatgctttaatttcgcccgggaaagtgTCCTTTTTCCTCAGAAAGTGTCTTTTCTGAGGTGTTCTCTGTCGAGCCACCCGATCCAATGC
378	fivecomb		51	68	17	9.21919	7.61415	-1.2	-2.4	-1.8	-2.1	-1.9	-0.9	-5.6													0	0	0	0	0				GACAGATGCGCCGTGGATAAAATCGCCGCCggggcggggggagggaggggagggatggggggAAAGCAAGCTGGAGGACAGGTGAGAACAAAATCATGGTGAGGCGGGCCCTGAGGGGGGGGCGGGTGGGAGCCAGGTGAATGTACGGCTCTTGGCGGCCGAGGGGGGGCGGGCGGCAGGAGGAGGCAGAGGAGCCACCCGATCCAATGC
379	fivecomb		51	68	17	9.21919	3.49948	-1.2	-2.4	-1.8	-2.1	-1.9	0	-0.4													0	0	0	0	0				GACAGATGCGCCGTGGATGAGACGAGACGCggggcggggggagggaggggagggatggggggAAAGCAAGCTGGAGGACAGGTGAGAACAAAATCATGGTACAGGAGGGAAGTGTGTGTGTGGCCTGCGTGCACCCAGTGCCCAGCCCGCCTTTTCCCTGCATGGGAGTGGGGGCACCCGCAGAGTGATTGGAGCCACCCGATCCAATGC
380	fivecomb		51	68	17	9.21919	7.61415	-1.2	-2.4	-1.8	-2.1	-1.9	0	-4.9						-0.278543							0	3	0	0	0				GACAGATGCGCCGTGGATGATCGACTATGGggggcggggggagggaggggagggatggggggAAAGCAAGCTGGAGGACAGGTGAGAACAAAATCATGGTGAGGCTTTAGGCGGCCGCCCTGGGATCTGAATTGCCCCTTGGCCCTTATCGAAGCTGCAGCTGCTTCCGCATAGCTGCTGTGGTCAAAAAGGAGCCACCCGATCCAATGC
381	fivecomb		51	68	17	9.21919	6.18234	-1.2	-2.4	-1.8	-2.1	-1.9	-1.2	0				1.86149		-1.53745							6	593	0.6	1	1	-3.36217	-2.106		GACAGATGCGCCGTGGATCACCTGCGACGAggggcggggggagggaggggagggatggggggAAAGCAAGCTGGAGGACAGGTGAGAACAAAATCATGGTGGGTTTACTTTGTAACAATAGATAGCTGTGTTTTCATAGCAGTGGTATAGGAATGAGgcagtagttgttaaggtagtcttctgtgccttcagAGCCACCCGATCCAATGC
382	fivecomb		51	68	17	9.21919	2.77421	-1.2	-2.4	-1.8	-2.1	-1.9	-0.8	-0.2				3.38963		0.00395923							0	86	0	2	3	-2.03818			GACAGATGCGCCGTGGATAATACAAACCGCggggcggggggagggaggggagggatggggggAAAGCAAGCTGGAGGACAGGTGAGAACAAAATCATGGTATTGTTTGCTTATTTCAAGAATCTGTGCTTCCCACTTCATTGAGTTTTTGTTCTCCAGTGATGTTTTCACATTTTAGGTTTTGCAGCTTGCTAGCCACCCGATCCAATGC
383	fivecomb		51	68	17	9.21919	7.61415	-1.2	-2.4	-1.8	-2.1	-1.9	-0.2	-3.4						-1.31501							0	35	0	0	0				GACAGATGCGCCGTGGATGACTGCGGATCCggggcggggggagggaggggagggatggggggAAAGCAAGCTGGAGGACAGGTGAGAACAAAATCATGGTGAGGACAGATCCTAACCCTTTTTATTGATCAGTGAATTTTTTTTTTTAAGTTTAGCAGACATCTTGGAATATAGTGCCACTGAGCTGGTATAAGCCACCCGATCCAATGC
384	fivecomb		51	68	17	9.21919	10.1256	-1.2	-2.4	-1.8	-2.1	-1.9	-0.3	-4				2.51584		-0.142105							7	165	0.0921053	1	3	-1.98874			GACAGATGCGCCGTGGATATCTGCATTTCTggggcggggggagggaggggagggatggggggAAAGCAAGCTGGAGGACAGGTGAGAACAAAATCATGgtgagtggggcagtttttccctggatgctttaatttcgcccgggaaagtgTCCTTTTTCCTCAGAAAGTGTCTTTTCTGAGGTGTTCTCTGTCGAGCCACCCGATCCAATGC
385	fivecomb		51	68	17	7.19963	3.70941	-1.2	-5.3	-4	-4	-3.1	-4.2	-5.6													0	0	0	0	0				GACAGATGCGCCGTGGATCTACTTTGTTCCggggcggggggagggaggggagggatggggggAAAGCAAGCTGGAGGACAGgtcaggacttcaggactGTGAGGCGGGCCCTGAGGGGGGGGCGGGTGGGAGCCAGGTGAATGTACGGCTCTTGGCGGCCGAGGGGGGGCGGGCGGCAGGAGGAGGCAGAGGAGCCACCCGATCCAATGC
386	fivecomb		51	68	17	7.19963	-5.35228	-1.2	-5.3	-4.7	-4	-3.1	-3.1	-0.4						-0.692342							0	16	0	0	0				GACAGATGCGCCGTGGATTTTTCTCCGCGAggggcggggggagggaggggagggatggggggAAAGCAAGCTGGAGGACAGgtcaggacttcaggactGTACAGGAGGGAAGTGTGTGTGTGGCCTGCGTGCACCCAGTGCCCAGCCCGCCTTTTCCCTGCATGGGAGTGGGGGCACCCGCAGAGTGATTGGAGCCACCCGATCCAATGC
387	fivecomb		51	68	17	7.19963	3.70941	-1.2	-5.3	-4	-4	-3.1	-4	-4.9						-1.11912							0	22	0	0	0				GACAGATGCGCCGTGGATTTGCTTAATGGTggggcggggggagggaggggagggatggggggAAAGCAAGCTGGAGGACAGgtcaggacttcaggactGTGAGGCTTTAGGCGGCCGCCCTGGGATCTGAATTGCCCCTTGGCCCTTATCGAAGCTGCAGCTGCTTCCGCATAGCTGCTGTGGTCAAAAAGGAGCCACCCGATCCAATGC
388	fivecomb		51	68	17	7.19963	1.96434	-1.2	-5.3	-2.9	-4	-3.1	-0.7	0						-1.43938							0	47	0	0	0				GACAGATGCGCCGTGGATATCGATTTTAATggggcggggggagggaggggagggatggggggAAAGCAAGCTGGAGGACAGgtcaggacttcaggactGTGGGTTTACTTTGTAACAATAGATAGCTGTGTTTTCATAGCAGTGGTATAGGAATGAGgcagtagttgttaaggtagtcttctgtgccttcagAGCCACCCGATCCAATGC
389	fivecomb		51	68	17	7.19963	-7.04013	-1.2	-5.3	-2.9	-4	-3.1	-0.7	-0.2				4.35233		-2.27914							0	344	0	1	2	-3.73887			GACAGATGCGCCGTGGATCGGTCACCGTCTggggcggggggagggaggggagggatggggggAAAGCAAGCTGGAGGACAGgtcaggacttcaggactGTATTGTTTGCTTATTTCAAGAATCTGTGCTTCCCACTTCATTGAGTTTTTGTTCTCCAGTGATGTTTTCACATTTTAGGTTTTGCAGCTTGCTAGCCACCCGATCCAATGC
390	fivecomb		51	68	17	7.19963	3.70941	-1.2	-5.3	-4	-4	-3.1	-4	-3.4						-0.957543							0	15	0	0	0				GACAGATGCGCCGTGGATGGTTCGGGGTTTggggcggggggagggaggggagggatggggggAAAGCAAGCTGGAGGACAGgtcaggacttcaggactGTGAGGACAGATCCTAACCCTTTTTATTGATCAGTGAATTTTTTTTTTTAAGTTTAGCAGACATCTTGGAATATAGTGCCACTGAGCTGGTATAAGCCACCCGATCCAATGC
391	fivecomb		51	68	17	7.19963	7.93713	-1.2	-5.3	-2.9	-4	-3.1	-2.1	-4													0	0	0	0	0				GACAGATGCGCCGTGGATTCAAGGGGAGGAggggcggggggagggaggggagggatggggggAAAGCAAGCTGGAGGACAGgtcaggacttcaggactgtgagtggggcagtttttccctggatgctttaatttcgcccgggaaagtgTCCTTTTTCCTCAGAAAGTGTCTTTTCTGAGGTGTTCTCTGTCGAGCCACCCGATCCAATGC
392	fivecomb		51	68	17	7.65636	10.0684	0	-2.9	-0.7	-0.1	-2.8	-1.1	-5.6	-2.89095			3.52248		0.5691							766	350	0.88046	2	2	-4.29115			GACAGATGCGCCGTGGATGACTCACTGTTTGGGGTGGTGACCATCGAAAGGAGCAAGAGCAAGATCACCGTGACATCCGAGGTGAGACAGCAGGACAGGTGAGGCGGGCCCTGAGGGGGGGGCGGGTGGGAGCCAGGTGAATGTACGGCTCTTGGCGGCCGAGGGGGGGCGGGCGGCAGGAGGAGGCAGAGGAGCCACCCGATCCAATGC
393	fivecomb		51	68	17	7.65636	8.68156	0	-2.9	0	0	-2.8	0	-0.4	-9.19722			2.90918		0.74947							586	170	0.904321	1	2	-2.63649	-1.18446		GACAGATGCGCCGTGGATAAGAAAGCCACTGGGGTGGTGACCATCGAAAGGAGCAAGAGCAAGATCACCGTGACATCCGAGGTGAGACAGCAGGACAGGTACAGGAGGGAAGTGTGTGTGTGGCCTGCGTGCACCCAGTGCCCAGCCCGCCTTTTCCCTGCATGGGAGTGGGGGCACCCGCAGAGTGATTGGAGCCACCCGATCCAATGC
394	fivecomb		51	68	17	7.65636	10.0684	0	-2.9	-0.7	-0.1	-2.8	-0.7	-4.9	-1.72026					1.33708							597	49	0.793883	0	0				GACAGATGCGCCGTGGATACAACTGTCCCTGGGGTGGTGACCATCGAAAGGAGCAAGAGCAAGATCACCGTGACATCCGAGGTGAGACAGCAGGACAGGTGAGGCTTTAGGCGGCCGCCCTGGGATCTGAATTGCCCCTTGGCCCTTATCGAAGCTGCAGCTGCTTCCGCATAGCTGCTGTGGTCAAAAAGGAGCCACCCGATCCAATGC
395	fivecomb		51	68	17	7.65636	8.56441	0	-2.9	-1.2	-0.1	-2.8	-1.2	0	-3.65072			2.88388		0.505694							2617	1498	0.816792	2	3	-0.876909			GACAGATGCGCCGTGGATGGGGCGGCCCTAGGGGTGGTGACCATCGAAAGGAGCAAGAGCAAGATCACCGTGACATCCGAGGTGAGACAGCAGGACAGGTGGGTTTACTTTGTAACAATAGATAGCTGTGTTTTCATAGCAGTGGTATAGGAATGAGgcagtagttgttaaggtagtcttctgtgccttcagAGCCACCCGATCCAATGC
396	fivecomb		51	68	17	7.65636	8.34752	0	-2.9	-0.5	0	-2.8	-4.6	-0.2	-0.598383			2.25936		0.267967							1076	1476	0.598776	1	2	-1.18262	0.0623185		GACAGATGCGCCGTGGATGTCGATAACGAAGGGGTGGTGACCATCGAAAGGAGCAAGAGCAAGATCACCGTGACATCCGAGGTGAGACAGCAGGACAGGTATTGTTTGCTTATTTCAAGAATCTGTGCTTCCCACTTCATTGAGTTTTTGTTCTCCAGTGATGTTTTCACATTTTAGGTTTTGCAGCTTGCTAGCCACCCGATCCAATGC
397	fivecomb		51	68	17	7.65636	10.0684	0	-2.9	-0.7	-0.1	-2.8	-0.7	-3.4	2.95247			4.46023		1.61152							4248	165	0.875335	2	2	-5.51083			GACAGATGCGCCGTGGATATTGATCGCCTAGGGGTGGTGACCATCGAAAGGAGCAAGAGCAAGATCACCGTGACATCCGAGGTGAGACAGCAGGACAGGTGAGGACAGATCCTAACCCTTTTTATTGATCAGTGAATTTTTTTTTTTAAGTTTAGCAGACATCTTGGAATATAGTGCCACTGAGCTGGTATAAGCCACCCGATCCAATGC
398	fivecomb		51	68	17	7.65636	10.6736	0	-2.9	-0.7	-0.1	-2.8	-2.3	-4	0.972089			4.37599		0.552568							10511	5569	0.789648	2	3	0.404974			GACAGATGCGCCGTGGATCCAACCTCGACTGGGGTGGTGACCATCGAAAGGAGCAAGAGCAAGATCACCGTGACATCCGAGGTGAGACAGCAGGACAGgtgagtggggcagtttttccctggatgctttaatttcgcccgggaaagtgTCCTTTTTCCTCAGAAAGTGTCTTTTCTGAGGTGTTCTCTGTCGAGCCACCCGATCCAATGC
399	fivecomb		51	68	17	4.00629	9.15773	0	-2.7	-6.3	-4.5	-2.7	-2.8	-5.6						0.184947							0	1	0	0	0				GACAGATGCGCCGTGGATCTAGGTTACTGCGGGGTGGTGACCATCGAAAGGAGCAAGAGCAAGATCACCGTGACATCCGAGGTGCCTTTCTCCAAAAGGTGAGGCGGGCCCTGAGGGGGGGGCGGGTGGGAGCCAGGTGAATGTACGGCTCTTGGCGGCCGAGGGGGGGCGGGCGGCAGGAGGAGGCAGAGGAGCCACCCGATCCAATGC
400	fivecomb		51	68	17	4.00629	8.0427	0	-2.7	-9.1	-4.9	-2.7	-5.6	-0.4	6.55842			5.66338		0.919031							381	76	0.879908	1	2	0.0442707			GACAGATGCGCCGTGGATTCCCGAACTTTTGGGGTGGTGACCATCGAAAGGAGCAAGAGCAAGATCACCGTGACATCCGAGGTGCCTTTCTCCAAAAGGTACAGGAGGGAAGTGTGTGTGTGGCCTGCGTGCACCCAGTGCCCAGCCCGCCTTTTCCCTGCATGGGAGTGGGGGCACCCGCAGAGTGATTGGAGCCACCCGATCCAATGC
401	fivecomb		51	68	17	4.00629	9.15773	0	-2.7	-6.3	-4.5	-2.7	-2.8	-4.9	7.95031			5.80698		1.66964							2235	74	0.894716	1	1	-6.22937			GACAGATGCGCCGTGGATCTGCGTTCTGACGGGGTGGTGACCATCGAAAGGAGCAAGAGCAAGATCACCGTGACATCCGAGGTGCCTTTCTCCAAAAGGTGAGGCTTTAGGCGGCCGCCCTGGGATCTGAATTGCCCCTTGGCCCTTATCGAAGCTGCAGCTGCTTCCGCATAGCTGCTGTGGTCAAAAAGGAGCCACCCGATCCAATGC
402	fivecomb		51	68	17	4.00629	8.22968	0	-2.7	-4.5	-4.5	-2.7	-1.8	0	10.5404			6.33926		1.34114							10432	749	0.898845	1	2	-8.82288	-3.11902		GACAGATGCGCCGTGGATAGCTTTGTTCTAGGGGTGGTGACCATCGAAAGGAGCAAGAGCAAGATCACCGTGACATCCGAGGTGCCTTTCTCCAAAAGGTGGGTTTACTTTGTAACAATAGATAGCTGTGTTTTCATAGCAGTGGTATAGGAATGAGgcagtagttgttaaggtagtcttctgtgccttcagAGCCACCCGATCCAATGC
403	fivecomb		51	68	17	4.00629	7.75781	0	-2.7	-6.2	-4.9	-2.7	-0.9	-0.2	8.47573			4.41762		0.590411							355	262	0.518248	2	3	-0.1372			GACAGATGCGCCGTGGATGAGGGCTCCAACGGGGTGGTGACCATCGAAAGGAGCAAGAGCAAGATCACCGTGACATCCGAGGTGCCTTTCTCCAAAAGGTATTGTTTGCTTATTTCAAGAATCTGTGCTTCCCACTTCATTGAGTTTTTGTTCTCCAGTGATGTTTTCACATTTTAGGTTTTGCAGCTTGCTAGCCACCCGATCCAATGC
404	fivecomb		51	68	17	4.00629	9.15773	0	-2.7	-4.5	-4.5	-2.7	-3.1	-3.4	11.2519			3.92329		2.01198							7319	114	0.844857	2	2	1.78035			GACAGATGCGCCGTGGATTTCATGGAATTGGGGGTGGTGACCATCGAAAGGAGCAAGAGCAAGATCACCGTGACATCCGAGGTGCCTTTCTCCAAAAGGTGAGGACAGATCCTAACCCTTTTTATTGATCAGTGAATTTTTTTTTTTAAGTTTAGCAGACATCTTGGAATATAGTGCCACTGAGCTGGTATAAGCCACCCGATCCAATGC
405	fivecomb		51	68	17	4.00629	10.4737	0	-2.7	-4.5	-4.5	-2.7	-3.4	-4	11.0923			1.77913		0.816578							6553	1676	0.8749	1	2	3.56556	4.41016		GACAGATGCGCCGTGGATCCGGATACCACTGGGGTGGTGACCATCGAAAGGAGCAAGAGCAAGATCACCGTGACATCCGAGGTGCCTTTCTCCAAAAGgtgagtggggcagtttttccctggatgctttaatttcgcccgggaaagtgTCCTTTTTCCTCAGAAAGTGTCTTTTCTGAGGTGTTCTCTGTCGAGCCACCCGATCCAATGC
406	fivecomb		51	68	17	4.4467	10.0684	0	-0.2	0	0	-1.4	-1.1	-5.6													0	0	0	0	0				GACAGATGCGCCGTGGATAGAATTGAGACTGGGGTGGTGACCATCGAAAGGAGCAAGAGCAAGATCACCGTGACATCCGAGGTAGTAATGATGGACAGGTGAGGCGGGCCCTGAGGGGGGGGCGGGTGGGAGCCAGGTGAATGTACGGCTCTTGGCGGCCGAGGGGGGGCGGGCGGCAGGAGGAGGCAGAGGAGCCACCCGATCCAATGC
407	fivecomb		51	68	17	4.4467	8.68156	0	-0.2	-0.1	0	-1.4	0	-0.4						0.748166							69	25	0.726316	0	0				GACAGATGCGCCGTGGATATTCGCTGCTCGGGGGTGGTGACCATCGAAAGGAGCAAGAGCAAGATCACCGTGACATCCGAGGTAGTAATGATGGACAGGTACAGGAGGGAAGTGTGTGTGTGGCCTGCGTGCACCCAGTGCCCAGCCCGCCTTTTCCCTGCATGGGAGTGGGGGCACCCGCAGAGTGATTGGAGCCACCCGATCCAATGC
408	fivecomb		51	68	17	4.4467	10.0684	0	-0.2	0	0	-1.4	0	-4.9	1.78454			3.95818		1.2207							769	85	0.776768	1	1	-4.47413			GACAGATGCGCCGTGGATGTCGCTTCGGCAGGGGTGGTGACCATCGAAAGGAGCAAGAGCAAGATCACCGTGACATCCGAGGTAGTAATGATGGACAGGTGAGGCTTTAGGCGGCCGCCCTGGGATCTGAATTGCCCCTTGGCCCTTATCGAAGCTGCAGCTGCTTCCGCATAGCTGCTGTGGTCAAAAAGGAGCCACCCGATCCAATGC
409	fivecomb		51	68	17	4.4467	8.56441	0	-0.2	0	0	-1.4	-1.1	0	1.67961			4.61053		0.756869							4422	1308	0.871502	2	3	1.67187			GACAGATGCGCCGTGGATTGCTCGTCTTTGGGGGTGGTGACCATCGAAAGGAGCAAGAGCAAGATCACCGTGACATCCGAGGTAGTAATGATGGACAGGTGGGTTTACTTTGTAACAATAGATAGCTGTGTTTTCATAGCAGTGGTATAGGAATGAGgcagtagttgttaaggtagtcttctgtgccttcagAGCCACCCGATCCAATGC
410	fivecomb		51	68	17	4.4467	8.34752	0	-0.2	0	0	-1.4	-1.2	-0.2	-0.175087			3.54652		0.112646							726	1181	0.729648	2	2	-4.21085			GACAGATGCGCCGTGGATACTGGCGAACTAGGGGTGGTGACCATCGAAAGGAGCAAGAGCAAGATCACCGTGACATCCGAGGTAGTAATGATGGACAGGTATTGTTTGCTTATTTCAAGAATCTGTGCTTCCCACTTCATTGAGTTTTTGTTCTCCAGTGATGTTTTCACATTTTAGGTTTTGCAGCTTGCTAGCCACCCGATCCAATGC
411	fivecomb		51	68	17	4.4467	10.0684	0	-0.2	0	0	-1.4	-1.1	-3.4	7.1071			4.90519		1.22125							3055	299	0.876111	2	2	-6.56076			GACAGATGCGCCGTGGATTACCGACGACGCGGGGTGGTGACCATCGAAAGGAGCAAGAGCAAGATCACCGTGACATCCGAGGTAGTAATGATGGACAGGTGAGGACAGATCCTAACCCTTTTTATTGATCAGTGAATTTTTTTTTTTAAGTTTAGCAGACATCTTGGAATATAGTGCCACTGAGCTGGTATAAGCCACCCGATCCAATGC
412	fivecomb		51	68	17	4.4467	10.6736	0	-0.2	0	0	-1.4	0	-4	6.32468			3.79672		0.558459							5843	2848	0.846444	2	2	1.70226			GACAGATGCGCCGTGGATTTGCTAAGTCACGGGGTGGTGACCATCGAAAGGAGCAAGAGCAAGATCACCGTGACATCCGAGGTAGTAATGATGGACAGgtgagtggggcagtttttccctggatgctttaatttcgcccgggaaagtgTCCTTTTTCCTCAGAAAGTGTCTTTTCTGAGGTGTTCTCTGTCGAGCCACCCGATCCAATGC
413	fivecomb		51	68	17	8.77206	6.74457	0	-5.2	-5.4	-5.2	-5.2	-4.7	-5.6						0.0443975							40	60	0.930233	0	0				GACAGATGCGCCGTGGATGGAGGAAAGAACGGGGTGGTGACCATCGAAAGGAGCAAGAGCAAGATCACCGTGACATCCGAGGTAACTCCTCAAGATGGGTGAGGCGGGCCCTGAGGGGGGGGCGGGTGGGAGCCAGGTGAATGTACGGCTCTTGGCGGCCGAGGGGGGGCGGGCGGCAGGAGGAGGCAGAGGAGCCACCCGATCCAATGC
414	fivecomb		51	68	17	8.77206	0.890482	0	-5.2	-2.5	-5.2	-5.2	-4.5	-0.4	-8.38802					1.14853							334	38	0.895442	0	0				GACAGATGCGCCGTGGATCACCTCGACTTTGGGGTGGTGACCATCGAAAGGAGCAAGAGCAAGATCACCGTGACATCCGAGGTAACTCCTCAAGATGGGTACAGGAGGGAAGTGTGTGTGTGGCCTGCGTGCACCCAGTGCCCAGCCCGCCTTTTCCCTGCATGGGAGTGGGGGCACCCGCAGAGTGATTGGAGCCACCCGATCCAATGC
415	fivecomb		51	68	17	8.77206	6.74457	0	-5.2	-5.4	-5.2	-5.2	-4.7	-4.9	-9.20212			0.983369		1.08598							588	95	0.731343	1	1	-0.686926			GACAGATGCGCCGTGGATGGAGCGGATAAGGGGGTGGTGACCATCGAAAGGAGCAAGAGCAAGATCACCGTGACATCCGAGGTAACTCCTCAAGATGGGTGAGGCTTTAGGCGGCCGCCCTGGGATCTGAATTGCCCCTTGGCCCTTATCGAAGCTGCAGCTGCTTCCGCATAGCTGCTGTGGTCAAAAAGGAGCCACCCGATCCAATGC
416	fivecomb		51	68	17	8.77206	3.8191	0	-5.2	-5.7	-5.2	-5.2	-1.1	0	-11.762			1.48343		0.498248							3472	1952	0.846416	1	2	-0.450961	0.34542		GACAGATGCGCCGTGGATGGACGCAAAGAAGGGGTGGTGACCATCGAAAGGAGCAAGAGCAAGATCACCGTGACATCCGAGGTAACTCCTCAAGATGGGTGGGTTTACTTTGTAACAATAGATAGCTGTGTTTTCATAGCAGTGGTATAGGAATGAGgcagtagttgttaaggtagtcttctgtgccttcagAGCCACCCGATCCAATGC
417	fivecomb		51	68	17	8.77206	2.85269	0	-5.2	-1.6	-5.2	-5.2	-1	-0.2	-9.74483			2.71926		0.850833							857	281	0.629222	1	2	-0.84056	0.549018		GACAGATGCGCCGTGGATATGGAATTAATGGGGGTGGTGACCATCGAAAGGAGCAAGAGCAAGATCACCGTGACATCCGAGGTAACTCCTCAAGATGGGTATTGTTTGCTTATTTCAAGAATCTGTGCTTCCCACTTCATTGAGTTTTTGTTCTCCAGTGATGTTTTCACATTTTAGGTTTTGCAGCTTGCTAGCCACCCGATCCAATGC
418	fivecomb		51	68	17	8.77206	6.74457	0	-5.2	-6.2	-5.2	-5.2	-6.6	-3.4	-3.40411			1.19267		0.71347							672	218	0.880734	1	1	-3.49314	-2.72081		GACAGATGCGCCGTGGATCAACTTACCCGAGGGGTGGTGACCATCGAAAGGAGCAAGAGCAAGATCACCGTGACATCCGAGGTAACTCCTCAAGATGGGTGAGGACAGATCCTAACCCTTTTTATTGATCAGTGAATTTTTTTTTTTAAGTTTAGCAGACATCTTGGAATATAGTGCCACTGAGCTGGTATAAGCCACCCGATCCAATGC
419	fivecomb		51	68	17	8.77206	8.73118	0	-5.2	-6.6	-5.2	-5.2	-3.2	-4	-5.0801			2.521		0.301507							3622	3331	0.824869	2	2	-1.509			GACAGATGCGCCGTGGATCTCACGACATCTGGGGTGGTGACCATCGAAAGGAGCAAGAGCAAGATCACCGTGACATCCGAGGTAACTCCTCAAGATGGgtgagtggggcagtttttccctggatgctttaatttcgcccgggaaagtgTCCTTTTTCCTCAGAAAGTGTCTTTTCTGAGGTGTTCTCTGTCGAGCCACCCGATCCAATGC
420	fivecomb		51	68	17	10.0647	9.15773	0	0	-2.2	-4.7	-4.7	-4.2	-5.6													0	0	0	0	0				GACAGATGCGCCGTGGATATTATCCGGGGCGGGGTGGTGACCATCGAAAGGAGCAAGAGCAAGATCACCGTGACATCCGAGGTAAGAGAATTGCCAAGGTGAGGCGGGCCCTGAGGGGGGGGCGGGTGGGAGCCAGGTGAATGTACGGCTCTTGGCGGCCGAGGGGGGGCGGGCGGCAGGAGGAGGCAGAGGAGCCACCCGATCCAATGC
421	fivecomb		51	68	17	10.0647	8.0427	0	0	-0.7	-4.7	-4.7	-0.6	-0.4	-8.14174					1.79867							1984	48	0.901818	0	0				GACAGATGCGCCGTGGATCACTGCATCCTGGGGGTGGTGACCATCGAAAGGAGCAAGAGCAAGATCACCGTGACATCCGAGGTAAGAGAATTGCCAAGGTACAGGAGGGAAGTGTGTGTGTGGCCTGCGTGCACCCAGTGCCCAGCCCGCCTTTTCCCTGCATGGGAGTGGGGGCACCCGCAGAGTGATTGGAGCCACCCGATCCAATGC
422	fivecomb		51	68	17	10.0647	9.15773	0	0	-2.2	-4.7	-4.7	-3.4	-4.9	-5.3983			1.61539		1.39003							2720	178	0.878269	1	1	-1.39132	-0.705426		GACAGATGCGCCGTGGATCTCCGAGGACTAGGGGTGGTGACCATCGAAAGGAGCAAGAGCAAGATCACCGTGACATCCGAGGTAAGAGAATTGCCAAGGTGAGGCTTTAGGCGGCCGCCCTGGGATCTGAATTGCCCCTTGGCCCTTATCGAAGCTGCAGCTGCTTCCGCATAGCTGCTGTGGTCAAAAAGGAGCCACCCGATCCAATGC
423	fivecomb		51	68	17	10.0647	8.22968	0	0	-1.8	-4.7	-4.7	-1.8	0	-5.54579			1.41825		1.11986							2672	322	0.904843	1	2	-0.0411383	0.654355		GACAGATGCGCCGTGGATCTACGTTTGGATGGGGTGGTGACCATCGAAAGGAGCAAGAGCAAGATCACCGTGACATCCGAGGTAAGAGAATTGCCAAGGTGGGTTTACTTTGTAACAATAGATAGCTGTGTTTTCATAGCAGTGGTATAGGAATGAGgcagtagttgttaaggtagtcttctgtgccttcagAGCCACCCGATCCAATGC
424	fivecomb		51	68	17	10.0647	7.75781	0	0	-0.7	-4.7	-4.7	-0.9	-0.2	-8.49785			0.887486		0.522646							1450	1002	0.649933	1	1	-0.188113	0.636672		GACAGATGCGCCGTGGATTTGCTCTCTGAAGGGGTGGTGACCATCGAAAGGAGCAAGAGCAAGATCACCGTGACATCCGAGGTAAGAGAATTGCCAAGGTATTGTTTGCTTATTTCAAGAATCTGTGCTTCCCACTTCATTGAGTTTTTGTTCTCCAGTGATGTTTTCACATTTTAGGTTTTGCAGCTTGCTAGCCACCCGATCCAATGC
425	fivecomb		51	68	17	10.0647	9.15773	0	0	-0.7	-4.7	-4.7	-1	-3.4	-3.26964			3.87347		1.25951							3768	338	0.873031	2	2	1.02276			GACAGATGCGCCGTGGATCTAGCTTACCGAGGGGTGGTGACCATCGAAAGGAGCAAGAGCAAGATCACCGTGACATCCGAGGTAAGAGAATTGCCAAGGTGAGGACAGATCCTAACCCTTTTTATTGATCAGTGAATTTTTTTTTTTAAGTTTAGCAGACATCTTGGAATATAGTGCCACTGAGCTGGTATAAGCCACCCGATCCAATGC
426	fivecomb		51	68	17	10.0647	10.4737	0	0	-0.7	-4.7	-4.7	-4.2	-4	-5.20785			2.07522		1.04319							4631	694	0.872621	1	1	-2.2142	-1.21776		GACAGATGCGCCGTGGATTTTGGGGCATTGGGGGTGGTGACCATCGAAAGGAGCAAGAGCAAGATCACCGTGACATCCGAGGTAAGAGAATTGCCAAGgtgagtggggcagtttttccctggatgctttaatttcgcccgggaaagtgTCCTTTTTCCTCAGAAAGTGTCTTTTCTGAGGTGTTCTCTGTCGAGCCACCCGATCCAATGC
427	fivecomb		51	68	17	7.65636	7.61415	0	-1.3	-1.8	-1.9	-1.9	-0.9	-5.6	-7.93074					1.34127							243	18	0.870968	0	0				GACAGATGCGCCGTGGATTCCTTAGTTGGGGGGGTGGTGACCATCGAAAGGAGCAAGAGCAAGATCACCGTGACATCCGAGGTGAGAACAAAATCATGGTGAGGCGGGCCCTGAGGGGGGGGCGGGTGGGAGCCAGGTGAATGTACGGCTCTTGGCGGCCGAGGGGGGGCGGGCGGCAGGAGGAGGCAGAGGAGCCACCCGATCCAATGC
428	fivecomb		51	68	17	7.65636	3.49948	0	-1.3	-1.8	-1.9	-1.9	0	-0.4	-7.2384					2.02568							150	4	0.477707	0	0				GACAGATGCGCCGTGGATTCGTTACATGATGGGGTGGTGACCATCGAAAGGAGCAAGAGCAAGATCACCGTGACATCCGAGGTGAGAACAAAATCATGGTACAGGAGGGAAGTGTGTGTGTGGCCTGCGTGCACCCAGTGCCCAGCCCGCCTTTTCCCTGCATGGGAGTGGGGGCACCCGCAGAGTGATTGGAGCCACCCGATCCAATGC
429	fivecomb		51	68	17	7.65636	7.61415	0	-1.3	-1.8	-1.9	-1.9	0	-4.9	-9.31741					1.66533							637	29	0.657379	0	0				GACAGATGCGCCGTGGATTCTACGAAGAGTGGGGTGGTGACCATCGAAAGGAGCAAGAGCAAGATCACCGTGACATCCGAGGTGAGAACAAAATCATGGTGAGGCTTTAGGCGGCCGCCCTGGGATCTGAATTGCCCCTTGGCCCTTATCGAAGCTGCAGCTGCTTCCGCATAGCTGCTGTGGTCAAAAAGGAGCCACCCGATCCAATGC
430	fivecomb		51	68	17	7.65636	6.18234	0	-1.3	-1.8	-1.9	-1.9	-1.2	0	-12.31			1.36833		1.09546							5079	653	0.89862	1	1	-1.61056	-0.911412		GACAGATGCGCCGTGGATCCTCTAAGAAAAGGGGTGGTGACCATCGAAAGGAGCAAGAGCAAGATCACCGTGACATCCGAGGTGAGAACAAAATCATGGTGGGTTTACTTTGTAACAATAGATAGCTGTGTTTTCATAGCAGTGGTATAGGAATGAGgcagtagttgttaaggtagtcttctgtgccttcagAGCCACCCGATCCAATGC
431	fivecomb		51	68	17	7.65636	2.77421	0	-1.3	-1.8	-1.9	-1.9	-0.8	-0.2	-10.4594			1.41851		0.383191							1407	1197	0.734726	1	1	-0.842338	-0.0325151		GACAGATGCGCCGTGGATGATGGGTTCGGTGGGGTGGTGACCATCGAAAGGAGCAAGAGCAAGATCACCGTGACATCCGAGGTGAGAACAAAATCATGGTATTGTTTGCTTATTTCAAGAATCTGTGCTTCCCACTTCATTGAGTTTTTGTTCTCCAGTGATGTTTTCACATTTTAGGTTTTGCAGCTTGCTAGCCACCCGATCCAATGC
432	fivecomb		51	68	17	7.65636	7.61415	0	-1.3	-1.8	-1.9	-1.9	-0.2	-3.4	-5.7178			0.859151		1.15961							1448	169	0.850264	1	1	-1.31221	-0.587613		GACAGATGCGCCGTGGATGAGTCAATAGATGGGGTGGTGACCATCGAAAGGAGCAAGAGCAAGATCACCGTGACATCCGAGGTGAGAACAAAATCATGGTGAGGACAGATCCTAACCCTTTTTATTGATCAGTGAATTTTTTTTTTTAAGTTTAGCAGACATCTTGGAATATAGTGCCACTGAGCTGGTATAAGCCACCCGATCCAATGC
433	fivecomb		51	68	17	7.65636	10.1256	0	-1.3	-1.8	-1.9	-1.9	-0.3	-4	-5.01186			2.76971		0.503417							3526	1924	0.861471	2	2	-1.84925			GACAGATGCGCCGTGGATGCACTTATTAAGGGGGTGGTGACCATCGAAAGGAGCAAGAGCAAGATCACCGTGACATCCGAGGTGAGAACAAAATCATGgtgagtggggcagtttttccctggatgctttaatttcgcccgggaaagtgTCCTTTTTCCTCAGAAAGTGTCTTTTCTGAGGTGTTCTCTGTCGAGCCACCCGATCCAATGC
434	fivecomb		51	68	17	4.93939	3.70941	0	-3.9	-4	-3.4	-6.3	-4.2	-5.6	-9.44708			1.42296		0.53634							697	350	0.865839	1	1	-3.03193	-2.24573		GACAGATGCGCCGTGGATCTCTATCGGCAAGGGGTGGTGACCATCGAAAGGAGCAAGAGCAAGATCACCGTGACATCCGAGgtcaggacttcaggactGTGAGGCGGGCCCTGAGGGGGGGGCGGGTGGGAGCCAGGTGAATGTACGGCTCTTGGCGGCCGAGGGGGGGCGGGCGGCAGGAGGAGGCAGAGGAGCCACCCGATCCAATGC
435	fivecomb		51	68	17	4.93939	-5.35228	0	-3.9	-4.7	-3.4	-6.3	-3.1	-0.4						1.17696							20	2	0.952381	0	0				GACAGATGCGCCGTGGATTGCACAACTAAAGGGGTGGTGACCATCGAAAGGAGCAAGAGCAAGATCACCGTGACATCCGAGgtcaggacttcaggactGTACAGGAGGGAAGTGTGTGTGTGGCCTGCGTGCACCCAGTGCCCAGCCCGCCTTTTCCCTGCATGGGAGTGGGGGCACCCGCAGAGTGATTGGAGCCACCCGATCCAATGC
436	fivecomb		51	68	17	4.93939	3.70941	0	-3.9	-4	-3.4	-6.3	-4	-4.9	-7.27612			0.840804		0.711457							154	60	0.736842	1	1	-8.71693			GACAGATGCGCCGTGGATTGCAATGAGGCCGGGGTGGTGACCATCGAAAGGAGCAAGAGCAAGATCACCGTGACATCCGAGgtcaggacttcaggactGTGAGGCTTTAGGCGGCCGCCCTGGGATCTGAATTGCCCCTTGGCCCTTATCGAAGCTGCAGCTGCTTCCGCATAGCTGCTGTGGTCAAAAAGGAGCCACCCGATCCAATGC
437	fivecomb		51	68	17	4.93939	1.96434	0	-3.9	-2.9	-3.4	-6.3	-0.7	0	-4.36146			2.62023		-0.46645							194	1124	0.808333	1	1	-1.39983	0.158791		GACAGATGCGCCGTGGATCCTGGCGCAAACGGGGTGGTGACCATCGAAAGGAGCAAGAGCAAGATCACCGTGACATCCGAGgtcaggacttcaggactGTGGGTTTACTTTGTAACAATAGATAGCTGTGTTTTCATAGCAGTGGTATAGGAATGAGgcagtagttgttaaggtagtcttctgtgccttcagAGCCACCCGATCCAATGC
438	fivecomb		51	68	17	4.93939	-7.04013	0	-3.9	-2.9	-3.4	-6.3	-0.7	-0.2				2.42568		-0.426566							37	294	0.536232	3	3	0.558582			GACAGATGCGCCGTGGATTTTACGCCCCTTGGGGTGGTGACCATCGAAAGGAGCAAGAGCAAGATCACCGTGACATCCGAGgtcaggacttcaggactGTATTGTTTGCTTATTTCAAGAATCTGTGCTTCCCACTTCATTGAGTTTTTGTTCTCCAGTGATGTTTTCACATTTTAGGTTTTGCAGCTTGCTAGCCACCCGATCCAATGC
439	fivecomb		51	68	17	4.93939	3.70941	0	-3.9	-4	-3.4	-6.3	-4	-3.4				1.5873		-0.13659							28	90	0.666667	2	2	0.206106			GACAGATGCGCCGTGGATCGAATACTTCATGGGGTGGTGACCATCGAAAGGAGCAAGAGCAAGATCACCGTGACATCCGAGgtcaggacttcaggactGTGAGGACAGATCCTAACCCTTTTTATTGATCAGTGAATTTTTTTTTTTAAGTTTAGCAGACATCTTGGAATATAGTGCCACTGAGCTGGTATAAGCCACCCGATCCAATGC
440	fivecomb		51	68	17	4.93939	7.93713	0	-3.9	-2.9	-3.4	-6.3	-2.1	-4	-2.38957			1.60306		-0.277068							156	571	0.816754	1	2	0.44174	1.38257		GACAGATGCGCCGTGGATTTAATAACCAATGGGGTGGTGACCATCGAAAGGAGCAAGAGCAAGATCACCGTGACATCCGAGgtcaggacttcaggactgtgagtggggcagtttttccctggatgctttaatttcgcccgggaaagtgTCCTTTTTCCTCAGAAAGTGTCTTTTCTGAGGTGTTCTCTGTCGAGCCACCCGATCCAATGC
441	fivecomb		51	68	17	9.21919	10.0684	-1.6	-1.8	-0.7	-1.3	-1.1	-1.1	-5.6	-9.77808			1.28082		0.905916							877	174	0.912591	1	2	-0.714332	0.0191044		GACAGATGCGCCGTGGATTTTAGCACTAGGGCCTACAGGATGACTGACTTAGTCTACAGAGATCCCGGCGTACTTAAGCAGGTGAGACAGCAGGACAGGTGAGGCGGGCCCTGAGGGGGGGGCGGGTGGGAGCCAGGTGAATGTACGGCTCTTGGCGGCCGAGGGGGGGCGGGCGGCAGGAGGAGGCAGAGGAGCCACCCGATCCAATGC
442	fivecomb		51	68	17	9.21919	8.68156	-1.6	-1.8	0	-1.3	-1.1	0	-0.4	-9.03342					1.28262							523	43	0.901724	0	0				GACAGATGCGCCGTGGATGCCCCTGTCCCTGCCTACAGGATGACTGACTTAGTCTACAGAGATCCCGGCGTACTTAAGCAGGTGAGACAGCAGGACAGGTACAGGAGGGAAGTGTGTGTGTGGCCTGCGTGCACCCAGTGCCCAGCCCGCCTTTTCCCTGCATGGGAGTGGGGGCACCCGCAGAGTGATTGGAGCCACCCGATCCAATGC
443	fivecomb		51	68	17	9.21919	10.0684	-1.6	-1.8	-0.7	-1.3	-1.1	-0.7	-4.9	-6.36194			2.26502		1.51516							999	91	0.469014	1	3	-1.31849			GACAGATGCGCCGTGGATATTCCCCGCGAAGCCTACAGGATGACTGACTTAGTCTACAGAGATCCCGGCGTACTTAAGCAGGTGAGACAGCAGGACAGGTGAGGCTTTAGGCGGCCGCCCTGGGATCTGAATTGCCCCTTGGCCCTTATCGAAGCTGCAGCTGCTTCCGCATAGCTGCTGTGGTCAAAAAGGAGCCACCCGATCCAATGC
444	fivecomb		51	68	17	9.21919	8.56441	-1.6	-1.8	-1.2	-1.3	-1.1	-1.2	0	-7.04588			2.48555		0.66291							5858	2082	0.90625	2	2	-2.59621			GACAGATGCGCCGTGGATGCTGGCCCACCTGCCTACAGGATGACTGACTTAGTCTACAGAGATCCCGGCGTACTTAAGCAGGTGAGACAGCAGGACAGGTGGGTTTACTTTGTAACAATAGATAGCTGTGTTTTCATAGCAGTGGTATAGGAATGAGgcagtagttgttaaggtagtcttctgtgccttcagAGCCACCCGATCCAATGC
445	fivecomb		51	68	17	9.21919	8.34752	-1.6	-1.8	-0.5	-1.3	-1.1	-4.6	-0.2	-11.183			1.98617		1.14683							2324	277	0.858198	1	2	-1.58865	-0.669453		GACAGATGCGCCGTGGATTCTTTAAACTTTGCCTACAGGATGACTGACTTAGTCTACAGAGATCCCGGCGTACTTAAGCAGGTGAGACAGCAGGACAGGTATTGTTTGCTTATTTCAAGAATCTGTGCTTCCCACTTCATTGAGTTTTTGTTCTCCAGTGATGTTTTCACATTTTAGGTTTTGCAGCTTGCTAGCCACCCGATCCAATGC
446	fivecomb		51	68	17	9.21919	10.0684	-1.6	-1.8	-0.7	-1.3	-1.1	-0.7	-3.4	-2.05851			3.63634		1.17456							780	84	0.889396	2	2	-1.26618			GACAGATGCGCCGTGGATGTCTCACTTTGGGCCTACAGGATGACTGACTTAGTCTACAGAGATCCCGGCGTACTTAAGCAGGTGAGACAGCAGGACAGGTGAGGACAGATCCTAACCCTTTTTATTGATCAGTGAATTTTTTTTTTTAAGTTTAGCAGACATCTTGGAATATAGTGCCACTGAGCTGGTATAAGCCACCCGATCCAATGC
447	fivecomb		51	68	17	9.21919	10.6736	-1.6	-1.8	-0.7	-1.3	-1.1	-2.3	-4	-3.01398			2.34437		0.54624							7925	4261	0.789893	1	1	-1.49742	-0.239714		GACAGATGCGCCGTGGATTCGAGACCTCCGGCCTACAGGATGACTGACTTAGTCTACAGAGATCCCGGCGTACTTAAGCAGGTGAGACAGCAGGACAGgtgagtggggcagtttttccctggatgctttaatttcgcccgggaaagtgTCCTTTTTCCTCAGAAAGTGTCTTTTCTGAGGTGTTCTCTGTCGAGCCACCCGATCCAATGC
448	fivecomb		51	68	17	5.39742	9.15773	-1.6	-3.9	-6.3	-4.5	-0.3	-2.8	-5.6	9.24317					1.60809							607	23	0.90462	0	0				GACAGATGCGCCGTGGATATGGTTTTCCTAGCCTACAGGATGACTGACTTAGTCTACAGAGATCCCGGCGTACTTAAGCAGGTGCCTTTCTCCAAAAGGTGAGGCGGGCCCTGAGGGGGGGGCGGGTGGGAGCCAGGTGAATGTACGGCTCTTGGCGGCCGAGGGGGGGCGGGCGGCAGGAGGAGGCAGAGGAGCCACCCGATCCAATGC
449	fivecomb		51	68	17	5.39742	8.0427	-1.6	-3.9	-9.1	-4.9	-0.3	-5.6	-0.4						0.229397							6	9	0.6	0	0				GACAGATGCGCCGTGGATCCATTTTGGCTCGCCTACAGGATGACTGACTTAGTCTACAGAGATCCCGGCGTACTTAAGCAGGTGCCTTTCTCCAAAAGGTACAGGAGGGAAGTGTGTGTGTGGCCTGCGTGCACCCAGTGCCCAGCCCGCCTTTTCCCTGCATGGGAGTGGGGGCACCCGCAGAGTGATTGGAGCCACCCGATCCAATGC
450	fivecomb		51	68	17	5.39742	9.15773	-1.6	-3.9	-6.3	-4.5	-0.3	-2.8	-4.9	6.95226					1.72677							749	23	0.84252	0	0				GACAGATGCGCCGTGGATAATTTCGGCGATGCCTACAGGATGACTGACTTAGTCTACAGAGATCCCGGCGTACTTAAGCAGGTGCCTTTCTCCAAAAGGTGAGGCTTTAGGCGGCCGCCCTGGGATCTGAATTGCCCCTTGGCCCTTATCGAAGCTGCAGCTGCTTCCGCATAGCTGCTGTGGTCAAAAAGGAGCCACCCGATCCAATGC
451	fivecomb		51	68	17	5.39742	8.22968	-1.6	-3.9	-4.5	-4.5	-0.3	-1.8	0	6.70113			4.5406		0.887478							6303	1311	0.909393	1	2	3.14704	4.42161		GACAGATGCGCCGTGGATCTTACTGGAGGCGCCTACAGGATGACTGACTTAGTCTACAGAGATCCCGGCGTACTTAAGCAGGTGCCTTTCTCCAAAAGGTGGGTTTACTTTGTAACAATAGATAGCTGTGTTTTCATAGCAGTGGTATAGGAATGAGgcagtagttgttaaggtagtcttctgtgccttcagAGCCACCCGATCCAATGC
452	fivecomb		51	68	17	5.39742	7.75781	-1.6	-3.9	-6.2	-4.9	-0.3	-0.9	-0.2	3.1078			5.82582		0.522661							1674	909	0.827075	1	3	-0.831632	2.476		GACAGATGCGCCGTGGATACGGATACGCGTGCCTACAGGATGACTGACTTAGTCTACAGAGATCCCGGCGTACTTAAGCAGGTGCCTTTCTCCAAAAGGTATTGTTTGCTTATTTCAAGAATCTGTGCTTCCCACTTCATTGAGTTTTTGTTCTCCAGTGATGTTTTCACATTTTAGGTTTTGCAGCTTGCTAGCCACCCGATCCAATGC
453	fivecomb		51	68	17	5.39742	9.15773	-1.6	-3.9	-4.5	-4.5	-0.3	-3.1	-3.4	9.31628			6.32804		1.3516							6385	458	0.877663	1	1	-4.10813	1.5274		GACAGATGCGCCGTGGATTGCCAAGGCTGTGCCTACAGGATGACTGACTTAGTCTACAGAGATCCCGGCGTACTTAAGCAGGTGCCTTTCTCCAAAAGGTGAGGACAGATCCTAACCCTTTTTATTGATCAGTGAATTTTTTTTTTTAAGTTTAGCAGACATCTTGGAATATAGTGCCACTGAGCTGGTATAAGCCACCCGATCCAATGC
454	fivecomb		51	68	17	5.39742	10.4737	-1.6	-3.9	-4.5	-4.5	-0.3	-3.4	-4	9.40798			4.16548		0.728998							14287	4382	0.897876	2	2	1.94623			GACAGATGCGCCGTGGATACGACACTTGCCGCCTACAGGATGACTGACTTAGTCTACAGAGATCCCGGCGTACTTAAGCAGGTGCCTTTCTCCAAAAGgtgagtggggcagtttttccctggatgctttaatttcgcccgggaaagtgTCCTTTTTCCTCAGAAAGTGTCTTTTCTGAGGTGTTCTCTGTCGAGCCACCCGATCCAATGC
455	fivecomb		51	68	17	5.89295	10.0684	-1.6	-1.2	0	0	0	-1.1	-5.6	-4.63559			3.85837		-0.373062							181	837	0.811659	1	1	-4.34371	-2.75964		GACAGATGCGCCGTGGATGGCATGGCGAGAGCCTACAGGATGACTGACTTAGTCTACAGAGATCCCGGCGTACTTAAGCAGGTAGTAATGATGGACAGGTGAGGCGGGCCCTGAGGGGGGGGCGGGTGGGAGCCAGGTGAATGTACGGCTCTTGGCGGCCGAGGGGGGGCGGGCGGCAGGAGGAGGCAGAGGAGCCACCCGATCCAATGC
456	fivecomb		51	68	17	5.89295	8.68156	-1.6	-1.2	-0.1	0	0	0	-0.4						1.03313							100	15	0.892857	0	0				GACAGATGCGCCGTGGATCCTATTCCTAAGGCCTACAGGATGACTGACTTAGTCTACAGAGATCCCGGCGTACTTAAGCAGGTAGTAATGATGGACAGGTACAGGAGGGAAGTGTGTGTGTGGCCTGCGTGCACCCAGTGCCCAGCCCGCCTTTTCCCTGCATGGGAGTGGGGGCACCCGCAGAGTGATTGGAGCCACCCGATCCAATGC
457	fivecomb		51	68	17	5.89295	10.0684	-1.6	-1.2	0	0	0	0	-4.9	-5.87447			3.01331		1.23462							895	132	0.563247	1	1	-3.91731	-2.52545		GACAGATGCGCCGTGGATGCGGCGTCGAGAGCCTACAGGATGACTGACTTAGTCTACAGAGATCCCGGCGTACTTAAGCAGGTAGTAATGATGGACAGGTGAGGCTTTAGGCGGCCGCCCTGGGATCTGAATTGCCCCTTGGCCCTTATCGAAGCTGCAGCTGCTTCCGCATAGCTGCTGTGGTCAAAAAGGAGCCACCCGATCCAATGC
458	fivecomb		51	68	17	5.89295	8.56441	-1.6	-1.2	0	0	0	-1.1	0	-5.1941			3.30088		1.20757							4513	503	0.794682	2	4	0.368739			GACAGATGCGCCGTGGATATGGCCTTGTCGGCCTACAGGATGACTGACTTAGTCTACAGAGATCCCGGCGTACTTAAGCAGGTAGTAATGATGGACAGGTGGGTTTACTTTGTAACAATAGATAGCTGTGTTTTCATAGCAGTGGTATAGGAATGAGgcagtagttgttaaggtagtcttctgtgccttcagAGCCACCCGATCCAATGC
459	fivecomb		51	68	17	5.89295	8.34752	-1.6	-1.2	0	0	0	-1.2	-0.2	-4.66073			1.85236		-0.240626							447	2180	0.562264	1	2	-0.530976	0.518525		GACAGATGCGCCGTGGATGCTAGACTAAGTGCCTACAGGATGACTGACTTAGTCTACAGAGATCCCGGCGTACTTAAGCAGGTAGTAATGATGGACAGGTATTGTTTGCTTATTTCAAGAATCTGTGCTTCCCACTTCATTGAGTTTTTGTTCTCCAGTGATGTTTTCACATTTTAGGTTTTGCAGCTTGCTAGCCACCCGATCCAATGC
460	fivecomb		51	68	17	5.89295	10.0684	-1.6	-1.2	0	0	0	-1.1	-3.4	-0.260652			4.01365		0.83516							666	188	0.758542	2	2	-2.80712			GACAGATGCGCCGTGGATGTCCCACCTTCTGCCTACAGGATGACTGACTTAGTCTACAGAGATCCCGGCGTACTTAAGCAGGTAGTAATGATGGACAGGTGAGGACAGATCCTAACCCTTTTTATTGATCAGTGAATTTTTTTTTTTAAGTTTAGCAGACATCTTGGAATATAGTGCCACTGAGCTGGTATAAGCCACCCGATCCAATGC
461	fivecomb		51	68	17	5.89295	10.6736	-1.6	-1.2	0	0	0	0	-4	-1.31197			5.15581		0.8243							2734	689	0.871811	2	3	-3.47751			GACAGATGCGCCGTGGATAGATTCAAACCGGCCTACAGGATGACTGACTTAGTCTACAGAGATCCCGGCGTACTTAAGCAGGTAGTAATGATGGACAGgtgagtggggcagtttttccctggatgctttaatttcgcccgggaaagtgTCCTTTTTCCTCAGAAAGTGTCTTTTCTGAGGTGTTCTCTGTCGAGCCACCCGATCCAATGC
462	fivecomb		51	68	17	8.6264	6.74457	-1.6	-1.4	-5.4	-1.7	-1.4	-4.7	-5.6													2	0	0.666667	0	0				GACAGATGCGCCGTGGATACTGATCGCAATGCCTACAGGATGACTGACTTAGTCTACAGAGATCCCGGCGTACTTAAGCAGGTAACTCCTCAAGATGGGTGAGGCGGGCCCTGAGGGGGGGGCGGGTGGGAGCCAGGTGAATGTACGGCTCTTGGCGGCCGAGGGGGGGCGGGCGGCAGGAGGAGGCAGAGGAGCCACCCGATCCAATGC
463	fivecomb		51	68	17	8.6264	0.890482	-1.6	-1.4	-2.5	-1.6	-1.4	-4.5	-0.4	-8.91886					1.32114							483	36	0.907895	0	0				GACAGATGCGCCGTGGATCTAGAAATGTCCGCCTACAGGATGACTGACTTAGTCTACAGAGATCCCGGCGTACTTAAGCAGGTAACTCCTCAAGATGGGTACAGGAGGGAAGTGTGTGTGTGGCCTGCGTGCACCCAGTGCCCAGCCCGCCTTTTCCCTGCATGGGAGTGGGGGCACCCGCAGAGTGATTGGAGCCACCCGATCCAATGC
464	fivecomb		51	68	17	8.6264	6.74457	-1.6	-1.4	-5.4	-1.7	-1.4	-4.7	-4.9	-11.1611			1.51937		1.4721							2289	133	0.814301	1	2	-0.709498	-0.0593678		GACAGATGCGCCGTGGATATACCTCATGGTGCCTACAGGATGACTGACTTAGTCTACAGAGATCCCGGCGTACTTAAGCAGGTAACTCCTCAAGATGGGTGAGGCTTTAGGCGGCCGCCCTGGGATCTGAATTGCCCCTTGGCCCTTATCGAAGCTGCAGCTGCTTCCGCATAGCTGCTGTGGTCAAAAAGGAGCCACCCGATCCAATGC
465	fivecomb		51	68	17	8.6264	3.8191	-1.6	-1.4	-5.7	-1.7	-1.4	-1.1	0	-12.2249			2.30699		1.10102							4786	688	0.793172	1	2	-1.63119	-0.483732		GACAGATGCGCCGTGGATTACGGATCTGTTGCCTACAGGATGACTGACTTAGTCTACAGAGATCCCGGCGTACTTAAGCAGGTAACTCCTCAAGATGGGTGGGTTTACTTTGTAACAATAGATAGCTGTGTTTTCATAGCAGTGGTATAGGAATGAGgcagtagttgttaaggtagtcttctgtgccttcagAGCCACCCGATCCAATGC
466	fivecomb		51	68	17	8.6264	2.85269	-1.6	-1.4	-1.6	-1.6	-1.4	-1	-0.2	-10.1344			3.4741		0.100755							1123	3300	0.415464	1	2	-1.90146	-0.335062		GACAGATGCGCCGTGGATGGAGGGAATACAGCCTACAGGATGACTGACTTAGTCTACAGAGATCCCGGCGTACTTAAGCAGGTAACTCCTCAAGATGGGTATTGTTTGCTTATTTCAAGAATCTGTGCTTCCCACTTCATTGAGTTTTTGTTCTCCAGTGATGTTTTCACATTTTAGGTTTTGCAGCTTGCTAGCCACCCGATCCAATGC
467	fivecomb		51	68	17	8.6264	6.74457	-1.6	-1.4	-6.2	-1.7	-1.4	-6.6	-3.4	-11.7			4.25981		1.43665							3326	206	0.830877	2	2	0.202854			GACAGATGCGCCGTGGATCTCGCCGCTCCCGCCTACAGGATGACTGACTTAGTCTACAGAGATCCCGGCGTACTTAAGCAGGTAACTCCTCAAGATGGGTGAGGACAGATCCTAACCCTTTTTATTGATCAGTGAATTTTTTTTTTTAAGTTTAGCAGACATCTTGGAATATAGTGCCACTGAGCTGGTATAAGCCACCCGATCCAATGC
468	fivecomb		51	68	17	8.6264	8.73118	-1.6	-1.4	-6.6	-1.7	-1.4	-3.2	-4	-10.5765			4.38732		0.599675							4584	2492	0.688288	1	2	-1.91298	-0.578837		GACAGATGCGCCGTGGATTGGCCTCTGGGTGCCTACAGGATGACTGACTTAGTCTACAGAGATCCCGGCGTACTTAAGCAGGTAACTCCTCAAGATGGgtgagtggggcagtttttccctggatgctttaatttcgcccgggaaagtgTCCTTTTTCCTCAGAAAGTGTCTTTTCTGAGGTGTTCTCTGTCGAGCCACCCGATCCAATGC
469	fivecomb		51	68	17	10.7663	9.15773	-1.6	-1.2	-2.2	-4.7	-4.7	-4.2	-5.6													0	0	0	0	0				GACAGATGCGCCGTGGATATCATGAATGAAGCCTACAGGATGACTGACTTAGTCTACAGAGATCCCGGCGTACTTAAGCAGGTAAGAGAATTGCCAAGGTGAGGCGGGCCCTGAGGGGGGGGCGGGTGGGAGCCAGGTGAATGTACGGCTCTTGGCGGCCGAGGGGGGGCGGGCGGCAGGAGGAGGCAGAGGAGCCACCCGATCCAATGC
470	fivecomb		51	68	17	10.7663	8.0427	-1.6	-1.2	-0.7	-4.7	-4.7	-0.6	-0.4	-9.09803					1.21124							547	54	0.889431	0	0				GACAGATGCGCCGTGGATACCCTCTCTACAGCCTACAGGATGACTGACTTAGTCTACAGAGATCCCGGCGTACTTAAGCAGGTAAGAGAATTGCCAAGGTACAGGAGGGAAGTGTGTGTGTGGCCTGCGTGCACCCAGTGCCCAGCCCGCCTTTTCCCTGCATGGGAGTGGGGGCACCCGCAGAGTGATTGGAGCCACCCGATCCAATGC
471	fivecomb		51	68	17	10.7663	9.15773	-1.6	-1.2	-2.2	-4.7	-4.7	-3.4	-4.9	-12.3174			1.81243		2.03061							5103	71	0.904948	1	2	-1.36254			GACAGATGCGCCGTGGATTCTGGGTCTTTAGCCTACAGGATGACTGACTTAGTCTACAGAGATCCCGGCGTACTTAAGCAGGTAAGAGAATTGCCAAGGTGAGGCTTTAGGCGGCCGCCCTGGGATCTGAATTGCCCCTTGGCCCTTATCGAAGCTGCAGCTGCTTCCGCATAGCTGCTGTGGTCAAAAAGGAGCCACCCGATCCAATGC
472	fivecomb		51	68	17	10.7663	8.22968	-1.6	-1.2	-1.8	-4.7	-4.7	-1.8	0	-8.36594			2.38659		1.0643							7611	1046	0.905102	1	1	-1.91698	-0.713447		GACAGATGCGCCGTGGATCTGCGCCTGAAAGCCTACAGGATGACTGACTTAGTCTACAGAGATCCCGGCGTACTTAAGCAGGTAAGAGAATTGCCAAGGTGGGTTTACTTTGTAACAATAGATAGCTGTGTTTTCATAGCAGTGGTATAGGAATGAGgcagtagttgttaaggtagtcttctgtgccttcagAGCCACCCGATCCAATGC
473	fivecomb		51	68	17	10.7663	7.75781	-1.6	-1.2	-0.7	-4.7	-4.7	-0.9	-0.2	-11.6484			1.27513		0.379648							3209	2776	0.728656	1	1	-1.69131	-0.875713		GACAGATGCGCCGTGGATCAAAGCGAGCTCGCCTACAGGATGACTGACTTAGTCTACAGAGATCCCGGCGTACTTAAGCAGGTAAGAGAATTGCCAAGGTATTGTTTGCTTATTTCAAGAATCTGTGCTTCCCACTTCATTGAGTTTTTGTTCTCCAGTGATGTTTTCACATTTTAGGTTTTGCAGCTTGCTAGCCACCCGATCCAATGC
474	fivecomb		51	68	17	10.7663	9.15773	-1.6	-1.2	-0.7	-4.7	-4.7	-1	-3.4	-6.59246			2.24374		1.31557							3120	262	0.81654	1	3	-1.02485	0.0468725		GACAGATGCGCCGTGGATTCCAACCTGAGAGCCTACAGGATGACTGACTTAGTCTACAGAGATCCCGGCGTACTTAAGCAGGTAAGAGAATTGCCAAGGTGAGGACAGATCCTAACCCTTTTTATTGATCAGTGAATTTTTTTTTTTAAGTTTAGCAGACATCTTGGAATATAGTGCCACTGAGCTGGTATAAGCCACCCGATCCAATGC
475	fivecomb		51	68	17	10.7663	10.4737	-1.6	-1.2	-0.7	-4.7	-4.7	-4.2	-4	-6.57772			2.78704		0.796406							7625	2155	0.83052	1	1	-2.77076	-1.35302		GACAGATGCGCCGTGGATTCTTCCCCGCATGCCTACAGGATGACTGACTTAGTCTACAGAGATCCCGGCGTACTTAAGCAGGTAAGAGAATTGCCAAGgtgagtggggcagtttttccctggatgctttaatttcgcccgggaaagtgTCCTTTTTCCTCAGAAAGTGTCTTTTCTGAGGTGTTCTCTGTCGAGCCACCCGATCCAATGC
476	fivecomb		51	68	17	9.21919	7.61415	-1.6	-2	-1.8	-2.4	-1.9	-0.9	-5.6													9	0	0.75	0	0				GACAGATGCGCCGTGGATTACTGGCAACGAGCCTACAGGATGACTGACTTAGTCTACAGAGATCCCGGCGTACTTAAGCAGGTGAGAACAAAATCATGGTGAGGCGGGCCCTGAGGGGGGGGCGGGTGGGAGCCAGGTGAATGTACGGCTCTTGGCGGCCGAGGGGGGGCGGGCGGCAGGAGGAGGCAGAGGAGCCACCCGATCCAATGC
477	fivecomb		51	68	17	9.21919	3.49948	-1.6	-2	-1.8	-2.4	-1.9	0	-0.4	-11.1592			2.19889		0.944241							2286	415	0.910757	1	1	-3.09683	-1.99842		GACAGATGCGCCGTGGATACCGCTGTTGCAGCCTACAGGATGACTGACTTAGTCTACAGAGATCCCGGCGTACTTAAGCAGGTGAGAACAAAATCATGGTACAGGAGGGAAGTGTGTGTGTGGCCTGCGTGCACCCAGTGCCCAGCCCGCCTTTTCCCTGCATGGGAGTGGGGGCACCCGCAGAGTGATTGGAGCCACCCGATCCAATGC
478	fivecomb		51	68	17	9.21919	7.61415	-1.6	-2	-1.8	-2.4	-1.9	0	-4.9	-9.53333			2.40209		1.67806							4452	144	0.897762	1	2	-1.41868	-0.30109		GACAGATGCGCCGTGGATCGACCACCGTTGGCCTACAGGATGACTGACTTAGTCTACAGAGATCCCGGCGTACTTAAGCAGGTGAGAACAAAATCATGGTGAGGCTTTAGGCGGCCGCCCTGGGATCTGAATTGCCCCTTGGCCCTTATCGAAGCTGCAGCTGCTTCCGCATAGCTGCTGTGGTCAAAAAGGAGCCACCCGATCCAATGC
479	fivecomb		51	68	17	9.21919	6.18234	-1.6	-2	-1.8	-2.4	-1.9	-1.2	0	-12.1592			2.46722		1.59002							4573	184	0.88917	2	3	-0.047491			GACAGATGCGCCGTGGATGTCTTTCTATGTGCCTACAGGATGACTGACTTAGTCTACAGAGATCCCGGCGTACTTAAGCAGGTGAGAACAAAATCATGGTGGGTTTACTTTGTAACAATAGATAGCTGTGTTTTCATAGCAGTGGTATAGGAATGAGgcagtagttgttaaggtagtcttctgtgccttcagAGCCACCCGATCCAATGC
480	fivecomb		51	68	17	9.21919	2.77421	-1.6	-2	-1.8	-2.4	-1.9	-0.8	-0.2	-11.2946			1.35239		0.623149							2511	1123	0.791365	1	2	0.727506	1.50041		GACAGATGCGCCGTGGATTTCTGCGCTGAGGCCTACAGGATGACTGACTTAGTCTACAGAGATCCCGGCGTACTTAAGCAGGTGAGAACAAAATCATGGTATTGTTTGCTTATTTCAAGAATCTGTGCTTCCCACTTCATTGAGTTTTTGTTCTCCAGTGATGTTTTCACATTTTAGGTTTTGCAGCTTGCTAGCCACCCGATCCAATGC
481	fivecomb		51	68	17	9.21919	7.61415	-1.6	-2	-1.8	-2.4	-1.9	-0.2	-3.4	-10.3443					1.72251							1301	38	0.894773	0	0				GACAGATGCGCCGTGGATAACATCTCTAATGCCTACAGGATGACTGACTTAGTCTACAGAGATCCCGGCGTACTTAAGCAGGTGAGAACAAAATCATGGTGAGGACAGATCCTAACCCTTTTTATTGATCAGTGAATTTTTTTTTTTAAGTTTAGCAGACATCTTGGAATATAGTGCCACTGAGCTGGTATAAGCCACCCGATCCAATGC
482	fivecomb		51	68	17	9.21919	10.1256	-1.6	-2	-1.8	-2.4	-1.9	-0.3	-4	-12.8679			2.46211		0.754475							7474	2438	0.794768	1	1	-2.23884	-0.943787		GACAGATGCGCCGTGGATGTCGACCCAAAGGCCTACAGGATGACTGACTTAGTCTACAGAGATCCCGGCGTACTTAAGCAGGTGAGAACAAAATCATGgtgagtggggcagtttttccctggatgctttaatttcgcccgggaaagtgTCCTTTTTCCTCAGAAAGTGTCTTTTCTGAGGTGTTCTCTGTCGAGCCACCCGATCCAATGC
483	fivecomb		51	68	17	7.19963	3.70941	-1.6	0	-4	-4.3	-3.1	-4.2	-5.6						1.27985							63	5	0.940299	0	0				GACAGATGCGCCGTGGATTATGGTCGAACAGCCTACAGGATGACTGACTTAGTCTACAGAGATCCCGGCGTACTTAAGCAGgtcaggacttcaggactGTGAGGCGGGCCCTGAGGGGGGGGCGGGTGGGAGCCAGGTGAATGTACGGCTCTTGGCGGCCGAGGGGGGGCGGGCGGCAGGAGGAGGCAGAGGAGCCACCCGATCCAATGC
484	fivecomb		51	68	17	7.19963	-5.35228	-1.6	0	-4.7	-4.3	-3.1	-3.1	-0.4				1.00442		-0.00145658							37	84	0.685185	1	1	-1.63552			GACAGATGCGCCGTGGATGCCTTAAATTTGGCCTACAGGATGACTGACTTAGTCTACAGAGATCCCGGCGTACTTAAGCAGgtcaggacttcaggactGTACAGGAGGGAAGTGTGTGTGTGGCCTGCGTGCACCCAGTGCCCAGCCCGCCTTTTCCCTGCATGGGAGTGGGGGCACCCGCAGAGTGATTGGAGCCACCCGATCCAATGC
485	fivecomb		51	68	17	7.19963	3.70941	-1.6	0	-4	-4.3	-3.1	-4	-4.9	-8.52748			1.69539		0.646594							368	153	0.805252	2	3	0.2392			GACAGATGCGCCGTGGATCCCCGCCGCGCCGCCTACAGGATGACTGACTTAGTCTACAGAGATCCCGGCGTACTTAAGCAGgtcaggacttcaggactGTGAGGCTTTAGGCGGCCGCCCTGGGATCTGAATTGCCCCTTGGCCCTTATCGAAGCTGCAGCTGCTTCCGCATAGCTGCTGTGGTCAAAAAGGAGCCACCCGATCCAATGC
486	fivecomb		51	68	17	7.19963	1.96434	-1.6	0	-2.9	-4.3	-3.1	-0.7	0	-10.0674			3.59792		0.579408							1072	625	0.673367	1	3	-1.98763	-0.509786		GACAGATGCGCCGTGGATACGATACAACGCGCCTACAGGATGACTGACTTAGTCTACAGAGATCCCGGCGTACTTAAGCAGgtcaggacttcaggactGTGGGTTTACTTTGTAACAATAGATAGCTGTGTTTTCATAGCAGTGGTATAGGAATGAGgcagtagttgttaaggtagtcttctgtgccttcagAGCCACCCGATCCAATGC
487	fivecomb		51	68	17	7.19963	-7.04013	-1.6	0	-2.9	-4.3	-3.1	-0.7	-0.2	-7.31288			4.44696		0.407652							158	686	0.135856	2	3	-2.20019			GACAGATGCGCCGTGGATACAATTGTCACCGCCTACAGGATGACTGACTTAGTCTACAGAGATCCCGGCGTACTTAAGCAGgtcaggacttcaggactGTATTGTTTGCTTATTTCAAGAATCTGTGCTTCCCACTTCATTGAGTTTTTGTTCTCCAGTGATGTTTTCACATTTTAGGTTTTGCAGCTTGCTAGCCACCCGATCCAATGC
488	fivecomb		51	68	17	7.19963	3.70941	-1.6	0	-4	-4.3	-3.1	-4	-3.4	-5.64386			1.32903		-0.0338144							153	304	0.845304	1	1	-0.794319	0.0815818		GACAGATGCGCCGTGGATCCATGTCTTGAAGCCTACAGGATGACTGACTTAGTCTACAGAGATCCCGGCGTACTTAAGCAGgtcaggacttcaggactGTGAGGACAGATCCTAACCCTTTTTATTGATCAGTGAATTTTTTTTTTTAAGTTTAGCAGACATCTTGGAATATAGTGCCACTGAGCTGGTATAAGCCACCCGATCCAATGC
489	fivecomb		51	68	17	7.19963	7.93713	-1.6	0	-2.9	-4.3	-3.1	-2.1	-4	-10.5584			1.77529		-0.68785							1507	14295	0.834441	1	1	-1.13734	-0.061259		GACAGATGCGCCGTGGATCGAGGCCTGTCCGCCTACAGGATGACTGACTTAGTCTACAGAGATCCCGGCGTACTTAAGCAGgtcaggacttcaggactgtgagtggggcagtttttccctggatgctttaatttcgcccgggaaagtgTCCTTTTTCCTCAGAAAGTGTCTTTTCTGAGGTGTTCTCTGTCGAGCCACCCGATCCAATGC
490	fivecomb		51	68	17	5.46467	10.0684	-4.2	-4.1	-0.7	-1.2	-2.2	-1.1	-5.6						0.636551							33	12	0.942857	0	0				GACAGATGCGCCGTGGATCCTTGGCTGGGGGCATGGCTGCCCCCGACTTCAGCAGAACATGATCATTCTCTGTCATGTGTGGTGAGACAGCAGGACAGGTGAGGCGGGCCCTGAGGGGGGGGCGGGTGGGAGCCAGGTGAATGTACGGCTCTTGGCGGCCGAGGGGGGGCGGGCGGCAGGAGGAGGCAGAGGAGCCACCCGATCCAATGC
491	fivecomb		51	68	17	5.46467	8.68156	-4.2	-4.1	0	-1.2	-2.2	0	-0.4	3.93074			2.10132		0.390132							130	91	0.878378	2	2	3.25217			GACAGATGCGCCGTGGATGCTAAGAGGGCTGCATGGCTGCCCCCGACTTCAGCAGAACATGATCATTCTCTGTCATGTGTGGTGAGACAGCAGGACAGGTACAGGAGGGAAGTGTGTGTGTGGCCTGCGTGCACCCAGTGCCCAGCCCGCCTTTTCCCTGCATGGGAGTGGGGGCACCCGCAGAGTGATTGGAGCCACCCGATCCAATGC
492	fivecomb		51	68	17	5.46467	10.0684	-4.2	-4.1	-0.7	-1.2	-2.2	-0.7	-4.9	9.75822					1.64023							865	31	0.88627	0	0				GACAGATGCGCCGTGGATTTAAGAACCATCGCATGGCTGCCCCCGACTTCAGCAGAACATGATCATTCTCTGTCATGTGTGGTGAGACAGCAGGACAGGTGAGGCTTTAGGCGGCCGCCCTGGGATCTGAATTGCCCCTTGGCCCTTATCGAAGCTGCAGCTGCTTCCGCATAGCTGCTGTGGTCAAAAAGGAGCCACCCGATCCAATGC
493	fivecomb		51	68	17	5.46467	8.56441	-4.2	-4.1	-1.2	-1.2	-2.2	-1.2	0	9.12352			5.8488		0.915304							7264	1477	0.870879	2	3	0.485673			GACAGATGCGCCGTGGATCCATCAATGGGGGCATGGCTGCCCCCGACTTCAGCAGAACATGATCATTCTCTGTCATGTGTGGTGAGACAGCAGGACAGGTGGGTTTACTTTGTAACAATAGATAGCTGTGTTTTCATAGCAGTGGTATAGGAATGAGgcagtagttgttaaggtagtcttctgtgccttcagAGCCACCCGATCCAATGC
494	fivecomb		51	68	17	5.46467	8.34752	-4.2	-4.1	-0.5	-1.2	-2.2	-4.6	-0.2	6.27189			4.13283		-0.13967							861	2396	0.775676	2	2	0.536054			GACAGATGCGCCGTGGATTGCCCCGGCATTGCATGGCTGCCCCCGACTTCAGCAGAACATGATCATTCTCTGTCATGTGTGGTGAGACAGCAGGACAGGTATTGTTTGCTTATTTCAAGAATCTGTGCTTCCCACTTCATTGAGTTTTTGTTCTCCAGTGATGTTTTCACATTTTAGGTTTTGCAGCTTGCTAGCCACCCGATCCAATGC
495	fivecomb		51	68	17	5.46467	10.0684	-4.2	-4.1	-0.7	-1.2	-2.2	-0.7	-3.4	11.6211			4.29035		1.33192							3151	231	0.899772	2	3	0.892085			GACAGATGCGCCGTGGATCTCAACGGATGTGCATGGCTGCCCCCGACTTCAGCAGAACATGATCATTCTCTGTCATGTGTGGTGAGACAGCAGGACAGGTGAGGACAGATCCTAACCCTTTTTATTGATCAGTGAATTTTTTTTTTTAAGTTTAGCAGACATCTTGGAATATAGTGCCACTGAGCTGGTATAAGCCACCCGATCCAATGC
496	fivecomb		51	68	17	5.46467	10.6736	-4.2	-4.1	-0.7	-1.2	-2.2	-2.3	-4	13.2122			5.43882		0.600086							9489	4085	0.86832	2	3	-6.86432			GACAGATGCGCCGTGGATAGAGGTCCCCTTGCATGGCTGCCCCCGACTTCAGCAGAACATGATCATTCTCTGTCATGTGTGGTGAGACAGCAGGACAGgtgagtggggcagtttttccctggatgctttaatttcgcccgggaaagtgTCCTTTTTCCTCAGAAAGTGTCTTTTCTGAGGTGTTCTCTGTCGAGCCACCCGATCCAATGC
497	fivecomb		51	68	17	-0.915075	9.15773	-4.2	0	-6.3	-4.5	-0.9	-2.8	-5.6	8.71768					1.16094							420	46	0.903226	0	0				GACAGATGCGCCGTGGATGGGATCCCACAAGCATGGCTGCCCCCGACTTCAGCAGAACATGATCATTCTCTGTCATGTGTGGTGCCTTTCTCCAAAAGGTGAGGCGGGCCCTGAGGGGGGGGCGGGTGGGAGCCAGGTGAATGTACGGCTCTTGGCGGCCGAGGGGGGGCGGGCGGCAGGAGGAGGCAGAGGAGCCACCCGATCCAATGC
498	fivecomb		51	68	17	-0.915075	8.0427	-4.2	0	-9.1	-4.9	-0.9	-5.6	-0.4						1.76182							35	1	0.833333	0	0				GACAGATGCGCCGTGGATGACGTTTACCTTGCATGGCTGCCCCCGACTTCAGCAGAACATGATCATTCTCTGTCATGTGTGGTGCCTTTCTCCAAAAGGTACAGGAGGGAAGTGTGTGTGTGGCCTGCGTGCACCCAGTGCCCAGCCCGCCTTTTCCCTGCATGGGAGTGGGGGCACCCGCAGAGTGATTGGAGCCACCCGATCCAATGC
499	fivecomb		51	68	17	-0.915075	9.15773	-4.2	0	-6.3	-4.5	-0.9	-2.8	-4.9	10.0112					1.49232							1031	52	0.894189	0	0				GACAGATGCGCCGTGGATTCATCCACCTGTGCATGGCTGCCCCCGACTTCAGCAGAACATGATCATTCTCTGTCATGTGTGGTGCCTTTCTCCAAAAGGTGAGGCTTTAGGCGGCCGCCCTGGGATCTGAATTGCCCCTTGGCCCTTATCGAAGCTGCAGCTGCTTCCGCATAGCTGCTGTGGTCAAAAAGGAGCCACCCGATCCAATGC
500	fivecomb		51	68	17	-0.915075	8.22968	-4.2	0	-4.5	-4.5	-0.9	-1.8	0	12.7324			5.91363		1.07793							6804	917	0.893617	1	1	0.858653	4.42959		GACAGATGCGCCGTGGATAGTCCATTCAAAGCATGGCTGCCCCCGACTTCAGCAGAACATGATCATTCTCTGTCATGTGTGGTGCCTTTCTCCAAAAGGTGGGTTTACTTTGTAACAATAGATAGCTGTGTTTTCATAGCAGTGGTATAGGAATGAGgcagtagttgttaaggtagtcttctgtgccttcagAGCCACCCGATCCAATGC
501	fivecomb		51	68	17	-0.915075	7.75781	-4.2	0	-6.2	-4.9	-0.9	-0.9	-0.2	11.7977			5.67304		0.779938							3561	1049	0.828525	1	2	-0.239105	2.49828		GACAGATGCGCCGTGGATATGCTGGGATCAGCATGGCTGCCCCCGACTTCAGCAGAACATGATCATTCTCTGTCATGTGTGGTGCCTTTCTCCAAAAGGTATTGTTTGCTTATTTCAAGAATCTGTGCTTCCCACTTCATTGAGTTTTTGTTCTCCAGTGATGTTTTCACATTTTAGGTTTTGCAGCTTGCTAGCCACCCGATCCAATGC
502	fivecomb		51	68	17	-0.915075	9.15773	-4.2	0	-4.5	-4.5	-0.9	-3.1	-3.4	11.7207			5.11988		1.84216							3374	74	0.89734	2	2	-5.00688			GACAGATGCGCCGTGGATCTGAGACCGAGGGCATGGCTGCCCCCGACTTCAGCAGAACATGATCATTCTCTGTCATGTGTGGTGCCTTTCTCCAAAAGGTGAGGACAGATCCTAACCCTTTTTATTGATCAGTGAATTTTTTTTTTTAAGTTTAGCAGACATCTTGGAATATAGTGCCACTGAGCTGGTATAAGCCACCCGATCCAATGC
503	fivecomb		51	68	17	-0.915075	10.4737	-4.2	0	-4.5	-4.5	-0.9	-3.4	-4	12.7934			3.11765		1.72147							7098	207	0.898367	2	3	2.65617			GACAGATGCGCCGTGGATATATCTTTGAGGGCATGGCTGCCCCCGACTTCAGCAGAACATGATCATTCTCTGTCATGTGTGGTGCCTTTCTCCAAAAGgtgagtggggcagtttttccctggatgctttaatttcgcccgggaaagtgTCCTTTTTCCTCAGAAAGTGTCTTTTCTGAGGTGTTCTCTGTCGAGCCACCCGATCCAATGC
504	fivecomb		51	68	17	-1.4322	10.0684	-4.2	-2.2	0	0	0	-1.1	-5.6	8.74147					1.41941							427	26	0.880412	0	0				GACAGATGCGCCGTGGATTCCTCTCTAGACGCATGGCTGCCCCCGACTTCAGCAGAACATGATCATTCTCTGTCATGTGTGGTAGTAATGATGGACAGGTGAGGCGGGCCCTGAGGGGGGGGCGGGTGGGAGCCAGGTGAATGTACGGCTCTTGGCGGCCGAGGGGGGGCGGGCGGCAGGAGGAGGCAGAGGAGCCACCCGATCCAATGC
505	fivecomb		51	68	17	-1.4322	8.68156	-4.2	-2.2	-0.1	0	0	0	-0.4						-0.957543							0	15	0	0	0				GACAGATGCGCCGTGGATGGCGCTAGTTCGGCATGGCTGCCCCCGACTTCAGCAGAACATGATCATTCTCTGTCATGTGTGGTAGTAATGATGGACAGGTACAGGAGGGAAGTGTGTGTGTGGCCTGCGTGCACCCAGTGCCCAGCCCGCCTTTTCCCTGCATGGGAGTGGGGGCACCCGCAGAGTGATTGGAGCCACCCGATCCAATGC
506	fivecomb		51	68	17	-1.4322	10.0684	-4.2	-2.2	0	0	0	0	-4.9	9.63844			2.85435		0.969631							796	137	0.904545	1	2	-3.53997	-2.13292		GACAGATGCGCCGTGGATGGGGCCATACGCGCATGGCTGCCCCCGACTTCAGCAGAACATGATCATTCTCTGTCATGTGTGGTAGTAATGATGGACAGGTGAGGCTTTAGGCGGCCGCCCTGGGATCTGAATTGCCCCTTGGCCCTTATCGAAGCTGCAGCTGCTTCCGCATAGCTGCTGTGGTCAAAAAGGAGCCACCCGATCCAATGC
507	fivecomb		51	68	17	-1.4322	8.56441	-4.2	-2.2	0	0	0	-1.1	0	11.9215			5.1958		0.667211							3878	1421	0.870092	1	4	0.394493	2.07328		GACAGATGCGCCGTGGATCTAGTTGGTTCAGCATGGCTGCCCCCGACTTCAGCAGAACATGATCATTCTCTGTCATGTGTGGTAGTAATGATGGACAGGTGGGTTTACTTTGTAACAATAGATAGCTGTGTTTTCATAGCAGTGGTATAGGAATGAGgcagtagttgttaaggtagtcttctgtgccttcagAGCCACCCGATCCAATGC
508	fivecomb		51	68	17	-1.4322	8.34752	-4.2	-2.2	0	0	0	-1.2	-0.2	8.49586			2.78078		0.596144							360	183	0.742268	2	3	0.446245			GACAGATGCGCCGTGGATACTTCTCATTACGCATGGCTGCCCCCGACTTCAGCAGAACATGATCATTCTCTGTCATGTGTGGTAGTAATGATGGACAGGTATTGTTTGCTTATTTCAAGAATCTGTGCTTCCCACTTCATTGAGTTTTTGTTCTCCAGTGATGTTTTCACATTTTAGGTTTTGCAGCTTGCTAGCCACCCGATCCAATGC
509	fivecomb		51	68	17	-1.4322	10.0684	-4.2	-2.2	0	0	0	-1.1	-3.4	12.0458			4.50705		1.22428							4227	406	0.886349	1	1	-4.52634	-3.30244		GACAGATGCGCCGTGGATACTCCCGTCGTTGCATGGCTGCCCCCGACTTCAGCAGAACATGATCATTCTCTGTCATGTGTGGTAGTAATGATGGACAGGTGAGGACAGATCCTAACCCTTTTTATTGATCAGTGAATTTTTTTTTTTAAGTTTAGCAGACATCTTGGAATATAGTGCCACTGAGCTGGTATAAGCCACCCGATCCAATGC
510	fivecomb		51	68	17	-1.4322	10.6736	-4.2	-2.2	0	0	0	0	-4	12.2647			3.87091		1.14328							4920	602	0.843043	2	2	-1.50712			GACAGATGCGCCGTGGATATTAGGGCATTCGCATGGCTGCCCCCGACTTCAGCAGAACATGATCATTCTCTGTCATGTGTGGTAGTAATGATGGACAGgtgagtggggcagtttttccctggatgctttaatttcgcccgggaaagtgTCCTTTTTCCTCAGAAAGTGTCTTTTCTGAGGTGTTCTCTGTCGAGCCACCCGATCCAATGC
511	fivecomb		51	68	17	5.0842	6.74457	-4.2	-1.7	-5.4	-1.7	-1.7	-4.7	-5.6	-2.48433			3.9479		0.0298086							310	546	0.820106	1	1	-5.5049	-4		GACAGATGCGCCGTGGATTTCGCAAATTGGGCATGGCTGCCCCCGACTTCAGCAGAACATGATCATTCTCTGTCATGTGTGGTAACTCCTCAAGATGGGTGAGGCGGGCCCTGAGGGGGGGGCGGGTGGGAGCCAGGTGAATGTACGGCTCTTGGCGGCCGAGGGGGGGCGGGCGGCAGGAGGAGGCAGAGGAGCCACCCGATCCAATGC
512	fivecomb		51	68	17	5.0842	0.890482	-4.2	-1.7	-2.5	-1.7	-1.7	-4.5	-0.4						0.184947							0	1	0	0	0				GACAGATGCGCCGTGGATAGAGATATGCCTGCATGGCTGCCCCCGACTTCAGCAGAACATGATCATTCTCTGTCATGTGTGGTAACTCCTCAAGATGGGTACAGGAGGGAAGTGTGTGTGTGGCCTGCGTGCACCCAGTGCCCAGCCCGCCTTTTCCCTGCATGGGAGTGGGGGCACCCGCAGAGTGATTGGAGCCACCCGATCCAATGC
513	fivecomb		51	68	17	5.0842	6.74457	-4.2	-1.7	-5.4	-1.7	-1.7	-4.7	-4.9						-0.122287							16	58	0.571429	0	0				GACAGATGCGCCGTGGATAAGCGGGCCCGCGCATGGCTGCCCCCGACTTCAGCAGAACATGATCATTCTCTGTCATGTGTGGTAACTCCTCAAGATGGGTGAGGCTTTAGGCGGCCGCCCTGGGATCTGAATTGCCCCTTGGCCCTTATCGAAGCTGCAGCTGCTTCCGCATAGCTGCTGTGGTCAAAAAGGAGCCACCCGATCCAATGC
514	fivecomb		51	68	17	5.0842	3.8191	-4.2	-1.7	-5.7	-1.7	-1.7	-1.1	0	2.29933			4.42614		0.00898414							1143	2164	0.801543	3	3	0.343487			GACAGATGCGCCGTGGATTGCTCGAACCCCGCATGGCTGCCCCCGACTTCAGCAGAACATGATCATTCTCTGTCATGTGTGGTAACTCCTCAAGATGGGTGGGTTTACTTTGTAACAATAGATAGCTGTGTTTTCATAGCAGTGGTATAGGAATGAGgcagtagttgttaaggtagtcttctgtgccttcagAGCCACCCGATCCAATGC
515	fivecomb		51	68	17	5.0842	2.85269	-4.2	-1.7	-1.6	-1.7	-1.7	-1	-0.2				2.08202		-0.59526							0	286	0	1	4	0.0251077			GACAGATGCGCCGTGGATTCGAAGCAACTGGCATGGCTGCCCCCGACTTCAGCAGAACATGATCATTCTCTGTCATGTGTGGTAACTCCTCAAGATGGGTATTGTTTGCTTATTTCAAGAATCTGTGCTTCCCACTTCATTGAGTTTTTGTTCTCCAGTGATGTTTTCACATTTTAGGTTTTGCAGCTTGCTAGCCACCCGATCCAATGC
516	fivecomb		51	68	17	5.0842	6.74457	-4.2	-1.7	-6.2	-1.7	-1.7	-6.6	-3.4				1.70886		-0.458876							28	161	0.8	1	2	-1.86449	-0.855982		GACAGATGCGCCGTGGATCCTACTTCCCTAGCATGGCTGCCCCCGACTTCAGCAGAACATGATCATTCTCTGTCATGTGTGGTAACTCCTCAAGATGGGTGAGGACAGATCCTAACCCTTTTTATTGATCAGTGAATTTTTTTTTTTAAGTTTAGCAGACATCTTGGAATATAGTGCCACTGAGCTGGTATAAGCCACCCGATCCAATGC
517	fivecomb		51	68	17	5.0842	8.73118	-4.2	-1.7	-6.6	-1.7	-1.7	-3.2	-4	10.1163			4.31798		-0.0936823							1111	2466	0.872057	1	1	-4.53081	-3.0776		GACAGATGCGCCGTGGATCTTGTCAAACTCGCATGGCTGCCCCCGACTTCAGCAGAACATGATCATTCTCTGTCATGTGTGGTAACTCCTCAAGATGGgtgagtggggcagtttttccctggatgctttaatttcgcccgggaaagtgTCCTTTTTCCTCAGAAAGTGTCTTTTCTGAGGTGTTCTCTGTCGAGCCACCCGATCCAATGC
518	fivecomb		51	68	17	8.2362	9.15773	-4.2	0	-2.2	-5.6	-5.6	-4.2	-5.6						0.757921							64	18	0.914286	0	0				GACAGATGCGCCGTGGATCGTCGCGATCCTGCATGGCTGCCCCCGACTTCAGCAGAACATGATCATTCTCTGTCATGTGTGGTAAGAGAATTGCCAAGGTGAGGCGGGCCCTGAGGGGGGGGCGGGTGGGAGCCAGGTGAATGTACGGCTCTTGGCGGCCGAGGGGGGGCGGGCGGCAGGAGGAGGCAGAGGAGCCACCCGATCCAATGC
519	fivecomb		51	68	17	8.2362	8.0427	-4.2	0	-0.7	-5.6	-5.6	-0.6	-0.4	-7.20457					1.21534							297	30	0.86087	0	0				GACAGATGCGCCGTGGATTATCATCCTGCGGCATGGCTGCCCCCGACTTCAGCAGAACATGATCATTCTCTGTCATGTGTGGTAAGAGAATTGCCAAGGTACAGGAGGGAAGTGTGTGTGTGGCCTGCGTGCACCCAGTGCCCAGCCCGCCTTTTCCCTGCATGGGAGTGGGGGCACCCGCAGAGTGATTGGAGCCACCCGATCCAATGC
520	fivecomb		51	68	17	8.2362	9.15773	-4.2	0	-2.2	-5.6	-5.6	-3.4	-4.9	0.349543			2.34696		0.983128							1012	174	0.87695	1	2	-1.59875	-0.407194		GACAGATGCGCCGTGGATGACGCATCGTCTGCATGGCTGCCCCCGACTTCAGCAGAACATGATCATTCTCTGTCATGTGTGGTAAGAGAATTGCCAAGGTGAGGCTTTAGGCGGCCGCCCTGGGATCTGAATTGCCCCTTGGCCCTTATCGAAGCTGCAGCTGCTTCCGCATAGCTGCTGTGGTCAAAAAGGAGCCACCCGATCCAATGC
521	fivecomb		51	68	17	8.2362	8.22968	-4.2	0	-1.8	-5.6	-5.6	-1.8	0	-1.22138			5.01342		1.2258							5424	516	0.891665	1	2	-5.30444	-3.91747		GACAGATGCGCCGTGGATAAAGAAATCGGAGCATGGCTGCCCCCGACTTCAGCAGAACATGATCATTCTCTGTCATGTGTGGTAAGAGAATTGCCAAGGTGGGTTTACTTTGTAACAATAGATAGCTGTGTTTTCATAGCAGTGGTATAGGAATGAGgcagtagttgttaaggtagtcttctgtgccttcagAGCCACCCGATCCAATGC
522	fivecomb		51	68	17	8.2362	7.75781	-4.2	0	-0.7	-5.6	-5.6	-0.9	-0.2	-3.72602			3.09222		0.676255							612	357	0.534965	1	2	-2.65582	-1.17024		GACAGATGCGCCGTGGATTATTCCTTCGGAGCATGGCTGCCCCCGACTTCAGCAGAACATGATCATTCTCTGTCATGTGTGGTAAGAGAATTGCCAAGGTATTGTTTGCTTATTTCAAGAATCTGTGCTTCCCACTTCATTGAGTTTTTGTTCTCCAGTGATGTTTTCACATTTTAGGTTTTGCAGCTTGCTAGCCACCCGATCCAATGC
523	fivecomb		51	68	17	8.2362	9.15773	-4.2	0	-0.7	-5.6	-5.6	-1	-3.4	4.43723			5.21777		1.20922							2833	323	0.773832	1	2	-4.01138	-2.38494		GACAGATGCGCCGTGGATTCCCCGGCTCAAGCATGGCTGCCCCCGACTTCAGCAGAACATGATCATTCTCTGTCATGTGTGGTAAGAGAATTGCCAAGGTGAGGACAGATCCTAACCCTTTTTATTGATCAGTGAATTTTTTTTTTTAAGTTTAGCAGACATCTTGGAATATAGTGCCACTGAGCTGGTATAAGCCACCCGATCCAATGC
524	fivecomb		51	68	17	8.2362	10.4737	-4.2	0	-0.7	-5.6	-5.6	-4.2	-4	3.57667			5.16688		0.557654							4138	1887	0.906462	2	2	-1.34028			GACAGATGCGCCGTGGATAGCTCCGCGGTCGCATGGCTGCCCCCGACTTCAGCAGAACATGATCATTCTCTGTCATGTGTGGTAAGAGAATTGCCAAGgtgagtggggcagtttttccctggatgctttaatttcgcccgggaaagtgTCCTTTTTCCTCAGAAAGTGTCTTTTCTGAGGTGTTCTCTGTCGAGCCACCCGATCCAATGC
525	fivecomb		51	68	17	5.46467	7.61415	-4.2	-2.5	-1.8	-2.4	-1.9	-0.9	-5.6	-3.02748					0.486717							119	67	0.868613	0	0				GACAGATGCGCCGTGGATCTTGCGCTACAAGCATGGCTGCCCCCGACTTCAGCAGAACATGATCATTCTCTGTCATGTGTGGTGAGAACAAAATCATGGTGAGGCGGGCCCTGAGGGGGGGGCGGGTGGGAGCCAGGTGAATGTACGGCTCTTGGCGGCCGAGGGGGGGCGGGCGGCAGGAGGAGGCAGAGGAGCCACCCGATCCAATGC
526	fivecomb		51	68	17	5.46467	3.49948	-4.2	-2.5	-1.8	-2.4	-1.9	0	-0.4						0.790389							19	5	0.904762	0	0				GACAGATGCGCCGTGGATACTATTTATCCCGCATGGCTGCCCCCGACTTCAGCAGAACATGATCATTCTCTGTCATGTGTGGTGAGAACAAAATCATGGTACAGGAGGGAAGTGTGTGTGTGGCCTGCGTGCACCCAGTGCCCAGCCCGCCTTTTCCCTGCATGGGAGTGGGGGCACCCGCAGAGTGATTGGAGCCACCCGATCCAATGC
527	fivecomb		51	68	17	5.46467	7.61415	-4.2	-2.5	-1.8	-2.4	-1.9	0	-4.9						0.541313							75	55	0.585938	0	0				GACAGATGCGCCGTGGATGTTTTATGTCTGGCATGGCTGCCCCCGACTTCAGCAGAACATGATCATTCTCTGTCATGTGTGGTGAGAACAAAATCATGGTGAGGCTTTAGGCGGCCGCCCTGGGATCTGAATTGCCCCTTGGCCCTTATCGAAGCTGCAGCTGCTTCCGCATAGCTGCTGTGGTCAAAAAGGAGCCACCCGATCCAATGC
528	fivecomb		51	68	17	5.46467	6.18234	-4.2	-2.5	-1.8	-2.4	-1.9	-1.2	0	-2.56824			2.87933		0.29843							1303	1134	0.878032	1	1	-2.6821	-1.16571		GACAGATGCGCCGTGGATATGCACAAAATGGCATGGCTGCCCCCGACTTCAGCAGAACATGATCATTCTCTGTCATGTGTGGTGAGAACAAAATCATGGTGGGTTTACTTTGTAACAATAGATAGCTGTGTTTTCATAGCAGTGGTATAGGAATGAGgcagtagttgttaaggtagtcttctgtgccttcagAGCCACCCGATCCAATGC
529	fivecomb		51	68	17	5.46467	2.77421	-4.2	-2.5	-1.8	-2.4	-1.9	-0.8	-0.2	-6.37504			1.93321		-0.172603							420	1636	0.599144	1	2	-0.607783	0.481237		GACAGATGCGCCGTGGATGACATGGCCCGTGCATGGCTGCCCCCGACTTCAGCAGAACATGATCATTCTCTGTCATGTGTGGTGAGAACAAAATCATGGTATTGTTTGCTTATTTCAAGAATCTGTGCTTCCCACTTCATTGAGTTTTTGTTCTCCAGTGATGTTTTCACATTTTAGGTTTTGCAGCTTGCTAGCCACCCGATCCAATGC
530	fivecomb		51	68	17	5.46467	7.61415	-4.2	-2.5	-1.8	-2.4	-1.9	-0.2	-3.4	7.76818			1.94797		0.223647							219	229	0.87251	2	2	-1.04434			GACAGATGCGCCGTGGATCATTCCCAAGATGCATGGCTGCCCCCGACTTCAGCAGAACATGATCATTCTCTGTCATGTGTGGTGAGAACAAAATCATGGTGAGGACAGATCCTAACCCTTTTTATTGATCAGTGAATTTTTTTTTTTAAGTTTAGCAGACATCTTGGAATATAGTGCCACTGAGCTGGTATAAGCCACCCGATCCAATGC
531	fivecomb		51	68	17	5.46467	10.1256	-4.2	-2.5	-1.8	-2.4	-1.9	-0.3	-4	5.73523			2.30045		0.0808819							1411	2054	0.879128	1	1	-2.17181	-0.870341		GACAGATGCGCCGTGGATCGCTTCTCTTGTGCATGGCTGCCCCCGACTTCAGCAGAACATGATCATTCTCTGTCATGTGTGGTGAGAACAAAATCATGgtgagtggggcagtttttccctggatgctttaatttcgcccgggaaagtgTCCTTTTTCCTCAGAAAGTGTCTTTTCTGAGGTGTTCTCTGTCGAGCCACCCGATCCAATGC
532	fivecomb		51	68	17	0.894568	3.70941	-4.2	-2.9	-4	-3.6	-3	-4.2	-5.6	-2.48727			3.48136		0.350106							185	144	0.868545	1	1	-6.56877	-5.04178		GACAGATGCGCCGTGGATTTCCGAAGGCTTGCATGGCTGCCCCCGACTTCAGCAGAACATGATCATTCTCTGTCATGTGTGgtcaggacttcaggactGTGAGGCGGGCCCTGAGGGGGGGGCGGGTGGGAGCCAGGTGAATGTACGGCTCTTGGCGGCCGAGGGGGGGCGGGCGGCAGGAGGAGGCAGAGGAGCCACCCGATCCAATGC
533	fivecomb		51	68	17	0.894568	-5.35228	-4.2	-2.9	-4.7	-3.6	-3	-3.1	-0.4						-0.692342							0	8	0	0	0				GACAGATGCGCCGTGGATTTGACAACCTTCGCATGGCTGCCCCCGACTTCAGCAGAACATGATCATTCTCTGTCATGTGTGgtcaggacttcaggactGTACAGGAGGGAAGTGTGTGTGTGGCCTGCGTGCACCCAGTGCCCAGCCCGCCTTTTCCCTGCATGGGAGTGGGGGCACCCGCAGAGTGATTGGAGCCACCCGATCCAATGC
534	fivecomb		51	68	17	0.894568	3.70941	-4.2	-2.9	-4	-3.6	-3	-4	-4.9				0.719967		-1.08311							0	101	0	1	1	-0.938679			GACAGATGCGCCGTGGATGCTATGACCTTTGCATGGCTGCCCCCGACTTCAGCAGAACATGATCATTCTCTGTCATGTGTGgtcaggacttcaggactGTGAGGCTTTAGGCGGCCGCCCTGGGATCTGAATTGCCCCTTGGCCCTTATCGAAGCTGCAGCTGCTTCCGCATAGCTGCTGTGGTCAAAAAGGAGCCACCCGATCCAATGC
535	fivecomb		51	68	17	0.894568	1.96434	-4.2	-2.9	-2.9	-3.6	-3	-0.7	0				3.94347		-1.6399							3	378	0.6	2	2	-3.00047			GACAGATGCGCCGTGGATACAATGTCTCCCGCATGGCTGCCCCCGACTTCAGCAGAACATGATCATTCTCTGTCATGTGTGgtcaggacttcaggactGTGGGTTTACTTTGTAACAATAGATAGCTGTGTTTTCATAGCAGTGGTATAGGAATGAGgcagtagttgttaaggtagtcttctgtgccttcagAGCCACCCGATCCAATGC
536	fivecomb		51	68	17	0.894568	-7.04013	-4.2	-2.9	-2.9	-3.6	-3	-0.7	-0.2				3.28403		-1.95356							0	159	0	1	2	-3.94796			GACAGATGCGCCGTGGATCGCTGGCTCTTGGCATGGCTGCCCCCGACTTCAGCAGAACATGATCATTCTCTGTCATGTGTGgtcaggacttcaggactGTATTGTTTGCTTATTTCAAGAATCTGTGCTTCCCACTTCATTGAGTTTTTGTTCTCCAGTGATGTTTTCACATTTTAGGTTTTGCAGCTTGCTAGCCACCCGATCCAATGC
537	fivecomb		51	68	17	0.894568	3.70941	-4.2	-2.9	-4	-3.6	-3	-4	-3.4				1.31171		-1.10778							6	257	0.5	1	1	0.462092	1.5057		GACAGATGCGCCGTGGATCGGATGACACACGCATGGCTGCCCCCGACTTCAGCAGAACATGATCATTCTCTGTCATGTGTGgtcaggacttcaggactGTGAGGACAGATCCTAACCCTTTTTATTGATCAGTGAATTTTTTTTTTTAAGTTTAGCAGACATCTTGGAATATAGTGCCACTGAGCTGGTATAAGCCACCCGATCCAATGC
538	fivecomb		51	68	17	0.894568	7.93713	-4.2	-2.9	-2.9	-3.6	-3	-2.1	-4	6.84549			1.60584		-1.36545							114	5404	0.832117	1	2	0.657989	1.76855		GACAGATGCGCCGTGGATGAAGCCGAGCGAGCATGGCTGCCCCCGACTTCAGCAGAACATGATCATTCTCTGTCATGTGTGgtcaggacttcaggactgtgagtggggcagtttttccctggatgctttaatttcgcccgggaaagtgTCCTTTTTCCTCAGAAAGTGTCTTTTCTGAGGTGTTCTCTGTCGAGCCACCCGATCCAATGC
539	fivecomb		51	68	17	3.36621	10.0684	-0.9	-0.4	-0.7	-0.4	-0.4	-1.1	-5.6	10.858			6.97937		0.619656							1855	738	0.897002	1	1	-12.0048	-1.87636		GACAGATGCGCCGTGGATTGGCTTTGGCTTCAGTGGCTGAAGTGGCATATGAATTATGAAGTTGGATCATTTGGAATGAATGTGAGACAGCAGGACAGGTGAGGCGGGCCCTGAGGGGGGGGCGGGTGGGAGCCAGGTGAATGTACGGCTCTTGGCGGCCGAGGGGGGGCGGGCGGCAGGAGGAGGCAGAGGAGCCACCCGATCCAATGC
540	fivecomb		51	68	17	3.36621	8.68156	-0.9	-0.4	0	-0.4	-0.4	0	-0.4						-0.0363431							27	49	0.931034	0	0				GACAGATGCGCCGTGGATCGGTTTTGGATACAGTGGCTGAAGTGGCATATGAATTATGAAGTTGGATCATTTGGAATGAATGTGAGACAGCAGGACAGGTACAGGAGGGAAGTGTGTGTGTGGCCTGCGTGCACCCAGTGCCCAGCCCGCCTTTTCCCTGCATGGGAGTGGGGGCACCCGCAGAGTGATTGGAGCCACCCGATCCAATGC
541	fivecomb		51	68	17	3.36621	10.0684	-0.9	-0.4	-0.7	-0.4	-0.4	-0.7	-4.9	9.18239					1.30216							580	47	0.873494	0	0				GACAGATGCGCCGTGGATAGGGCTGGCAACCAGTGGCTGAAGTGGCATATGAATTATGAAGTTGGATCATTTGGAATGAATGTGAGACAGCAGGACAGGTGAGGCTTTAGGCGGCCGCCCTGGGATCTGAATTGCCCCTTGGCCCTTATCGAAGCTGCAGCTGCTTCCGCATAGCTGCTGTGGTCAAAAAGGAGCCACCCGATCCAATGC
542	fivecomb		51	68	17	3.36621	8.56441	-0.9	-0.4	-1.2	-0.4	-0.4	-1.2	0	11.091			6.6614		1.01226							6547	1053	0.874916	1	2	-6.60605	1.22097		GACAGATGCGCCGTGGATCTACTAGATCTACAGTGGCTGAAGTGGCATATGAATTATGAAGTTGGATCATTTGGAATGAATGTGAGACAGCAGGACAGGTGGGTTTACTTTGTAACAATAGATAGCTGTGTTTTCATAGCAGTGGTATAGGAATGAGgcagtagttgttaaggtagtcttctgtgccttcagAGCCACCCGATCCAATGC
543	fivecomb		51	68	17	3.36621	8.34752	-0.9	-0.4	-0.5	-0.4	-0.4	-4.6	-0.2	7.5068			5.90254		0.744717							1463	459	0.845665	1	2	-6.87484	-3.29821		GACAGATGCGCCGTGGATATTATCATGAAGCAGTGGCTGAAGTGGCATATGAATTATGAAGTTGGATCATTTGGAATGAATGTGAGACAGCAGGACAGGTATTGTTTGCTTATTTCAAGAATCTGTGCTTCCCACTTCATTGAGTTTTTGTTCTCCAGTGATGTTTTCACATTTTAGGTTTTGCAGCTTGCTAGCCACCCGATCCAATGC
544	fivecomb		51	68	17	3.36621	10.0684	-0.9	-0.4	-0.7	-0.4	-0.4	-0.7	-3.4	11.164			5.73674		1.09563							4591	604	0.87782	2	3	-5.08578			GACAGATGCGCCGTGGATGCCATACTCAATCAGTGGCTGAAGTGGCATATGAATTATGAAGTTGGATCATTTGGAATGAATGTGAGACAGCAGGACAGGTGAGGACAGATCCTAACCCTTTTTATTGATCAGTGAATTTTTTTTTTTAAGTTTAGCAGACATCTTGGAATATAGTGCCACTGAGCTGGTATAAGCCACCCGATCCAATGC
545	fivecomb		51	68	17	3.36621	10.6736	-0.9	-0.4	-0.7	-0.4	-0.4	-2.3	-4	13.2154			6.39195		1.00112							9510	1533	0.896324	2	2	-6.89508			GACAGATGCGCCGTGGATGATCCTTTGTTTCAGTGGCTGAAGTGGCATATGAATTATGAAGTTGGATCATTTGGAATGAATGTGAGACAGCAGGACAGgtgagtggggcagtttttccctggatgctttaatttcgcccgggaaagtgTCCTTTTTCCTCAGAAAGTGTCTTTTCTGAGGTGTTCTCTGTCGAGCCACCCGATCCAATGC
546	fivecomb		51	68	17	0.207753	9.15773	-0.9	-0.9	-6.3	-4.5	0	-2.8	-5.6	10.0901					1.55428							1089	47	0.902237	0	0				GACAGATGCGCCGTGGATTGCAATGGACCTCAGTGGCTGAAGTGGCATATGAATTATGAAGTTGGATCATTTGGAATGAATGTGCCTTTCTCCAAAAGGTGAGGCGGGCCCTGAGGGGGGGGCGGGTGGGAGCCAGGTGAATGTACGGCTCTTGGCGGCCGAGGGGGGGCGGGCGGCAGGAGGAGGCAGAGGAGCCACCCGATCCAATGC
547	fivecomb		51	68	17	0.207753	8.0427	-0.9	-0.9	-9.1	-4.9	0	-5.6	-0.4	7.14975					1.07172							141	22	0.783333	0	0				GACAGATGCGCCGTGGATCAAGTTTGGCCACAGTGGCTGAAGTGGCATATGAATTATGAAGTTGGATCATTTGGAATGAATGTGCCTTTCTCCAAAAGGTACAGGAGGGAAGTGTGTGTGTGGCCTGCGTGCACCCAGTGCCCAGCCCGCCTTTTCCCTGCATGGGAGTGGGGGCACCCGCAGAGTGATTGGAGCCACCCGATCCAATGC
548	fivecomb		51	68	17	0.207753	9.15773	-0.9	-0.9	-6.3	-4.5	0	-2.8	-4.9	10.6384					1.75792							1593	44	0.870016	0	0				GACAGATGCGCCGTGGATACCAAAGGCCTTCAGTGGCTGAAGTGGCATATGAATTATGAAGTTGGATCATTTGGAATGAATGTGCCTTTCTCCAAAAGGTGAGGCTTTAGGCGGCCGCCCTGGGATCTGAATTGCCCCTTGGCCCTTATCGAAGCTGCAGCTGCTTCCGCATAGCTGCTGTGGTCAAAAAGGAGCCACCCGATCCAATGC
549	fivecomb		51	68	17	0.207753	8.22968	-0.9	-0.9	-4.5	-4.5	0	-1.8	0	11.774			5.62201		1.20092							3501	370	0.851411	1	2	1.07237	3.58849		GACAGATGCGCCGTGGATAGAACTAGATGTCAGTGGCTGAAGTGGCATATGAATTATGAAGTTGGATCATTTGGAATGAATGTGCCTTTCTCCAAAAGGTGGGTTTACTTTGTAACAATAGATAGCTGTGTTTTCATAGCAGTGGTATAGGAATGAGgcagtagttgttaaggtagtcttctgtgccttcagAGCCACCCGATCCAATGC
550	fivecomb		51	68	17	0.207753	7.75781	-0.9	-0.9	-6.2	-4.9	0	-0.9	-0.2	10.5498			5.87078		1.44809							1498	88	0.85259	1	2	-2.03012			GACAGATGCGCCGTGGATTTTACATTTTCTCAGTGGCTGAAGTGGCATATGAATTATGAAGTTGGATCATTTGGAATGAATGTGCCTTTCTCCAAAAGGTATTGTTTGCTTATTTCAAGAATCTGTGCTTCCCACTTCATTGAGTTTTTGTTCTCCAGTGATGTTTTCACATTTTAGGTTTTGCAGCTTGCTAGCCACCCGATCCAATGC
551	fivecomb		51	68	17	0.207753	9.15773	-0.9	-0.9	-4.5	-4.5	0	-3.1	-3.4	10.8834					2.11297							1888	22	0.888889	0	0				GACAGATGCGCCGTGGATATATCCAAGGTCCAGTGGCTGAAGTGGCATATGAATTATGAAGTTGGATCATTTGGAATGAATGTGCCTTTCTCCAAAAGGTGAGGACAGATCCTAACCCTTTTTATTGATCAGTGAATTTTTTTTTTTAAGTTTAGCAGACATCTTGGAATATAGTGCCACTGAGCTGGTATAAGCCACCCGATCCAATGC
552	fivecomb		51	68	17	0.207753	10.4737	-0.9	-0.9	-4.5	-4.5	0	-3.4	-4	10.5893			4.54506		0.886286							4625	982	0.893375	2	2	1.69061			GACAGATGCGCCGTGGATATCCGGCTTGCCCAGTGGCTGAAGTGGCATATGAATTATGAAGTTGGATCATTTGGAATGAATGTGCCTTTCTCCAAAAGgtgagtggggcagtttttccctggatgctttaatttcgcccgggaaagtgTCCTTTTTCCTCAGAAAGTGTCTTTTCTGAGGTGTTCTCTGTCGAGCCACCCGATCCAATGC
553	fivecomb		51	68	17	-7.06631	10.0684	-0.9	0	0	0	0	-1.1	-5.6	9.20212					1.25274							588	53	0.882883	0	0				GACAGATGCGCCGTGGATAATTTGAAACCACAGTGGCTGAAGTGGCATATGAATTATGAAGTTGGATCATTTGGAATGAATGTAGTAATGATGGACAGGTGAGGCGGGCCCTGAGGGGGGGGCGGGTGGGAGCCAGGTGAATGTACGGCTCTTGGCGGCCGAGGGGGGGCGGGCGGCAGGAGGAGGCAGAGGAGCCACCCGATCCAATGC
554	fivecomb		51	68	17	-7.06631	8.68156	-0.9	0	-0.1	0	0	0	-0.4						-0.249436							4	14	0.8	0	0				GACAGATGCGCCGTGGATGCTCGGCTTATGCAGTGGCTGAAGTGGCATATGAATTATGAAGTTGGATCATTTGGAATGAATGTAGTAATGATGGACAGGTACAGGAGGGAAGTGTGTGTGTGGCCTGCGTGCACCCAGTGCCCAGCCCGCCTTTTCCCTGCATGGGAGTGGGGGCACCCGCAGAGTGATTGGAGCCACCCGATCCAATGC
555	fivecomb		51	68	17	-7.06631	10.0684	-0.9	0	0	0	0	0	-4.9	9.04439					1.28541							527	45	0.86252	0	0				GACAGATGCGCCGTGGATAATCGCCAATTGCAGTGGCTGAAGTGGCATATGAATTATGAAGTTGGATCATTTGGAATGAATGTAGTAATGATGGACAGGTGAGGCTTTAGGCGGCCGCCCTGGGATCTGAATTGCCCCTTGGCCCTTATCGAAGCTGCAGCTGCTTCCGCATAGCTGCTGTGGTCAAAAAGGAGCCACCCGATCCAATGC
556	fivecomb		51	68	17	-7.06631	8.56441	-0.9	0	0	0	0	-1.1	0	11.3465			4.15788		0.550865							2603	1595	0.685541	1	3	2.56388	3.94724		GACAGATGCGCCGTGGATCGACCCGACACACAGTGGCTGAAGTGGCATATGAATTATGAAGTTGGATCATTTGGAATGAATGTAGTAATGATGGACAGGTGGGTTTACTTTGTAACAATAGATAGCTGTGTTTTCATAGCAGTGGTATAGGAATGAGgcagtagttgttaaggtagtcttctgtgccttcagAGCCACCCGATCCAATGC
557	fivecomb		51	68	17	-7.06631	8.34752	-0.9	0	0	0	0	-1.2	-0.2	8.00562			3.75851		-0.272585							256	914	0.828479	2	5	0.34799			GACAGATGCGCCGTGGATGCTAGGCCAATCCAGTGGCTGAAGTGGCATATGAATTATGAAGTTGGATCATTTGGAATGAATGTAGTAATGATGGACAGGTATTGTTTGCTTATTTCAAGAATCTGTGCTTCCCACTTCATTGAGTTTTTGTTCTCCAGTGATGTTTTCACATTTTAGGTTTTGCAGCTTGCTAGCCACCCGATCCAATGC
558	fivecomb		51	68	17	-7.06631	10.0684	-0.9	0	0	0	0	-1.1	-3.4	10.3945			4.82609		1.17265							1345	150	0.862733	2	2	-4.599			GACAGATGCGCCGTGGATGCTTTTAACCCTCAGTGGCTGAAGTGGCATATGAATTATGAAGTTGGATCATTTGGAATGAATGTAGTAATGATGGACAGGTGAGGACAGATCCTAACCCTTTTTATTGATCAGTGAATTTTTTTTTTTAAGTTTAGCAGACATCTTGGAATATAGTGCCACTGAGCTGGTATAAGCCACCCGATCCAATGC
559	fivecomb		51	68	17	-7.06631	10.6736	-0.9	0	0	0	0	0	-4	11.2894			4.86169		0.956835							2502	445	0.902272	1	2	0.969166	2.29676		GACAGATGCGCCGTGGATAAGACTTCCCGTCAGTGGCTGAAGTGGCATATGAATTATGAAGTTGGATCATTTGGAATGAATGTAGTAATGATGGACAGgtgagtggggcagtttttccctggatgctttaatttcgcccgggaaagtgTCCTTTTTCCTCAGAAAGTGTCTTTTCTGAGGTGTTCTCTGTCGAGCCACCCGATCCAATGC
560	fivecomb		51	68	17	5.91354	6.74457	-0.9	-0.8	-5.4	-1.7	0	-4.7	-5.6	2.45943					1.38024							130	9	0.849673	0	0				GACAGATGCGCCGTGGATTCCACGACCTTGCAGTGGCTGAAGTGGCATATGAATTATGAAGTTGGATCATTTGGAATGAATGTAACTCCTCAAGATGGGTGAGGCGGGCCCTGAGGGGGGGGCGGGTGGGAGCCAGGTGAATGTACGGCTCTTGGCGGCCGAGGGGGGGCGGGCGGCAGGAGGAGGCAGAGGAGCCACCCGATCCAATGC
561	fivecomb		51	68	17	5.91354	0.890482	-0.9	-0.8	-2.5	-1.6	0	-4.5	-0.4						-1.05727							0	19	0	0	0				GACAGATGCGCCGTGGATTTAATCCATGCACAGTGGCTGAAGTGGCATATGAATTATGAAGTTGGATCATTTGGAATGAATGTAACTCCTCAAGATGGGTACAGGAGGGAAGTGTGTGTGTGGCCTGCGTGCACCCAGTGCCCAGCCCGCCTTTTCCCTGCATGGGAGTGGGGGCACCCGCAGAGTGATTGGAGCCACCCGATCCAATGC
562	fivecomb		51	68	17	5.91354	6.74457	-0.9	-0.8	-5.4	-1.7	0	-4.7	-4.9				2.24414		0.0963204							65	95	0.844156	1	2	-1.41744			GACAGATGCGCCGTGGATCGCGCGAACCGGCAGTGGCTGAAGTGGCATATGAATTATGAAGTTGGATCATTTGGAATGAATGTAACTCCTCAAGATGGGTGAGGCTTTAGGCGGCCGCCCTGGGATCTGAATTGCCCCTTGGCCCTTATCGAAGCTGCAGCTGCTTCCGCATAGCTGCTGTGGTCAAAAAGGAGCCACCCGATCCAATGC
563	fivecomb		51	68	17	5.91354	3.8191	-0.9	-0.8	-5.7	-1.7	0	-1.1	0	6.75489			3.13192		0.289049							327	293	0.872	2	3	0.44015			GACAGATGCGCCGTGGATTCTGCGGAATTACAGTGGCTGAAGTGGCATATGAATTATGAAGTTGGATCATTTGGAATGAATGTAACTCCTCAAGATGGGTGGGTTTACTTTGTAACAATAGATAGCTGTGTTTTCATAGCAGTGGTATAGGAATGAGgcagtagttgttaaggtagtcttctgtgccttcagAGCCACCCGATCCAATGC
564	fivecomb		51	68	17	5.91354	2.85269	-0.9	-0.8	-1.6	-1.6	0	-1	-0.2				3.35273		-1.1286							23	720	0.71875	1	3	-1.77374	-0.00731411		GACAGATGCGCCGTGGATGATGTCATCATGCAGTGGCTGAAGTGGCATATGAATTATGAAGTTGGATCATTTGGAATGAATGTAACTCCTCAAGATGGGTATTGTTTGCTTATTTCAAGAATCTGTGCTTCCCACTTCATTGAGTTTTTGTTCTCCAGTGATGTTTTCACATTTTAGGTTTTGCAGCTTGCTAGCCACCCGATCCAATGC
565	fivecomb		51	68	17	5.91354	6.74457	-0.9	-0.8	-6.2	-1.7	0	-6.6	-3.4	8.34873			3.18767		0.601451							325	136	0.890411	2	2	-1.19488			GACAGATGCGCCGTGGATTTCATGTTGCTACAGTGGCTGAAGTGGCATATGAATTATGAAGTTGGATCATTTGGAATGAATGTAACTCCTCAAGATGGGTGAGGACAGATCCTAACCCTTTTTATTGATCAGTGAATTTTTTTTTTTAAGTTTAGCAGACATCTTGGAATATAGTGCCACTGAGCTGGTATAAGCCACCCGATCCAATGC
566	fivecomb		51	68	17	5.91354	8.73118	-0.9	-0.8	-6.6	-1.7	0	-3.2	-4	10.2336			3.90806		0.142708							1203	1522	0.873638	2	3	0.647222			GACAGATGCGCCGTGGATCTCTCCGGCATCCAGTGGCTGAAGTGGCATATGAATTATGAAGTTGGATCATTTGGAATGAATGTAACTCCTCAAGATGGgtgagtggggcagtttttccctggatgctttaatttcgcccgggaaagtgTCCTTTTTCCTCAGAAAGTGTCTTTTCTGAGGTGTTCTCTGTCGAGCCACCCGATCCAATGC
567	fivecomb		51	68	17	5.55419	9.15773	-0.9	0	-2.2	-0.7	-0.7	-4.2	-5.6	2.40571			6.82797		0.725594							611	196	0.865439	1	1	-9.5806	-0.550046		GACAGATGCGCCGTGGATTGCGAAATCCTTCAGTGGCTGAAGTGGCATATGAATTATGAAGTTGGATCATTTGGAATGAATGTAAGAGAATTGCCAAGGTGAGGCGGGCCCTGAGGGGGGGGCGGGTGGGAGCCAGGTGAATGTACGGCTCTTGGCGGCCGAGGGGGGGCGGGCGGCAGGAGGAGGCAGAGGAGCCACCCGATCCAATGC
568	fivecomb		51	68	17	5.55419	8.0427	-0.9	0	-0.7	-0.7	-0.7	-0.6	-0.4	-3.31079			1.49029		0.255661							142	137	0.876543	1	1	-2.16683	-1.33202		GACAGATGCGCCGTGGATACGACTGAGAGTCAGTGGCTGAAGTGGCATATGAATTATGAAGTTGGATCATTTGGAATGAATGTAAGAGAATTGCCAAGGTACAGGAGGGAAGTGTGTGTGTGGCCTGCGTGCACCCAGTGCCCAGCCCGCCTTTTCCCTGCATGGGAGTGGGGGCACCCGCAGAGTGATTGGAGCCACCCGATCCAATGC
569	fivecomb		51	68	17	5.55419	9.15773	-0.9	0	-2.2	-0.7	-0.7	-3.4	-4.9	1.95198					1.13977							409	57	0.74635	0	0				GACAGATGCGCCGTGGATGTCCTACACAACCAGTGGCTGAAGTGGCATATGAATTATGAAGTTGGATCATTTGGAATGAATGTAAGAGAATTGCCAAGGTGAGGCTTTAGGCGGCCGCCCTGGGATCTGAATTGCCCCTTGGCCCTTATCGAAGCTGCAGCTGCTTCCGCATAGCTGCTGTGGTCAAAAAGGAGCCACCCGATCCAATGC
570	fivecomb		51	68	17	5.55419	8.22968	-0.9	0	-1.8	-0.7	-0.7	-1.8	0	2.77428			5.66352		0.583547							5536	2420	0.889317	1	3	-2.21605	0.521938		GACAGATGCGCCGTGGATGGTCGCATATTCCAGTGGCTGAAGTGGCATATGAATTATGAAGTTGGATCATTTGGAATGAATGTAAGAGAATTGCCAAGGTGGGTTTACTTTGTAACAATAGATAGCTGTGTTTTCATAGCAGTGGTATAGGAATGAGgcagtagttgttaaggtagtcttctgtgccttcagAGCCACCCGATCCAATGC
571	fivecomb		51	68	17	5.55419	7.75781	-0.9	0	-0.7	-0.7	-0.7	-0.9	-0.2	0.903785			6.05019		0.0166469							623	1371	0.677174	1	1	-4.60041	-0.253619		GACAGATGCGCCGTGGATACAAAGCCAATTCAGTGGCTGAAGTGGCATATGAATTATGAAGTTGGATCATTTGGAATGAATGTAAGAGAATTGCCAAGGTATTGTTTGCTTATTTCAAGAATCTGTGCTTCCCACTTCATTGAGTTTTTGTTCTCCAGTGATGTTTTCACATTTTAGGTTTTGCAGCTTGCTAGCCACCCGATCCAATGC
572	fivecomb		51	68	17	5.55419	9.15773	-0.9	0	-0.7	-0.7	-0.7	-1	-3.4	9.61777			4.81693		1.22157							2360	228	0.886885	2	3	-5.48488			GACAGATGCGCCGTGGATACCACTCCTTTACAGTGGCTGAAGTGGCATATGAATTATGAAGTTGGATCATTTGGAATGAATGTAAGAGAATTGCCAAGGTGAGGACAGATCCTAACCCTTTTTATTGATCAGTGAATTTTTTTTTTTAAGTTTAGCAGACATCTTGGAATATAGTGCCACTGAGCTGGTATAAGCCACCCGATCCAATGC
573	fivecomb		51	68	17	5.55419	10.4737	-0.9	0	-0.7	-0.7	-0.7	-4.2	-4	5.82138			5.44077		1.78704							3683	92	0.897855	2	2	-7.0095			GACAGATGCGCCGTGGATAAGATTTTACTACAGTGGCTGAAGTGGCATATGAATTATGAAGTTGGATCATTTGGAATGAATGTAAGAGAATTGCCAAGgtgagtggggcagtttttccctggatgctttaatttcgcccgggaaagtgTCCTTTTTCCTCAGAAAGTGTCTTTTCTGAGGTGTTCTCTGTCGAGCCACCCGATCCAATGC
574	fivecomb		51	68	17	3.36621	7.61415	-0.9	-0.5	-1.8	-1.9	-2.7	-0.9	-5.6				4.22538		-2.03749							0	194	0	1	1	-5.7568			GACAGATGCGCCGTGGATATCATCACCTATCAGTGGCTGAAGTGGCATATGAATTATGAAGTTGGATCATTTGGAATGAATGTGAGAACAAAATCATGGTGAGGCGGGCCCTGAGGGGGGGGCGGGTGGGAGCCAGGTGAATGTACGGCTCTTGGCGGCCGAGGGGGGGCGGGCGGCAGGAGGAGGCAGAGGAGCCACCCGATCCAATGC
575	fivecomb		51	68	17	3.36621	3.49948	-0.9	-0.5	-1.8	-1.9	-2.7	0	-0.4						0.0429936							4	7	0.8	0	0				GACAGATGCGCCGTGGATAATGTTTTGTTCCAGTGGCTGAAGTGGCATATGAATTATGAAGTTGGATCATTTGGAATGAATGTGAGAACAAAATCATGGTACAGGAGGGAAGTGTGTGTGTGGCCTGCGTGCACCCAGTGCCCAGCCCGCCTTTTCCCTGCATGGGAGTGGGGGCACCCGCAGAGTGATTGGAGCCACCCGATCCAATGC
576	fivecomb		51	68	17	3.36621	7.61415	-0.9	-0.5	-1.8	-1.9	-2.7	0	-4.9	-2.4517			1.87437		0.381807							110	74	0.932203	1	1	-2.42274			GACAGATGCGCCGTGGATGGCTGCGCCGTCCAGTGGCTGAAGTGGCATATGAATTATGAAGTTGGATCATTTGGAATGAATGTGAGAACAAAATCATGGTGAGGCTTTAGGCGGCCGCCCTGGGATCTGAATTGCCCCTTGGCCCTTATCGAAGCTGCAGCTGCTTCCGCATAGCTGCTGTGGTCAAAAAGGAGCCACCCGATCCAATGC
577	fivecomb		51	68	17	3.36621	6.18234	-0.9	-0.5	-1.8	-1.9	-2.7	-1.2	0	0.0740006			1.09877		0.303095							312	263	0.896552	1	2	0.454463	1.30144		GACAGATGCGCCGTGGATTTCCTCGCGCTTCAGTGGCTGAAGTGGCATATGAATTATGAAGTTGGATCATTTGGAATGAATGTGAGAACAAAATCATGGTGGGTTTACTTTGTAACAATAGATAGCTGTGTTTTCATAGCAGTGGTATAGGAATGAGgcagtagttgttaaggtagtcttctgtgccttcagAGCCACCCGATCCAATGC
578	fivecomb		51	68	17	3.36621	2.77421	-0.9	-0.5	-1.8	-1.9	-2.7	-0.8	-0.2				1.36113		-0.653325							23	547	0.306667	1	1	0.260338	1.23106		GACAGATGCGCCGTGGATGGATTGAAGGCGCAGTGGCTGAAGTGGCATATGAATTATGAAGTTGGATCATTTGGAATGAATGTGAGAACAAAATCATGGTATTGTTTGCTTATTTCAAGAATCTGTGCTTCCCACTTCATTGAGTTTTTGTTCTCCAGTGATGTTTTCACATTTTAGGTTTTGCAGCTTGCTAGCCACCCGATCCAATGC
579	fivecomb		51	68	17	3.36621	7.61415	-0.9	-0.5	-1.8	-1.9	-2.7	-0.2	-3.4						0.402415							52	43	0.722222	0	0				GACAGATGCGCCGTGGATCATCAAGGGATGCAGTGGCTGAAGTGGCATATGAATTATGAAGTTGGATCATTTGGAATGAATGTGAGAACAAAATCATGGTGAGGACAGATCCTAACCCTTTTTATTGATCAGTGAATTTTTTTTTTTAAGTTTAGCAGACATCTTGGAATATAGTGCCACTGAGCTGGTATAAGCCACCCGATCCAATGC
580	fivecomb		51	68	17	3.36621	10.1256	-0.9	-0.5	-1.8	-1.9	-2.7	-0.3	-4	8.07146			2.25012		0.0495346							270	448	0.830769	1	3	-0.426248	0.846299		GACAGATGCGCCGTGGATGACATATCACGTCAGTGGCTGAAGTGGCATATGAATTATGAAGTTGGATCATTTGGAATGAATGTGAGAACAAAATCATGgtgagtggggcagtttttccctggatgctttaatttcgcccgggaaagtgTCCTTTTTCCTCAGAAAGTGTCTTTTCTGAGGTGTTCTCTGTCGAGCCACCCGATCCAATGC
581	fivecomb		51	68	17	-2.49526	3.70941	-0.9	-0.3	-4	-2.9	-2.4	-4.2	-5.6	0.917538			4.92787		0.158633							182	215	0.90099	1	1	-5.43468	-3.94599		GACAGATGCGCCGTGGATGAGGTCCTGATCCAGTGGCTGAAGTGGCATATGAATTATGAAGTTGGATCATTTGGAATGAATgtcaggacttcaggactGTGAGGCGGGCCCTGAGGGGGGGGCGGGTGGGAGCCAGGTGAATGTACGGCTCTTGGCGGCCGAGGGGGGGCGGGCGGCAGGAGGAGGCAGAGGAGCCACCCGATCCAATGC
582	fivecomb		51	68	17	-2.49526	-5.35228	-0.9	-0.3	-4.7	-2.9	-2.4	-3.1	-0.4						-1.29018							0	33	0	0	0				GACAGATGCGCCGTGGATGATTCCCCTTCCCAGTGGCTGAAGTGGCATATGAATTATGAAGTTGGATCATTTGGAATGAATgtcaggacttcaggactGTACAGGAGGGAAGTGTGTGTGTGGCCTGCGTGCACCCAGTGCCCAGCCCGCCTTTTCCCTGCATGGGAGTGGGGGCACCCGCAGAGTGATTGGAGCCACCCGATCCAATGC
583	fivecomb		51	68	17	-2.49526	3.70941	-0.9	-0.3	-4	-2.9	-2.4	-4	-4.9				1.52569		-0.830933							0	100	0	1	2	-0.941915			GACAGATGCGCCGTGGATCTAGAACTCGTCCAGTGGCTGAAGTGGCATATGAATTATGAAGTTGGATCATTTGGAATGAATgtcaggacttcaggactGTGAGGCTTTAGGCGGCCGCCCTGGGATCTGAATTGCCCCTTGGCCCTTATCGAAGCTGCAGCTGCTTCCGCATAGCTGCTGTGGTCAAAAAGGAGCCACCCGATCCAATGC
584	fivecomb		51	68	17	-2.49526	1.96434	-0.9	-0.3	-2.9	-2.9	-2.4	-0.7	0				1.51536		-1.14172							17	441	0.894737	1	1	-0.74945	0.305677		GACAGATGCGCCGTGGATTCCCCTGAGTTGCAGTGGCTGAAGTGGCATATGAATTATGAAGTTGGATCATTTGGAATGAATgtcaggacttcaggactGTGGGTTTACTTTGTAACAATAGATAGCTGTGTTTTCATAGCAGTGGTATAGGAATGAGgcagtagttgttaaggtagtcttctgtgccttcagAGCCACCCGATCCAATGC
585	fivecomb		51	68	17	-2.49526	-7.04013	-0.9	-0.3	-2.9	-2.9	-2.4	-0.7	-0.2				1.89057		-2.52253							0	1225	0	2	2	-2.21208			GACAGATGCGCCGTGGATATGCTAGATTCACAGTGGCTGAAGTGGCATATGAATTATGAAGTTGGATCATTTGGAATGAATgtcaggacttcaggactGTATTGTTTGCTTATTTCAAGAATCTGTGCTTCCCACTTCATTGAGTTTTTGTTCTCCAGTGATGTTTTCACATTTTAGGTTTTGCAGCTTGCTAGCCACCCGATCCAATGC
586	fivecomb		51	68	17	-2.49526	3.70941	-0.9	-0.3	-4	-2.9	-2.4	-4	-3.4				1.84875		-0.792467							5	71	0.714286	2	3	0.0999256			GACAGATGCGCCGTGGATTTGCTCGTCTACCAGTGGCTGAAGTGGCATATGAATTATGAAGTTGGATCATTTGGAATGAATgtcaggacttcaggactGTGAGGACAGATCCTAACCCTTTTTATTGATCAGTGAATTTTTTTTTTTAAGTTTAGCAGACATCTTGGAATATAGTGCCACTGAGCTGGTATAAGCCACCCGATCCAATGC
587	fivecomb		51	68	17	-2.49526	7.93713	-0.9	-0.3	-2.9	-2.9	-2.4	-2.1	-4	6.83289			1.66266		-0.734332							113	1140	0.875969	1	2	0.0412334	1.07336		GACAGATGCGCCGTGGATACAAGCTTCGGCCAGTGGCTGAAGTGGCATATGAATTATGAAGTTGGATCATTTGGAATGAATgtcaggacttcaggactgtgagtggggcagtttttccctggatgctttaatttcgcccgggaaagtgTCCTTTTTCCTCAGAAAGTGTCTTTTCTGAGGTGTTCTCTGTCGAGCCACCCGATCCAATGC
588	fivecomb		51	68	17	7.65636	10.0684	0	-5.7	-0.7	-0.1	0	-1.1	-5.6				6.36663		-0.143563							24	61	0.857143	1	1	-12.9224			GACAGATGCGCCGTGGATAGGTCGTCCCGCAAAGATTGGGCAAGAGAAGAATTCAGAAGAAACAAAAGTGCCACCGAAGAGGTGAGACAGCAGGACAGGTGAGGCGGGCCCTGAGGGGGGGGCGGGTGGGAGCCAGGTGAATGTACGGCTCTTGGCGGCCGAGGGGGGGCGGGCGGCAGGAGGAGGCAGAGGAGCCACCCGATCCAATGC
589	fivecomb		51	68	17	7.65636	8.68156	0	-5.7	0	0	0	0	-0.4	-7.26679			1.47434		0.527067							155	84	0.820106	1	1	-10.3441			GACAGATGCGCCGTGGATCTACTACCAATGAAAGATTGGGCAAGAGAAGAATTCAGAAGAAACAAAAGTGCCACCGAAGAGGTGAGACAGCAGGACAGGTACAGGAGGGAAGTGTGTGTGTGGCCTGCGTGCACCCAGTGCCCAGCCCGCCTTTTCCCTGCATGGGAGTGGGGGCACCCGCAGAGTGATTGGAGCCACCCGATCCAATGC
590	fivecomb		51	68	17	7.65636	10.0684	0	-5.7	-0.7	-0.1	0	-0.7	-4.9	-3.88536					1.29511							568	47	0.869832	0	0				GACAGATGCGCCGTGGATCGGACGAGTTTTAAAGATTGGGCAAGAGAAGAATTCAGAAGAAACAAAAGTGCCACCGAAGAGGTGAGACAGCAGGACAGGTGAGGCTTTAGGCGGCCGCCCTGGGATCTGAATTGCCCCTTGGCCCTTATCGAAGCTGCAGCTGCTTCCGCATAGCTGCTGTGGTCAAAAAGGAGCCACCCGATCCAATGC
591	fivecomb		51	68	17	7.65636	8.56441	0	-5.7	-1.2	-0.1	0	-1.2	0	-1.63685			4.57083		0.921368							3629	727	0.871309	2	3	-1.96902			GACAGATGCGCCGTGGATGTTGCTTTGGAGAAAGATTGGGCAAGAGAAGAATTCAGAAGAAACAAAAGTGCCACCGAAGAGGTGAGACAGCAGGACAGGTGGGTTTACTTTGTAACAATAGATAGCTGTGTTTTCATAGCAGTGGTATAGGAATGAGgcagtagttgttaaggtagtcttctgtgccttcagAGCCACCCGATCCAATGC
592	fivecomb		51	68	17	7.65636	8.34752	0	-5.7	-0.5	0	0	-4.6	-0.2	-2.80963			3.82364		0.179841							1450	1995	0.735667	1	2	-2.4992	-0.994729		GACAGATGCGCCGTGGATTCGATGAGGAGAAAAGATTGGGCAAGAGAAGAATTCAGAAGAAACAAAAGTGCCACCGAAGAGGTGAGACAGCAGGACAGGTATTGTTTGCTTATTTCAAGAATCTGTGCTTCCCACTTCATTGAGTTTTTGTTCTCCAGTGATGTTTTCACATTTTAGGTTTTGCAGCTTGCTAGCCACCCGATCCAATGC
593	fivecomb		51	68	17	7.65636	10.0684	0	-5.7	-0.7	-0.1	0	-0.7	-3.4	4.70615			5.84292		1.21125							2629	257	0.898189	1	1	-6.13311	-2.86687		GACAGATGCGCCGTGGATACCGCCGCAAATAAAGATTGGGCAAGAGAAGAATTCAGAAGAAACAAAAGTGCCACCGAAGAGGTGAGACAGCAGGACAGGTGAGGACAGATCCTAACCCTTTTTATTGATCAGTGAATTTTTTTTTTTAAGTTTAGCAGACATCTTGGAATATAGTGCCACTGAGCTGGTATAAGCCACCCGATCCAATGC
594	fivecomb		51	68	17	7.65636	10.6736	0	-5.7	-0.7	-0.1	0	-2.3	-4	2.03366			4.80475		0.209928							5018	5426	0.871635	2	3	-4.64145			GACAGATGCGCCGTGGATGAAGCCCGGGTCAAAGATTGGGCAAGAGAAGAATTCAGAAGAAACAAAAGTGCCACCGAAGAGGTGAGACAGCAGGACAGgtgagtggggcagtttttccctggatgctttaatttcgcccgggaaagtgTCCTTTTTCCTCAGAAAGTGTCTTTTCTGAGGTGTTCTCTGTCGAGCCACCCGATCCAATGC
595	fivecomb		51	68	17	4.00629	9.15773	0	-4.9	-6.3	-4.5	-2.6	-2.8	-5.6						0.184947							0	1	0	0	0				GACAGATGCGCCGTGGATAACTTCGGTTTTAAAGATTGGGCAAGAGAAGAATTCAGAAGAAACAAAAGTGCCACCGAAGAGGTGCCTTTCTCCAAAAGGTGAGGCGGGCCCTGAGGGGGGGGCGGGTGGGAGCCAGGTGAATGTACGGCTCTTGGCGGCCGAGGGGGGGCGGGCGGCAGGAGGAGGCAGAGGAGCCACCCGATCCAATGC
596	fivecomb		51	68	17	4.00629	8.0427	0	-4.9	-9.1	-4.9	-2.6	-5.6	-0.4	8.89482			6.9439		1.09113							477	67	0.83101	1	1	-15.8949			GACAGATGCGCCGTGGATGTTACACAAGGAAAAGATTGGGCAAGAGAAGAATTCAGAAGAAACAAAAGTGCCACCGAAGAGGTGCCTTTCTCCAAAAGGTACAGGAGGGAAGTGTGTGTGTGGCCTGCGTGCACCCAGTGCCCAGCCCGCCTTTTCCCTGCATGGGAGTGGGGGCACCCGCAGAGTGATTGGAGCCACCCGATCCAATGC
597	fivecomb		51	68	17	4.00629	9.15773	0	-4.9	-6.3	-4.5	-2.6	-2.8	-4.9	10.2491			5.56728		1.49506							1216	63	0.864865	1	1	-13.5589			GACAGATGCGCCGTGGATCTGAACGAATACAAAGATTGGGCAAGAGAAGAATTCAGAAGAAACAAAAGTGCCACCGAAGAGGTGCCTTTCTCCAAAAGGTGAGGCTTTAGGCGGCCGCCCTGGGATCTGAATTGCCCCTTGGCCCTTATCGAAGCTGCAGCTGCTTCCGCATAGCTGCTGTGGTCAAAAAGGAGCCACCCGATCCAATGC
598	fivecomb		51	68	17	4.00629	8.22968	0	-4.9	-4.5	-4.5	-2.6	-1.8	0	10.403			4.56216		1.15986							4065	446	0.903936	1	4	1.5798	2.8117		GACAGATGCGCCGTGGATCTGGAATCGCTAAAAGATTGGGCAAGAGAAGAATTCAGAAGAAACAAAAGTGCCACCGAAGAGGTGCCTTTCTCCAAAAGGTGGGTTTACTTTGTAACAATAGATAGCTGTGTTTTCATAGCAGTGGTATAGGAATGAGgcagtagttgttaaggtagtcttctgtgccttcagAGCCACCCGATCCAATGC
599	fivecomb		51	68	17	4.00629	7.75781	0	-4.9	-6.2	-4.9	-2.6	-0.9	-0.2	8.35094			6.30516		1.25721							1310	180	0.573053	1	2	-2.56497	2.95061		GACAGATGCGCCGTGGATCTTTGTTTAATTAAAGATTGGGCAAGAGAAGAATTCAGAAGAAACAAAAGTGCCACCGAAGAGGTGCCTTTCTCCAAAAGGTATTGTTTGCTTATTTCAAGAATCTGTGCTTCCCACTTCATTGAGTTTTTGTTCTCCAGTGATGTTTTCACATTTTAGGTTTTGCAGCTTGCTAGCCACCCGATCCAATGC
600	fivecomb		51	68	17	4.00629	9.15773	0	-4.9	-4.5	-4.5	-2.6	-3.1	-3.4	11.736			4.41678		1.49883							3412	168	0.90193	2	2	1.24113			GACAGATGCGCCGTGGATAGACCGATTATTAAAGATTGGGCAAGAGAAGAATTCAGAAGAAACAAAAGTGCCACCGAAGAGGTGCCTTTCTCCAAAAGGTGAGGACAGATCCTAACCCTTTTTATTGATCAGTGAATTTTTTTTTTTAAGTTTAGCAGACATCTTGGAATATAGTGCCACTGAGCTGGTATAAGCCACCCGATCCAATGC
601	fivecomb		51	68	17	4.00629	10.4737	0	-4.9	-4.5	-4.5	-2.6	-3.4	-4	11.1706			5.97616		0.899564							6918	1419	0.896114	2	2	-6.27186			GACAGATGCGCCGTGGATACGCTTGCCGTTAAAGATTGGGCAAGAGAAGAATTCAGAAGAAACAAAAGTGCCACCGAAGAGGTGCCTTTCTCCAAAAGgtgagtggggcagtttttccctggatgctttaatttcgcccgggaaagtgTCCTTTTTCCTCAGAAAGTGTCTTTTCTGAGGTGTTCTCTGTCGAGCCACCCGATCCAATGC
602	fivecomb		51	68	17	4.4467	10.0684	0	-3.6	0	0	0	-1.1	-5.6													0	0	0	0	0				GACAGATGCGCCGTGGATCGCTTTTGCTTAAAAGATTGGGCAAGAGAAGAATTCAGAAGAAACAAAAGTGCCACCGAAGAGGTAGTAATGATGGACAGGTGAGGCGGGCCCTGAGGGGGGGGCGGGTGGGAGCCAGGTGAATGTACGGCTCTTGGCGGCCGAGGGGGGGCGGGCGGCAGGAGGAGGCAGAGGAGCCACCCGATCCAATGC
603	fivecomb		51	68	17	4.4467	8.68156	0	-3.6	-0.1	0	0	0	-0.4						0.588064							11	5	0.846154	0	0				GACAGATGCGCCGTGGATCACTTACGACCGAAAGATTGGGCAAGAGAAGAATTCAGAAGAAACAAAAGTGCCACCGAAGAGGTAGTAATGATGGACAGGTACAGGAGGGAAGTGTGTGTGTGGCCTGCGTGCACCCAGTGCCCAGCCCGCCTTTTCCCTGCATGGGAGTGGGGGCACCCGCAGAGTGATTGGAGCCACCCGATCCAATGC
604	fivecomb		51	68	17	4.4467	10.0684	0	-3.6	0	0	0	0	-4.9	2.37346					0.629801							136	54	0.877419	0	0				GACAGATGCGCCGTGGATGCTATGTTAAGTAAAGATTGGGCAAGAGAAGAATTCAGAAGAAACAAAAGTGCCACCGAAGAGGTAGTAATGATGGACAGGTGAGGCTTTAGGCGGCCGCCCTGGGATCTGAATTGCCCCTTGGCCCTTATCGAAGCTGCAGCTGCTTCCGCATAGCTGCTGTGGTCAAAAAGGAGCCACCCGATCCAATGC
605	fivecomb		51	68	17	4.4467	8.56441	0	-3.6	0	0	0	-1.1	0	4.45034			6.05789		0.593804							2812	1213	0.879575	1	3	-1.48874	2.80548		GACAGATGCGCCGTGGATGAAACGGCGAGTAAAGATTGGGCAAGAGAAGAATTCAGAAGAAACAAAAGTGCCACCGAAGAGGTAGTAATGATGGACAGGTGGGTTTACTTTGTAACAATAGATAGCTGTGTTTTCATAGCAGTGGTATAGGAATGAGgcagtagttgttaaggtagtcttctgtgccttcagAGCCACCCGATCCAATGC
606	fivecomb		51	68	17	4.4467	8.34752	0	-3.6	0	0	0	-1.2	-0.2	0.904422			4.74172		0.198748							224	421	0.514943	1	2	-1.60396	-0.202598		GACAGATGCGCCGTGGATTCATTCTCTCCGAAAGATTGGGCAAGAGAAGAATTCAGAAGAAACAAAAGTGCCACCGAAGAGGTAGTAATGATGGACAGGTATTGTTTGCTTATTTCAAGAATCTGTGCTTCCCACTTCATTGAGTTTTTGTTCTCCAGTGATGTTTTCACATTTTAGGTTTTGCAGCTTGCTAGCCACCCGATCCAATGC
607	fivecomb		51	68	17	4.4467	10.0684	0	-3.6	0	0	0	-1.1	-3.4	5.2361			3.74476		1.36527							1122	81	0.844244	2	3	0.244521			GACAGATGCGCCGTGGATAAGACTTTCACAAAAGATTGGGCAAGAGAAGAATTCAGAAGAAACAAAAGTGCCACCGAAGAGGTAGTAATGATGGACAGGTGAGGACAGATCCTAACCCTTTTTATTGATCAGTGAATTTTTTTTTTTAAGTTTAGCAGACATCTTGGAATATAGTGCCACTGAGCTGGTATAAGCCACCCGATCCAATGC
608	fivecomb		51	68	17	4.4467	10.6736	0	-3.6	0	0	0	0	-4	6.57289			4.23205		0.345394							3367	2630	0.875227	2	2	-0.125936			GACAGATGCGCCGTGGATAGGTTGGGATTGAAAGATTGGGCAAGAGAAGAATTCAGAAGAAACAAAAGTGCCACCGAAGAGGTAGTAATGATGGACAGgtgagtggggcagtttttccctggatgctttaatttcgcccgggaaagtgTCCTTTTTCCTCAGAAAGTGTCTTTTCTGAGGTGTTCTCTGTCGAGCCACCCGATCCAATGC
609	fivecomb		51	68	17	8.77206	6.74457	0	-5.2	-5.4	-5.2	-5.2	-4.7	-5.6	-7.13955			1.41068		0.195765							140	154	0.886076	1	2	-0.712444	0.126273		GACAGATGCGCCGTGGATACTCTCTACATGAAAGATTGGGCAAGAGAAGAATTCAGAAGAAACAAAAGTGCCACCGAAGAGGTAACTCCTCAAGATGGGTGAGGCGGGCCCTGAGGGGGGGGCGGGTGGGAGCCAGGTGAATGTACGGCTCTTGGCGGCCGAGGGGGGGCGGGCGGCAGGAGGAGGCAGAGGAGCCACCCGATCCAATGC
610	fivecomb		51	68	17	8.77206	0.890482	0	-5.2	-2.5	-5.2	-5.2	-4.5	-0.4						0.364199							41	34	0.788462	0	0				GACAGATGCGCCGTGGATTGCTGGCCATGGAAAGATTGGGCAAGAGAAGAATTCAGAAGAAACAAAAGTGCCACCGAAGAGGTAACTCCTCAAGATGGGTACAGGAGGGAAGTGTGTGTGTGGCCTGCGTGCACCCAGTGCCCAGCCCGCCTTTTCCCTGCATGGGAGTGGGGGCACCCGCAGAGTGATTGGAGCCACCCGATCCAATGC
611	fivecomb		51	68	17	8.77206	6.74457	0	-5.2	-5.4	-5.2	-5.2	-4.7	-4.9	-7.94251					1.44943							494	34	0.725404	0	0				GACAGATGCGCCGTGGATCTTCTGTTTACCAAAGATTGGGCAAGAGAAGAATTCAGAAGAAACAAAAGTGCCACCGAAGAGGTAACTCCTCAAGATGGGTGAGGCTTTAGGCGGCCGCCCTGGGATCTGAATTGCCCCTTGGCCCTTATCGAAGCTGCAGCTGCTTCCGCATAGCTGCTGTGGTCAAAAAGGAGCCACCCGATCCAATGC
612	fivecomb		51	68	17	8.77206	3.8191	0	-5.2	-5.7	-5.2	-5.2	-1.1	0	-9.20365			5.24259		1.22501							4725	467	0.859873	1	3	1.4492	3.11103		GACAGATGCGCCGTGGATATTAACATAACGAAAGATTGGGCAAGAGAAGAATTCAGAAGAAACAAAAGTGCCACCGAAGAGGTAACTCCTCAAGATGGGTGGGTTTACTTTGTAACAATAGATAGCTGTGTTTTCATAGCAGTGGTATAGGAATGAGgcagtagttgttaaggtagtcttctgtgccttcagAGCCACCCGATCCAATGC
613	fivecomb		51	68	17	8.77206	2.85269	0	-5.2	-1.6	-5.2	-5.2	-1	-0.2	-8.79766			3.07989		-0.0283781							444	1091	0.674772	1	1	-1.89392	-0.299852		GACAGATGCGCCGTGGATAAACGGGCTGTTAAAGATTGGGCAAGAGAAGAATTCAGAAGAAACAAAAGTGCCACCGAAGAGGTAACTCCTCAAGATGGGTATTGTTTGCTTATTTCAAGAATCTGTGCTTCCCACTTCATTGAGTTTTTGTTCTCCAGTGATGTTTTCACATTTTAGGTTTTGCAGCTTGCTAGCCACCCGATCCAATGC
614	fivecomb		51	68	17	8.77206	6.74457	0	-5.2	-6.2	-5.2	-5.2	-6.6	-3.4	-2.91427			1.95431		0.329353							111	98	0.804348	1	2	-0.577389			GACAGATGCGCCGTGGATGGGGAAATTCACAAAGATTGGGCAAGAGAAGAATTCAGAAGAAACAAAAGTGCCACCGAAGAGGTAACTCCTCAAGATGGGTGAGGACAGATCCTAACCCTTTTTATTGATCAGTGAATTTTTTTTTTTAAGTTTAGCAGACATCTTGGAATATAGTGCCACTGAGCTGGTATAAGCCACCCGATCCAATGC
615	fivecomb		51	68	17	8.77206	8.73118	0	-5.2	-6.6	-5.2	-5.2	-3.2	-4	-1.5328			3.2277		0.396999							1133	784	0.874228	1	2	-2.43467	-0.90142		GACAGATGCGCCGTGGATTCGATTCTTAGAAAAGATTGGGCAAGAGAAGAATTCAGAAGAAACAAAAGTGCCACCGAAGAGGTAACTCCTCAAGATGGgtgagtggggcagtttttccctggatgctttaatttcgcccgggaaagtgTCCTTTTTCCTCAGAAAGTGTCTTTTCTGAGGTGTTCTCTGTCGAGCCACCCGATCCAATGC
616	fivecomb		51	68	17	10.0647	9.15773	0	-2.4	-2.2	-4.7	-4.7	-4.2	-5.6	-9.29002			0.98928		0.305336							625	539	0.871688	1	1	-1.63099	-0.774409		GACAGATGCGCCGTGGATCGTCATGCAAACAAAGATTGGGCAAGAGAAGAATTCAGAAGAAACAAAAGTGCCACCGAAGAGGTAAGAGAATTGCCAAGGTGAGGCGGGCCCTGAGGGGGGGGCGGGTGGGAGCCAGGTGAATGTACGGCTCTTGGCGGCCGAGGGGGGGCGGGCGGCAGGAGGAGGCAGAGGAGCCACCCGATCCAATGC
617	fivecomb		51	68	17	10.0647	8.0427	0	-2.4	-0.7	-4.7	-4.7	-0.6	-0.4	-11.2384			1.32055		1.03446							2415	363	0.888194	1	1	-2.11657	-1.40597		GACAGATGCGCCGTGGATGGGCTTAAATCGAAAGATTGGGCAAGAGAAGAATTCAGAAGAAACAAAAGTGCCACCGAAGAGGTAAGAGAATTGCCAAGGTACAGGAGGGAAGTGTGTGTGTGGCCTGCGTGCACCCAGTGCCCAGCCCGCCTTTTCCCTGCATGGGAGTGGGGGCACCCGCAGAGTGATTGGAGCCACCCGATCCAATGC
618	fivecomb		51	68	17	10.0647	9.15773	0	-2.4	-2.2	-4.7	-4.7	-3.4	-4.9	-11.0492					1.74123							2118	59	0.897458	0	0				GACAGATGCGCCGTGGATACCAATAACCTCAAAGATTGGGCAAGAGAAGAATTCAGAAGAAACAAAAGTGCCACCGAAGAGGTAAGAGAATTGCCAAGGTGAGGCTTTAGGCGGCCGCCCTGGGATCTGAATTGCCCCTTGGCCCTTATCGAAGCTGCAGCTGCTTCCGCATAGCTGCTGTGGTCAAAAAGGAGCCACCCGATCCAATGC
619	fivecomb		51	68	17	10.0647	8.22968	0	-2.4	-1.8	-4.7	-4.7	-1.8	0	-3.37412			1.86756		1.00677							2592	414	0.892562	2	2	0.337021			GACAGATGCGCCGTGGATGTCGGGCCGTCGAAAGATTGGGCAAGAGAAGAATTCAGAAGAAACAAAAGTGCCACCGAAGAGGTAAGAGAATTGCCAAGGTGGGTTTACTTTGTAACAATAGATAGCTGTGTTTTCATAGCAGTGGTATAGGAATGAGgcagtagttgttaaggtagtcttctgtgccttcagAGCCACCCGATCCAATGC
620	fivecomb		51	68	17	10.0647	7.75781	0	-2.4	-0.7	-4.7	-4.7	-0.9	-0.2	-9.68562			1.7902		0.405467							1649	1356	0.721032	1	1	-1.83973	-0.925479		GACAGATGCGCCGTGGATAAAGCGAACTGTAAAGATTGGGCAAGAGAAGAATTCAGAAGAAACAAAAGTGCCACCGAAGAGGTAAGAGAATTGCCAAGGTATTGTTTGCTTATTTCAAGAATCTGTGCTTCCCACTTCATTGAGTTTTTGTTCTCCAGTGATGTTTTCACATTTTAGGTTTTGCAGCTTGCTAGCCACCCGATCCAATGC
621	fivecomb		51	68	17	10.0647	9.15773	0	-2.4	-0.7	-4.7	-4.7	-1	-3.4	-2.96413					1.72416							986	29	0.885099	0	0				GACAGATGCGCCGTGGATATACCGTTTCGAAAAGATTGGGCAAGAGAAGAATTCAGAAGAAACAAAAGTGCCACCGAAGAGGTAAGAGAATTGCCAAGGTGAGGACAGATCCTAACCCTTTTTATTGATCAGTGAATTTTTTTTTTTAAGTTTAGCAGACATCTTGGAATATAGTGCCACTGAGCTGGTATAAGCCACCCGATCCAATGC
622	fivecomb		51	68	17	10.0647	10.4737	0	-2.4	-0.7	-4.7	-4.7	-4.2	-4	-4.50416			2.13223		1.05102							6942	1206	0.738904	1	3	-0.990914	0.0442671		GACAGATGCGCCGTGGATTCTTCTCGCCACAAAGATTGGGCAAGAGAAGAATTCAGAAGAAACAAAAGTGCCACCGAAGAGGTAAGAGAATTGCCAAGgtgagtggggcagtttttccctggatgctttaatttcgcccgggaaagtgTCCTTTTTCCTCAGAAAGTGTCTTTTCTGAGGTGTTCTCTGTCGAGCCACCCGATCCAATGC
623	fivecomb		51	68	17	7.65636	7.61415	0	-5.7	-1.8	-1.9	-1.9	-0.9	-5.6													0	0	0	0	0				GACAGATGCGCCGTGGATCGTCTATCGTCGAAAGATTGGGCAAGAGAAGAATTCAGAAGAAACAAAAGTGCCACCGAAGAGGTGAGAACAAAATCATGGTGAGGCGGGCCCTGAGGGGGGGGCGGGTGGGAGCCAGGTGAATGTACGGCTCTTGGCGGCCGAGGGGGGGCGGGCGGCAGGAGGAGGCAGAGGAGCCACCCGATCCAATGC
624	fivecomb		51	68	17	7.65636	3.49948	0	-5.7	-1.8	-1.9	-1.9	0	-0.4	-7.82018					0.841903							225	55	0.862069	0	0				GACAGATGCGCCGTGGATCATGCTCCGTTTAAAGATTGGGCAAGAGAAGAATTCAGAAGAAACAAAAGTGCCACCGAAGAGGTGAGAACAAAATCATGGTACAGGAGGGAAGTGTGTGTGTGGCCTGCGTGCACCCAGTGCCCAGCCCGCCTTTTCCCTGCATGGGAGTGGGGGCACCCGCAGAGTGATTGGAGCCACCCGATCCAATGC
625	fivecomb		51	68	17	7.65636	7.61415	0	-5.7	-1.8	-1.9	-1.9	0	-4.9	-9.32193					1.51206							639	34	0.808861	0	0				GACAGATGCGCCGTGGATTTAACGCACGGCAAAGATTGGGCAAGAGAAGAATTCAGAAGAAACAAAAGTGCCACCGAAGAGGTGAGAACAAAATCATGGTGAGGCTTTAGGCGGCCGCCCTGGGATCTGAATTGCCCCTTGGCCCTTATCGAAGCTGCAGCTGCTTCCGCATAGCTGCTGTGGTCAAAAAGGAGCCACCCGATCCAATGC
626	fivecomb		51	68	17	7.65636	6.18234	0	-5.7	-1.8	-1.9	-1.9	-1.2	0	-9.37395			2.27451		0.549125							1329	650	0.862427	1	3	0.0674607	1.27899		GACAGATGCGCCGTGGATCGATATCATCGGAAAGATTGGGCAAGAGAAGAATTCAGAAGAAACAAAAGTGCCACCGAAGAGGTGAGAACAAAATCATGGTGGGTTTACTTTGTAACAATAGATAGCTGTGTTTTCATAGCAGTGGTATAGGAATGAGgcagtagttgttaaggtagtcttctgtgccttcagAGCCACCCGATCCAATGC
627	fivecomb		51	68	17	7.65636	2.77421	0	-5.7	-1.8	-1.9	-1.9	-0.8	-0.2	-10.5459			2.94409		0.127192							1494	2595	0.660186	1	3	-1.56439	-0.00995284		GACAGATGCGCCGTGGATCCTATCTACGGCAAAGATTGGGCAAGAGAAGAATTCAGAAGAAACAAAAGTGCCACCGAAGAGGTGAGAACAAAATCATGGTATTGTTTGCTTATTTCAAGAATCTGTGCTTCCCACTTCATTGAGTTTTTGTTCTCCAGTGATGTTTTCACATTTTAGGTTTTGCAGCTTGCTAGCCACCCGATCCAATGC
628	fivecomb		51	68	17	7.65636	7.61415	0	-5.7	-1.8	-1.9	-1.9	-0.2	-3.4	-4.73997			2.50115		1.41591							998	70	0.770656	1	1	-10.5805			GACAGATGCGCCGTGGATATAGAACTCGCTAAAGATTGGGCAAGAGAAGAATTCAGAAGAAACAAAAGTGCCACCGAAGAGGTGAGAACAAAATCATGGTGAGGACAGATCCTAACCCTTTTTATTGATCAGTGAATTTTTTTTTTTAAGTTTAGCAGACATCTTGGAATATAGTGCCACTGAGCTGGTATAAGCCACCCGATCCAATGC
629	fivecomb		51	68	17	7.65636	10.1256	0	-5.7	-1.8	-1.9	-1.9	-0.3	-4	-5.62903			3.02374		0.441857							2272	1449	0.852853	1	1	1.00833	2.52436		GACAGATGCGCCGTGGATTTCAAGCTACCGAAAGATTGGGCAAGAGAAGAATTCAGAAGAAACAAAAGTGCCACCGAAGAGGTGAGAACAAAATCATGgtgagtggggcagtttttccctggatgctttaatttcgcccgggaaagtgTCCTTTTTCCTCAGAAAGTGTCTTTTCTGAGGTGTTCTCTGTCGAGCCACCCGATCCAATGC
630	fivecomb		51	68	17	4.93939	3.70941	0	-3.4	-4	-3.4	-3.4	-4.2	-5.6						1.08781							54	8	0.794118	0	0				GACAGATGCGCCGTGGATAGCTTTCAATATAAAGATTGGGCAAGAGAAGAATTCAGAAGAAACAAAAGTGCCACCGAAGAGgtcaggacttcaggactGTGAGGCGGGCCCTGAGGGGGGGGCGGGTGGGAGCCAGGTGAATGTACGGCTCTTGGCGGCCGAGGGGGGGCGGGCGGCAGGAGGAGGCAGAGGAGCCACCCGATCCAATGC
631	fivecomb		51	68	17	4.93939	-5.35228	0	-3.4	-4.7	-3.4	-3.4	-3.1	-0.4						0.692886							8	3	0.8	0	0				GACAGATGCGCCGTGGATCTGGGATATCTTAAAGATTGGGCAAGAGAAGAATTCAGAAGAAACAAAAGTGCCACCGAAGAGgtcaggacttcaggactGTACAGGAGGGAAGTGTGTGTGTGGCCTGCGTGCACCCAGTGCCCAGCCCGCCTTTTCCCTGCATGGGAGTGGGGGCACCCGCAGAGTGATTGGAGCCACCCGATCCAATGC
632	fivecomb		51	68	17	4.93939	3.70941	0	-3.4	-4	-3.4	-3.4	-4	-4.9	-6.71425					1.15312							104	13	0.806202	0	0				GACAGATGCGCCGTGGATTCCTCTAGACTTAAAGATTGGGCAAGAGAAGAATTCAGAAGAAACAAAAGTGCCACCGAAGAGgtcaggacttcaggactGTGAGGCTTTAGGCGGCCGCCCTGGGATCTGAATTGCCCCTTGGCCCTTATCGAAGCTGCAGCTGCTTCCGCATAGCTGCTGTGGTCAAAAAGGAGCCACCCGATCCAATGC
633	fivecomb		51	68	17	4.93939	1.96434	0	-3.4	-2.9	-3.4	-3.4	-0.7	0	-6.89482					0.883837							118	29	0.776316	0	0				GACAGATGCGCCGTGGATAGATACAATTTGAAAGATTGGGCAAGAGAAGAATTCAGAAGAAACAAAAGTGCCACCGAAGAGgtcaggacttcaggactGTGGGTTTACTTTGTAACAATAGATAGCTGTGTTTTCATAGCAGTGGTATAGGAATGAGgcagtagttgttaaggtagtcttctgtgccttcagAGCCACCCGATCCAATGC
634	fivecomb		51	68	17	4.93939	-7.04013	0	-3.4	-2.9	-3.4	-3.4	-0.7	-0.2				2.26838		-0.179984							20	76	0.625	1	1	-12.0001			GACAGATGCGCCGTGGATACACTGAGGAATAAAGATTGGGCAAGAGAAGAATTCAGAAGAAACAAAAGTGCCACCGAAGAGgtcaggacttcaggactGTATTGTTTGCTTATTTCAAGAATCTGTGCTTCCCACTTCATTGAGTTTTTGTTCTCCAGTGATGTTTTCACATTTTAGGTTTTGCAGCTTGCTAGCCACCCGATCCAATGC
635	fivecomb		51	68	17	4.93939	3.70941	0	-3.4	-4	-3.4	-3.4	-4	-3.4				1.40361		-0.522426							41	369	0.594203	1	1	-0.709833	0.240221		GACAGATGCGCCGTGGATCGCTACCGTCACAAAGATTGGGCAAGAGAAGAATTCAGAAGAAACAAAAGTGCCACCGAAGAGgtcaggacttcaggactGTGAGGACAGATCCTAACCCTTTTTATTGATCAGTGAATTTTTTTTTTTAAGTTTAGCAGACATCTTGGAATATAGTGCCACTGAGCTGGTATAAGCCACCCGATCCAATGC
636	fivecomb		51	68	17	4.93939	7.93713	0	-3.4	-2.9	-3.4	-3.4	-2.1	-4	-2.72403			1.97197		-0.580781							213	1523	0.858871	2	2	0.991237			GACAGATGCGCCGTGGATCATACCGATACCAAAGATTGGGCAAGAGAAGAATTCAGAAGAAACAAAAGTGCCACCGAAGAGgtcaggacttcaggactgtgagtggggcagtttttccctggatgctttaatttcgcccgggaaagtgTCCTTTTTCCTCAGAAAGTGTCTTTTCTGAGGTGTTCTCTGTCGAGCCACCCGATCCAATGC
637	fivecomb		51	68	17	8.68007	10.0684	-6	-2.5	-0.7	-0.1	0	-1.1	-5.6				3.82174		-0.222781							30	92	0.857143	1	1	-10.9525			GACAGATGCGCCGTGGATTACCGGCCTACAccacaacttcactgccattttgtgaggtgctgccgcccctcctccggcaagGTGAGACAGCAGGACAGGTGAGGCGGGCCCTGAGGGGGGGGCGGGTGGGAGCCAGGTGAATGTACGGCTCTTGGCGGCCGAGGGGGGGCGGGCGGCAGGAGGAGGCAGAGGAGCCACCCGATCCAATGC
638	fivecomb		51	68	17	8.68007	8.68156	-6	-2.5	0	0	0	0	-0.4	-7.85798			4.78123		0.443216							231	180	0.695783	1	2	-2.94757	-1.57278		GACAGATGCGCCGTGGATCGCGCCTATTTCccacaacttcactgccattttgtgaggtgctgccgcccctcctccggcaagGTGAGACAGCAGGACAGGTACAGGAGGGAAGTGTGTGTGTGGCCTGCGTGCACCCAGTGCCCAGCCCGCCTTTTCCCTGCATGGGAGTGGGGGCACCCGCAGAGTGATTGGAGCCACCCGATCCAATGC
639	fivecomb		51	68	17	8.68007	10.0684	-6	-2.5	-0.7	-0.1	0	-0.7	-4.9	-4.75728					1.71979							1879	58	0.852154	0	0				GACAGATGCGCCGTGGATAATCATAAGGAAccacaacttcactgccattttgtgaggtgctgccgcccctcctccggcaagGTGAGACAGCAGGACAGGTGAGGCTTTAGGCGGCCGCCCTGGGATCTGAATTGCCCCTTGGCCCTTATCGAAGCTGCAGCTGCTTCCGCATAGCTGCTGTGGTCAAAAAGGAGCCACCCGATCCAATGC
640	fivecomb		51	68	17	8.68007	8.56441	-6	-2.5	-1.2	-0.1	0	-1.2	0	-4.38576			3.54731		1.04855							9660	1382	0.902551	1	2	-1.72729	-0.315892		GACAGATGCGCCGTGGATCTTATCGACTCAccacaacttcactgccattttgtgaggtgctgccgcccctcctccggcaagGTGAGACAGCAGGACAGGTGGGTTTACTTTGTAACAATAGATAGCTGTGTTTTCATAGCAGTGGTATAGGAATGAGgcagtagttgttaaggtagtcttctgtgccttcagAGCCACCCGATCCAATGC
641	fivecomb		51	68	17	8.68007	8.34752	-6	-2.5	-0.5	0	0	-4.6	-0.2	-4.63173			2.53851		0.552092							1109	640	0.725785	1	2	-0.265206	1.09988		GACAGATGCGCCGTGGATTTCCAATTCGCTccacaacttcactgccattttgtgaggtgctgccgcccctcctccggcaagGTGAGACAGCAGGACAGGTATTGTTTGCTTATTTCAAGAATCTGTGCTTCCCACTTCATTGAGTTTTTGTTCTCCAGTGATGTTTTCACATTTTAGGTTTTGCAGCTTGCTAGCCACCCGATCCAATGC
642	fivecomb		51	68	17	8.68007	10.0684	-6	-2.5	-0.7	-0.1	0	-0.7	-3.4	1.75885			3.16126		0.649742							2065	753	0.911297	2	2	1.00205			GACAGATGCGCCGTGGATGGCCATCCCGGTccacaacttcactgccattttgtgaggtgctgccgcccctcctccggcaagGTGAGACAGCAGGACAGGTGAGGACAGATCCTAACCCTTTTTATTGATCAGTGAATTTTTTTTTTTAAGTTTAGCAGACATCTTGGAATATAGTGCCACTGAGCTGGTATAAGCCACCCGATCCAATGC
643	fivecomb		51	68	17	8.68007	10.6736	-6	-2.5	-0.7	-0.1	0	-2.3	-4	-0.578255			4.21631		0.254998							7883	8000	0.834621	2	3	-0.404421			GACAGATGCGCCGTGGATCTCCGAGGCACTccacaacttcactgccattttgtgaggtgctgccgcccctcctccggcaagGTGAGACAGCAGGACAGgtgagtggggcagtttttccctggatgctttaatttcgcccgggaaagtgTCCTTTTTCCTCAGAAAGTGTCTTTTCTGAGGTGTTCTCTGTCGAGCCACCCGATCCAATGC
644	fivecomb		51	68	17	5.3918	9.15773	-6	-4.3	-6.3	-4.5	-4.3	-2.8	-5.6													0	0	0	0	0				GACAGATGCGCCGTGGATTCGCCTACATGGccacaacttcactgccattttgtgaggtgctgccgcccctcctccggcaagGTGCCTTTCTCCAAAAGGTGAGGCGGGCCCTGAGGGGGGGGCGGGTGGGAGCCAGGTGAATGTACGGCTCTTGGCGGCCGAGGGGGGGCGGGCGGCAGGAGGAGGCAGAGGAGCCACCCGATCCAATGC
645	fivecomb		51	68	17	5.3918	8.0427	-6	-4.3	-9.1	-4.9	-4.3	-5.6	-0.4						1.46939							20	1	0.952381	0	0				GACAGATGCGCCGTGGATCCTGGGCTTAGTccacaacttcactgccattttgtgaggtgctgccgcccctcctccggcaagGTGCCTTTCTCCAAAAGGTACAGGAGGGAAGTGTGTGTGTGGCCTGCGTGCACCCAGTGCCCAGCCCGCCTTTTCCCTGCATGGGAGTGGGGGCACCCGCAGAGTGATTGGAGCCACCCGATCCAATGC
646	fivecomb		51	68	17	5.3918	9.15773	-6	-4.3	-6.3	-4.5	-4.3	-2.8	-4.9	9.64985			4.36984		1.48981							2413	144	0.760239	1	1	-5.14369	-3.94498		GACAGATGCGCCGTGGATACCGCAAGGATCccacaacttcactgccattttgtgaggtgctgccgcccctcctccggcaagGTGCCTTTCTCCAAAAGGTGAGGCTTTAGGCGGCCGCCCTGGGATCTGAATTGCCCCTTGGCCCTTATCGAAGCTGCAGCTGCTTCCGCATAGCTGCTGTGGTCAAAAAGGAGCCACCCGATCCAATGC
647	fivecomb		51	68	17	5.3918	8.22968	-6	-4.3	-4.5	-4.5	-4.3	-1.8	0	10.0755			4.65482		1.19515							18360	1924	0.870472	1	2	3.74335	4.97443		GACAGATGCGCCGTGGATCTACCTGCTGCAccacaacttcactgccattttgtgaggtgctgccgcccctcctccggcaagGTGCCTTTCTCCAAAAGGTGGGTTTACTTTGTAACAATAGATAGCTGTGTTTTCATAGCAGTGGTATAGGAATGAGgcagtagttgttaaggtagtcttctgtgccttcagAGCCACCCGATCCAATGC
648	fivecomb		51	68	17	5.3918	7.75781	-6	-4.3	-6.2	-4.9	-4.3	-0.9	-0.2	7.6152			4.40385		0.470401							2956	1860	0.807871	1	2	2.88823	4.24003		GACAGATGCGCCGTGGATCTGACCCATCCCccacaacttcactgccattttgtgaggtgctgccgcccctcctccggcaagGTGCCTTTCTCCAAAAGGTATTGTTTGCTTATTTCAAGAATCTGTGCTTCCCACTTCATTGAGTTTTTGTTCTCCAGTGATGTTTTCACATTTTAGGTTTTGCAGCTTGCTAGCCACCCGATCCAATGC
649	fivecomb		51	68	17	5.3918	9.15773	-6	-4.3	-4.5	-4.5	-4.3	-3.1	-3.4	9.82443					1.98133							2723	45	0.856289	0	0				GACAGATGCGCCGTGGATAATACCCCTCACccacaacttcactgccattttgtgaggtgctgccgcccctcctccggcaagGTGCCTTTCTCCAAAAGGTGAGGACAGATCCTAACCCTTTTTATTGATCAGTGAATTTTTTTTTTTAAGTTTAGCAGACATCTTGGAATATAGTGCCACTGAGCTGGTATAAGCCACCCGATCCAATGC
650	fivecomb		51	68	17	5.3918	10.4737	-6	-4.3	-4.5	-4.5	-4.3	-3.4	-4	10.3015			5.56183		0.528076							7578	3712	0.90516	1	2	0.118147	2.56801		GACAGATGCGCCGTGGATGCCATATCCGGTccacaacttcactgccattttgtgaggtgctgccgcccctcctccggcaagGTGCCTTTCTCCAAAAGgtgagtggggcagtttttccctggatgctttaatttcgcccgggaaagtgTCCTTTTTCCTCAGAAAGTGTCTTTTCTGAGGTGTTCTCTGTCGAGCCACCCGATCCAATGC
651	fivecomb		51	68	17	5.69398	10.0684	-6	-1.6	0	0	0	-1.1	-5.6	0.793352			6.13036		0.698942							768	249	0.912114	1	1	-4.1465	0.492776		GACAGATGCGCCGTGGATGACATGAGGTCGccacaacttcactgccattttgtgaggtgctgccgcccctcctccggcaagGTAGTAATGATGGACAGGTGAGGCGGGCCCTGAGGGGGGGGCGGGTGGGAGCCAGGTGAATGTACGGCTCTTGGCGGCCGAGGGGGGGCGGGCGGCAGGAGGAGGCAGAGGAGCCACCCGATCCAATGC
652	fivecomb		51	68	17	5.69398	8.68156	-6	-1.6	-0.1	0	0	0	-0.4						1.25239							89	9	0.787611	0	0				GACAGATGCGCCGTGGATCTTCCTGCTTCCccacaacttcactgccattttgtgaggtgctgccgcccctcctccggcaagGTAGTAATGATGGACAGGTACAGGAGGGAAGTGTGTGTGTGGCCTGCGTGCACCCAGTGCCCAGCCCGCCTTTTCCCTGCATGGGAGTGGGGGCACCCGCAGAGTGATTGGAGCCACCCGATCCAATGC
653	fivecomb		51	68	17	5.69398	10.0684	-6	-1.6	0	0	0	0	-4.9	0.241008			2.29169		1.12521							480	66	0.783034	1	1	-2.16973			GACAGATGCGCCGTGGATTGGAATGAGCGTccacaacttcactgccattttgtgaggtgctgccgcccctcctccggcaagGTAGTAATGATGGACAGGTGAGGCTTTAGGCGGCCGCCCTGGGATCTGAATTGCCCCTTGGCCCTTATCGAAGCTGCAGCTGCTTCCGCATAGCTGCTGTGGTCAAAAAGGAGCCACCCGATCCAATGC
654	fivecomb		51	68	17	5.69398	8.56441	-6	-1.6	0	0	0	-1.1	0	0.895077			5.32649		1.23352							3343	313	0.889569	2	2	-6.15001			GACAGATGCGCCGTGGATATAAGCATTGCCccacaacttcactgccattttgtgaggtgctgccgcccctcctccggcaagGTAGTAATGATGGACAGGTGGGTTTACTTTGTAACAATAGATAGCTGTGTTTTCATAGCAGTGGTATAGGAATGAGgcagtagttgttaaggtagtcttctgtgccttcagAGCCACCCGATCCAATGC
655	fivecomb		51	68	17	5.69398	8.34752	-6	-1.6	0	0	0	-1.2	-0.2	-2.14764			2.7942		0.390855							630	631	0.61284	1	1	-2.06942	-0.586864		GACAGATGCGCCGTGGATCAACGGGACATCccacaacttcactgccattttgtgaggtgctgccgcccctcctccggcaagGTAGTAATGATGGACAGGTATTGTTTGCTTATTTCAAGAATCTGTGCTTCCCACTTCATTGAGTTTTTGTTCTCCAGTGATGTTTTCACATTTTAGGTTTTGCAGCTTGCTAGCCACCCGATCCAATGC
656	fivecomb		51	68	17	5.69398	10.0684	-6	-1.6	0	0	0	-1.1	-3.4	8.15088			4.61083		1.28548							2567	212	0.891629	2	3	-3.4264			GACAGATGCGCCGTGGATGACACACTACTCccacaacttcactgccattttgtgaggtgctgccgcccctcctccggcaagGTAGTAATGATGGACAGGTGAGGACAGATCCTAACCCTTTTTATTGATCAGTGAATTTTTTTTTTTAAGTTTAGCAGACATCTTGGAATATAGTGCCACTGAGCTGGTATAAGCCACCCGATCCAATGC
657	fivecomb		51	68	17	5.69398	10.6736	-6	-1.6	0	0	0	0	-4	5.03502			3.43575		0.496157							4899	2691	0.870624	2	3	-0.951918			GACAGATGCGCCGTGGATCTGAAGCAATATccacaacttcactgccattttgtgaggtgctgccgcccctcctccggcaagGTAGTAATGATGGACAGgtgagtggggcagtttttccctggatgctttaatttcgcccgggaaagtgTCCTTTTTCCTCAGAAAGTGTCTTTTCTGAGGTGTTCTCTGTCGAGCCACCCGATCCAATGC
658	fivecomb		51	68	17	9.00931	6.74457	-6	-1.5	-5.4	-1.7	-1.5	-4.7	-5.6	-8.74147			1.38609		-0.119712							427	945	0.930283	1	3	0.26117	1.14866		GACAGATGCGCCGTGGATCACGAGTTCACCccacaacttcactgccattttgtgaggtgctgccgcccctcctccggcaagGTAACTCCTCAAGATGGGTGAGGCGGGCCCTGAGGGGGGGGCGGGTGGGAGCCAGGTGAATGTACGGCTCTTGGCGGCCGAGGGGGGGCGGGCGGCAGGAGGAGGCAGAGGAGCCACCCGATCCAATGC
659	fivecomb		51	68	17	9.00931	0.890482	-6	-1.5	-2.5	-1.6	-1.5	-4.5	-0.4	-9.10329					1.36313							549	37	0.90894	0	0				GACAGATGCGCCGTGGATAACTTCAAAAGGccacaacttcactgccattttgtgaggtgctgccgcccctcctccggcaagGTAACTCCTCAAGATGGGTACAGGAGGGAAGTGTGTGTGTGGCCTGCGTGCACCCAGTGCCCAGCCCGCCTTTTCCCTGCATGGGAGTGGGGGCACCCGCAGAGTGATTGGAGCCACCCGATCCAATGC
660	fivecomb		51	68	17	9.00931	6.74457	-6	-1.5	-5.4	-1.7	-1.5	-4.7	-4.9	-7.14975					2.2091							429	4	0.884536	0	0				GACAGATGCGCCGTGGATTTATCTTTCTTTccacaacttcactgccattttgtgaggtgctgccgcccctcctccggcaagGTAACTCCTCAAGATGGGTGAGGCTTTAGGCGGCCGCCCTGGGATCTGAATTGCCCCTTGGCCCTTATCGAAGCTGCAGCTGCTTCCGCATAGCTGCTGTGGTCAAAAAGGAGCCACCCGATCCAATGC
661	fivecomb		51	68	17	9.00931	3.8191	-6	-1.5	-5.7	-1.7	-1.5	-1.1	0	-10.228			1.85361		0.758165							7202	2756	0.671578	1	2	0.592314	1.48755		GACAGATGCGCCGTGGATCCCAATAGAGGAccacaacttcactgccattttgtgaggtgctgccgcccctcctccggcaagGTAACTCCTCAAGATGGGTGGGTTTACTTTGTAACAATAGATAGCTGTGTTTTCATAGCAGTGGTATAGGAATGAGgcagtagttgttaaggtagtcttctgtgccttcagAGCCACCCGATCCAATGC
662	fivecomb		51	68	17	9.00931	2.85269	-6	-1.5	-1.6	-1.6	-1.5	-1	-0.2	-9.92035			2.68826		0.377952							968	1105	0.55441	1	2	-1.61868	-0.165928		GACAGATGCGCCGTGGATCGTCATAAATGGccacaacttcactgccattttgtgaggtgctgccgcccctcctccggcaagGTAACTCCTCAAGATGGGTATTGTTTGCTTATTTCAAGAATCTGTGCTTCCCACTTCATTGAGTTTTTGTTCTCCAGTGATGTTTTCACATTTTAGGTTTTGCAGCTTGCTAGCCACCCGATCCAATGC
663	fivecomb		51	68	17	9.00931	6.74457	-6	-1.5	-6.2	-1.7	-1.5	-6.6	-3.4	-4.27333			1.26987		1.28413							1627	136	0.883759	1	1	-0.396622	0.279076		GACAGATGCGCCGTGGATGGGATAGGCGGAccacaacttcactgccattttgtgaggtgctgccgcccctcctccggcaagGTAACTCCTCAAGATGGGTGAGGACAGATCCTAACCCTTTTTATTGATCAGTGAATTTTTTTTTTTAAGTTTAGCAGACATCTTGGAATATAGTGCCACTGAGCTGGTATAAGCCACCCGATCCAATGC
664	fivecomb		51	68	17	9.00931	8.73118	-6	-1.5	-6.6	-1.7	-1.5	-3.2	-4	-4.91222			2.11022		-0.0875415							3080	6570	0.894309	1	1	-1.48485	-0.288421		GACAGATGCGCCGTGGATCCCAACAACTGTccacaacttcactgccattttgtgaggtgctgccgcccctcctccggcaagGTAACTCCTCAAGATGGgtgagtggggcagtttttccctggatgctttaatttcgcccgggaaagtgTCCTTTTTCCTCAGAAAGTGTCTTTTCTGAGGTGTTCTCTGTCGAGCCACCCGATCCAATGC
665	fivecomb		51	68	17	10.5671	9.15773	-6	-0.9	-2.2	-4.7	-5.9	-4.2	-5.6	-11.3509			2.07698		0.465817							2611	1480	0.906597	1	1	-2.51631	-1.42903		GACAGATGCGCCGTGGATGGGAGCCATATTccacaacttcactgccattttgtgaggtgctgccgcccctcctccggcaagGTAAGAGAATTGCCAAGGTGAGGCGGGCCCTGAGGGGGGGGCGGGTGGGAGCCAGGTGAATGTACGGCTCTTGGCGGCCGAGGGGGGGCGGGCGGCAGGAGGAGGCAGAGGAGCCACCCGATCCAATGC
666	fivecomb		51	68	17	10.5671	8.0427	-6	-0.9	-0.7	-4.7	-5.9	-0.6	-0.4	-9.39017					1.46939							670	35	0.911565	0	0				GACAGATGCGCCGTGGATGCATGTCCGATCccacaacttcactgccattttgtgaggtgctgccgcccctcctccggcaagGTAAGAGAATTGCCAAGGTACAGGAGGGAAGTGTGTGTGTGGCCTGCGTGCACCCAGTGCCCAGCCCGCCTTTTCCCTGCATGGGAGTGGGGGCACCCGCAGAGTGATTGGAGCCACCCGATCCAATGC
667	fivecomb		51	68	17	10.5671	9.15773	-6	-0.9	-2.2	-4.7	-5.9	-3.4	-4.9	-2.99686			1.58536		1.37719							2066	147	0.832729	1	1	-0.892931	-0.213839		GACAGATGCGCCGTGGATGGCTCCATTCCAccacaacttcactgccattttgtgaggtgctgccgcccctcctccggcaagGTAAGAGAATTGCCAAGGTGAGGCTTTAGGCGGCCGCCCTGGGATCTGAATTGCCCCTTGGCCCTTATCGAAGCTGCAGCTGCTTCCGCATAGCTGCTGTGGTCAAAAAGGAGCCACCCGATCCAATGC
668	fivecomb		51	68	17	10.5671	8.22968	-6	-0.9	-1.8	-4.7	-5.9	-1.8	0	-11.3727			2.38992		1.50705							10611	508	0.909722	1	2	-0.658887	0.477957		GACAGATGCGCCGTGGATTCGCTTTGGACAccacaacttcactgccattttgtgaggtgctgccgcccctcctccggcaagGTAAGAGAATTGCCAAGGTGGGTTTACTTTGTAACAATAGATAGCTGTGTTTTCATAGCAGTGGTATAGGAATGAGgcagtagttgttaaggtagtcttctgtgccttcagAGCCACCCGATCCAATGC
669	fivecomb		51	68	17	10.5671	7.75781	-6	-0.9	-0.7	-4.7	-5.9	-0.9	-0.2	-7.005			1.42111		0.856435							1165	340	0.697605	1	1	-0.65446	0.0819998		GACAGATGCGCCGTGGATCTTCTGCATGGCccacaacttcactgccattttgtgaggtgctgccgcccctcctccggcaagGTAAGAGAATTGCCAAGGTATTGTTTGCTTATTTCAAGAATCTGTGCTTCCCACTTCATTGAGTTTTTGTTCTCCAGTGATGTTTTCACATTTTAGGTTTTGCAGCTTGCTAGCCACCCGATCCAATGC
670	fivecomb		51	68	17	10.5671	9.15773	-6	-0.9	-0.7	-4.7	-5.9	-1	-3.4	-4.76426			3.06781		1.51548							3043	165	0.787322	2	2	0.186715			GACAGATGCGCCGTGGATGCTAGACTCTCAccacaacttcactgccattttgtgaggtgctgccgcccctcctccggcaagGTAAGAGAATTGCCAAGGTGAGGACAGATCCTAACCCTTTTTATTGATCAGTGAATTTTTTTTTTTAAGTTTAGCAGACATCTTGGAATATAGTGCCACTGAGCTGGTATAAGCCACCCGATCCAATGC
671	fivecomb		51	68	17	10.5671	10.4737	-6	-0.9	-0.7	-4.7	-5.9	-4.2	-4	-7.14677			2.95585		0.854684							8277	2155	0.78522	1	2	-0.867427	0.575905		GACAGATGCGCCGTGGATCACTTTCCTGTCccacaacttcactgccattttgtgaggtgctgccgcccctcctccggcaagGTAAGAGAATTGCCAAGgtgagtggggcagtttttccctggatgctttaatttcgcccgggaaagtgTCCTTTTTCCTCAGAAAGTGTCTTTTCTGAGGTGTTCTCTGTCGAGCCACCCGATCCAATGC
672	fivecomb		51	68	17	8.68007	7.61415	-6	-2.5	-1.8	-1.9	-1.9	-0.9	-5.6	-9.87958			2.97794		0.41015							941	611	0.903071	1	1	-3.81004	-2.2946		GACAGATGCGCCGTGGATAGACATCTCTTGccacaacttcactgccattttgtgaggtgctgccgcccctcctccggcaagGTGAGAACAAAATCATGGTGAGGCGGGCCCTGAGGGGGGGGCGGGTGGGAGCCAGGTGAATGTACGGCTCTTGGCGGCCGAGGGGGGGCGGGCGGCAGGAGGAGGCAGAGGAGCCACCCGATCCAATGC
673	fivecomb		51	68	17	8.68007	3.49948	-6	-2.5	-1.8	-1.9	-1.9	0	-0.4	-9.02514			2.82006		1.00965							520	80	0.920354	1	2	-2.51294			GACAGATGCGCCGTGGATGGGGAACGCCCCccacaacttcactgccattttgtgaggtgctgccgcccctcctccggcaagGTGAGAACAAAATCATGGTACAGGAGGGAAGTGTGTGTGTGGCCTGCGTGCACCCAGTGCCCAGCCCGCCTTTTCCCTGCATGGGAGTGGGGGCACCCGCAGAGTGATTGGAGCCACCCGATCCAATGC
674	fivecomb		51	68	17	8.68007	7.61415	-6	-2.5	-1.8	-1.9	-1.9	0	-4.9	-11.4247			1.48951		1.55295							2748	120	0.894531	1	1	-1.50482	-0.871426		GACAGATGCGCCGTGGATGGTTCTACTTCTccacaacttcactgccattttgtgaggtgctgccgcccctcctccggcaagGTGAGAACAAAATCATGGTGAGGCTTTAGGCGGCCGCCCTGGGATCTGAATTGCCCCTTGGCCCTTATCGAAGCTGCAGCTGCTTCCGCATAGCTGCTGTGGTCAAAAAGGAGCCACCCGATCCAATGC
675	fivecomb		51	68	17	8.68007	6.18234	-6	-2.5	-1.8	-1.9	-1.9	-1.2	0	-13.0215			3.19079		0.844834							8314	1901	0.915236	1	2	-1.93604	-0.47255		GACAGATGCGCCGTGGATTGTCTCCTCCGCccacaacttcactgccattttgtgaggtgctgccgcccctcctccggcaagGTGAGAACAAAATCATGGTGGGTTTACTTTGTAACAATAGATAGCTGTGTTTTCATAGCAGTGGTATAGGAATGAGgcagtagttgttaaggtagtcttctgtgccttcagAGCCACCCGATCCAATGC
676	fivecomb		51	68	17	8.68007	2.77421	-6	-2.5	-1.8	-1.9	-1.9	-0.8	-0.2	-9.94544			0.903944		0.368308							987	845	0.756322	1	1	-2.1471	-1.29801		GACAGATGCGCCGTGGATCCGCGAGCTAACccacaacttcactgccattttgtgaggtgctgccgcccctcctccggcaagGTGAGAACAAAATCATGGTATTGTTTGCTTATTTCAAGAATCTGTGCTTCCCACTTCATTGAGTTTTTGTTCTCCAGTGATGTTTTCACATTTTAGGTTTTGCAGCTTGCTAGCCACCCGATCCAATGC
677	fivecomb		51	68	17	8.68007	7.61415	-6	-2.5	-1.8	-1.9	-1.9	-0.2	-3.4	-7.80896			1.84837		1.08213							901	132	0.813911	1	2	-1.10089	-0.259018		GACAGATGCGCCGTGGATACCAACGACCAAccacaacttcactgccattttgtgaggtgctgccgcccctcctccggcaagGTGAGAACAAAATCATGGTGAGGACAGATCCTAACCCTTTTTATTGATCAGTGAATTTTTTTTTTTAAGTTTAGCAGACATCTTGGAATATAGTGCCACTGAGCTGGTATAAGCCACCCGATCCAATGC
678	fivecomb		51	68	17	8.68007	10.1256	-6	-2.5	-1.8	-1.9	-1.9	-0.3	-4	-5.18519			2.56351		0.537365							4785	2572	0.806914	1	1	-1.4509	-0.0720471		GACAGATGCGCCGTGGATAAAACTCGACAAccacaacttcactgccattttgtgaggtgctgccgcccctcctccggcaagGTGAGAACAAAATCATGgtgagtggggcagtttttccctggatgctttaatttcgcccgggaaagtgTCCTTTTTCCTCAGAAAGTGTCTTTTCTGAGGTGTTCTCTGTCGAGCCACCCGATCCAATGC
679	fivecomb		51	68	17	6.22623	3.70941	-6	-4.4	-4	-3.5	-3.1	-4.2	-5.6	-9.60548			3.49654		0.356758							778	561	0.922894	2	2	-0.956717			GACAGATGCGCCGTGGATGATGGTTACGGAccacaacttcactgccattttgtgaggtgctgccgcccctcctccggcaaggtcaggacttcaggactGTGAGGCGGGCCCTGAGGGGGGGGCGGGTGGGAGCCAGGTGAATGTACGGCTCTTGGCGGCCGAGGGGGGGCGGGCGGCAGGAGGAGGCAGAGGAGCCACCCGATCCAATGC
680	fivecomb		51	68	17	6.22623	-5.35228	-6	-4.4	-4.7	-3.3	-3.1	-3.1	-0.4						-0.670702							3	38	0.6	0	0				GACAGATGCGCCGTGGATGAGGCAAATACGccacaacttcactgccattttgtgaggtgctgccgcccctcctccggcaaggtcaggacttcaggactGTACAGGAGGGAAGTGTGTGTGTGGCCTGCGTGCACCCAGTGCCCAGCCCGCCTTTTCCCTGCATGGGAGTGGGGGCACCCGCAGAGTGATTGGAGCCACCCGATCCAATGC
681	fivecomb		51	68	17	6.22623	3.70941	-6	-4.4	-4	-3.5	-3.1	-4	-4.9	-7.49985			1.50586		0.508641							180	117	0.714286	1	1	-0.886299	-0.0887081		GACAGATGCGCCGTGGATGACTCTGTCGATccacaacttcactgccattttgtgaggtgctgccgcccctcctccggcaaggtcaggacttcaggactGTGAGGCTTTAGGCGGCCGCCCTGGGATCTGAATTGCCCCTTGGCCCTTATCGAAGCTGCAGCTGCTTCCGCATAGCTGCTGTGGTCAAAAAGGAGCCACCCGATCCAATGC
682	fivecomb		51	68	17	6.22623	1.96434	-6	-4.4	-2.9	-3.5	-3.1	-0.7	0	-9.54882			2.8179		0.275006							750	727	0.833333	2	3	0.724263			GACAGATGCGCCGTGGATCATACGACAACGccacaacttcactgccattttgtgaggtgctgccgcccctcctccggcaaggtcaggacttcaggactGTGGGTTTACTTTGTAACAATAGATAGCTGTGTTTTCATAGCAGTGGTATAGGAATGAGgcagtagttgttaaggtagtcttctgtgccttcagAGCCACCCGATCCAATGC
683	fivecomb		51	68	17	6.22623	-7.04013	-6	-4.4	-2.9	-3.3	-3.1	-0.7	-0.2				3.27476		-0.431823							20	151	0.571429	2	3	-2.09129			GACAGATGCGCCGTGGATGAGCCAAGCTTCccacaacttcactgccattttgtgaggtgctgccgcccctcctccggcaaggtcaggacttcaggactGTATTGTTTGCTTATTTCAAGAATCTGTGCTTCCCACTTCATTGAGTTTTTGTTCTCCAGTGATGTTTTCACATTTTAGGTTTTGCAGCTTGCTAGCCACCCGATCCAATGC
684	fivecomb		51	68	17	6.22623	3.70941	-6	-4.4	-4	-3.5	-3.1	-4	-3.4	-7.13955			2.36046		-0.190427							140	409	0.833333	1	2	-1.24164	0.140525		GACAGATGCGCCGTGGATACGACCCCGACCccacaacttcactgccattttgtgaggtgctgccgcccctcctccggcaaggtcaggacttcaggactGTGAGGACAGATCCTAACCCTTTTTATTGATCAGTGAATTTTTTTTTTTAAGTTTAGCAGACATCTTGGAATATAGTGCCACTGAGCTGGTATAAGCCACCCGATCCAATGC
685	fivecomb		51	68	17	6.22623	7.93713	-6	-4.4	-2.9	-3.5	-3.1	-2.1	-4	-8.36194			2.13731		-1.33968							328	14806	0.822055	1	1	-2.21175	-0.801984		GACAGATGCGCCGTGGATTGCGACCGTCCCccacaacttcactgccattttgtgaggtgctgccgcccctcctccggcaaggtcaggacttcaggactgtgagtggggcagtttttccctggatgctttaatttcgcccgggaaagtgTCCTTTTTCCTCAGAAAGTGTCTTTTCTGAGGTGTTCTCTGTCGAGCCACCCGATCCAATGC
686	fivecomb		51	77	26	10.0647	8.56441	-0.3	0	-1.6	-1.1	-1.6	0	0	-8.34873					1.3183							325	28	0.790754	0	0				GACAGATGCGCCGTGGATTCTACAAACCTATTCCTTCCAATGGGCTTTTGGTGTAGGATGTCGGAGAACCAAGAACAGGAGGTAAGAGTATGGTCTGCAGAGAACAGGTGGGTAAAAGTTGGAGAGGGGATTTAGGAGGAAAGAGGACATAGAGATGCAAATCATTAATTATTACCTGCAGTATTACTTTGGAGCCACCCGATCCAATGC
687	fivecomb		51	77	26	10.0647	9.88355	-0.3	0	-1.6	-1.1	-1.6	-5.6	-5.2	-7.15748			2.25724		0.100349							5463	7485	0.891918	2	2	-1.46907			GACAGATGCGCCGTGGATGGTTCGCGAACTTTCCTTCCAATGGGCTTTTGGTGTAGGATGTCGGAGAACCAAGAACAGGAGGTAAGAGTATGGTCTGCAGAGAACAGGTAAGCTGCCTGTCGGCTACGGTTCCCGGATTCCGGCCGCTCGCCCTGCACTAATCTCCTGGGAGAGGCGGCCCGGGGCGGGGGTAGCCACCCGATCCAATGC
688	fivecomb		51	77	26	10.0647	10.7663	-0.3	0	-1.6	-1.1	-1.6	-0.5	-3.1	-4.13443			3.68605		0.835454							1782	441	0.864629	1	1	-4.34004	-2.91453		GACAGATGCGCCGTGGATCATCCTTCTCTCTTCCTTCCAATGGGCTTTTGGTGTAGGATGTCGGAGAACCAAGAACAGGAGGTAAGAGTATGGTCTGCAGAGAACAGGTAAGACTCAAGTGGAGTGGATGTGAGTGTGTGATGCCAGGTCTGGTGTGTGGTGTGGGGGTGATGGTCATGGGCGGAGTGGGTGAGCCACCCGATCCAATGC
689	fivecomb		51	77	26	10.0647	9.12618	-0.3	0	-1.6	-1.1	-1.6	-1.9	-8.9	-12.7962			3.38224		0.261488							7114	6887	0.861572	1	3	-0.415452	1.13348		GACAGATGCGCCGTGGATGCTTTTGTTAAGTTCCTTCCAATGGGCTTTTGGTGTAGGATGTCGGAGAACCAAGAACAGGAGGTAAGAGTATGGTCTGCAGAGAACAGGTGCGGCCCCGCCTCCGGGGGGAAGGGCAGGGCGGAGGGCGCAGCTGGCACCTGGAGATGCGATGTGGCCCGGGGCTGGGGTCGTAGCCACCCGATCCAATGC
690	fivecomb		51	77	26	10.0647	10.6736	-0.3	0	-1.6	-1.1	-1.6	-3.4	-6	-4.26328			4.83582		1.10652							2485	349	0.801354	1	2	0.658218	1.95068		GACAGATGCGCCGTGGATGGCTTAGCTTATTTCCTTCCAATGGGCTTTTGGTGTAGGATGTCGGAGAACCAAGAACAGGAGGTAAGAGTATGGTCTGCAGAGAACAGGTGAGTGGGCCTACAGTCATACCTGGGACAAGGTCACCAGCCAGGGAAGACCTCAGGGGCCCTGGGTGTGAGGGTTGGGAAGGCAAGCCACCCGATCCAATGC
691	fivecomb		51	77	26	6.42813	3.8191	-0.3	-2.6	-10	-9.8	-9.6	-3.3	0	-8.17493					1.25114							288	27	0.852071	0	0				GACAGATGCGCCGTGGATATGTCCATTCCTTTCCTTCCAATGGGCTTTTGGTGTAGGATGTCGGAGAACCAAGAACAGGAGGTTCGTGCCCGGCTGGCGCGGCGTGGGTGGGTAAAAGTTGGAGAGGGGATTTAGGAGGAAAGAGGACATAGAGATGCAAATCATTAATTATTACCTGCAGTATTACTTTGGAGCCACCCGATCCAATGC
692	fivecomb		51	77	26	6.42813	8.8368	-0.3	-2.6	-10	-9.8	-9.6	-8.9	-5.2	1.89764			3.57567		0.0992197							345	484	0.873418	1	2	-3.12075	-1.5655		GACAGATGCGCCGTGGATTTTAGACGGACATTCCTTCCAATGGGCTTTTGGTGTAGGATGTCGGAGAACCAAGAACAGGAGGTTCGTGCCCGGCTGGCGCGGCGTGGGTAAGCTGCCTGTCGGCTACGGTTCCCGGATTCCGGCCGCTCGCCCTGCACTAATCTCCTGGGAGAGGCGGCCCGGGGCGGGGGTAGCCACCCGATCCAATGC
693	fivecomb		51	77	26	6.42813	8.90513	-0.3	-2.6	-10	-9.8	-9.6	-2.3	-3.1	4.67297			5.35735		1.01999							5461	837	0.901453	1	3	-0.179619	1.71631		GACAGATGCGCCGTGGATTGTCTTATTGCTTTCCTTCCAATGGGCTTTTGGTGTAGGATGTCGGAGAACCAAGAACAGGAGGTTCGTGCCCGGCTGGCGCGGCGTGGGTAAGACTCAAGTGGAGTGGATGTGAGTGTGTGATGCCAGGTCTGGTGTGTGGTGTGGGGGTGATGGTCATGGGCGGAGTGGGTGAGCCACCCGATCCAATGC
694	fivecomb		51	77	26	6.42813	3.46951	-0.3	-2.6	-10	-9.8	-9.6	-8.8	-8.9	-9.76487			3.76156		-0.418029							871	4092	0.888776	1	4	-0.761752	0.846189		GACAGATGCGCCGTGGATTCGCTGCGCACCTTCCTTCCAATGGGCTTTTGGTGTAGGATGTCGGAGAACCAAGAACAGGAGGTTCGTGCCCGGCTGGCGCGGCGTGGGTGCGGCCCCGCCTCCGGGGGGAAGGGCAGGGCGGAGGGCGCAGCTGGCACCTGGAGATGCGATGTGGCCCGGGGCTGGGGTCGTAGCCACCCGATCCAATGC
695	fivecomb		51	77	26	6.42813	8.73118	-0.3	-2.6	-10	-9.8	-9.6	-8.1	-6	2.48436			4.90871		1.01947							2236	367	0.842819	1	2	2.33617	3.67945		GACAGATGCGCCGTGGATTTCATTAGGAGGTTCCTTCCAATGGGCTTTTGGTGTAGGATGTCGGAGAACCAAGAACAGGAGGTTCGTGCCCGGCTGGCGCGGCGTGGGTGAGTGGGCCTACAGTCATACCTGGGACAAGGTCACCAGCCAGGGAAGACCTCAGGGGCCCTGGGTGTGAGGGTTGGGAAGGCAAGCCACCCGATCCAATGC
696	fivecomb		51	77	26	-1.24389	-1.85572	-0.3	-0.4	-7.6	-5	-5	0	0						0.184947							2	3	0.666667	0	0				GACAGATGCGCCGTGGATCGGACACCACCTTTCCTTCCAATGGGCTTTTGGTGTAGGATGTCGGAGAACCAAGAACAGGAGGTGGTGGCGTGTGCCGTGGCGGTTTTGTGGGTAAAAGTTGGAGAGGGGATTTAGGAGGAAAGAGGACATAGAGATGCAAATCATTAATTATTACCTGCAGTATTACTTTGGAGCCACCCGATCCAATGC
697	fivecomb		51	77	26	-1.24389	3.93237	-0.3	-0.4	-7.6	-5	-5	-9.5	-5.2				3.21221		-2.48018							0	1108	0	2	3	-0.858645			GACAGATGCGCCGTGGATTGCGATGATAAGTTCCTTCCAATGGGCTTTTGGTGTAGGATGTCGGAGAACCAAGAACAGGAGGTGGTGGCGTGTGCCGTGGCGGTTTTGTAAGCTGCCTGTCGGCTACGGTTCCCGGATTCCGGCCGCTCGCCCTGCACTAATCTCCTGGGAGAGGCGGCCCGGGGCGGGGGTAGCCACCCGATCCAATGC
698	fivecomb		51	77	26	-1.24389	3.14059	-0.3	-0.4	-7.6	-5	-5	-0.9	-3.1				2.58682		0.447524							58	344	0.0904836	1	4	0.616113			GACAGATGCGCCGTGGATCCGTTAACTATGTTCCTTCCAATGGGCTTTTGGTGTAGGATGTCGGAGAACCAAGAACAGGAGGTGGTGGCGTGTGCCGTGGCGGTTTTGTAAGACTCAAGTGGAGTGGATGTGAGTGTGTGATGCCAGGTCTGGTGTGTGGTGTGGGGGTGATGGTCATGGGCGGAGTGGGTGAGCCACCCGATCCAATGC
699	fivecomb		51	77	26	-1.24389	-3.33011	-0.3	-0.4	-7.6	-5	-5	-8	-8.9				3.22802		-1.50124							5	4898	0.0555556	1	2	-1.83228			GACAGATGCGCCGTGGATGATCGAGCATTCTTCCTTCCAATGGGCTTTTGGTGTAGGATGTCGGAGAACCAAGAACAGGAGGTGGTGGCGTGTGCCGTGGCGGTTTTGTGCGGCCCCGCCTCCGGGGGGAAGGGCAGGGCGGAGGGCGCAGCTGGCACCTGGAGATGCGATGTGGCCCGGGGCTGGGGTCGTAGCCACCCGATCCAATGC
700	fivecomb		51	77	26	-1.24389	5.90602	-0.3	-0.4	-7.6	-5	-5	-3.4	-6				2.49638		-1.25347							7	242	0.875	1	2	-1.09671	0.527951		GACAGATGCGCCGTGGATTGGGGAGCTTATTTCCTTCCAATGGGCTTTTGGTGTAGGATGTCGGAGAACCAAGAACAGGAGGTGGTGGCGTGTGCCGTGGCGGTTTTGTGAGTGGGCCTACAGTCATACCTGGGACAAGGTCACCAGCCAGGGAAGACCTCAGGGGCCCTGGGTGTGAGGGTTGGGAAGGCAAGCCACCCGATCCAATGC
701	fivecomb		51	77	26	9.40233	8.56441	-0.3	-1.7	-2.8	-2.8	-2.8	-4.4	0	7.88671			6.8499		0.945138							713	131	0.897985	1	1	-8.57827	0.573626		GACAGATGCGCCGTGGATTTCACCCCGGCCTTCCTTCCAATGGGCTTTTGGTGTAGGATGTCGGAGAACCAAGAACAGGAGGTACGGGACCGGATCCGCATCTCCAGGTGGGTAAAAGTTGGAGAGGGGATTTAGGAGGAAAGAGGACATAGAGATGCAAATCATTAATTATTACCTGCAGTATTACTTTGGAGCCACCCGATCCAATGC
702	fivecomb		51	77	26	9.40233	9.88355	-0.3	-1.7	-2.8	-2.8	-2.8	-5.4	-5.2	8.49462			2.63057		0.0857321							4702	6609	0.900077	1	3	2.63654	4.11355		GACAGATGCGCCGTGGATGCTGAAAGGGAGTTCCTTCCAATGGGCTTTTGGTGTAGGATGTCGGAGAACCAAGAACAGGAGGTACGGGACCGGATCCGCATCTCCAGGTAAGCTGCCTGTCGGCTACGGTTCCCGGATTCCGGCCGCTCGCCCTGCACTAATCTCCTGGGAGAGGCGGCCCGGGGCGGGGGTAGCCACCCGATCCAATGC
703	fivecomb		51	77	26	9.40233	10.7663	-0.3	-1.7	-2.8	-2.8	-2.8	0	-3.1	4.85881			4.93153		1.1826							8975	998	0.845104	2	4	-1.96114			GACAGATGCGCCGTGGATGTTATTACTGAGTTCCTTCCAATGGGCTTTTGGTGTAGGATGTCGGAGAACCAAGAACAGGAGGTACGGGACCGGATCCGCATCTCCAGGTAAGACTCAAGTGGAGTGGATGTGAGTGTGTGATGCCAGGTCTGGTGTGTGGTGTGGGGGTGATGGTCATGGGCGGAGTGGGTGAGCCACCCGATCCAATGC
704	fivecomb		51	77	26	9.40233	9.12618	-0.3	-1.7	-2.8	-2.8	-2.8	-9.9	-8.9	-1.97336			3.7563		-0.569688							3232	23293	0.829995	2	2	-2.84673			GACAGATGCGCCGTGGATCACCGCCACGGTTTCCTTCCAATGGGCTTTTGGTGTAGGATGTCGGAGAACCAAGAACAGGAGGTACGGGACCGGATCCGCATCTCCAGGTGCGGCCCCGCCTCCGGGGGGAAGGGCAGGGCGGAGGGCGCAGCTGGCACCTGGAGATGCGATGTGGCCCGGGGCTGGGGTCGTAGCCACCCGATCCAATGC
705	fivecomb		51	77	26	9.40233	10.6736	-0.3	-1.7	-2.8	-2.8	-2.8	-5.3	-6	8.45533			5.62223		1.011							4224	681	0.87544	1	2	0.841952	3.38819		GACAGATGCGCCGTGGATGTCAACCCATACTTCCTTCCAATGGGCTTTTGGTGTAGGATGTCGGAGAACCAAGAACAGGAGGTACGGGACCGGATCCGCATCTCCAGGTGAGTGGGCCTACAGTCATACCTGGGACAAGGTCACCAGCCAGGGAAGACCTCAGGGGCCCTGGGTGTGAGGGTTGGGAAGGCAAGCCACCCGATCCAATGC
706	fivecomb		51	77	26	7.52496	0.70216	-0.3	-0.4	-0.4	-0.4	-1.1	-2.7	0				3.34322		-0.866098							10	157	0.769231	2	2	-0.021015			GACAGATGCGCCGTGGATCTGCCTCCACCCTTCCTTCCAATGGGCTTTTGGTGTAGGATGTCGGAGAACCAAGAACAGGAGGTGCGCATTGCTATCCAGAACCTGCTGTGGGTAAAAGTTGGAGAGGGGATTTAGGAGGAAAGAGGACATAGAGATGCAAATCATTAATTATTACCTGCAGTATTACTTTGGAGCCACCCGATCCAATGC
707	fivecomb		51	77	26	7.52496	4.46734	-0.3	-0.4	-0.4	-0.4	-1.1	-1.4	-5.2	-8.5812			2.84715		-0.452807							382	2181	0.794179	1	1	-2.29154	-0.665321		GACAGATGCGCCGTGGATCATCCACTCTCATTCCTTCCAATGGGCTTTTGGTGTAGGATGTCGGAGAACCAAGAACAGGAGGTGCGCATTGCTATCCAGAACCTGCTGTAAGCTGCCTGTCGGCTACGGTTCCCGGATTCCGGCCGCTCGCCCTGCACTAATCTCCTGGGAGAGGCGGCCCGGGGCGGGGGTAGCCACCCGATCCAATGC
708	fivecomb		51	77	26	7.52496	4.19092	-0.3	-0.4	-0.4	-0.4	-1.1	-1.1	-3.1	-4.30117			3.51979		0.720711							2610	949	0.772418	1	3	0.738607	2.20404		GACAGATGCGCCGTGGATTCCCTTGGTTCCTTCCTTCCAATGGGCTTTTGGTGTAGGATGTCGGAGAACCAAGAACAGGAGGTGCGCATTGCTATCCAGAACCTGCTGTAAGACTCAAGTGGAGTGGATGTGAGTGTGTGATGCCAGGTCTGGTGTGTGGTGTGGGGGTGATGGTCATGGGCGGAGTGGGTGAGCCACCCGATCCAATGC
709	fivecomb		51	77	26	7.52496	-0.770373	-0.3	-0.4	-0.4	-0.4	-1.1	-2.8	-8.9	-8.01123			2.72446		-0.77626							257	5300	0.473297	1	2	-0.890185	0.753538		GACAGATGCGCCGTGGATAACCCGTCCTGTTTCCTTCCAATGGGCTTTTGGTGTAGGATGTCGGAGAACCAAGAACAGGAGGTGCGCATTGCTATCCAGAACCTGCTGTGCGGCCCCGCCTCCGGGGGGAAGGGCAGGGCGGAGGGCGCAGCTGGCACCTGGAGATGCGATGTGGCCCGGGGCTGGGGTCGTAGCCACCCGATCCAATGC
710	fivecomb		51	77	26	7.52496	7.38896	-0.3	-0.4	-0.4	-0.4	-1.1	-4.9	-6	-3.85656			3.28947		0.183658							542	656	0.828746	1	1	-2.34359	-0.778176		GACAGATGCGCCGTGGATTACTGCCCGTCTTTCCTTCCAATGGGCTTTTGGTGTAGGATGTCGGAGAACCAAGAACAGGAGGTGCGCATTGCTATCCAGAACCTGCTGTGAGTGGGCCTACAGTCATACCTGGGACAAGGTCACCAGCCAGGGAAGACCTCAGGGGCCCTGGGTGTGAGGGTTGGGAAGGCAAGCCACCCGATCCAATGC
711	fivecomb		51	77	26	10.7663	8.56441	-1.3	-1.2	-1.6	-1.1	-1.6	0	0	-12.5292			2.35852		1.03352							5912	948	0.834439	1	1	-1.62415	-0.433137		GACAGATGCGCCGTGGATCGCCAAACGGGGCGCTGCGTCAGTGCGCGCTGGCGCAAGGTTGGTGGAAGTCGCGTTGTGCAGGTAAGAGTATGGTCTGCAGAGAACAGGTGGGTAAAAGTTGGAGAGGGGATTTAGGAGGAAAGAGGACATAGAGATGCAAATCATTAATTATTACCTGCAGTATTACTTTGGAGCCACCCGATCCAATGC
712	fivecomb		51	77	26	10.7663	9.88355	-1.3	-1.2	-1.6	-1.1	-1.6	-5.6	-5.2	-10.7501			2.70834		0.355266							6893	5129	0.897526	1	2	-1.91698	-0.454003		GACAGATGCGCCGTGGATTCTCTCCGTTGCCGCTGCGTCAGTGCGCGCTGGCGCAAGGTTGGTGGAAGTCGCGTTGTGCAGGTAAGAGTATGGTCTGCAGAGAACAGGTAAGCTGCCTGTCGGCTACGGTTCCCGGATTCCGGCCGCTCGCCCTGCACTAATCTCCTGGGAGAGGCGGCCCGGGGCGGGGGTAGCCACCCGATCCAATGC
713	fivecomb		51	77	26	10.7663	10.7663	-1.3	-1.2	-1.6	-1.1	-1.6	-0.5	-3.1	-4.202			2.25711		0.627704							16397	7382	0.777699	1	1	-2.40807	-1.22049		GACAGATGCGCCGTGGATTCCGCTTGCGGGCGCTGCGTCAGTGCGCGCTGGCGCAAGGTTGGTGGAAGTCGCGTTGTGCAGGTAAGAGTATGGTCTGCAGAGAACAGGTAAGACTCAAGTGGAGTGGATGTGAGTGTGTGATGCCAGGTCTGGTGTGTGGTGTGGGGGTGATGGTCATGGGCGGAGTGGGTGAGCCACCCGATCCAATGC
714	fivecomb		51	77	26	10.7663	9.12618	-1.3	-1.2	-1.6	-1.1	-1.6	-1.9	-8.9	-13.8098			2.41523		0.180915							14359	17453	0.830624	1	2	-1.32006	0.0376075		GACAGATGCGCCGTGGATCCTGAGTTACGACGCTGCGTCAGTGCGCGCTGGCGCAAGGTTGGTGGAAGTCGCGTTGTGCAGGTAAGAGTATGGTCTGCAGAGAACAGGTGCGGCCCCGCCTCCGGGGGGAAGGGCAGGGCGGAGGGCGCAGCTGGCACCTGGAGATGCGATGTGGCCCGGGGCTGGGGTCGTAGCCACCCGATCCAATGC
715	fivecomb		51	77	26	10.7663	10.6736	-1.3	-1.2	-1.6	-1.1	-1.6	-3.4	-6	-7.12314			3.06368		0.727445							11794	3580	0.910593	1	1	-3.14469	-1.6692		GACAGATGCGCCGTGGATCTCGACTGGCACCGCTGCGTCAGTGCGCGCTGGCGCAAGGTTGGTGGAAGTCGCGTTGTGCAGGTAAGAGTATGGTCTGCAGAGAACAGGTGAGTGGGCCTACAGTCATACCTGGGACAAGGTCACCAGCCAGGGAAGACCTCAGGGGCCCTGGGTGTGAGGGTTGGGAAGGCAAGCCACCCGATCCAATGC
716	fivecomb		51	77	26	7.97386	3.8191	-1.3	-2.8	-10	-9.8	-9.6	-3.3	0	-9.33316			3.16978		0.340846							3230	4599	0.485349	1	3	1.25155	2.7928		GACAGATGCGCCGTGGATAGGCGGATGCCCCGCTGCGTCAGTGCGCGCTGGCGCAAGGTTGGTGGAAGTCGCGTTGTGCAGGTTCGTGCCCGGCTGGCGCGGCGTGGGTGGGTAAAAGTTGGAGAGGGGATTTAGGAGGAAAGAGGACATAGAGATGCAAATCATTAATTATTACCTGCAGTATTACTTTGGAGCCACCCGATCCAATGC
717	fivecomb		51	77	26	7.97386	8.8368	-1.3	-2.8	-10	-9.8	-9.6	-8.9	-5.2	-2.28655			3.21483		-0.391657							1893	10830	0.685621	2	2	0.186471			GACAGATGCGCCGTGGATACGCATTGCGTCCGCTGCGTCAGTGCGCGCTGGCGCAAGGTTGGTGGAAGTCGCGTTGTGCAGGTTCGTGCCCGGCTGGCGCGGCGTGGGTAAGCTGCCTGTCGGCTACGGTTCCCGGATTCCGGCCGCTCGCCCTGCACTAATCTCCTGGGAGAGGCGGCCCGGGGCGGGGGTAGCCACCCGATCCAATGC
718	fivecomb		51	77	26	7.97386	8.90513	-1.3	-2.8	-10	-9.8	-9.6	-2.3	-3.1	-0.285424			4.29487		0.124806							34047	46087	0.851942	2	2	-0.225366			GACAGATGCGCCGTGGATCGTCTTACCACTCGCTGCGTCAGTGCGCGCTGGCGCAAGGTTGGTGGAAGTCGCGTTGTGCAGGTTCGTGCCCGGCTGGCGCGGCGTGGGTAAGACTCAAGTGGAGTGGATGTGAGTGTGTGATGCCAGGTCTGGTGTGTGGTGTGGGGGTGATGGTCATGGGCGGAGTGGGTGAGCCACCCGATCCAATGC
719	fivecomb		51	77	26	7.97386	3.46951	-1.3	-2.8	-10	-9.8	-9.6	-8.8	-8.9	-9.54303			3.82808		0.169289							745	1043	0.741294	2	3	-3.68355			GACAGATGCGCCGTGGATGGTTTCCACGAACGCTGCGTCAGTGCGCGCTGGCGCAAGGTTGGTGGAAGTCGCGTTGTGCAGGTTCGTGCCCGGCTGGCGCGGCGTGGGTGCGGCCCCGCCTCCGGGGGGAAGGGCAGGGCGGAGGGCGCAGCTGGCACCTGGAGATGCGATGTGGCCCGGGGCTGGGGTCGTAGCCACCCGATCCAATGC
720	fivecomb		51	77	26	7.97386	8.73118	-1.3	-2.8	-10	-9.8	-9.6	-8.1	-6	-0.947955			4.20913		1.18585							7771	1107	0.654621	2	3	-0.0627441			GACAGATGCGCCGTGGATTTAAGAAAAGATCGCTGCGTCAGTGCGCGCTGGCGCAAGGTTGGTGGAAGTCGCGTTGTGCAGGTTCGTGCCCGGCTGGCGCGGCGTGGGTGAGTGGGCCTACAGTCATACCTGGGACAAGGTCACCAGCCAGGGAAGACCTCAGGGGCCCTGGGTGTGAGGGTTGGGAAGGCAAGCCACCCGATCCAATGC
721	fivecomb		51	77	26	1.16048	-1.85572	-1.3	-4.3	-7.6	-5	-5	0	0				3.16977		1.23164							11	191	0.00481822	2	3	-1.05742			GACAGATGCGCCGTGGATATGAAAGACGAACGCTGCGTCAGTGCGCGCTGGCGCAAGGTTGGTGGAAGTCGCGTTGTGCAGGTGGTGGCGTGTGCCGTGGCGGTTTTGTGGGTAAAAGTTGGAGAGGGGATTTAGGAGGAAAGAGGACATAGAGATGCAAATCATTAATTATTACCTGCAGTATTACTTTGGAGCCACCCGATCCAATGC
722	fivecomb		51	77	26	1.16048	3.93237	-1.3	-4.3	-7.6	-5	-5	-9.5	-5.2				1.50323		-0.37939							0	983	0	1	2	2.38302			GACAGATGCGCCGTGGATAATTACTTGCTCCGCTGCGTCAGTGCGCGCTGGCGCAAGGTTGGTGGAAGTCGCGTTGTGCAGGTGGTGGCGTGTGCCGTGGCGGTTTTGTAAGCTGCCTGTCGGCTACGGTTCCCGGATTCCGGCCGCTCGCCCTGCACTAATCTCCTGGGAGAGGCGGCCCGGGGCGGGGGTAGCCACCCGATCCAATGC
723	fivecomb		51	77	26	1.16048	3.14059	-1.3	-4.3	-7.6	-5	-5	-0.9	-3.1	-7.33985			1.92417		0.270101							161	18703	0.00703487	1	1	-1.9569			GACAGATGCGCCGTGGATACGCCTTATTCTCGCTGCGTCAGTGCGCGCTGGCGCAAGGTTGGTGGAAGTCGCGTTGTGCAGGTGGTGGCGTGTGCCGTGGCGGTTTTGTAAGACTCAAGTGGAGTGGATGTGAGTGTGTGATGCCAGGTCTGGTGTGTGGTGTGGGGGTGATGGTCATGGGCGGAGTGGGTGAGCCACCCGATCCAATGC
724	fivecomb		51	77	26	1.16048	-3.33011	-1.3	-4.3	-7.6	-5	-5	-8	-8.9				1.91044		-0.174127							12	24678	0.00113895	1	1	-2.1965			GACAGATGCGCCGTGGATGGTTCGTCACCTCGCTGCGTCAGTGCGCGCTGGCGCAAGGTTGGTGGAAGTCGCGTTGTGCAGGTGGTGGCGTGTGCCGTGGCGGTTTTGTGCGGCCCCGCCTCCGGGGGGAAGGGCAGGGCGGAGGGCGCAGCTGGCACCTGGAGATGCGATGTGGCCCGGGGCTGGGGTCGTAGCCACCCGATCCAATGC
725	fivecomb		51	77	26	1.16048	5.90602	-1.3	-4.3	-7.6	-5	-5	-3.4	-6				3.37782		0.0335052							3	6502	0.000660647	1	3	0.255079			GACAGATGCGCCGTGGATGGACATTTCGGGCGCTGCGTCAGTGCGCGCTGGCGCAAGGTTGGTGGAAGTCGCGTTGTGCAGGTGGTGGCGTGTGCCGTGGCGGTTTTGTGAGTGGGCCTACAGTCATACCTGGGACAAGGTCACCAGCCAGGGAAGACCTCAGGGGCCCTGGGTGTGAGGGTTGGGAAGGCAAGCCACCCGATCCAATGC
726	fivecomb		51	77	26	10.8766	8.56441	-1.3	-4.5	-2.8	-2.8	-2.8	-4.4	0	3.17544			5.96909		1.60483							2037	79	0.890686	2	3	-2.40924			GACAGATGCGCCGTGGATTTAATAGGGCGTCGCTGCGTCAGTGCGCGCTGGCGCAAGGTTGGTGGAAGTCGCGTTGTGCAGGTACGGGACCGGATCCGCATCTCCAGGTGGGTAAAAGTTGGAGAGGGGATTTAGGAGGAAAGAGGACATAGAGATGCAAATCATTAATTATTACCTGCAGTATTACTTTGGAGCCACCCGATCCAATGC
727	fivecomb		51	77	26	10.8766	9.88355	-1.3	-4.5	-2.8	-2.8	-2.8	-5.4	-5.2	7.23016			6.72111		0.612569							6499	2687	0.877769	1	1	-6.43749	1.86205		GACAGATGCGCCGTGGATTGGCGTTTCCCGCGCTGCGTCAGTGCGCGCTGGCGCAAGGTTGGTGGAAGTCGCGTTGTGCAGGTACGGGACCGGATCCGCATCTCCAGGTAAGCTGCCTGTCGGCTACGGTTCCCGGATTCCGGCCGCTCGCCCTGCACTAATCTCCTGGGAGAGGCGGCCCGGGGCGGGGGTAGCCACCCGATCCAATGC
728	fivecomb		51	77	26	10.8766	10.7663	-1.3	-4.5	-2.8	-2.8	-2.8	0	-3.1	8.25731			4.64112		0.332558							18726	14865	0.887825	2	4	1.01003			GACAGATGCGCCGTGGATCCGGAAGGAGGTCGCTGCGTCAGTGCGCGCTGGCGCAAGGTTGGTGGAAGTCGCGTTGTGCAGGTACGGGACCGGATCCGCATCTCCAGGTAAGACTCAAGTGGAGTGGATGTGAGTGTGTGATGCCAGGTCTGGTGTGTGGTGTGGGGGTGATGGTCATGGGCGGAGTGGGTGAGCCACCCGATCCAATGC
729	fivecomb		51	77	26	10.8766	9.12618	-1.3	-4.5	-2.8	-2.8	-2.8	-9.9	-8.9	-5.17628			3.37748		0.105539							5611	10031	0.675211	1	2	-3.29753	-1.72408		GACAGATGCGCCGTGGATCCGCTAGAGTTACGCTGCGTCAGTGCGCGCTGGCGCAAGGTTGGTGGAAGTCGCGTTGTGCAGGTACGGGACCGGATCCGCATCTCCAGGTGCGGCCCCGCCTCCGGGGGGAAGGGCAGGGCGGAGGGCGCAGCTGGCACCTGGAGATGCGATGTGGCCCGGGGCTGGGGTCGTAGCCACCCGATCCAATGC
730	fivecomb		51	77	26	10.8766	10.6736	-1.3	-4.5	-2.8	-2.8	-2.8	-5.3	-6	7.11313			6.00749		1.22427							12968	1225	0.901244	1	2	-0.725502	3.23372		GACAGATGCGCCGTGGATCTCTTAATACAACGCTGCGTCAGTGCGCGCTGGCGCAAGGTTGGTGGAAGTCGCGTTGTGCAGGTACGGGACCGGATCCGCATCTCCAGGTGAGTGGGCCTACAGTCATACCTGGGACAAGGTCACCAGCCAGGGAAGACCTCAGGGGCCCTGGGTGTGAGGGTTGGGAAGGCAAGCCACCCGATCCAATGC
731	fivecomb		51	77	26	9.09964	0.70216	-1.3	-10.3	-0.4	-0.4	-1.1	-2.7	0	-7.6865			5.00551		0.311774							205	288	0.526992	1	2	-1.9295	-0.407395		GACAGATGCGCCGTGGATTTCGGTTCGCCGCGCTGCGTCAGTGCGCGCTGGCGCAAGGTTGGTGGAAGTCGCGTTGTGCAGGTGCGCATTGCTATCCAGAACCTGCTGTGGGTAAAAGTTGGAGAGGGGATTTAGGAGGAAAGAGGACATAGAGATGCAAATCATTAATTATTACCTGCAGTATTACTTTGGAGCCACCCGATCCAATGC
732	fivecomb		51	77	26	9.09964	4.46734	-1.3	-10.3	-0.4	-0.4	-1.1	-1.4	-5.2	-7.91886			1.64588		-0.687472							241	2412	0.790164	1	2	-0.141384	0.877231		GACAGATGCGCCGTGGATGGCGAAACTTTGCGCTGCGTCAGTGCGCGCTGGCGCAAGGTTGGTGGAAGTCGCGTTGTGCAGGTGCGCATTGCTATCCAGAACCTGCTGTAAGCTGCCTGTCGGCTACGGTTCCCGGATTCCGGCCGCTCGCCCTGCACTAATCTCCTGGGAGAGGCGGCCCGGGGCGGGGGTAGCCACCCGATCCAATGC
733	fivecomb		51	77	26	9.09964	4.19092	-1.3	-10.3	-0.4	-0.4	-1.1	-1.1	-3.1	-11.4702			3.65267		0.375123							2836	4063	0.444723	1	3	1.47062	2.97255		GACAGATGCGCCGTGGATTGTCAAGAAAAGCGCTGCGTCAGTGCGCGCTGGCGCAAGGTTGGTGGAAGTCGCGTTGTGCAGGTGCGCATTGCTATCCAGAACCTGCTGTAAGACTCAAGTGGAGTGGATGTGAGTGTGTGATGCCAGGTCTGGTGTGTGGTGTGGGGGTGATGGTCATGGGCGGAGTGGGTGAGCCACCCGATCCAATGC
734	fivecomb		51	77	26	9.09964	-0.770373	-1.3	-10.3	-0.4	-0.4	-1.1	-2.8	-8.9	-10.375			4.87664		-0.168005							1327	4123	0.743001	2	3	-2.30142			GACAGATGCGCCGTGGATTCGCAACGCTTCCGCTGCGTCAGTGCGCGCTGGCGCAAGGTTGGTGGAAGTCGCGTTGTGCAGGTGCGCATTGCTATCCAGAACCTGCTGTGCGGCCCCGCCTCCGGGGGGAAGGGCAGGGCGGAGGGCGCAGCTGGCACCTGGAGATGCGATGTGGCCCGGGGCTGGGGTCGTAGCCACCCGATCCAATGC
735	fivecomb		51	77	26	9.09964	7.38896	-1.3	-10.3	-0.4	-0.4	-1.1	-4.9	-6	-10.1267			2.75762		-0.0799002							1117	3419	0.612055	1	2	-0.744244	0.801363		GACAGATGCGCCGTGGATGGCTGTCCCTGGCGCTGCGTCAGTGCGCGCTGGCGCAAGGTTGGTGGAAGTCGCGTTGTGCAGGTGCGCATTGCTATCCAGAACCTGCTGTGAGTGGGCCTACAGTCATACCTGGGACAAGGTCACCAGCCAGGGAAGACCTCAGGGGCCCTGGGTGTGAGGGTTGGGAAGGCAAGCCACCCGATCCAATGC
736	fivecomb		51	77	26	10.0647	8.56441	-1.2	-2	-1.6	-1.1	-1.6	0	0	-12.086			1.2106		1.86609							8697	205	0.788915	1	1	-1.57285	-0.981424		GACAGATGCGCCGTGGATAAGATCGTTAAGGGTCACATTTTACTGGCGAACGCATCTCTTGATGGACGGAGCGCTGCTGAGGTAAGAGTATGGTCTGCAGAGAACAGGTGGGTAAAAGTTGGAGAGGGGATTTAGGAGGAAAGAGGACATAGAGATGCAAATCATTAATTATTACCTGCAGTATTACTTTGGAGCCACCCGATCCAATGC
737	fivecomb		51	77	26	10.0647	9.88355	-1.2	-2	-1.6	-1.1	-1.6	-5.6	-5.2	-4.07146			1.02849		0.543068							5415	2564	0.903705	1	2	1.337	2.15379		GACAGATGCGCCGTGGATCAAATCGGGAAGGGTCACATTTTACTGGCGAACGCATCTCTTGATGGACGGAGCGCTGCTGAGGTAAGAGTATGGTCTGCAGAGAACAGGTAAGCTGCCTGTCGGCTACGGTTCCCGGATTCCGGCCGCTCGCCCTGCACTAATCTCCTGGGAGAGGCGGCCCGGGGCGGGGGTAGCCACCCGATCCAATGC
738	fivecomb		51	77	26	10.0647	10.7663	-1.2	-2	-1.6	-1.1	-1.6	-0.5	-3.1	-4.23967			4.38414		0.317924							11378	9257	0.896824	2	2	0.477052			GACAGATGCGCCGTGGATCCAATAACTCTTGGTCACATTTTACTGGCGAACGCATCTCTTGATGGACGGAGCGCTGCTGAGGTAAGAGTATGGTCTGCAGAGAACAGGTAAGACTCAAGTGGAGTGGATGTGAGTGTGTGATGCCAGGTCTGGTGTGTGGTGTGGGGGTGATGGTCATGGGCGGAGTGGGTGAGCCACCCGATCCAATGC
739	fivecomb		51	77	26	10.0647	9.12618	-1.2	-2	-1.6	-1.1	-1.6	-1.9	-8.9	-11.5464			0.990526		0.111957							5984	8164	0.871414	1	1	-1.33393	-0.447416		GACAGATGCGCCGTGGATGCGCTTGCGCACGGTCACATTTTACTGGCGAACGCATCTCTTGATGGACGGAGCGCTGCTGAGGTAAGAGTATGGTCTGCAGAGAACAGGTGCGGCCCCGCCTCCGGGGGGAAGGGCAGGGCGGAGGGCGCAGCTGGCACCTGGAGATGCGATGTGGCCCGGGGCTGGGGTCGTAGCCACCCGATCCAATGC
740	fivecomb		51	77	26	10.0647	10.6736	-1.2	-2	-1.6	-1.1	-1.6	-3.4	-6	-4.15573			1.60936		0.728102							5233	1599	0.903176	1	2	0.840483	1.62722		GACAGATGCGCCGTGGATAACGCTGCATCAGGTCACATTTTACTGGCGAACGCATCTCTTGATGGACGGAGCGCTGCTGAGGTAAGAGTATGGTCTGCAGAGAACAGGTGAGTGGGCCTACAGTCATACCTGGGACAAGGTCACCAGCCAGGGAAGACCTCAGGGGCCCTGGGTGTGAGGGTTGGGAAGGCAAGCCACCCGATCCAATGC
741	fivecomb		51	77	26	6.42813	3.8191	-1.2	-4.3	-10	-9.8	-9.6	-3.3	0	-7.26534			2.34973		0.836931							2013	503	0.853328	1	2	-2.80219	-1.5862		GACAGATGCGCCGTGGATCCGTTGTTCCCGGGTCACATTTTACTGGCGAACGCATCTCTTGATGGACGGAGCGCTGCTGAGGTTCGTGCCCGGCTGGCGCGGCGTGGGTGGGTAAAAGTTGGAGAGGGGATTTAGGAGGAAAGAGGACATAGAGATGCAAATCATTAATTATTACCTGCAGTATTACTTTGGAGCCACCCGATCCAATGC
742	fivecomb		51	77	26	6.42813	8.8368	-1.2	-4.3	-10	-9.8	-9.6	-8.9	-5.2	3.6893			4.76993		0.248498							6116	5782	0.909848	2	3	0.819718			GACAGATGCGCCGTGGATCCACTTGTTCTTGGTCACATTTTACTGGCGAACGCATCTCTTGATGGACGGAGCGCTGCTGAGGTTCGTGCCCGGCTGGCGCGGCGTGGGTAAGCTGCCTGTCGGCTACGGTTCCCGGATTCCGGCCGCTCGCCCTGCACTAATCTCCTGGGAGAGGCGGCCCGGGGCGGGGGTAGCCACCCGATCCAATGC
743	fivecomb		51	77	26	6.42813	8.90513	-1.2	-4.3	-10	-9.8	-9.6	-2.3	-3.1	2.81881			4.21246		0.372429							13574	9733	0.894262	2	3	1.78984			GACAGATGCGCCGTGGATGCCCGTTATGAGGGTCACATTTTACTGGCGAACGCATCTCTTGATGGACGGAGCGCTGCTGAGGTTCGTGCCCGGCTGGCGCGGCGTGGGTAAGACTCAAGTGGAGTGGATGTGAGTGTGTGATGCCAGGTCTGGTGTGTGGTGTGGGGGTGATGGTCATGGGCGGAGTGGGTGAGCCACCCGATCCAATGC
744	fivecomb		51	77	26	6.42813	3.46951	-1.2	-4.3	-10	-9.8	-9.6	-8.8	-8.9	-10.3891			4.46286		-0.444092							1340	6578	0.904794	1	3	-1.64397	-0.157488		GACAGATGCGCCGTGGATGAGCTGAGGTTCGGTCACATTTTACTGGCGAACGCATCTCTTGATGGACGGAGCGCTGCTGAGGTTCGTGCCCGGCTGGCGCGGCGTGGGTGCGGCCCCGCCTCCGGGGGGAAGGGCAGGGCGGAGGGCGCAGCTGGCACCTGGAGATGCGATGTGGCCCGGGGCTGGGGTCGTAGCCACCCGATCCAATGC
745	fivecomb		51	77	26	6.42813	8.73118	-1.2	-4.3	-10	-9.8	-9.6	-8.1	-6	1.65221			6.2945		0.152406							9927	12232	0.876634	1	1	-11.7844	-6.15946		GACAGATGCGCCGTGGATCATAGACCCGGTGGTCACATTTTACTGGCGAACGCATCTCTTGATGGACGGAGCGCTGCTGAGGTTCGTGCCCGGCTGGCGCGGCGTGGGTGAGTGGGCCTACAGTCATACCTGGGACAAGGTCACCAGCCAGGGAAGACCTCAGGGGCCCTGGGTGTGAGGGTTGGGAAGGCAAGCCACCCGATCCAATGC
746	fivecomb		51	77	26	-1.24389	-1.85572	-1.2	-9.3	-7.6	-5	-5	0	0						-0.0456327							2	19	0.181818	0	0				GACAGATGCGCCGTGGATAATGGGATTTTAGGTCACATTTTACTGGCGAACGCATCTCTTGATGGACGGAGCGCTGCTGAGGTGGTGGCGTGTGCCGTGGCGGTTTTGTGGGTAAAAGTTGGAGAGGGGATTTAGGAGGAAAGAGGACATAGAGATGCAAATCATTAATTATTACCTGCAGTATTACTTTGGAGCCACCCGATCCAATGC
747	fivecomb		51	77	26	-1.24389	3.93237	-1.2	-9.3	-7.6	-5	-5	-9.5	-5.2				2.57012		-3.19661							0	3027	0	2	2	-0.956427			GACAGATGCGCCGTGGATTATCTCCCACTTGGTCACATTTTACTGGCGAACGCATCTCTTGATGGACGGAGCGCTGCTGAGGTGGTGGCGTGTGCCGTGGCGGTTTTGTAAGCTGCCTGTCGGCTACGGTTCCCGGATTCCGGCCGCTCGCCCTGCACTAATCTCCTGGGAGAGGCGGCCCGGGGCGGGGGTAGCCACCCGATCCAATGC
748	fivecomb		51	77	26	-1.24389	3.14059	-1.2	-9.3	-7.6	-5	-5	-0.9	-3.1	-0.883725			3.07747		0.0100161							643	4873	0.199751	1	3	-1.05499			GACAGATGCGCCGTGGATTTTGATTCGCCTGGTCACATTTTACTGGCGAACGCATCTCTTGATGGACGGAGCGCTGCTGAGGTGGTGGCGTGTGCCGTGGCGGTTTTGTAAGACTCAAGTGGAGTGGATGTGAGTGTGTGATGCCAGGTCTGGTGTGTGGTGTGGGGGTGATGGTCATGGGCGGAGTGGGTGAGCCACCCGATCCAATGC
749	fivecomb		51	77	26	-1.24389	-3.33011	-1.2	-9.3	-7.6	-5	-5	-8	-8.9				2.9342		-0.960283							6	4016	0.0225564	2	4	0.608992			GACAGATGCGCCGTGGATTCCCCGGATGCAGGTCACATTTTACTGGCGAACGCATCTCTTGATGGACGGAGCGCTGCTGAGGTGGTGGCGTGTGCCGTGGCGGTTTTGTGCGGCCCCGCCTCCGGGGGGAAGGGCAGGGCGGAGGGCGCAGCTGGCACCTGGAGATGCGATGTGGCCCGGGGCTGGGGTCGTAGCCACCCGATCCAATGC
750	fivecomb		51	77	26	-1.24389	5.90602	-1.2	-9.3	-7.6	-5	-5	-3.4	-6				1.75378		-0.535246							30	215	0.769231	2	2	-9.47216			GACAGATGCGCCGTGGATTGGGCTAGCTTAGGTCACATTTTACTGGCGAACGCATCTCTTGATGGACGGAGCGCTGCTGAGGTGGTGGCGTGTGCCGTGGCGGTTTTGTGAGTGGGCCTACAGTCATACCTGGGACAAGGTCACCAGCCAGGGAAGACCTCAGGGGCCCTGGGTGTGAGGGTTGGGAAGGCAAGCCACCCGATCCAATGC
751	fivecomb		51	77	26	9.40233	8.56441	-1.2	-2.9	-2.8	-2.8	-2.8	-4.4	0	4.02291			5.2301		1.30166							2830	234	0.857056	3	3	-0.254851			GACAGATGCGCCGTGGATGACAACTCCCGGGGTCACATTTTACTGGCGAACGCATCTCTTGATGGACGGAGCGCTGCTGAGGTACGGGACCGGATCCGCATCTCCAGGTGGGTAAAAGTTGGAGAGGGGATTTAGGAGGAAAGAGGACATAGAGATGCAAATCATTAATTATTACCTGCAGTATTACTTTGGAGCCACCCGATCCAATGC
752	fivecomb		51	77	26	9.40233	9.88355	-1.2	-2.9	-2.8	-2.8	-2.8	-5.4	-5.2	6.46314			5.02839		0.0980552							7495	10385	0.886772	2	4	-0.876921			GACAGATGCGCCGTGGATGCATGGCAATGCGGTCACATTTTACTGGCGAACGCATCTCTTGATGGACGGAGCGCTGCTGAGGTACGGGACCGGATCCGCATCTCCAGGTAAGCTGCCTGTCGGCTACGGTTCCCGGATTCCGGCCGCTCGCCCTGCACTAATCTCCTGGGAGAGGCGGCCCGGGGCGGGGGTAGCCACCCGATCCAATGC
753	fivecomb		51	77	26	9.40233	10.7663	-1.2	-2.9	-2.8	-2.8	-2.8	0	-3.1	4.14597			5.86869		0.934958							8959	1714	0.883443	1	3	-1.09921	2.3109		GACAGATGCGCCGTGGATTCTATCTTGCTTGGTCACATTTTACTGGCGAACGCATCTCTTGATGGACGGAGCGCTGCTGAGGTACGGGACCGGATCCGCATCTCCAGGTAAGACTCAAGTGGAGTGGATGTGAGTGTGTGATGCCAGGTCTGGTGTGTGGTGTGGGGGTGATGGTCATGGGCGGAGTGGGTGAGCCACCCGATCCAATGC
754	fivecomb		51	77	26	9.40233	9.12618	-1.2	-2.9	-2.8	-2.8	-2.8	-9.9	-8.9	-3.66706			3.0148		-0.417416							1521	6988	0.907518	2	2	-1.12474			GACAGATGCGCCGTGGATTCTCATGGCATGGGTCACATTTTACTGGCGAACGCATCTCTTGATGGACGGAGCGCTGCTGAGGTACGGGACCGGATCCGCATCTCCAGGTGCGGCCCCGCCTCCGGGGGGAAGGGCAGGGCGGAGGGCGCAGCTGGCACCTGGAGATGCGATGTGGCCCGGGGCTGGGGTCGTAGCCACCCGATCCAATGC
755	fivecomb		51	77	26	9.40233	10.6736	-1.2	-2.9	-2.8	-2.8	-2.8	-5.3	-6	6.83731			2.40514		1.34458							9228	664	0.889617	1	1	4.61479	5.78594		GACAGATGCGCCGTGGATAATCAAATTGCTGGTCACATTTTACTGGCGAACGCATCTCTTGATGGACGGAGCGCTGCTGAGGTACGGGACCGGATCCGCATCTCCAGGTGAGTGGGCCTACAGTCATACCTGGGACAAGGTCACCAGCCAGGGAAGACCTCAGGGGCCCTGGGTGTGAGGGTTGGGAAGGCAAGCCACCCGATCCAATGC
756	fivecomb		51	77	26	7.52496	0.70216	-1.2	-6.4	-0.4	-0.4	-1.1	-2.7	0				3.35332		-0.0989595							22	98	0.44	2	2	0.596311			GACAGATGCGCCGTGGATTGGATCCTTCGCGGTCACATTTTACTGGCGAACGCATCTCTTGATGGACGGAGCGCTGCTGAGGTGCGCATTGCTATCCAGAACCTGCTGTGGGTAAAAGTTGGAGAGGGGATTTAGGAGGAAAGAGGACATAGAGATGCAAATCATTAATTATTACCTGCAGTATTACTTTGGAGCCACCCGATCCAATGC
757	fivecomb		51	77	26	7.52496	4.46734	-1.2	-6.4	-0.4	-0.4	-1.1	-1.4	-5.2	-8.19476			1.18359		-0.54728							588	3999	0.834043	1	1	-1.36458	-0.395532		GACAGATGCGCCGTGGATGAATCACCGTTAGGTCACATTTTACTGGCGAACGCATCTCTTGATGGACGGAGCGCTGCTGAGGTGCGCATTGCTATCCAGAACCTGCTGTAAGCTGCCTGTCGGCTACGGTTCCCGGATTCCGGCCGCTCGCCCTGCACTAATCTCCTGGGAGAGGCGGCCCGGGGCGGGGGTAGCCACCCGATCCAATGC
758	fivecomb		51	77	26	7.52496	4.19092	-1.2	-6.4	-0.4	-0.4	-1.1	-1.1	-3.1	-6.26406			3.22071		0.319094							4827	4138	0.848778	2	2	-1.59097			GACAGATGCGCCGTGGATTCCTGTCGGAGGGGTCACATTTTACTGGCGAACGCATCTCTTGATGGACGGAGCGCTGCTGAGGTGCGCATTGCTATCCAGAACCTGCTGTAAGACTCAAGTGGAGTGGATGTGAGTGTGTGATGCCAGGTCTGGTGTGTGGTGTGGGGGTGATGGTCATGGGCGGAGTGGGTGAGCCACCCGATCCAATGC
759	fivecomb		51	77	26	7.52496	-0.770373	-1.2	-6.4	-0.4	-0.4	-1.1	-2.8	-8.9	-10.1923			5.3214		-0.373531							1171	5982	0.735553	2	2	-5.19681			GACAGATGCGCCGTGGATTCTCAACGTCAAGGTCACATTTTACTGGCGAACGCATCTCTTGATGGACGGAGCGCTGCTGAGGTGCGCATTGCTATCCAGAACCTGCTGTGCGGCCCCGCCTCCGGGGGGAAGGGCAGGGCGGAGGGCGCAGCTGGCACCTGGAGATGCGATGTGGCCCGGGGCTGGGGTCGTAGCCACCCGATCCAATGC
760	fivecomb		51	77	26	7.52496	7.38896	-1.2	-6.4	-0.4	-0.4	-1.1	-4.9	-6	-3.25716			2.30164		0.035998							433	827	0.745267	1	2	0.0431893	1.3524		GACAGATGCGCCGTGGATTCAACACTACGCGGTCACATTTTACTGGCGAACGCATCTCTTGATGGACGGAGCGCTGCTGAGGTGCGCATTGCTATCCAGAACCTGCTGTGAGTGGGCCTACAGTCATACCTGGGACAAGGTCACCAGCCAGGGAAGACCTCAGGGGCCCTGGGTGTGAGGGTTGGGAAGGCAAGCCACCCGATCCAATGC
761	fivecomb		51	77	26	10.0978	8.56441	-2.4	-8.3	-1.6	-1.1	-1.6	0	0	-1.53975			3.41529		1.40951							2153	140	0.843983	2	3	-1.98792			GACAGATGCGCCGTGGATAGACACCTACGCTTGGTCGAACTGCCGGACTCGGTCCTGCTCGAGATCTTCTCTTACCTCCCGGTAAGAGTATGGTCTGCAGAGAACAGGTGGGTAAAAGTTGGAGAGGGGATTTAGGAGGAAAGAGGACATAGAGATGCAAATCATTAATTATTACCTGCAGTATTACTTTGGAGCCACCCGATCCAATGC
762	fivecomb		51	77	26	10.0978	9.88355	-2.4	-8.3	-1.6	-1.1	-1.6	-5.6	-5.2	6.93096			5.79342		0.913638							6643	1640	0.720108	1	2	-5.6536	-2.52724		GACAGATGCGCCGTGGATGAAGAATCATACTTGGTCGAACTGCCGGACTCGGTCCTGCTCGAGATCTTCTCTTACCTCCCGGTAAGAGTATGGTCTGCAGAGAACAGGTAAGCTGCCTGTCGGCTACGGTTCCCGGATTCCGGCCGCTCGCCCTGCACTAATCTCCTGGGAGAGGCGGCCCGGGGCGGGGGTAGCCACCCGATCCAATGC
763	fivecomb		51	77	26	10.0978	10.7663	-2.4	-8.3	-1.6	-1.1	-1.6	-0.5	-3.1	10.892			4.77139		1.07256							15210	2054	0.90326	2	2	-1.83475			GACAGATGCGCCGTGGATTGGGCATGGTCTTTGGTCGAACTGCCGGACTCGGTCCTGCTCGAGATCTTCTCTTACCTCCCGGTAAGAGTATGGTCTGCAGAGAACAGGTAAGACTCAAGTGGAGTGGATGTGAGTGTGTGATGCCAGGTCTGGTGTGTGGTGTGGGGGTGATGGTCATGGGCGGAGTGGGTGAGCCACCCGATCCAATGC
764	fivecomb		51	77	26	10.0978	9.12618	-2.4	-8.3	-1.6	-1.1	-1.6	-1.9	-8.9	3.39973			2.78802		-0.771304							855	10264	0.803571	1	2	-1.5891	0.0721943		GACAGATGCGCCGTGGATGTTACAAGCCTCTTGGTCGAACTGCCGGACTCGGTCCTGCTCGAGATCTTCTCTTACCTCCCGGTAAGAGTATGGTCTGCAGAGAACAGGTGCGGCCCCGCCTCCGGGGGGAAGGGCAGGGCGGAGGGCGCAGCTGGCACCTGGAGATGCGATGTGGCCCGGGGCTGGGGTCGTAGCCACCCGATCCAATGC
765	fivecomb		51	77	26	10.0978	10.6736	-2.4	-8.3	-1.6	-1.1	-1.6	-3.4	-6	9.80887			5.88798		0.999252							15265	2458	0.901281	1	3	-1.23645	2.24116		GACAGATGCGCCGTGGATTCGTCCGGCCGCTTGGTCGAACTGCCGGACTCGGTCCTGCTCGAGATCTTCTCTTACCTCCCGGTAAGAGTATGGTCTGCAGAGAACAGGTGAGTGGGCCTACAGTCATACCTGGGACAAGGTCACCAGCCAGGGAAGACCTCAGGGGCCCTGGGTGTGAGGGTTGGGAAGGCAAGCCACCCGATCCAATGC
766	fivecomb		51	77	26	5.82869	3.8191	-2.4	-4.3	-10	-9.8	-9.6	-3.3	0	-2.40881			3.33878		0.268956							183	177	0.847222	1	3	-1.39899	0.151274		GACAGATGCGCCGTGGATCCGAGTTGTCCGTTGGTCGAACTGCCGGACTCGGTCCTGCTCGAGATCTTCTCTTACCTCCCGGTTCGTGCCCGGCTGGCGCGGCGTGGGTGGGTAAAAGTTGGAGAGGGGATTTAGGAGGAAAGAGGACATAGAGATGCAAATCATTAATTATTACCTGCAGTATTACTTTGGAGCCACCCGATCCAATGC
767	fivecomb		51	77	26	5.82869	8.8368	-2.4	-4.3	-10	-9.8	-9.6	-8.9	-5.2	7.96578			2.25318		0.203631							249	265	0.898917	2	4	-0.352945			GACAGATGCGCCGTGGATTTAAATCTCCGGTTGGTCGAACTGCCGGACTCGGTCCTGCTCGAGATCTTCTCTTACCTCCCGGTTCGTGCCCGGCTGGCGCGGCGTGGGTAAGCTGCCTGTCGGCTACGGTTCCCGGATTCCGGCCGCTCGCCCTGCACTAATCTCCTGGGAGAGGCGGCCCGGGGCGGGGGTAGCCACCCGATCCAATGC
768	fivecomb		51	77	26	5.82869	8.90513	-2.4	-4.3	-10	-9.8	-9.6	-2.3	-3.1	7.88938			5.9481		0.828253							43335	10448	0.902775	1	4	-1.54029	2.21575		GACAGATGCGCCGTGGATATTGGCCCCTCGTTGGTCGAACTGCCGGACTCGGTCCTGCTCGAGATCTTCTCTTACCTCCCGGTTCGTGCCCGGCTGGCGCGGCGTGGGTAAGACTCAAGTGGAGTGGATGTGAGTGTGTGATGCCAGGTCTGGTGTGTGGTGTGGGGGTGATGGTCATGGGCGGAGTGGGTGAGCCACCCGATCCAATGC
769	fivecomb		51	77	26	5.82869	3.46951	-2.4	-4.3	-10	-9.8	-9.6	-8.8	-8.9	-7.32193			2.89328		-1.38525							159	7152	0.919075	2	3	-0.748574			GACAGATGCGCCGTGGATAACCCCATCTTCTTGGTCGAACTGCCGGACTCGGTCCTGCTCGAGATCTTCTCTTACCTCCCGGTTCGTGCCCGGCTGGCGCGGCGTGGGTGCGGCCCCGCCTCCGGGGGGAAGGGCAGGGCGGAGGGCGCAGCTGGCACCTGGAGATGCGATGTGGCCCGGGGCTGGGGTCGTAGCCACCCGATCCAATGC
770	fivecomb		51	77	26	5.82869	8.73118	-2.4	-4.3	-10	-9.8	-9.6	-8.1	-6	5.77491			5.60692		0.421904							15444	9768	0.901629	2	3	-2.87927			GACAGATGCGCCGTGGATCTCGACCGGCCTTTGGTCGAACTGCCGGACTCGGTCCTGCTCGAGATCTTCTCTTACCTCCCGGTTCGTGCCCGGCTGGCGCGGCGTGGGTGAGTGGGCCTACAGTCATACCTGGGACAAGGTCACCAGCCAGGGAAGACCTCAGGGGCCCTGGGTGTGAGGGTTGGGAAGGCAAGCCACCCGATCCAATGC
771	fivecomb		51	77	26	-2.82179	-1.85572	-2.4	-3.3	-7.6	-5	-5	0	0				4.28776		-1.66901							0	81	0	1	2	-3.27403			GACAGATGCGCCGTGGATATCTGCACGCATTTGGTCGAACTGCCGGACTCGGTCCTGCTCGAGATCTTCTCTTACCTCCCGGTGGTGGCGTGTGCCGTGGCGGTTTTGTGGGTAAAAGTTGGAGAGGGGATTTAGGAGGAAAGAGGACATAGAGATGCAAATCATTAATTATTACCTGCAGTATTACTTTGGAGCCACCCGATCCAATGC
772	fivecomb		51	77	26	-2.82179	3.93237	-2.4	-3.3	-7.6	-5	-5	-9.5	-5.2				2.3574		-1.36781							1	119	0.333333	1	2	-3.17085	-1.60788		GACAGATGCGCCGTGGATAATTCAATATCCTTGGTCGAACTGCCGGACTCGGTCCTGCTCGAGATCTTCTCTTACCTCCCGGTGGTGGCGTGTGCCGTGGCGGTTTTGTAAGCTGCCTGTCGGCTACGGTTCCCGGATTCCGGCCGCTCGCCCTGCACTAATCTCCTGGGAGAGGCGGCCCGGGGCGGGGGTAGCCACCCGATCCAATGC
773	fivecomb		51	77	26	-2.82179	3.14059	-2.4	-3.3	-7.6	-5	-5	-0.9	-3.1				3.44359		0.378308							21	786	0.0168946	2	2	0.312795			GACAGATGCGCCGTGGATTTTGAACTGACATTGGTCGAACTGCCGGACTCGGTCCTGCTCGAGATCTTCTCTTACCTCCCGGTGGTGGCGTGTGCCGTGGCGGTTTTGTAAGACTCAAGTGGAGTGGATGTGAGTGTGTGATGCCAGGTCTGGTGTGTGGTGTGGGGGTGATGGTCATGGGCGGAGTGGGTGAGCCACCCGATCCAATGC
774	fivecomb		51	77	26	-2.82179	-3.33011	-2.4	-3.3	-7.6	-5	-5	-8	-8.9				2.75221		-2.93828							0	16409	0	2	2	-0.0614091			GACAGATGCGCCGTGGATCGCTCCTGTCCCTTGGTCGAACTGCCGGACTCGGTCCTGCTCGAGATCTTCTCTTACCTCCCGGTGGTGGCGTGTGCCGTGGCGGTTTTGTGCGGCCCCGCCTCCGGGGGGAAGGGCAGGGCGGAGGGCGCAGCTGGCACCTGGAGATGCGATGTGGCCCGGGGCTGGGGTCGTAGCCACCCGATCCAATGC
775	fivecomb		51	77	26	-2.82179	5.90602	-2.4	-3.3	-7.6	-5	-5	-3.4	-6				3.01206		-0.942847							29	536	0.783784	1	2	-1.73018	-0.000547488		GACAGATGCGCCGTGGATAACTATCACACATTGGTCGAACTGCCGGACTCGGTCCTGCTCGAGATCTTCTCTTACCTCCCGGTGGTGGCGTGTGCCGTGGCGGTTTTGTGAGTGGGCCTACAGTCATACCTGGGACAAGGTCACCAGCCAGGGAAGACCTCAGGGGCCCTGGGTGTGAGGGTTGGGAAGGCAAGCCACCCGATCCAATGC
776	fivecomb		51	77	26	9.76974	8.56441	-2.4	-6.5	-2.8	-2.8	-2.8	-4.4	0	11.3995			5.56676		1.56794							5405	230	0.88592	2	3	-2.59224			GACAGATGCGCCGTGGATTTCCCTACGCTGTTGGTCGAACTGCCGGACTCGGTCCTGCTCGAGATCTTCTCTTACCTCCCGGTACGGGACCGGATCCGCATCTCCAGGTGGGTAAAAGTTGGAGAGGGGATTTAGGAGGAAAGAGGACATAGAGATGCAAATCATTAATTATTACCTGCAGTATTACTTTGGAGCCACCCGATCCAATGC
777	fivecomb		51	77	26	9.76974	9.88355	-2.4	-6.5	-2.8	-2.8	-2.8	-5.4	-5.2	11.603			6.85883		0.267734							21781	19704	0.90845	1	2	-8.11754	1.20295		GACAGATGCGCCGTGGATCACACTAATTTGTTGGTCGAACTGCCGGACTCGGTCCTGCTCGAGATCTTCTCTTACCTCCCGGTACGGGACCGGATCCGCATCTCCAGGTAAGCTGCCTGTCGGCTACGGTTCCCGGATTCCGGCCGCTCGCCCTGCACTAATCTCCTGGGAGAGGCGGCCCGGGGCGGGGGTAGCCACCCGATCCAATGC
778	fivecomb		51	77	26	9.76974	10.7663	-2.4	-6.5	-2.8	-2.8	-2.8	0	-3.1	11.3187					1.14385							17887	2021	0.911718	0	0				GACAGATGCGCCGTGGATTCCGCCTTCTTATTGGTCGAACTGCCGGACTCGGTCCTGCTCGAGATCTTCTCTTACCTCCCGGTACGGGACCGGATCCGCATCTCCAGGTAAGACTCAAGTGGAGTGGATGTGAGTGTGTGATGCCAGGTCTGGTGTGTGGTGTGGGGGTGATGGTCATGGGCGGAGTGGGTGAGCCACCCGATCCAATGC
779	fivecomb		51	77	26	9.76974	9.12618	-2.4	-6.5	-2.8	-2.8	-2.8	-9.9	-8.9	1.04532			3.41781		-0.902379							720	11003	0.861244	1	2	-1.20161	0.525394		GACAGATGCGCCGTGGATCAAGAGTCCTGCTTGGTCGAACTGCCGGACTCGGTCCTGCTCGAGATCTTCTCTTACCTCCCGGTACGGGACCGGATCCGCATCTCCAGGTGCGGCCCCGCCTCCGGGGGGAAGGGCAGGGCGGAGGGCGCAGCTGGCACCTGGAGATGCGATGTGGCCCGGGGCTGGGGTCGTAGCCACCCGATCCAATGC
780	fivecomb		51	77	26	9.76974	10.6736	-2.4	-6.5	-2.8	-2.8	-2.8	-5.3	-6	10.8234			5.77823		1.0484							23569	3461	0.879604	2	3	0.749846			GACAGATGCGCCGTGGATAGGCCCCACACGTTGGTCGAACTGCCGGACTCGGTCCTGCTCGAGATCTTCTCTTACCTCCCGGTACGGGACCGGATCCGCATCTCCAGGTGAGTGGGCCTACAGTCATACCTGGGACAAGGTCACCAGCCAGGGAAGACCTCAGGGGCCCTGGGTGTGAGGGTTGGGAAGGCAAGCCACCCGATCCAATGC
781	fivecomb		51	77	26	7.965	0.70216	-2.4	-2.5	-0.4	-0.4	-1.1	-2.7	0						0.577958							29	13	0.878788	0	0				GACAGATGCGCCGTGGATAATCCACTTTCGTTGGTCGAACTGCCGGACTCGGTCCTGCTCGAGATCTTCTCTTACCTCCCGGTGCGCATTGCTATCCAGAACCTGCTGTGGGTAAAAGTTGGAGAGGGGATTTAGGAGGAAAGAGGACATAGAGATGCAAATCATTAATTATTACCTGCAGTATTACTTTGGAGCCACCCGATCCAATGC
782	fivecomb		51	77	26	7.965	4.46734	-2.4	-2.5	-0.4	-0.4	-1.1	-1.4	-5.2				1.67127		-1.53328							64	4345	0.864865	1	2	-1.04453	0.11494		GACAGATGCGCCGTGGATCGACTCGAGCACTTGGTCGAACTGCCGGACTCGGTCCTGCTCGAGATCTTCTCTTACCTCCCGGTGCGCATTGCTATCCAGAACCTGCTGTAAGCTGCCTGTCGGCTACGGTTCCCGGATTCCGGCCGCTCGCCCTGCACTAATCTCCTGGGAGAGGCGGCCCGGGGCGGGGGTAGCCACCCGATCCAATGC
783	fivecomb		51	77	26	7.965	4.19092	-2.4	-2.5	-0.4	-0.4	-1.1	-1.1	-3.1	-2.92795			3.17771		0.322667							2342	3334	0.506817	1	3	-0.830069	0.714198		GACAGATGCGCCGTGGATGGCCCGGGCTGGTTGGTCGAACTGCCGGACTCGGTCCTGCTCGAGATCTTCTCTTACCTCCCGGTGCGCATTGCTATCCAGAACCTGCTGTAAGACTCAAGTGGAGTGGATGTGAGTGTGTGATGCCAGGTCTGGTGTGTGGTGTGGGGGTGATGGTCATGGGCGGAGTGGGTGAGCCACCCGATCCAATGC
784	fivecomb		51	77	26	7.965	-0.770373	-2.4	-2.5	-0.4	-0.4	-1.1	-2.8	-8.9				6.14489		-1.45494							91	5218	0.850467	2	2	-2.81305			GACAGATGCGCCGTGGATTGGGTCCTGCGATTGGTCGAACTGCCGGACTCGGTCCTGCTCGAGATCTTCTCTTACCTCCCGGTGCGCATTGCTATCCAGAACCTGCTGTGCGGCCCCGCCTCCGGGGGGAAGGGCAGGGCGGAGGGCGCAGCTGGCACCTGGAGATGCGATGTGGCCCGGGGCTGGGGTCGTAGCCACCCGATCCAATGC
785	fivecomb		51	77	26	7.965	7.38896	-2.4	-2.5	-0.4	-0.4	-1.1	-4.9	-6						1.15988							97	12	0.801653	0	0				GACAGATGCGCCGTGGATTTATTTGACATTTTGGTCGAACTGCCGGACTCGGTCCTGCTCGAGATCTTCTCTTACCTCCCGGTGCGCATTGCTATCCAGAACCTGCTGTGAGTGGGCCTACAGTCATACCTGGGACAAGGTCACCAGCCAGGGAAGACCTCAGGGGCCCTGGGTGTGAGGGTTGGGAAGGCAAGCCACCCGATCCAATGC
786	fivecomb		51	77	26	9.44859	8.56441	-2.3	-2.5	-1.6	-1.1	-1.6	0	0	-2.92029			3.57392		0.848885							857	211	0.841847	1	3	-2.63258	-1.19345		GACAGATGCGCCGTGGATGGCGCCTTATTCTTCCGCCACATCCAGAAGATTTCAGCAGAGGCAGATGTGGAGCTCAACCTGGTAAGAGTATGGTCTGCAGAGAACAGGTGGGTAAAAGTTGGAGAGGGGATTTAGGAGGAAAGAGGACATAGAGATGCAAATCATTAATTATTACCTGCAGTATTACTTTGGAGCCACCCGATCCAATGC
787	fivecomb		51	77	26	9.44859	9.88355	-2.3	-2.5	-1.6	-1.1	-1.6	-5.6	-5.2	2.05366			6.22145		0.240019							7851	7738	0.890439	1	1	-6.72058	-1.52344		GACAGATGCGCCGTGGATTCGTTAAGACGGTTCCGCCACATCCAGAAGATTTCAGCAGAGGCAGATGTGGAGCTCAACCTGGTAAGAGTATGGTCTGCAGAGAACAGGTAAGCTGCCTGTCGGCTACGGTTCCCGGATTCCGGCCGCTCGCCCTGCACTAATCTCCTGGGAGAGGCGGCCCGGGGCGGGGGTAGCCACCCGATCCAATGC
788	fivecomb		51	77	26	9.44859	10.7663	-2.3	-2.5	-1.6	-1.1	-1.6	-0.5	-3.1	4.90144			6.40424		1.08825							10656	1659	0.754888	1	3	-7.49598	-1.35837		GACAGATGCGCCGTGGATTTGTCGAAGTTTTTCCGCCACATCCAGAAGATTTCAGCAGAGGCAGATGTGGAGCTCAACCTGGTAAGAGTATGGTCTGCAGAGAACAGGTAAGACTCAAGTGGAGTGGATGTGAGTGTGTGATGCCAGGTCTGGTGTGTGGTGTGGGGGTGATGGTCATGGGCGGAGTGGGTGAGCCACCCGATCCAATGC
789	fivecomb		51	77	26	9.44859	9.12618	-2.3	-2.5	-1.6	-1.1	-1.6	-1.9	-8.9	-8.60786			2.75083		0.0177438							8214	14208	0.859295	1	1	-2.54657	-1.01808		GACAGATGCGCCGTGGATTACGGGAAGTTCTTCCGCCACATCCAGAAGATTTCAGCAGAGGCAGATGTGGAGCTCAACCTGGTAAGAGTATGGTCTGCAGAGAACAGGTGCGGCCCCGCCTCCGGGGGGAAGGGCAGGGCGGAGGGCGCAGCTGGCACCTGGAGATGCGATGTGGCCCGGGGCTGGGGTCGTAGCCACCCGATCCAATGC
790	fivecomb		51	77	26	9.44859	10.6736	-2.3	-2.5	-1.6	-1.1	-1.6	-3.4	-6	4.00703			4.07115		0.991007							5465	902	0.896637	1	2	2.88886	4.22081		GACAGATGCGCCGTGGATATGGGAGCAACCTTCCGCCACATCCAGAAGATTTCAGCAGAGGCAGATGTGGAGCTCAACCTGGTAAGAGTATGGTCTGCAGAGAACAGGTGAGTGGGCCTACAGTCATACCTGGGACAAGGTCACCAGCCAGGGAAGACCTCAGGGGCCCTGGGTGTGAGGGTTGGGAAGGCAAGCCACCCGATCCAATGC
791	fivecomb		51	77	26	5.40016	3.8191	-2.3	-4.4	-10	-9.8	-9.6	-3.3	0	-1.15528			3.22769		0.499483							284	158	0.852853	1	2	-2.38708	-0.869726		GACAGATGCGCCGTGGATCGAAATCGGGACTTCCGCCACATCCAGAAGATTTCAGCAGAGGCAGATGTGGAGCTCAACCTGGTTCGTGCCCGGCTGGCGCGGCGTGGGTGGGTAAAAGTTGGAGAGGGGATTTAGGAGGAAAGAGGACATAGAGATGCAAATCATTAATTATTACCTGCAGTATTACTTTGGAGCCACCCGATCCAATGC
792	fivecomb		51	77	26	5.40016	8.8368	-2.3	-4.4	-10	-9.8	-9.6	-8.9	-5.2	7.18547			5.40395		0.03824							3664	5730	0.905362	2	3	-1.04263			GACAGATGCGCCGTGGATGACCTGCTACCTTTCCGCCACATCCAGAAGATTTCAGCAGAGGCAGATGTGGAGCTCAACCTGGTTCGTGCCCGGCTGGCGCGGCGTGGGTAAGCTGCCTGTCGGCTACGGTTCCCGGATTCCGGCCGCTCGCCCTGCACTAATCTCCTGGGAGAGGCGGCCCGGGGCGGGGGTAGCCACCCGATCCAATGC
793	fivecomb		51	77	26	5.40016	8.90513	-2.3	-4.4	-10	-9.8	-9.6	-2.3	-3.1	6.33419			6.09783		1.08255							28344	3767	0.89631	2	3	-7.50355			GACAGATGCGCCGTGGATTTGATAGGACTGTTCCGCCACATCCAGAAGATTTCAGCAGAGGCAGATGTGGAGCTCAACCTGGTTCGTGCCCGGCTGGCGCGGCGTGGGTAAGACTCAAGTGGAGTGGATGTGAGTGTGTGATGCCAGGTCTGGTGTGTGGTGTGGGGGTGATGGTCATGGGCGGAGTGGGTGAGCCACCCGATCCAATGC
794	fivecomb		51	77	26	5.40016	3.46951	-2.3	-4.4	-10	-9.8	-9.6	-8.8	-8.9	-6.11894			2.1804		-1.16063							141	3981	0.859756	1	2	-1.7982	-0.386025		GACAGATGCGCCGTGGATACGCCACATTACTTCCGCCACATCCAGAAGATTTCAGCAGAGGCAGATGTGGAGCTCAACCTGGTTCGTGCCCGGCTGGCGCGGCGTGGGTGCGGCCCCGCCTCCGGGGGGAAGGGCAGGGCGGAGGGCGCAGCTGGCACCTGGAGATGCGATGTGGCCCGGGGCTGGGGTCGTAGCCACCCGATCCAATGC
795	fivecomb		51	77	26	5.40016	8.73118	-2.3	-4.4	-10	-9.8	-9.6	-8.1	-6	7.05776			6.31819		0.427197							15839	9845	0.906018	1	3	-6.70036	-0.979558		GACAGATGCGCCGTGGATGGGGCCTGGGTCTTCCGCCACATCCAGAAGATTTCAGCAGAGGCAGATGTGGAGCTCAACCTGGTTCGTGCCCGGCTGGCGCGGCGTGGGTGAGTGGGCCTACAGTCATACCTGGGACAAGGTCACCAGCCAGGGAAGACCTCAGGGGCCCTGGGTGTGAGGGTTGGGAAGGCAAGCCACCCGATCCAATGC
796	fivecomb		51	77	26	-4.66115	-1.85572	-2.3	-5.1	-7.6	-5	-5	0	0				1.16942		-0.64145							6	78	0.545455	1	1	-1.54265			GACAGATGCGCCGTGGATCAACAACTGAACTTCCGCCACATCCAGAAGATTTCAGCAGAGGCAGATGTGGAGCTCAACCTGGTGGTGGCGTGTGCCGTGGCGGTTTTGTGGGTAAAAGTTGGAGAGGGGATTTAGGAGGAAAGAGGACATAGAGATGCAAATCATTAATTATTACCTGCAGTATTACTTTGGAGCCACCCGATCCAATGC
797	fivecomb		51	77	26	-4.66115	3.93237	-2.3	-5.1	-7.6	-5	-5	-9.5	-5.2				2.37226		-2.60785							9	14246	0.473684	1	2	-1.80037	-0.0357236		GACAGATGCGCCGTGGATCCGAGTTCGACATTCCGCCACATCCAGAAGATTTCAGCAGAGGCAGATGTGGAGCTCAACCTGGTGGTGGCGTGTGCCGTGGCGGTTTTGTAAGCTGCCTGTCGGCTACGGTTCCCGGATTCCGGCCGCTCGCCCTGCACTAATCTCCTGGGAGAGGCGGCCCGGGGCGGGGGTAGCCACCCGATCCAATGC
798	fivecomb		51	77	26	-4.66115	3.14059	-2.3	-5.1	-7.6	-5	-5	-0.9	-3.1				3.01813		1.06631							24	116	0.0256137	1	2	-2.05393			GACAGATGCGCCGTGGATCTTAGAAAGATCTTCCGCCACATCCAGAAGATTTCAGCAGAGGCAGATGTGGAGCTCAACCTGGTGGTGGCGTGTGCCGTGGCGGTTTTGTAAGACTCAAGTGGAGTGGATGTGAGTGTGTGATGCCAGGTCTGGTGTGTGGTGTGGGGGTGATGGTCATGGGCGGAGTGGGTGAGCCACCCGATCCAATGC
799	fivecomb		51	77	26	-4.66115	-3.33011	-2.3	-5.1	-7.6	-5	-5	-8	-8.9				2.46008		-2.77108							0	8832	0	2	2	-0.304193			GACAGATGCGCCGTGGATCCGGCCAACCGGTTCCGCCACATCCAGAAGATTTCAGCAGAGGCAGATGTGGAGCTCAACCTGGTGGTGGCGTGTGCCGTGGCGGTTTTGTGCGGCCCCGCCTCCGGGGGGAAGGGCAGGGCGGAGGGCGCAGCTGGCACCTGGAGATGCGATGTGGCCCGGGGCTGGGGTCGTAGCCACCCGATCCAATGC
800	fivecomb		51	77	26	-4.66115	5.90602	-2.3	-5.1	-7.6	-5	-5	-3.4	-6	9.81698			3.45608		0.0547127							901	1555	0.788967	1	2	-2.02502	-0.449784		GACAGATGCGCCGTGGATCAAAGTTCTTCGTTCCGCCACATCCAGAAGATTTCAGCAGAGGCAGATGTGGAGCTCAACCTGGTGGTGGCGTGTGCCGTGGCGGTTTTGTGAGTGGGCCTACAGTCATACCTGGGACAAGGTCACCAGCCAGGGAAGACCTCAGGGGCCCTGGGTGTGAGGGTTGGGAAGGCAAGCCACCCGATCCAATGC
801	fivecomb		51	77	26	8.59832	8.56441	-2.3	-4.1	-2.8	-2.8	-2.8	-4.4	0	9.40629			6.86899		2.16891							8834	90	0.890434	1	1	-9.41789			GACAGATGCGCCGTGGATTTTAAAGGGATGTTCCGCCACATCCAGAAGATTTCAGCAGAGGCAGATGTGGAGCTCAACCTGGTACGGGACCGGATCCGCATCTCCAGGTGGGTAAAAGTTGGAGAGGGGATTTAGGAGGAAAGAGGACATAGAGATGCAAATCATTAATTATTACCTGCAGTATTACTTTGGAGCCACCCGATCCAATGC
802	fivecomb		51	77	26	8.59832	9.88355	-2.3	-4.1	-2.8	-2.8	-2.8	-5.4	-5.2	10.6847			2.70171		0.18275							3294	3659	0.904945	1	2	2.56151	4.04907		GACAGATGCGCCGTGGATCCACCTCACTATTTCCGCCACATCCAGAAGATTTCAGCAGAGGCAGATGTGGAGCTCAACCTGGTACGGGACCGGATCCGCATCTCCAGGTAAGCTGCCTGTCGGCTACGGTTCCCGGATTCCGGCCGCTCGCCCTGCACTAATCTCCTGGGAGAGGCGGCCCGGGGCGGGGGTAGCCACCCGATCCAATGC
803	fivecomb		51	77	26	8.59832	10.7663	-2.3	-4.1	-2.8	-2.8	-2.8	0	-3.1	10.1148			4.8676		0.765262							32185	9079	0.895844	2	3	1.42046			GACAGATGCGCCGTGGATCATCTCCCAATGTTCCGCCACATCCAGAAGATTTCAGCAGAGGCAGATGTGGAGCTCAACCTGGTACGGGACCGGATCCGCATCTCCAGGTAAGACTCAAGTGGAGTGGATGTGAGTGTGTGATGCCAGGTCTGGTGTGTGGTGTGGGGGTGATGGTCATGGGCGGAGTGGGTGAGCCACCCGATCCAATGC
804	fivecomb		51	77	26	8.59832	9.12618	-2.3	-4.1	-2.8	-2.8	-2.8	-9.9	-8.9	1.8017			4.15986		-0.489654							3930	21752	0.893995	2	3	1.73687			GACAGATGCGCCGTGGATCGGTCGAAAGCTTTCCGCCACATCCAGAAGATTTCAGCAGAGGCAGATGTGGAGCTCAACCTGGTACGGGACCGGATCCGCATCTCCAGGTGCGGCCCCGCCTCCGGGGGGAAGGGCAGGGCGGAGGGCGCAGCTGGCACCTGGAGATGCGATGTGGCCCGGGGCTGGGGTCGTAGCCACCCGATCCAATGC
805	fivecomb		51	77	26	8.59832	10.6736	-2.3	-4.1	-2.8	-2.8	-2.8	-5.3	-6	9.87213			4.10937		1.04403							6567	974	0.879941	2	3	1.33934			GACAGATGCGCCGTGGATCCCTCTGAAACTTTCCGCCACATCCAGAAGATTTCAGCAGAGGCAGATGTGGAGCTCAACCTGGTACGGGACCGGATCCGCATCTCCAGGTGAGTGGGCCTACAGTCATACCTGGGACAAGGTCACCAGCCAGGGAAGACCTCAGGGGCCCTGGGTGTGAGGGTTGGGAAGGCAAGCCACCCGATCCAATGC
806	fivecomb		51	77	26	6.67673	0.70216	-2.3	-1.9	-0.4	-0.4	-1.1	-2.7	0	-6.6865					1.15961							102	13	0.778626	0	0				GACAGATGCGCCGTGGATAATCTATCGGGGTTCCGCCACATCCAGAAGATTTCAGCAGAGGCAGATGTGGAGCTCAACCTGGTGCGCATTGCTATCCAGAACCTGCTGTGGGTAAAAGTTGGAGAGGGGATTTAGGAGGAAAGAGGACATAGAGATGCAAATCATTAATTATTACCTGCAGTATTACTTTGGAGCCACCCGATCCAATGC
807	fivecomb		51	77	26	6.67673	4.46734	-2.3	-1.9	-0.4	-0.4	-1.1	-1.4	-5.2				2.62314		-0.912952							99	1498	0.891892	2	2	0.110251			GACAGATGCGCCGTGGATCCTACAAGGTTCTTCCGCCACATCCAGAAGATTTCAGCAGAGGCAGATGTGGAGCTCAACCTGGTGCGCATTGCTATCCAGAACCTGCTGTAAGCTGCCTGTCGGCTACGGTTCCCGGATTCCGGCCGCTCGCCCTGCACTAATCTCCTGGGAGAGGCGGCCCGGGGCGGGGGTAGCCACCCGATCCAATGC
808	fivecomb		51	77	26	6.67673	4.19092	-2.3	-1.9	-0.4	-0.4	-1.1	-1.1	-3.1	-0.690342			4.25053		0.854649							3978	1514	0.537205	2	3	-2.70507			GACAGATGCGCCGTGGATCCGTCCTGGATCTTCCGCCACATCCAGAAGATTTCAGCAGAGGCAGATGTGGAGCTCAACCTGGTGCGCATTGCTATCCAGAACCTGCTGTAAGACTCAAGTGGAGTGGATGTGAGTGTGTGATGCCAGGTCTGGTGTGTGGTGTGGGGGTGATGGTCATGGGCGGAGTGGGTGAGCCACCCGATCCAATGC
809	fivecomb		51	77	26	6.67673	-0.770373	-2.3	-1.9	-0.4	-0.4	-1.1	-2.8	-8.9	-7.5157			3.47456		-1.33489							182	7558	0.883495	1	2	-2.66214	-0.872992		GACAGATGCGCCGTGGATCACTTAGCGCGGTTCCGCCACATCCAGAAGATTTCAGCAGAGGCAGATGTGGAGCTCAACCTGGTGCGCATTGCTATCCAGAACCTGCTGTGCGGCCCCGCCTCCGGGGGGAAGGGCAGGGCGGAGGGCGCAGCTGGCACCTGGAGATGCGATGTGGCCCGGGGCTGGGGTCGTAGCCACCCGATCCAATGC
810	fivecomb		51	77	26	6.67673	7.38896	-2.3	-1.9	-0.4	-0.4	-1.1	-4.9	-6	0.885541			1.84067		-0.414215							168	840	0.827586	1	3	0.124762	1.19436		GACAGATGCGCCGTGGATGGCAAGGGGTTTTTCCGCCACATCCAGAAGATTTCAGCAGAGGCAGATGTGGAGCTCAACCTGGTGCGCATTGCTATCCAGAACCTGCTGTGAGTGGGCCTACAGTCATACCTGGGACAAGGTCACCAGCCAGGGAAGACCTCAGGGGCCCTGGGTGTGAGGGTTGGGAAGGCAAGCCACCCGATCCAATGC
811	fivecomb		51	92	41	5.50481	-5.16426	-3.5	-4.5	-1.9	-0.9	-2.6	-1.7	-1.2						1.67267							55	2	0.808824	0	0				GACAGATGCGCCGTGGATAATACAAGAGAGACAGAAGATGATGAAAGTGATGGGGAGGATAGAGGAGGAGGCACTTCAGGGGTGAGGCGGAGGAGGAGTCAACGTATTTCGCAGCGTATTACGTAAAATGATTTTTATGTGCTTATATATGTCAGTCTATTAAATGTACACCAAGTAATGTAATACTTAAAAAGCCACCCGATCCAATGC
812	fivecomb		51	92	41	5.50481	3.54109	-3.5	-4.5	-1.9	-0.9	-2.6	-3.8	-4.4				1.64876		-1.58347							40	4431	0.597015	1	1	-3.79828	-2.63957		GACAGATGCGCCGTGGATCTAGAGCTGGAGACAGAAGATGATGAAAGTGATGGGGAGGATAGAGGAGGAGGCACTTCAGGGGTGAGGCGGAGGAGGAGTCAACGTATTTCGCAGCGTATTACGTACGGCGTCACGGCGAGGCACTTGAGACTGCCGGGCCGGCAAGGCGGTTTGGGGAAGAGGGCGCCACGTAGCCACCCGATCCAATGC
813	fivecomb		51	92	41	5.50481	0.726773	-3.5	-4.5	-1.9	-0.9	-2.6	-2.1	-4.4	-6.82018			4.62027		0.279088							112	108	0.82963	2	2	-0.955421			GACAGATGCGCCGTGGATCAATCCCTTTCAACAGAAGATGATGAAAGTGATGGGGAGGATAGAGGAGGAGGCACTTCAGGGGTGAGGCGGAGGAGGAGTCAACGTATTTCGCAGCGTATTACGTACTTCGTGGGGTTGGAGGGCTGCAGGGCCAGGTGGGTGGGGCCTGACCATTGGGCATGGACCTCAGAGAGCCACCCGATCCAATGC
814	fivecomb		51	92	41	5.50481	0.726773	-3.5	-4.5	-1.9	-0.9	-2.6	-1.7	0				1.87803		-1.1896							0	234	0	1	1	-1.5305			GACAGATGCGCCGTGGATCCGGCAATATGCACAGAAGATGATGAAAGTGATGGGGAGGATAGAGGAGGAGGCACTTCAGGGGTGAGGCGGAGGAGGAGTCAACGTATTTCGCAGCGTATTACGTACTTTCCATAAATACCTCCCACTGATTGAATCAGTGTCTTTAAAGAAATTTCTCAATCCTTCAGCCGGAGCCACCCGATCCAATGC
815	fivecomb		51	92	41	5.84413	7.30369	-3.5	-1	-3.2	-3.6	-3.6	-2.4	-1.2	10.5603					2.45031							1511	9	0.781686	0	0				GACAGATGCGCCGTGGATTCACATCCATACACAGAAGATGATGAAAGTGATGGGGAGGATAGAGGAGGAGGCACTTCAGGGGTATGGCGTTCTGGTGTCAGCGTGACAGTTATGCCCGAGAGGTAAAATGATTTTTATGTGCTTATATATGTCAGTCTATTAAATGTACACCAAGTAATGTAATACTTAAAAAGCCACCCGATCCAATGC
816	fivecomb		51	92	41	5.84413	9.40233	-3.5	-1	-3.2	-3.6	-3.6	-4.1	-4.4				2.81326		-0.482138							58	384	0.734177	1	2	1.38709	3.00994		GACAGATGCGCCGTGGATTCTAAGATTGATACAGAAGATGATGAAAGTGATGGGGAGGATAGAGGAGGAGGCACTTCAGGGGTATGGCGTTCTGGTGTCAGCGTGACAGTTATGCCCGAGAGGTACGGCGTCACGGCGAGGCACTTGAGACTGCCGGGCCGGCAAGGCGGTTTGGGGAAGAGGGCGCCACGTAGCCACCCGATCCAATGC
817	fivecomb		51	92	41	5.84413	7.81934	-3.5	-1	-3.2	-3.6	-3.6	-6.3	-4.4	1.10518			4.93309		0.725708							1875	597	0.871688	1	3	1.30372	2.70777		GACAGATGCGCCGTGGATAGCCCCTTAACTACAGAAGATGATGAAAGTGATGGGGAGGATAGAGGAGGAGGCACTTCAGGGGTATGGCGTTCTGGTGTCAGCGTGACAGTTATGCCCGAGAGGTACTTCGTGGGGTTGGAGGGCTGCAGGGCCAGGTGGGTGGGGCCTGACCATTGGGCATGGACCTCAGAGAGCCACCCGATCCAATGC
818	fivecomb		51	92	41	5.84413	7.81934	-3.5	-1	-3.2	-3.6	-3.6	-2.2	0				1.36242		-0.536605							19	271	0.387755	1	2	-0.0748619	0.877707		GACAGATGCGCCGTGGATACATCTCGCCCTACAGAAGATGATGAAAGTGATGGGGAGGATAGAGGAGGAGGCACTTCAGGGGTATGGCGTTCTGGTGTCAGCGTGACAGTTATGCCCGAGAGGTACTTTCCATAAATACCTCCCACTGATTGAATCAGTGTCTTTAAAGAAATTTCTCAATCCTTCAGCCGGAGCCACCCGATCCAATGC
819	fivecomb		51	92	41	1.12639	8.59441	-3.5	-2.9	-1.6	-6	-4.7	0	-1.2	9.54496					2.16319							746	8	0.857471	0	0				GACAGATGCGCCGTGGATGCACCGTCTGCAACAGAAGATGATGAAAGTGATGGGGAGGATAGAGGAGGAGGCACTTCAGGGGTGACTGTAACTCCCAACGCAGCCTGGGGTGGAGAGGGCAGGTAAAATGATTTTTATGTGCTTATATATGTCAGTCTATTAAATGTACACCAAGTAATGTAATACTTAAAAAGCCACCCGATCCAATGC
820	fivecomb		51	92	41	1.12639	10.8766	-3.5	-2.9	-1.6	-6	-4.7	-3.7	-4.4	9.04985			2.92474		-0.359397							529	2133	0.901193	2	2	0.312742			GACAGATGCGCCGTGGATAATAGCATACCCACAGAAGATGATGAAAGTGATGGGGAGGATAGAGGAGGAGGCACTTCAGGGGTGACTGTAACTCCCAACGCAGCCTGGGGTGGAGAGGGCAGGTACGGCGTCACGGCGAGGCACTTGAGACTGCCGGGCCGGCAAGGCGGTTTGGGGAAGAGGGCGCCACGTAGCCACCCGATCCAATGC
821	fivecomb		51	92	41	1.12639	8.17044	-3.5	-2.9	-1.6	-6	-4.7	-3	-4.4	4.76092			5.33584		0.712999							1490	512	0.832402	2	2	-6.26673			GACAGATGCGCCGTGGATGGATCCTCCCCGACAGAAGATGATGAAAGTGATGGGGAGGATAGAGGAGGAGGCACTTCAGGGGTGACTGTAACTCCCAACGCAGCCTGGGGTGGAGAGGGCAGGTACTTCGTGGGGTTGGAGGGCTGCAGGGCCAGGTGGGTGGGGCCTGACCATTGGGCATGGACCTCAGAGAGCCACCCGATCCAATGC
822	fivecomb		51	92	41	1.12639	8.17044	-3.5	-2.9	-1.6	-6	-4.7	-8.9	0				1.25568		-0.431695							99	565	0.755725	1	1	-1.3479	-0.404601		GACAGATGCGCCGTGGATCGATCGCCAACGACAGAAGATGATGAAAGTGATGGGGAGGATAGAGGAGGAGGCACTTCAGGGGTGACTGTAACTCCCAACGCAGCCTGGGGTGGAGAGGGCAGGTACTTTCCATAAATACCTCCCACTGATTGAATCAGTGTCTTTAAAGAAATTTCTCAATCCTTCAGCCGGAGCCACCCGATCCAATGC
823	fivecomb		51	92	41	2.7405	7.30369	-3.5	-2.1	-5.8	-2.6	0	-0.3	-1.2	10.4252					2.27574							1374	11	0.879641	0	0				GACAGATGCGCCGTGGATAGGCTCATTAGTACAGAAGATGATGAAAGTGATGGGGAGGATAGAGGAGGAGGCACTTCAGGGGTACTGCACCATCTGAAAATGGTGAAACTAAAGCTGAAGAGGTAAAATGATTTTTATGTGCTTATATATGTCAGTCTATTAAATGTACACCAAGTAATGTAATACTTAAAAAGCCACCCGATCCAATGC
824	fivecomb		51	92	41	2.7405	9.40233	-3.5	-2.1	-5.8	-2.6	0	-3.9	-4.4	6.74147			1.28616		-0.366599							106	499	0.785185	1	1	-1.12563	-0.19516		GACAGATGCGCCGTGGATTTATCTCGACCTACAGAAGATGATGAAAGTGATGGGGAGGATAGAGGAGGAGGCACTTCAGGGGTACTGCACCATCTGAAAATGGTGAAACTAAAGCTGAAGAGGTACGGCGTCACGGCGAGGCACTTGAGACTGCCGGGCCGGCAAGGCGGTTTGGGGAAGAGGGCGCCACGTAGCCACCCGATCCAATGC
825	fivecomb		51	92	41	2.7405	7.81934	-3.5	-2.1	-5.8	-2.6	0	-2.5	-4.4	11.2288			4.09713		0.721645							2399	774	0.868573	1	2	3.26663	4.63531		GACAGATGCGCCGTGGATTCAAGAAAACGCACAGAAGATGATGAAAGTGATGGGGAGGATAGAGGAGGAGGCACTTCAGGGGTACTGCACCATCTGAAAATGGTGAAACTAAAGCTGAAGAGGTACTTCGTGGGGTTGGAGGGCTGCAGGGCCAGGTGGGTGGGGCCTGACCATTGGGCATGGACCTCAGAGAGCCACCCGATCCAATGC
826	fivecomb		51	92	41	2.7405	7.81934	-3.5	-2.1	-5.8	-2.6	0	-1	0				1.55686		-1.14566							10	328	0.714286	1	1	-2.76817	-1.70459		GACAGATGCGCCGTGGATCACCTAGCTCATACAGAAGATGATGAAAGTGATGGGGAGGATAGAGGAGGAGGCACTTCAGGGGTACTGCACCATCTGAAAATGGTGAAACTAAAGCTGAAGAGGTACTTTCCATAAATACCTCCCACTGATTGAATCAGTGTCTTTAAAGAAATTTCTCAATCCTTCAGCCGGAGCCACCCGATCCAATGC
827	fivecomb		51	92	41	10.0684	-5.16426	-1.5	-8.3	-1.9	-0.9	-2.6	-1.7	-1.2													75	0	0.457317	0	0				GACAGATGCGCCGTGGATTTATCCTATGTCTCCGTTCGCTCCCAGGCTTCTCTGCGCGTGCGCCTCCTCACACGCCTGCAGGTGAGGCGGAGGAGGAGTCAACGTATTTCGCAGCGTATTACGTAAAATGATTTTTATGTGCTTATATATGTCAGTCTATTAAATGTACACCAAGTAATGTAATACTTAAAAAGCCACCCGATCCAATGC
828	fivecomb		51	92	41	10.0684	3.54109	-1.5	-8.3	-1.9	-0.9	-2.6	-3.8	-4.4	-8.69697			2.81137		-1.10066							414	16636	0.524051	1	3	-1.36993	0.348444		GACAGATGCGCCGTGGATACCGCTGCCCAATCCGTTCGCTCCCAGGCTTCTCTGCGCGTGCGCCTCCTCACACGCCTGCAGGTGAGGCGGAGGAGGAGTCAACGTATTTCGCAGCGTATTACGTACGGCGTCACGGCGAGGCACTTGAGACTGCCGGGCCGGCAAGGCGGTTTGGGGAAGAGGGCGCCACGTAGCCACCCGATCCAATGC
829	fivecomb		51	92	41	10.0684	0.726773	-1.5	-8.3	-1.9	-0.9	-2.6	-2.1	-4.4	-8.7211					1.3058							421	40	0.738596	0	0				GACAGATGCGCCGTGGATACACGAGCTTCTTCCGTTCGCTCCCAGGCTTCTCTGCGCGTGCGCCTCCTCACACGCCTGCAGGTGAGGCGGAGGAGGAGTCAACGTATTTCGCAGCGTATTACGTACTTCGTGGGGTTGGAGGGCTGCAGGGCCAGGTGGGTGGGGCCTGACCATTGGGCATGGACCTCAGAGAGCCACCCGATCCAATGC
830	fivecomb		51	92	41	10.0684	0.726773	-1.5	-8.3	-1.9	-0.9	-2.6	-1.7	0				2.86266		-0.668727							45	469	0.725806	2	2	-0.51349			GACAGATGCGCCGTGGATGAAACCCGAGCCTCCGTTCGCTCCCAGGCTTCTCTGCGCGTGCGCCTCCTCACACGCCTGCAGGTGAGGCGGAGGAGGAGTCAACGTATTTCGCAGCGTATTACGTACTTTCCATAAATACCTCCCACTGATTGAATCAGTGTCTTTAAAGAAATTTCTCAATCCTTCAGCCGGAGCCACCCGATCCAATGC
831	fivecomb		51	92	41	9.98517	7.30369	-1.5	-7.1	-3.2	-3.6	-3.6	-2.4	-1.2	-2.05086					3.18393							3297	3	0.8991	0	0				GACAGATGCGCCGTGGATTTGGAATACGAATCCGTTCGCTCCCAGGCTTCTCTGCGCGTGCGCCTCCTCACACGCCTGCAGGTATGGCGTTCTGGTGTCAGCGTGACAGTTATGCCCGAGAGGTAAAATGATTTTTATGTGCTTATATATGTCAGTCTATTAAATGTACACCAAGTAATGTAATACTTAAAAAGCCACCCGATCCAATGC
832	fivecomb		51	92	41	9.98517	9.40233	-1.5	-7.1	-3.2	-3.6	-3.6	-4.1	-4.4	-6.1416			3.64073		-0.586046							358	3134	0.710317	1	2	0.824193	2.47701		GACAGATGCGCCGTGGATTTAAATTGTCCATCCGTTCGCTCCCAGGCTTCTCTGCGCGTGCGCCTCCTCACACGCCTGCAGGTATGGCGTTCTGGTGTCAGCGTGACAGTTATGCCCGAGAGGTACGGCGTCACGGCGAGGCACTTGAGACTGCCGGGCCGGCAAGGCGGTTTGGGGAAGAGGGCGCCACGTAGCCACCCGATCCAATGC
833	fivecomb		51	92	41	9.98517	7.81934	-1.5	-7.1	-3.2	-3.6	-3.6	-6.3	-4.4	-4.84206			2.37671		0.785534							9142	2422	0.909109	2	2	-0.0668008			GACAGATGCGCCGTGGATGAAACCCCGTCGTCCGTTCGCTCCCAGGCTTCTCTGCGCGTGCGCCTCCTCACACGCCTGCAGGTATGGCGTTCTGGTGTCAGCGTGACAGTTATGCCCGAGAGGTACTTCGTGGGGTTGGAGGGCTGCAGGGCCAGGTGGGTGGGGCCTGACCATTGGGCATGGACCTCAGAGAGCCACCCGATCCAATGC
834	fivecomb		51	92	41	9.98517	7.81934	-1.5	-7.1	-3.2	-3.6	-3.6	-2.2	0	-7.96			3.55133		0.166714							248	331	0.782334	1	3	-2.03632	-0.488551		GACAGATGCGCCGTGGATAGCAAAAGGACGTCCGTTCGCTCCCAGGCTTCTCTGCGCGTGCGCCTCCTCACACGCCTGCAGGTATGGCGTTCTGGTGTCAGCGTGACAGTTATGCCCGAGAGGTACTTTCCATAAATACCTCCCACTGATTGAATCAGTGTCTTTAAAGAAATTTCTCAATCCTTCAGCCGGAGCCACCCGATCCAATGC
835	fivecomb		51	92	41	6.60005	8.59441	-1.5	-5.1	-1.6	-6	-4.7	0	-1.2	1.69126					3.01232							8057	11	0.900022	0	0				GACAGATGCGCCGTGGATCGAAATCACGCGTCCGTTCGCTCCCAGGCTTCTCTGCGCGTGCGCCTCCTCACACGCCTGCAGGTGACTGTAACTCCCAACGCAGCCTGGGGTGGAGAGGGCAGGTAAAATGATTTTTATGTGCTTATATATGTCAGTCTATTAAATGTACACCAAGTAATGTAATACTTAAAAAGCCACCCGATCCAATGC
836	fivecomb		51	92	41	6.60005	10.8766	-1.5	-5.1	-1.6	-6	-4.7	-3.7	-4.4	-4.37468			3.26791		-0.206599							2131	6185	0.871575	2	3	-0.943302			GACAGATGCGCCGTGGATGTCAAGTCGGCGTCCGTTCGCTCCCAGGCTTCTCTGCGCGTGCGCCTCCTCACACGCCTGCAGGTGACTGTAACTCCCAACGCAGCCTGGGGTGGAGAGGGCAGGTACGGCGTCACGGCGAGGCACTTGAGACTGCCGGGCCGGCAAGGCGGTTTGGGGAAGAGGGCGCCACGTAGCCACCCGATCCAATGC
837	fivecomb		51	92	41	6.60005	8.17044	-1.5	-5.1	-1.6	-6	-4.7	-3	-4.4	-3.40895			2.70978		0.965877							6206	1127	0.864948	1	2	-1.19162	0.177059		GACAGATGCGCCGTGGATAGCAATTCACACTCCGTTCGCTCCCAGGCTTCTCTGCGCGTGCGCCTCCTCACACGCCTGCAGGTGACTGTAACTCCCAACGCAGCCTGGGGTGGAGAGGGCAGGTACTTCGTGGGGTTGGAGGGCTGCAGGGCCAGGTGGGTGGGGCCTGACCATTGGGCATGGACCTCAGAGAGCCACCCGATCCAATGC
838	fivecomb		51	92	41	6.60005	8.17044	-1.5	-5.1	-1.6	-6	-4.7	-8.9	0	-2.48875			2.73651		0.0868316							205	400	0.646688	1	2	-1.58532	-0.0718257		GACAGATGCGCCGTGGATGGCCACACCTCATCCGTTCGCTCCCAGGCTTCTCTGCGCGTGCGCCTCCTCACACGCCTGCAGGTGACTGTAACTCCCAACGCAGCCTGGGGTGGAGAGGGCAGGTACTTTCCATAAATACCTCCCACTGATTGAATCAGTGTCTTTAAAGAAATTTCTCAATCCTTCAGCCGGAGCCACCCGATCCAATGC
839	fivecomb		51	92	41	9.04236	7.30369	-1.5	-4.5	-5.8	-2.6	0	-0.3	-1.2	0.987687					2.8676							1053	2	0.911688	0	0				GACAGATGCGCCGTGGATACCTTGGTTTATTCCGTTCGCTCCCAGGCTTCTCTGCGCGTGCGCCTCCTCACACGCCTGCAGGTACTGCACCATCTGAAAATGGTGAAACTAAAGCTGAAGAGGTAAAATGATTTTTATGTGCTTATATATGTCAGTCTATTAAATGTACACCAAGTAATGTAATACTTAAAAAGCCACCCGATCCAATGC
840	fivecomb		51	92	41	9.04236	9.40233	-1.5	-4.5	-5.8	-2.6	0	-3.9	-4.4	-1.17991			2.9208		-0.194138							418	1201	0.854806	2	3	-1.39144			GACAGATGCGCCGTGGATAATAGCATGCGATCCGTTCGCTCCCAGGCTTCTCTGCGCGTGCGCCTCCTCACACGCCTGCAGGTACTGCACCATCTGAAAATGGTGAAACTAAAGCTGAAGAGGTACGGCGTCACGGCGAGGCACTTGAGACTGCCGGGCCGGCAAGGCGGTTTGGGGAAGAGGGCGCCACGTAGCCACCCGATCCAATGC
841	fivecomb		51	92	41	9.04236	7.81934	-1.5	-4.5	-5.8	-2.6	0	-2.5	-4.4	-5.16723			3.05989		1.56701							4395	184	0.902464	1	3	-0.795968	0.548916		GACAGATGCGCCGTGGATAAGTTTGCGGGGTCCGTTCGCTCCCAGGCTTCTCTGCGCGTGCGCCTCCTCACACGCCTGCAGGTACTGCACCATCTGAAAATGGTGAAACTAAAGCTGAAGAGGTACTTCGTGGGGTTGGAGGGCTGCAGGGCCAGGTGGGTGGGGCCTGACCATTGGGCATGGACCTCAGAGAGCCACCCGATCCAATGC
842	fivecomb		51	92	41	9.04236	7.81934	-1.5	-4.5	-5.8	-2.6	0	-1	0						-0.645934							30	301	0.714286	0	0				GACAGATGCGCCGTGGATGGATTATGGAAGTCCGTTCGCTCCCAGGCTTCTCTGCGCGTGCGCCTCCTCACACGCCTGCAGGTACTGCACCATCTGAAAATGGTGAAACTAAAGCTGAAGAGGTACTTTCCATAAATACCTCCCACTGATTGAATCAGTGTCTTTAAAGAAATTTCTCAATCCTTCAGCCGGAGCCACCCGATCCAATGC
843	fivecomb		51	92	41	8.40856	-5.16426	-5.5	-7.6	-1.9	-0.9	-2.6	-1.7	-1.2	-7.22882					2.06172							149	2	0.871345	0	0				GACAGATGCGCCGTGGATCTTCCTAACGCAAAGCCCTTGAAGCTGATGGTGTATAACTCCAAGTCAGACTCCTGCCGGGAGGTGAGGCGGAGGAGGAGTCAACGTATTTCGCAGCGTATTACGTAAAATGATTTTTATGTGCTTATATATGTCAGTCTATTAAATGTACACCAAGTAATGTAATACTTAAAAAGCCACCCGATCCAATGC
844	fivecomb		51	92	41	8.40856	3.54109	-5.5	-7.6	-1.9	-0.9	-2.6	-3.8	-4.4	-7.21917			2.11735		-0.698429							148	1396	0.860465	1	2	-0.592732	0.703498		GACAGATGCGCCGTGGATCGGTCTATTACCAAGCCCTTGAAGCTGATGGTGTATAACTCCAAGTCAGACTCCTGCCGGGAGGTGAGGCGGAGGAGGAGTCAACGTATTTCGCAGCGTATTACGTACGGCGTCACGGCGAGGCACTTGAGACTGCCGGGCCGGCAAGGCGGTTTGGGGAAGAGGGCGCCACGTAGCCACCCGATCCAATGC
845	fivecomb		51	92	41	8.40856	0.726773	-5.5	-7.6	-1.9	-0.9	-2.6	-2.1	-4.4	-10.2119			2.00663		0.378013							1185	884	0.848246	1	3	1.3009	2.35324		GACAGATGCGCCGTGGATGCCTCGATGTCTAAGCCCTTGAAGCTGATGGTGTATAACTCCAAGTCAGACTCCTGCCGGGAGGTGAGGCGGAGGAGGAGTCAACGTATTTCGCAGCGTATTACGTACTTCGTGGGGTTGGAGGGCTGCAGGGCCAGGTGGGTGGGGCCTGACCATTGGGCATGGACCTCAGAGAGCCACCCGATCCAATGC
846	fivecomb		51	92	41	8.40856	0.726773	-5.5	-7.6	-1.9	-0.9	-2.6	-1.7	0				1.92278		-0.780164							39	729	0.527027	1	1	-1.91248	-0.73587		GACAGATGCGCCGTGGATCACTCAAAAGCGAAGCCCTTGAAGCTGATGGTGTATAACTCCAAGTCAGACTCCTGCCGGGAGGTGAGGCGGAGGAGGAGTCAACGTATTTCGCAGCGTATTACGTACTTTCCATAAATACCTCCCACTGATTGAATCAGTGTCTTTAAAGAAATTTCTCAATCCTTCAGCCGGAGCCACCCGATCCAATGC
847	fivecomb		51	92	41	8.97797	7.30369	-5.5	-5.6	-3.2	-3.6	-3.6	-2.4	-1.2	8.52024					2.49378							4786	23	0.873996	0	0				GACAGATGCGCCGTGGATCCATCTATTTGTAAGCCCTTGAAGCTGATGGTGTATAACTCCAAGTCAGACTCCTGCCGGGAGGTATGGCGTTCTGGTGTCAGCGTGACAGTTATGCCCGAGAGGTAAAATGATTTTTATGTGCTTATATATGTCAGTCTATTAAATGTACACCAAGTAATGTAATACTTAAAAAGCCACCCGATCCAATGC
848	fivecomb		51	92	41	8.97797	9.40233	-5.5	-5.6	-3.2	-3.6	-3.6	-4.1	-4.4	-1.26559			2.50638		-0.826913							160	1915	0.91954	2	2	-1.77551			GACAGATGCGCCGTGGATGATCTGCATCCCAAGCCCTTGAAGCTGATGGTGTATAACTCCAAGTCAGACTCCTGCCGGGAGGTATGGCGTTCTGGTGTCAGCGTGACAGTTATGCCCGAGAGGTACGGCGTCACGGCGAGGCACTTGAGACTGCCGGGCCGGCAAGGCGGTTTGGGGAAGAGGGCGCCACGTAGCCACCCGATCCAATGC
849	fivecomb		51	92	41	8.97797	7.81934	-5.5	-5.6	-3.2	-3.6	-3.6	-6.3	-4.4	-1.70945			4.69984		0.775172							6081	1738	0.863656	2	3	-5.00311			GACAGATGCGCCGTGGATGCGCTTGCCATAAAGCCCTTGAAGCTGATGGTGTATAACTCCAAGTCAGACTCCTGCCGGGAGGTATGGCGTTCTGGTGTCAGCGTGACAGTTATGCCCGAGAGGTACTTCGTGGGGTTGGAGGGCTGCAGGGCCAGGTGGGTGGGGCCTGACCATTGGGCATGGACCTCAGAGAGCCACCCGATCCAATGC
850	fivecomb		51	92	41	8.97797	7.81934	-5.5	-5.6	-3.2	-3.6	-3.6	-2.2	0				3.92623		-0.409773							38	303	0.513514	2	2	0.286258			GACAGATGCGCCGTGGATATATCGAGGCTCAAGCCCTTGAAGCTGATGGTGTATAACTCCAAGTCAGACTCCTGCCGGGAGGTATGGCGTTCTGGTGTCAGCGTGACAGTTATGCCCGAGAGGTACTTTCCATAAATACCTCCCACTGATTGAATCAGTGTCTTTAAAGAAATTTCTCAATCCTTCAGCCGGAGCCACCCGATCCAATGC
851	fivecomb		51	92	41	5.88454	8.59441	-5.5	-2.8	-1.6	-6	-4.7	0	-1.2	9.15608					2.62474							1143	4	0.879908	0	0				GACAGATGCGCCGTGGATCTGTCGAATACCAAGCCCTTGAAGCTGATGGTGTATAACTCCAAGTCAGACTCCTGCCGGGAGGTGACTGTAACTCCCAACGCAGCCTGGGGTGGAGAGGGCAGGTAAAATGATTTTTATGTGCTTATATATGTCAGTCTATTAAATGTACACCAAGTAATGTAATACTTAAAAAGCCACCCGATCCAATGC
852	fivecomb		51	92	41	5.88454	10.8766	-5.5	-2.8	-1.6	-6	-4.7	-3.7	-4.4	3.9542			2.07516		-1.13125							165	4483	0.833333	1	3	-0.396227	0.937624		GACAGATGCGCCGTGGATGACACCGGATGTAAGCCCTTGAAGCTGATGGTGTATAACTCCAAGTCAGACTCCTGCCGGGAGGTGACTGTAACTCCCAACGCAGCCTGGGGTGGAGAGGGCAGGTACGGCGTCACGGCGAGGCACTTGAGACTGCCGGGCCGGCAAGGCGGTTTGGGGAAGAGGGCGCCACGTAGCCACCCGATCCAATGC
853	fivecomb		51	92	41	5.88454	8.17044	-5.5	-2.8	-1.6	-6	-4.7	-3	-4.4	2.04507			4.81637		0.570415							2666	1226	0.872097	2	3	-2.30082			GACAGATGCGCCGTGGATGAGATTTCGACAAAGCCCTTGAAGCTGATGGTGTATAACTCCAAGTCAGACTCCTGCCGGGAGGTGACTGTAACTCCCAACGCAGCCTGGGGTGGAGAGGGCAGGTACTTCGTGGGGTTGGAGGGCTGCAGGGCCAGGTGGGTGGGGCCTGACCATTGGGCATGGACCTCAGAGAGCCACCCGATCCAATGC
854	fivecomb		51	92	41	5.88454	8.17044	-5.5	-2.8	-1.6	-6	-4.7	-8.9	0				1.52352		-0.149375							54	201	0.593407	1	1	0.165541	1.06799		GACAGATGCGCCGTGGATACGTCTCTCTACAAGCCCTTGAAGCTGATGGTGTATAACTCCAAGTCAGACTCCTGCCGGGAGGTGACTGTAACTCCCAACGCAGCCTGGGGTGGAGAGGGCAGGTACTTTCCATAAATACCTCCCACTGATTGAATCAGTGTCTTTAAAGAAATTTCTCAATCCTTCAGCCGGAGCCACCCGATCCAATGC
855	fivecomb		51	92	41	7.67244	7.30369	-5.5	-3.8	-5.8	-2.6	0	-0.3	-1.2	7.44191					2.99603							1399	2	0.893359	0	0				GACAGATGCGCCGTGGATATATGCTTGGCTAAGCCCTTGAAGCTGATGGTGTATAACTCCAAGTCAGACTCCTGCCGGGAGGTACTGCACCATCTGAAAATGGTGAAACTAAAGCTGAAGAGGTAAAATGATTTTTATGTGCTTATATATGTCAGTCTATTAAATGTACACCAAGTAATGTAATACTTAAAAAGCCACCCGATCCAATGC
856	fivecomb		51	92	41	7.67244	9.40233	-5.5	-3.8	-5.8	-2.6	0	-3.9	-4.4				1.91553		-1.73102							41	4785	0.803922	1	1	-2.2629	-0.943359		GACAGATGCGCCGTGGATTGGGGAAAGGAGAAGCCCTTGAAGCTGATGGTGTATAACTCCAAGTCAGACTCCTGCCGGGAGGTACTGCACCATCTGAAAATGGTGAAACTAAAGCTGAAGAGGTACGGCGTCACGGCGAGGCACTTGAGACTGCCGGGCCGGCAAGGCGGTTTGGGGAAGAGGGCGCCACGTAGCCACCCGATCCAATGC
857	fivecomb		51	92	41	7.67244	7.81934	-5.5	-3.8	-5.8	-2.6	0	-2.5	-4.4	4.19459			6.19802		0.929306							1120	222	0.864198	2	3	-6.56454			GACAGATGCGCCGTGGATCTTGATACTTCTAAGCCCTTGAAGCTGATGGTGTATAACTCCAAGTCAGACTCCTGCCGGGAGGTACTGCACCATCTGAAAATGGTGAAACTAAAGCTGAAGAGGTACTTCGTGGGGTTGGAGGGCTGCAGGGCCAGGTGGGTGGGGCCTGACCATTGGGCATGGACCTCAGAGAGCCACCCGATCCAATGC
858	fivecomb		51	92	41	7.67244	7.81934	-5.5	-3.8	-5.8	-2.6	0	-1	0				4.28689		-1.52076							1	342	0.166667	1	3	1.30352			GACAGATGCGCCGTGGATCATCACTACCGGAAGCCCTTGAAGCTGATGGTGTATAACTCCAAGTCAGACTCCTGCCGGGAGGTACTGCACCATCTGAAAATGGTGAAACTAAAGCTGAAGAGGTACTTTCCATAAATACCTCCCACTGATTGAATCAGTGTCTTTAAAGAAATTTCTCAATCCTTCAGCCGGAGCCACCCGATCCAATGC
859	fivecomb		51	92	41	9.15773	-5.16426	-2.2	0	-1.9	-0.9	-2.6	-1.7	-1.2	-7.94251					1.54853							245	12	0.805921	0	0				GACAGATGCGCCGTGGATGATAGGCCTAGAGCAGAGGTGCTAAAGGGAAGAAGGAGGAAAAGCAGGAAGCTGGAAAGGAAGGTGAGGCGGAGGAGGAGTCAACGTATTTCGCAGCGTATTACGTAAAATGATTTTTATGTGCTTATATATGTCAGTCTATTAAATGTACACCAAGTAATGTAATACTTAAAAAGCCACCCGATCCAATGC
860	fivecomb		51	92	41	9.15773	3.54109	-2.2	0	-1.9	-0.9	-2.6	-3.8	-4.4	-7.65821					0.867243							201	51	0.782101	0	0				GACAGATGCGCCGTGGATTTAATATTCCTAGCAGAGGTGCTAAAGGGAAGAAGGAGGAAAAGCAGGAAGCTGGAAAGGAAGGTGAGGCGGAGGAGGAGTCAACGTATTTCGCAGCGTATTACGTACGGCGTCACGGCGAGGCACTTGAGACTGCCGGGCCGGCAAGGCGGTTTGGGGAAGAGGGCGCCACGTAGCCACCCGATCCAATGC
861	fivecomb		51	92	41	9.15773	0.726773	-2.2	0	-1.9	-0.9	-2.6	-2.1	-4.4	-11.9769			5.9393		0.55026							4030	1970	0.860559	2	2	-7.60127			GACAGATGCGCCGTGGATGAGCATCTCCAAGCAGAGGTGCTAAAGGGAAGAAGGAGGAAAAGCAGGAAGCTGGAAAGGAAGGTGAGGCGGAGGAGGAGTCAACGTATTTCGCAGCGTATTACGTACTTCGTGGGGTTGGAGGGCTGCAGGGCCAGGTGGGTGGGGCCTGACCATTGGGCATGGACCTCAGAGAGCCACCCGATCCAATGC
862	fivecomb		51	92	41	9.15773	0.726773	-2.2	0	-1.9	-0.9	-2.6	-1.7	0				2.49714		-0.692342							22	248	0.709677	1	2	-0.986446	0.55152		GACAGATGCGCCGTGGATCTCCCGCGGTTTGCAGAGGTGCTAAAGGGAAGAAGGAGGAAAAGCAGGAAGCTGGAAAGGAAGGTGAGGCGGAGGAGGAGTCAACGTATTTCGCAGCGTATTACGTACTTTCCATAAATACCTCCCACTGATTGAATCAGTGTCTTTAAAGAAATTTCTCAATCCTTCAGCCGGAGCCACCCGATCCAATGC
863	fivecomb		51	92	41	9.2603	7.30369	-2.2	-3.2	-3.2	-3.6	-3.6	-2.4	-1.2	-1.46173					2.54292							856	4	0.8	0	0				GACAGATGCGCCGTGGATTCTCCCATTGAGGCAGAGGTGCTAAAGGGAAGAAGGAGGAAAAGCAGGAAGCTGGAAAGGAAGGTATGGCGTTCTGGTGTCAGCGTGACAGTTATGCCCGAGAGGTAAAATGATTTTTATGTGCTTATATATGTCAGTCTATTAAATGTACACCAAGTAATGTAATACTTAAAAAGCCACCCGATCCAATGC
864	fivecomb		51	92	41	9.2603	9.40233	-2.2	-3.2	-3.2	-3.6	-3.6	-4.1	-4.4	-7.13271			3.22519		-0.138322							424	1220	0.747795	2	3	-0.0518363			GACAGATGCGCCGTGGATAAGGAATCCAACGCAGAGGTGCTAAAGGGAAGAAGGAGGAAAAGCAGGAAGCTGGAAAGGAAGGTATGGCGTTCTGGTGTCAGCGTGACAGTTATGCCCGAGAGGTACGGCGTCACGGCGAGGCACTTGAGACTGCCGGGCCGGCAAGGCGGTTTGGGGAAGAGGGCGCCACGTAGCCACCCGATCCAATGC
865	fivecomb		51	92	41	9.2603	7.81934	-2.2	-3.2	-3.2	-3.6	-3.6	-6.3	-4.4	-7.93			1.95861		0.739557							3918	1196	0.879856	1	2	-1.88557	-0.921527		GACAGATGCGCCGTGGATCCGTCCGAATCTGCAGAGGTGCTAAAGGGAAGAAGGAGGAAAAGCAGGAAGCTGGAAAGGAAGGTATGGCGTTCTGGTGTCAGCGTGACAGTTATGCCCGAGAGGTACTTCGTGGGGTTGGAGGGCTGCAGGGCCAGGTGGGTGGGGCCTGACCATTGGGCATGGACCTCAGAGAGCCACCCGATCCAATGC
866	fivecomb		51	92	41	9.2603	7.81934	-2.2	-3.2	-3.2	-3.6	-3.6	-2.2	0	-7.32193			2.53611		-0.9288							159	3475	0.641129	1	2	-1.62137	-0.0276021		GACAGATGCGCCGTGGATTGCGAGCGGACTGCAGAGGTGCTAAAGGGAAGAAGGAGGAAAAGCAGGAAGCTGGAAAGGAAGGTATGGCGTTCTGGTGTCAGCGTGACAGTTATGCCCGAGAGGTACTTTCCATAAATACCTCCCACTGATTGAATCAGTGTCTTTAAAGAAATTTCTCAATCCTTCAGCCGGAGCCACCCGATCCAATGC
867	fivecomb		51	92	41	6.64307	8.59441	-2.2	0	-1.6	-6	-4.7	0	-1.2	5.20006					2.56612							1888	8	0.835029	0	0				GACAGATGCGCCGTGGATTCGATAGGCGGGGCAGAGGTGCTAAAGGGAAGAAGGAGGAAAAGCAGGAAGCTGGAAAGGAAGGTGACTGTAACTCCCAACGCAGCCTGGGGTGGAGAGGGCAGGTAAAATGATTTTTATGTGCTTATATATGTCAGTCTATTAAATGTACACCAAGTAATGTAATACTTAAAAAGCCACCCGATCCAATGC
868	fivecomb		51	92	41	6.64307	10.8766	-2.2	0	-1.6	-6	-4.7	-3.7	-4.4	-0.976916			3.07294		-0.715039							187	2921	0.540462	2	2	-0.612071			GACAGATGCGCCGTGGATATCGCAAGACTTGCAGAGGTGCTAAAGGGAAGAAGGAGGAAAAGCAGGAAGCTGGAAAGGAAGGTGACTGTAACTCCCAACGCAGCCTGGGGTGGAGAGGGCAGGTACGGCGTCACGGCGAGGCACTTGAGACTGCCGGGCCGGCAAGGCGGTTTGGGGAAGAGGGCGCCACGTAGCCACCCGATCCAATGC
869	fivecomb		51	92	41	6.64307	8.17044	-2.2	0	-1.6	-6	-4.7	-3	-4.4	-1.56419			4.88618		0.738663							4705	1588	0.797458	1	1	-3.90251	-2.52845		GACAGATGCGCCGTGGATGAATCGGGCAACGCAGAGGTGCTAAAGGGAAGAAGGAGGAAAAGCAGGAAGCTGGAAAGGAAGGTGACTGTAACTCCCAACGCAGCCTGGGGTGGAGAGGGCAGGTACTTCGTGGGGTTGGAGGGCTGCAGGGCCAGGTGGGTGGGGCCTGACCATTGGGCATGGACCTCAGAGAGCCACCCGATCCAATGC
870	fivecomb		51	92	41	6.64307	8.17044	-2.2	0	-1.6	-6	-4.7	-8.9	0				1.99438		-0.280276							59	244	0.728395	1	3	-0.778072	0.368121		GACAGATGCGCCGTGGATCTTGCCATTGTTGCAGAGGTGCTAAAGGGAAGAAGGAGGAAAAGCAGGAAGCTGGAAAGGAAGGTGACTGTAACTCCCAACGCAGCCTGGGGTGGAGAGGGCAGGTACTTTCCATAAATACCTCCCACTGATTGAATCAGTGTCTTTAAAGAAATTTCTCAATCCTTCAGCCGGAGCCACCCGATCCAATGC
871	fivecomb		51	92	41	8.55816	7.30369	-2.2	-2.1	-5.8	-2.6	0	-0.3	-1.2	8.03892					2.28891							262	2	0.894198	0	0				GACAGATGCGCCGTGGATCTCCGCACCTCGGCAGAGGTGCTAAAGGGAAGAAGGAGGAAAAGCAGGAAGCTGGAAAGGAAGGTACTGCACCATCTGAAAATGGTGAAACTAAAGCTGAAGAGGTAAAATGATTTTTATGTGCTTATATATGTCAGTCTATTAAATGTACACCAAGTAATGTAATACTTAAAAAGCCACCCGATCCAATGC
872	fivecomb		51	92	41	8.55816	9.40233	-2.2	-2.1	-5.8	-2.6	0	-3.9	-4.4	-1.60204			3.15972		-0.43131							339	1715	0.851759	1	3	-1.28647	0.374318		GACAGATGCGCCGTGGATCCCCTGAGCCGGGCAGAGGTGCTAAAGGGAAGAAGGAGGAAAAGCAGGAAGCTGGAAAGGAAGGTACTGCACCATCTGAAAATGGTGAAACTAAAGCTGAAGAGGTACGGCGTCACGGCGAGGCACTTGAGACTGCCGGGCCGGCAAGGCGGTTTGGGGAAGAGGGCGCCACGTAGCCACCCGATCCAATGC
873	fivecomb		51	92	41	8.55816	7.81934	-2.2	-2.1	-5.8	-2.6	0	-2.5	-4.4	0.480792			3.42521		0.989353							1387	286	0.720519	3	4	0.516629			GACAGATGCGCCGTGGATACGGCAAGTTTTGCAGAGGTGCTAAAGGGAAGAAGGAGGAAAAGCAGGAAGCTGGAAAGGAAGGTACTGCACCATCTGAAAATGGTGAAACTAAAGCTGAAGAGGTACTTCGTGGGGTTGGAGGGCTGCAGGGCCAGGTGGGTGGGGCCTGACCATTGGGCATGGACCTCAGAGAGCCACCCGATCCAATGC
874	fivecomb		51	92	41	8.55816	7.81934	-2.2	-2.1	-5.8	-2.6	0	-1	0				1.86039		-0.896629							16	779	0.266667	2	2	0.155638			GACAGATGCGCCGTGGATCTGAAACGATCTGCAGAGGTGCTAAAGGGAAGAAGGAGGAAAAGCAGGAAGCTGGAAAGGAAGGTACTGCACCATCTGAAAATGGTGAAACTAAAGCTGAAGAGGTACTTTCCATAAATACCTCCCACTGATTGAATCAGTGTCTTTAAAGAAATTTCTCAATCCTTCAGCCGGAGCCACCCGATCCAATGC
875	fiveconstvar	ESYT1	51	74	23	3.84688	8.72199	-1.5	-2.9	-1.3	-4.7	-4.7	-3	-0.4	2.85345	3.23704	-0.383588	2.03321	-0.179609	-0.630674	-0.0880913		endogenous	endogenous			181	1887	0.663004	1	2	-0.807972	0.419096	2.72375	GACAGATGCGCCGTGGATACCCACCTAGCTCTGGGCCAGGTGAAACTGACTCTGTGGTACTACAGTGAAGAACGAAAGCTGGTCAGCATTGTTCATGGTTGCCGGTGAGACCCCATCCCTCCTGTCCTCCAGATCGCCTCCATCCCTTCCCTCAGGTTACCATATCACCTACATCCTCCTGTTGTAGGTCCCAGCCACCCGATCCAATGC
876	fiveconstvar	ESYT1	51	74	23	10.8583	8.72199	0	-0.6	-2.4	-6.6	-6.6	-3	-0.4	-9.90989	3.23704	-13.1469	1.87573	-0.337092	-0.0410319	0.501551		constitutive	endogenous			961	4162	0.394499	1	2	-0.836051	0.196472	2.50113	GACAGATGCGCCGTGGATCTAGCTCCCCGGCTGGGCCAGGTGAAACTGACTCTGTGGTACTACAGTGAAGAACGAAAGCAGGTAAGTATTGTTCATGGTTGCCGGTGAGACCCCATCCCTCCTGTCCTCCAGATCGCCTCCATCCCTTCCCTCAGGTTACCATATCACCTACATCCTCCTGTTGTAGGTCCCAGCCACCCGATCCAATGC
877	fiveconstvar	ESYT1	51	74	23	3.84688	10.8583	-1.5	-2.9	-1.6	-1.6	-1.6	-3	0	9.59059	3.23704	6.35355	4.65415	2.44133	0.69643	1.23901		endogenous	constitutive			1544	664	0.691756	2	2	0.349068			GACAGATGCGCCGTGGATAACTCGTTCGATCTGGGCCAGGTGAAACTGACTCTGTGGTACTACAGTGAAGAACGAAAGCTGGTCAGCATTGTTCATGGTTGCAGGTAAGTCCCCATCCCTCCTGTCCTCCAGATCGCCTCCATCCCTTCCCTCAGGTTACCATATCACCTACATCCTCCTGTTGTAGGTCCCAGCCACCCGATCCAATGC
878	fiveconstvar	ESYT1	51	74	23	10.8583	10.8583	0	-0.6	-3.3	-3	-3	-3	0	-1.29698	3.23704	-4.53402	2.31612	0.103306	-0.106401	0.436182		constitutive	constitutive			363	4285	0.168994	1	1	-1.66341			GACAGATGCGCCGTGGATCATGCATACGATCTGGGCCAGGTGAAACTGACTCTGTGGTACTACAGTGAAGAACGAAAGCAGGTAAGTATTGTTCATGGTTGCAGGTAAGTCCCCATCCCTCCTGTCCTCCAGATCGCCTCCATCCCTTCCCTCAGGTTACCATATCACCTACATCCTCCTGTTGTAGGTCCCAGCCACCCGATCCAATGC
879	fiveconstvar	ESYT1	51	74	23	-9.44437	8.72199	-1.5	-4	0	-2.7	-2.7	-3	-0.4	7.04439	3.23704	3.80735	3.84449	1.63167	-0.642184	-0.0996013		unsplicable	endogenous			131	1307	0.711957	1	3	-1.27751	0.350818	2.65548	GACAGATGCGCCGTGGATTGGTTCCTTGAACTGGGCCAGGTGAAACTGACTCTGTGGTACTACAGTGAAGAACGAAAGCTGCTGCTCATTGTTCATGGTTGCCGGTGAGACCCCATCCCTCCTGTCCTCCAGATCGCCTCCATCCCTTCCCTCAGGTTACCATATCACCTACATCCTCCTGTTGTAGGTCCCAGCCACCCGATCCAATGC
880	fiveconstvar	ESYT1	51	74	23	3.84688	-8.13052	-1.5	-2.9	-1.3	-4.7	-4.7	-2.4	0		3.23704		2.68656	0.473741	-1.38469	-0.842106		endogenous	unsplicable			1	578	0.0714286	2	2	-12.2697			GACAGATGCGCCGTGGATGGACCATACGGGCTGGGCCAGGTGAAACTGACTCTGTGGTACTACAGTGAAGAACGAAAGCTGGTCAGCATTGTTCATGGTTGCCGCTGCTCCCCCATCCCTCCTGTCCTCCAGATCGCCTCCATCCCTTCCCTCAGGTTACCATATCACCTACATCCTCCTGTTGTAGGTCCCAGCCACCCGATCCAATGC
881	fiveconstvar	ESYT1	51	74	23	3.10416	8.72199	0	-0.6	-4.4	-8.6	-8.6	-3	-0.4	-8.89785	3.23704	-12.1349	2.64215	0.429328	0.994535	1.53712		GC	endogenous			476	129	0.541524	3	3	0.181671			GACAGATGCGCCGTGGATTCTAATATTAAACTGGGCCAGGTGAAACTGACTCTGTGGTACTACAGTGAAGAACGAAAGCAGGCAAGTATTGTTCATGGTTGCCGGTGAGACCCCATCCCTCCTGTCCTCCAGATCGCCTCCATCCCTTCCCTCAGGTTACCATATCACCTACATCCTCCTGTTGTAGGTCCCAGCCACCCGATCCAATGC
882	fiveconstvar	ESYT1	51	74	23	3.84688	3.10416	-1.5	-2.9	-1.6	-1.6	-1.6	-3	0	7.17991	3.23704	3.94287	3.97141	1.75859	-0.498232	0.0443508		endogenous	GC			144	1116	0.651584	1	1	-3.44354	-1.86118	0.443479	GACAGATGCGCCGTGGATTCTGCGACTAGGCTGGGCCAGGTGAAACTGACTCTGTGGTACTACAGTGAAGAACGAAAGCTGGTCAGCATTGTTCATGGTTGCAGGCAAGTCCCCATCCCTCCTGTCCTCCAGATCGCCTCCATCCCTTCCCTCAGGTTACCATATCACCTACATCCTCCTGTTGTAGGTCCCAGCCACCCGATCCAATGC
883	fiveconstvar	ZNF276	51	83	32	5.16418	4.74439	-3.8	-1.2	0	-1.1	-3.6	-4.5	0						1.26706	1.35375		endogenous	endogenous			38	4	0.730769	0	0				GACAGATGCGCCGTGGATATTACTTATTACTCAGGGCAGTTGGGTGAGAAGCAGCTTCCATCTTCAACCTCGGATGATCGGGTAAAAGACGAGTTCAGTGACCTTTCTGAGGGGTGAGAGAAGAGTGGGTTTAAACAGCCTAAAATTTCTCCTTCAAAAACCATCAGTGACCTTTCTGAGGGGTGAGAGAAGAGCCACCCGATCCAATGC
884	fiveconstvar	ZNF276	51	83	32	10.8583	4.74439	-3.8	-0.8	-2.4	-2.2	-3.6	-4.5	0	-11.528			1.52031	-0.882579	1.62037	1.70706		constitutive	endogenous			2952	138	0.712183	1	2	4.02629	4.65357		GACAGATGCGCCGTGGATCCGAAGAGGTCATCAGGGCAGTTGGGTGAGAAGCAGCTTCCATCTTCAACCTCGGATGATCAGGTAAGTGACGAGTTCAGTGACCTTTCTGAGGGGTGAGAGAAGAGTGGGTTTAAACAGCCTAAAATTTCTCCTTCAAAAACCATCAGTGACCTTTCTGAGGGGTGAGAGAAGAGCCACCCGATCCAATGC
885	fiveconstvar	ZNF276	51	83	32	5.16418	10.8583	-3.8	-1.2	0	-1.1	-2.9	-1.6	0	10.0389			6.43948	4.03659	1.37638	1.46307		endogenous	constitutive			1051	71	0.878763	1	1	-13.2644			GACAGATGCGCCGTGGATCCCTGCCAACCCTCAGGGCAGTTGGGTGAGAAGCAGCTTCCATCTTCAACCTCGGATGATCGGGTAAAAGACGAGTTCAGTGACCTTTCTGACAGGTAAGTGAAGAGTGGGTTTAAACAGCCTAAAATTTCTCCTTCAAAAACCATCAGTGACCTTTCTGAGGGGTGAGAGAAGAGCCACCCGATCCAATGC
886	fiveconstvar	ZNF276	51	83	32	10.8583	10.8583	-3.8	-0.8	-2.4	-2.2	-2.9	-1.6	0	-11.1098			1.49958	-0.903309	1.18237	1.26906		constitutive	constitutive			2209	236	0.88008	1	2	2.1597	2.85187		GACAGATGCGCCGTGGATAGCAAGATCCGATCAGGGCAGTTGGGTGAGAAGCAGCTTCCATCTTCAACCTCGGATGATCAGGTAAGTGACGAGTTCAGTGACCTTTCTGACAGGTAAGTGAAGAGTGGGTTTAAACAGCCTAAAATTTCTCCTTCAAAAACCATCAGTGACCTTTCTGAGGGGTGAGAGAAGAGCCACCCGATCCAATGC
887	fiveconstvar	ZNF276	51	83	32	-8.78445	4.74439	-3.8	-1.8	-1.6	-0.4	-3.6	-4.5	0	7.21917			2.17976	-0.223124	-0.206084	-0.119397		unsplicable	endogenous			148	523	0.714976	1	1	-2.54356	-1.27996		GACAGATGCGCCGTGGATGCTATGAATGATTCAGGGCAGTTGGGTGAGAAGCAGCTTCCATCTTCAACCTCGGATGATCGGCTGCTCGACGAGTTCAGTGACCTTTCTGAGGGGTGAGAGAAGAGTGGGTTTAAACAGCCTAAAATTTCTCCTTCAAAAACCATCAGTGACCTTTCTGAGGGGTGAGAGAAGAGCCACCCGATCCAATGC
888	fiveconstvar	ZNF276	51	83	32	5.16418	-11.5713	-3.8	-1.2	0	-1.1	-3.6	-4.8	-4.7				0.999145	-1.40374	0.420191	0.506879		endogenous	unsplicable			45	71	0.362903	1	1	-11.3845			GACAGATGCGCCGTGGATAACTTACCTCTTTCAGGGCAGTTGGGTGAGAAGCAGCTTCCATCTTCAACCTCGGATGATCGGGTAAAAGACGAGTTCAGTGACCTTTCTGAGGGCTGCTCGAAGAGTGGGTTTAAACAGCCTAAAATTTCTCCTTCAAAAACCATCAGTGACCTTTCTGAGGGGTGAGAGAAGAGCCACCCGATCCAATGC
889	fiveconstvar	ZNF276	51	83	32	3.10416	4.74439	-3.8	-0.8	-2.4	-2.2	-3.6	-4.5	0	-9.78627			2.30306	-0.0998235	0.516666	0.603353		GC	endogenous			882	584	0.687988	2	2	-2.11072			GACAGATGCGCCGTGGATCCGACCTTTAATTCAGGGCAGTTGGGTGAGAAGCAGCTTCCATCTTCAACCTCGGATGATCAGGCAAGTGACGAGTTCAGTGACCTTTCTGAGGGGTGAGAGAAGAGTGGGTTTAAACAGCCTAAAATTTCTCCTTCAAAAACCATCAGTGACCTTTCTGAGGGGTGAGAGAAGAGCCACCCGATCCAATGC
890	fiveconstvar	ZNF276	51	83	32	5.16418	3.10416	-3.8	-1.2	0	-1.1	-2.9	-1.6	0				1.86871	-0.534174	0.0332551	0.119943		endogenous	GC			72	149	0.692308	1	1	-1.51865	-0.501898		GACAGATGCGCCGTGGATAAACGAACGAGGTCAGGGCAGTTGGGTGAGAAGCAGCTTCCATCTTCAACCTCGGATGATCGGGTAAAAGACGAGTTCAGTGACCTTTCTGACAGGCAAGTGAAGAGTGGGTTTAAACAGCCTAAAATTTCTCCTTCAAAAACCATCAGTGACCTTTCTGAGGGGTGAGAGAAGAGCCACCCGATCCAATGC
891	fiveconstvar	SNX11	51	77	26	10.0647	8.56441	-0.3	0	-1.6	-1.1	-1.6	0	0	-12.5021	-7.11438	-5.38771	2.73971	-0.651732	1.08772	-0.420946		endogenous	endogenous			5802	789	0.865324	1	2	-2.45459	-1.09546		GACAGATGCGCCGTGGATATCGGGCCTAGATTCCTTCCAATGGGCTTTTGGTGTAGGATGTCGGAGAACCAAGAACAGGAGGTAAGAGTATGGTCTGCAGAGAACAGGTGGGTAAAAGTTGGAGAGGGGATTTAGGAGGAAAGAGGACATAGAGATGCAAATCATTAATTATTACCTGCAGTATTACTTTGGAGCCACCCGATCCAATGC
892	fiveconstvar	SNX11	51	77	26	10.8583	8.56441	-0.3	-0.8	-0.7	-1.1	-1.6	0	0	-10.3354	-7.11438	-3.22101	1.952	-1.43944	1.12436	-0.384302		constitutive	endogenous			1291	156	0.892808	1	2	-1.23473	-0.334751		GACAGATGCGCCGTGGATACGTCGGATAGGTTCCTTCCAATGGGCTTTTGGTGTAGGATGTCGGAGAACCAAGAACAGCAGGTAAGTGTATGGTCTGCAGAGAACAGGTGGGTAAAAGTTGGAGAGGGGATTTAGGAGGAAAGAGGACATAGAGATGCAAATCATTAATTATTACCTGCAGTATTACTTTGGAGCCACCCGATCCAATGC
893	fiveconstvar	SNX11	51	77	26	10.0647	10.8583	-0.3	0	-1.6	-1.1	-1.6	0	0	-6.00519	-7.11438	1.10919			1.46391	-0.0447502		endogenous	constitutive			848	48	0.852261	0	0				GACAGATGCGCCGTGGATACACGACTAATTTTCCTTCCAATGGGCTTTTGGTGTAGGATGTCGGAGAACCAAGAACAGGAGGTAAGAGTATGGTCTGCAGAGAACAGGTAAGTAAAAGTTGGAGAGGGGATTTAGGAGGAAAGAGGACATAGAGATGCAAATCATTAATTATTACCTGCAGTATTACTTTGGAGCCACCCGATCCAATGC
894	fiveconstvar	SNX11	51	77	26	10.8583	10.8583	-0.3	-0.8	-0.7	-1.1	-1.6	0	0	-10.6147	-7.11438	-3.50033	1.98105	-1.41039	1.30039	-0.208269		constitutive	constitutive			1567	131	0.850244	1	1	-2.4843	-1.59238		GACAGATGCGCCGTGGATCCGGAATTCTGTTTCCTTCCAATGGGCTTTTGGTGTAGGATGTCGGAGAACCAAGAACAGCAGGTAAGTGTATGGTCTGCAGAGAACAGGTAAGTAAAAGTTGGAGAGGGGATTTAGGAGGAAAGAGGACATAGAGATGCAAATCATTAATTATTACCTGCAGTATTACTTTGGAGCCACCCGATCCAATGC
895	fiveconstvar	SNX11	51	77	26	-6.14059	8.56441	-0.3	-1.4	-4.2	-2.5	-2.5	0	0	8.87344	-7.11438	15.9878	3.09791	-0.293533	1.2651	-0.243563		unsplicable	endogenous			2820	265	0.822397	1	2	1.71706	3.11164		GACAGATGCGCCGTGGATCGTCCGCTAAGCTTCCTTCCAATGGGCTTTTGGTGTAGGATGTCGGAGAACCAAGAACAGGAGCTGCTCGTATGGTCTGCAGAGAACAGGTGGGTAAAAGTTGGAGAGGGGATTTAGGAGGAAAGAGGACATAGAGATGCAAATCATTAATTATTACCTGCAGTATTACTTTGGAGCCACCCGATCCAATGC
896	fiveconstvar	SNX11	51	77	26	10.0647	-4.67024	-0.3	0	-1.6	-1.1	-1.6	-4.1	-4.1	-7.89482	-7.11438	-0.780438			1.00748	-0.50118		endogenous	unsplicable			237	38	0.88764	0	0				GACAGATGCGCCGTGGATGGTTCTACGCTATTCCTTCCAATGGGCTTTTGGTGTAGGATGTCGGAGAACCAAGAACAGGAGGTAAGAGTATGGTCTGCAGAGAACAGCTGCTCAAAAGTTGGAGAGGGGATTTAGGAGGAAAGAGGACATAGAGATGCAAATCATTAATTATTACCTGCAGTATTACTTTGGAGCCACCCGATCCAATGC
897	fiveconstvar	SNX11	51	77	26	3.10416	8.56441	-0.3	-0.8	-1.6	-1.1	-1.6	0	0	-2.974	-7.11438	4.14038	5.99519	2.60375	0.807129	-0.701534		GC	endogenous			372	100	0.851259	1	3	-2.19621			GACAGATGCGCCGTGGATAACTCGCCCACGTTCCTTCCAATGGGCTTTTGGTGTAGGATGTCGGAGAACCAAGAACAGCAGGCAAGTGTATGGTCTGCAGAGAACAGGTGGGTAAAAGTTGGAGAGGGGATTTAGGAGGAAAGAGGACATAGAGATGCAAATCATTAATTATTACCTGCAGTATTACTTTGGAGCCACCCGATCCAATGC
898	fiveconstvar	SNX11	51	77	26	10.0647	3.10416	-0.3	0	-1.6	-1.1	-1.6	-0.8	0	-9.15228	-7.11438	-2.0379			1.50514	-0.00352261		endogenous	GC			568	28	0.8875	0	0				GACAGATGCGCCGTGGATGAACCGATGGAGTTCCTTCCAATGGGCTTTTGGTGTAGGATGTCGGAGAACCAAGAACAGGAGGTAAGAGTATGGTCTGCAGAGAACAGGCAAGTAAAAGTTGGAGAGGGGATTTAGGAGGAAAGAGGACATAGAGATGCAAATCATTAATTATTACCTGCAGTATTACTTTGGAGCCACCCGATCCAATGC
899	fiveconstvar	VRK2	51	98	47	9.78584	7.5282	-5.1	-4.1	-6.9	-7.3	-10.3	-4.7	-4	-3.30875	-3.50738	0.198625	2.03317	-0.399438	-0.256156	-0.0402935		endogenous	endogenous			240	734	0.930233	1	1	-2.91291	-1.74399	-0.617342	GACAGATGCGCCGTGGATAAATCCGAATTCGCCTCCCCGCGGGACTGTAGGCCCGGGGGCTCCGCCTCGTCGCAGCGGCAGGTAGGAGGCGGTGCGCGCGGCCCGGCGACGGGGGATCCTGAGGCCCGGTCAGTCTCTTGCTCTGGGGTCTTGGGTGGCGGGCGGCACCTCCGCTTGCAGTGCCGGAGCCGCAGCCACCCGATCCAATGC
900	fiveconstvar	VRK2	51	98	47	10.8583	7.5282	-5.1	-5.2	-7.2	-7.3	-10.3	-4.7	-4		-3.50738				-0.0824128	0.13345		constitutive	endogenous			47	98	0.903846	0	0				GACAGATGCGCCGTGGATGAATACCCACCGGCCTCCCCGCGGGACTGTAGGCCCGGGGGCTCCGCCTCGTCGCAGCGGCAGGTAAGTGGCGGTGCGCGCGGCCCGGCGACGGGGGATCCTGAGGCCCGGTCAGTCTCTTGCTCTGGGGTCTTGGGTGGCGGGCGGCACCTCCGCTTGCAGTGCCGGAGCCGCAGCCACCCGATCCAATGC
901	fiveconstvar	VRK2	51	98	47	9.78584	10.8583	-5.1	-4.1	-6.9	-7.3	-11.2	-4.7	-4.5	6.90689	-3.50738	10.4143	2.59661	0.164004	0.699024	0.914887		endogenous	constitutive			1089	348	0.925234	1	1	-12.5471	-11.179	-10.0524	GACAGATGCGCCGTGGATCCCTGCTTGTTTGCCTCCCCGCGGGACTGTAGGCCCGGGGGCTCCGCCTCGTCGCAGCGGCAGGTAGGAGGCGGTGCGCGCGGCCCGGCGACGGGGGATCCTGAGGCCAGGTAAGTCTCTTGCTCTGGGGTCTTGGGTGGCGGGCGGCACCTCCGCTTGCAGTGCCGGAGCCGCAGCCACCCGATCCAATGC
902	fiveconstvar	VRK2	51	98	47	10.8583	10.8583	-5.1	-5.2	-7.2	-7.3	-11.2	-4.7	-4.5	-11.0607	-3.50738	-7.55332	2.52314	0.0905354	-0.0947281	0.121135		constitutive	constitutive			2135	4496	0.92145	2	3	0.718996			GACAGATGCGCCGTGGATGGTCGCCGTCTCGCCTCCCCGCGGGACTGTAGGCCCGGGGGCTCCGCCTCGTCGCAGCGGCAGGTAAGTGGCGGTGCGCGCGGCCCGGCGACGGGGGATCCTGAGGCCAGGTAAGTCTCTTGCTCTGGGGTCTTGGGTGGCGGGCGGCACCTCCGCTTGCAGTGCCGGAGCCGCAGCCACCCGATCCAATGC
903	fiveconstvar	VRK2	51	98	47	-4.67024	7.5282	-5.1	-9.1	-6.5	-7.3	-10.3	-4.7	-4		-3.50738		1.80953	-0.623081	-1.22863	-1.01277		unsplicable	endogenous			86	2795	0.877551	2	2	-9.88131			GACAGATGCGCCGTGGATCGCTTCTGGTTTGCCTCCCCGCGGGACTGTAGGCCCGGGGGCTCCGCCTCGTCGCAGCGGCAGCTGCTCGGCGGTGCGCGCGGCCCGGCGACGGGGGATCCTGAGGCCCGGTCAGTCTCTTGCTCTGGGGTCTTGGGTGGCGGGCGGCACCTCCGCTTGCAGTGCCGGAGCCGCAGCCACCCGATCCAATGC
904	fiveconstvar	VRK2	51	98	47	9.78584	-8.13052	-5.1	-4.1	-6.9	-7.3	-10.3	-3.1	-5.1		-3.50738		1.33996	-1.09265	-0.807067	-0.591204		endogenous	unsplicable			41	483	0.891304	1	1	-1.97943	-0.984076	0.142574	GACAGATGCGCCGTGGATACTGGGCCGCACGCCTCCCCGCGGGACTGTAGGCCCGGGGGCTCCGCCTCGTCGCAGCGGCAGGTAGGAGGCGGTGCGCGCGGCCCGGCGACGGGGGATCCTGAGGCCCGCTGCTCCTCTTGCTCTGGGGTCTTGGGTGGCGGGCGGCACCTCCGCTTGCAGTGCCGGAGCCGCAGCCACCCGATCCAATGC
905	fiveconstvar	VRK2	51	98	47	3.10416	7.5282	-5.1	-5.2	-7.2	-7.3	-10.3	-4.7	-4	-3.72247	-3.50738	-0.215089	4.93667	2.50406	-0.305085	-0.0892225		GC	endogenous			142	492	0.922078	1	1	-4.82425	-3.25789	-2.13124	GACAGATGCGCCGTGGATTCTAAAGAGAGGGCCTCCCCGCGGGACTGTAGGCCCGGGGGCTCCGCCTCGTCGCAGCGGCAGGCAAGTGGCGGTGCGCGCGGCCCGGCGACGGGGGATCCTGAGGCCCGGTCAGTCTCTTGCTCTGGGGTCTTGGGTGGCGGGCGGCACCTCCGCTTGCAGTGCCGGAGCCGCAGCCACCCGATCCAATGC
906	fiveconstvar	VRK2	51	98	47	9.78584	3.10416	-5.1	-4.1	-6.9	-7.3	-11.2	-4.7	-4.6	-0.657677	-3.50738	2.8497	3.72935	1.29674	0.67504	0.890903		endogenous	GC			482	169	0.892593	1	1	-4.80955	-3.36595	-2.2393	GACAGATGCGCCGTGGATTTCCCCACAATTGCCTCCCCGCGGGACTGTAGGCCCGGGGGCTCCGCCTCGTCGCAGCGGCAGGTAGGAGGCGGTGCGCGCGGCCCGGCGACGGGGGATCCTGAGGCCAGGCAAGTCTCTTGCTCTGGGGTCTTGGGTGGCGGGCGGCACCTCCGCTTGCAGTGCCGGAGCCGCAGCCACCCGATCCAATGC
907	fiveconstvar	2019-03-07	51	74	23	4.21922	10.4715	-2	-0.1	-0.5	-1.1	-1.1	-4.7	-0.9		-1.22239							endogenous	endogenous			70	0	0.714286	0	0				GACAGATGCGCCGTGGATATTGAGGAAACGCTGGAGGATTTTGATATTCATGAACTACATAGAGCTCATGCAAATGAACAAGTTAGTATATTTTGCCTAATTTGGTAAGTGTCTATTCTATGCTTCAAGGACAGCTCTTGAAGAAAAGATTAAATCATGGTCAGAAACCTTGCATTAAAATAATAATAATAAAGCCACCCGATCCAATGC
908	fiveconstvar	2019-03-07	51	74	23	10.8583	10.4715	-2	-0.1	-1.1	-4.8	-4.8	-4.7	-0.9	-10.0389	-1.22239	-8.81653						constitutive	endogenous			1051	0	0.874376	0	0				GACAGATGCGCCGTGGATAACTTGACTGAGCTGGAGGATTTTGATATTCATGAACTACATAGAGCTCATGCAAATGAACAGGTAAGTATATTTTGCCTAATTTGGTAAGTGTCTATTCTATGCTTCAAGGACAGCTCTTGAAGAAAAGATTAAATCATGGTCAGAAACCTTGCATTAAAATAATAATAATAAAGCCACCCGATCCAATGC
909	fiveconstvar	2019-03-07	51	74	23	4.21922	10.8583	-2	-0.1	-0.5	-1.1	-1.1	-4.8	-0.9	5.30378	-1.22239	6.52617			2.38276	-0.0796001		endogenous	constitutive			162	1	0.885246	0	0				GACAGATGCGCCGTGGATTTAAATACCGTTCTGGAGGATTTTGATATTCATGAACTACATAGAGCTCATGCAAATGAACAAGTTAGTATATTTTGCCTAATCAGGTAAGTGTCTATTCTATGCTTCAAGGACAGCTCTTGAAGAAAAGATTAAATCATGGTCAGAAACCTTGCATTAAAATAATAATAATAAAGCCACCCGATCCAATGC
910	fiveconstvar	2019-03-07	51	74	23	10.8583	10.8583	-2	-0.1	-1.1	-4.8	-4.8	-4.8	-0.9	-9.76487	-1.22239	-8.54248						constitutive	constitutive			869	0	0.496005	0	0				GACAGATGCGCCGTGGATTCTCTGCGAGACCTGGAGGATTTTGATATTCATGAACTACATAGAGCTCATGCAAATGAACAGGTAAGTATATTTTGCCTAATCAGGTAAGTGTCTATTCTATGCTTCAAGGACAGCTCTTGAAGAAAAGATTAAATCATGGTCAGAAACCTTGCATTAAAATAATAATAATAAAGCCACCCGATCCAATGC
911	fiveconstvar	2019-03-07	51	74	23	-13.2756	10.4715	-2	-1.1	-0.2	0	0	-4.7	-0.9		-1.22239							unsplicable	endogenous			97	0	0.795082	0	0				GACAGATGCGCCGTGGATGCCGGAACCTTTCTGGAGGATTTTGATATTCATGAACTACATAGAGCTCATGCAAATGAACAACTGCTCATATTTTGCCTAATTTGGTAAGTGTCTATTCTATGCTTCAAGGACAGCTCTTGAAGAAAAGATTAAATCATGGTCAGAAACCTTGCATTAAAATAATAATAATAAAGCCACCCGATCCAATGC
912	fiveconstvar	2019-03-07	51	74	23	4.21922	-11.4395	-2	-0.1	-0.5	-1.1	-1.1	0	0	-7.61471	-1.22239	-6.39232			1.89799	-0.564366		endogenous	unsplicable			195	4	0.840517	0	0				GACAGATGCGCCGTGGATACGGGCTTCCGGCTGGAGGATTTTGATATTCATGAACTACATAGAGCTCATGCAAATGAACAAGTTAGTATATTTTGCCTAATTTGCTGCTCGTCTATTCTATGCTTCAAGGACAGCTCTTGAAGAAAAGATTAAATCATGGTCAGAAACCTTGCATTAAAATAATAATAATAAAGCCACCCGATCCAATGC
913	fiveconstvar	2019-03-07	51	74	23	3.10416	10.4715	-2	-0.1	-3.1	-6.8	-6.8	-4.7	-0.9	-6.70506	-1.22239	-5.48266						GC	endogenous			316	0	0.915942	0	0				GACAGATGCGCCGTGGATTCCGGCGTTCGTCTGGAGGATTTTGATATTCATGAACTACATAGAGCTCATGCAAATGAACAGGCAAGTATATTTTGCCTAATTTGGTAAGTGTCTATTCTATGCTTCAAGGACAGCTCTTGAAGAAAAGATTAAATCATGGTCAGAAACCTTGCATTAAAATAATAATAATAAAGCCACCCGATCCAATGC
914	fiveconstvar	2019-03-07	51	74	23	4.21922	3.10416	-2	-0.1	-0.5	-1.1	-1.1	-6.8	-2		-1.22239							endogenous	GC			26	0	0.634146	0	0				GACAGATGCGCCGTGGATGGACCGATATTTCTGGAGGATTTTGATATTCATGAACTACATAGAGCTCATGCAAATGAACAAGTTAGTATATTTTGCCTAATCAGGCAAGTGTCTATTCTATGCTTCAAGGACAGCTCTTGAAGAAAAGATTAAATCATGGTCAGAAACCTTGCATTAAAATAATAATAATAAAGCCACCCGATCCAATGC
915	fiveconstvar	DGCR8	51	83	32	6.90824	8.00287	-4.5	-1.1	-1.8	-2.1	-2.1	-0.6	0		-2.66672		3.8574	0.248838	-1.07891	-0.856767		endogenous	endogenous			1	60	0.333333	1	1	-10.4952			GACAGATGCGCCGTGGATTTTATTAGGTTGCGGGTGGTCACCTGGTCCAGGCCATACTTCTTGGGAACGGGAAGCATACGGGTAGGGGAGGCATCAGTCGTGACTTTAGGCTTGTAAGTTCTCAGACCAAAACGTGCACATCCACACACATGGCACCGCAGCCAAGCAGAGGCCGGTGAAAGGCATCAGAGTAGCCACCCGATCCAATGC
916	fiveconstvar	DGCR8	51	83	32	10.8583	8.00287	-4.5	-2.3	-3	-2.8	-2.1	-0.6	0	-11.2998	-2.66672	-8.63306	4.35434	0.745779	1.42732	1.64946		constitutive	endogenous			2520	148	0.895841	1	2	-0.129122	1.0818	0.322299	GACAGATGCGCCGTGGATTTCCAAGTCGGGCGGGTGGTCACCTGGTCCAGGCCATACTTCTTGGGAACGGGAAGCATACAGGTAAGTGAGGCATCAGTCGTGACTTTAGGCTTGTAAGTTCTCAGACCAAAACGTGCACATCCACACACATGGCACCGCAGCCAAGCAGAGGCCGGTGAAAGGCATCAGAGTAGCCACCCGATCCAATGC
917	fiveconstvar	DGCR8	51	83	32	6.90824	10.8583	-4.5	-1.1	-1.8	-2.1	-1.6	-0.6	0	8.57365	-2.66672	11.2404	4.05575	0.44719	0.482405	0.70455		endogenous	constitutive			764	417	0.905213	3	4	0.555178			GACAGATGCGCCGTGGATCACAACCGGACACGGGTGGTCACCTGGTCCAGGCCATACTTCTTGGGAACGGGAAGCATACGGGTAGGGGAGGCATCAGTCGTGACTTTAGGCAGGTAAGTTCTCAGACCAAAACGTGCACATCCACACACATGGCACCGCAGCCAAGCAGAGGCCGGTGAAAGGCATCAGAGTAGCCACCCGATCCAATGC
918	fiveconstvar	DGCR8	51	83	32	10.8583	10.8583	-4.5	-2.3	-3	-2.8	-1.6	-0.6	0	-11.8321	-2.66672	-9.16538	2.76512	-0.843442	1.10423	1.32638		constitutive	constitutive			3645	461	0.894698	1	1	-2.83838	-1.4744	-2.2339	GACAGATGCGCCGTGGATCCGCTCGATGCTCGGGTGGTCACCTGGTCCAGGCCATACTTCTTGGGAACGGGAAGCATACAGGTAAGTGAGGCATCAGTCGTGACTTTAGGCAGGTAAGTTCTCAGACCAAAACGTGCACATCCACACACATGGCACCGCAGCCAAGCAGAGGCCGGTGAAAGGCATCAGAGTAGCCACCCGATCCAATGC
919	fiveconstvar	DGCR8	51	83	32	-8.78445	8.00287	-4.5	-2.9	-4.1	-3.9	-2.1	-0.6	0		-2.66672		5.33154	1.72297	-0.335975	-0.11383		unsplicable	endogenous			29	110	0.90625	2	3	-3.07826			GACAGATGCGCCGTGGATTCCCACTTACTACGGGTGGTCACCTGGTCCAGGCCATACTTCTTGGGAACGGGAAGCATACGGCTGCTCGAGGCATCAGTCGTGACTTTAGGCTTGTAAGTTCTCAGACCAAAACGTGCACATCCACACACATGGCACCGCAGCCAAGCAGAGGCCGGTGAAAGGCATCAGAGTAGCCACCCGATCCAATGC
920	fiveconstvar	DGCR8	51	83	32	6.90824	-20.8571	-4.5	-1.1	-1.8	-2.1	-2.1	-2.2	-0.4		-2.66672		3.27892	-0.329648	-0.468817	-0.246671		endogenous	unsplicable			24	146	0.774194	2	3	-2.22465			GACAGATGCGCCGTGGATCACATGCAAGTTCGGGTGGTCACCTGGTCCAGGCCATACTTCTTGGGAACGGGAAGCATACGGGTAGGGGAGGCATCAGTCGTGACTTTAGGCTTCTGCTCTCTCAGACCAAAACGTGCACATCCACACACATGGCACCGCAGCCAAGCAGAGGCCGGTGAAAGGCATCAGAGTAGCCACCCGATCCAATGC
921	fiveconstvar	DGCR8	51	83	32	3.10416	8.00287	-4.5	-2.3	-3	-2.8	-2.1	-0.6	0	-8.224	-2.66672	-5.55728	2.01573	-1.59283	0.56419	0.786335		GC	endogenous			298	151	0.803235	1	2	-1.29792	-0.268265	-1.02777	GACAGATGCGCCGTGGATCCTCATACTATGCGGGTGGTCACCTGGTCCAGGCCATACTTCTTGGGAACGGGAAGCATACAGGCAAGTGAGGCATCAGTCGTGACTTTAGGCTTGTAAGTTCTCAGACCAAAACGTGCACATCCACACACATGGCACCGCAGCCAAGCAGAGGCCGGTGAAAGGCATCAGAGTAGCCACCCGATCCAATGC
922	fiveconstvar	DGCR8	51	83	32	6.90824	3.10416	-4.5	-1.1	-1.8	-2.1	-1.6	0	-1.1		-2.66672		5.2456	1.63703	-1.23242	-1.01028		endogenous	GC			6	259	0.666667	1	2	-2.51776	-0.469841	-1.22934	GACAGATGCGCCGTGGATCTAGTCCTAAGGCGGGTGGTCACCTGGTCCAGGCCATACTTCTTGGGAACGGGAAGCATACGGGTAGGGGAGGCATCAGTCGTGACTTTAGGCAGGCAAGTTCTCAGACCAAAACGTGCACATCCACACACATGGCACCGCAGCCAAGCAGAGGCCGGTGAAAGGCATCAGAGTAGCCACCCGATCCAATGC
923	fiveconstvar	LINC00888	51	80	29	6.99701	8.66577	-1.5	-6.3	-6.6	-6.6	-4.3	-4.5	-6	-3.41222	-2.54064	-0.87158	3.93125	1.4967	-0.529967	-0.0859867		endogenous	endogenous			1677	10257	0.890127	2	2	0.466619			GACAGATGCGCCGTGGATTCACTTTACACCGGGTGCAAGAAACTGGTGGCGACACTGCCTGAGCCCGCTGCTGTTGCCAAGGTGACGAGGCATAAAGCCGCGGTGGATCGGTGCGTGGGGGCGCGGGGTGGGTGGTGAAGGGAGAACGAAGCTCGAGCGGAAAGACAGGACCGCGACCGCTTGTCAGGGGATAGCCACCCGATCCAATGC
924	fiveconstvar	LINC00888	51	80	29	10.8583	8.66577	-3.6	-4.5	-4	-4	-3.9	-4.5	-6	-12.0112	-2.54064	-9.47059	0.943268	-1.49128	0.148033	0.592013		constitutive	endogenous			8258	9943	0.906476	1	1	-1.05437	-0.171353	1.36701	GACAGATGCGCCGTGGATCCGGTTACAAGCGGGTGCAAGAAACTGGTGGCGACACTGCCTGAGCCCGCTGCTGTTGCCCAGGTAAGTAGGCATAAAGCCGCGGTGGATCGGTGCGTGGGGGCGCGGGGTGGGTGGTGAAGGGAGAACGAAGCTCGAGCGGAAAGACAGGACCGCGACCGCTTGTCAGGGGATAGCCACCCGATCCAATGC
925	fiveconstvar	LINC00888	51	80	29	6.99701	10.8583	-1.5	-6.3	-6.6	-6.6	-4.3	-0.7	-1.9	9.55075	-2.54064	12.0914	3.2386	0.80405	0.390154	0.834134		endogenous	constitutive			3755	2570	0.898325	1	1	-4.33347	-2.79919	-1.26082	GACAGATGCGCCGTGGATAGCCGACCGACAGGGTGCAAGAAACTGGTGGCGACACTGCCTGAGCCCGCTGCTGTTGCCAAGGTGACGAGGCATAAAGCCGCGGTGGACAGGTAAGTGGGGGCGCGGGGTGGGTGGTGAAGGGAGAACGAAGCTCGAGCGGAAAGACAGGACCGCGACCGCTTGTCAGGGGATAGCCACCCGATCCAATGC
926	fiveconstvar	LINC00888	51	80	29	10.8583	10.8583	-3.6	-4.5	-4	-4	-3.9	-0.7	-1.9	-11.3181	-2.54064	-8.77748	1.0189	-1.41565	0.232376	0.676356		constitutive	constitutive			10217	10119	0.902323	1	1	-1.46723	-0.601434	0.936932	GACAGATGCGCCGTGGATAGCCATGCACGTGGGTGCAAGAAACTGGTGGCGACACTGCCTGAGCCCGCTGCTGTTGCCCAGGTAAGTAGGCATAAAGCCGCGGTGGACAGGTAAGTGGGGGCGCGGGGTGGGTGGTGAAGGGAGAACGAAGCTCGAGCGGAAAGACAGGACCGCGACCGCTTGTCAGGGGATAGCCACCCGATCCAATGC
927	fiveconstvar	LINC00888	51	80	29	-4.58904	8.66577	-1.5	-4.9	-6.8	-5.7	-3.9	-4.5	-6	8.47168	-2.54064	11.0123	4.93066	2.49611	-0.861534	-0.417554		unsplicable	endogenous			354	4958	0.853012	2	2	-2.81497			GACAGATGCGCCGTGGATAGACTGCGAACAGGGTGCAAGAAACTGGTGGCGACACTGCCTGAGCCCGCTGCTGTTGCCAAGCTGCTCAGGCATAAAGCCGCGGTGGATCGGTGCGTGGGGGCGCGGGGTGGGTGGTGAAGGGAGAACGAAGCTCGAGCGGAAAGACAGGACCGCGACCGCTTGTCAGGGGATAGCCACCCGATCCAATGC
928	fiveconstvar	LINC00888	51	80	29	6.99701	-9.08784	-1.5	-6.3	-6.6	-6.6	-4.3	-6.8	-7.1	-8.7211	-2.54064	-6.18046			-0.355415	0.0885651		endogenous	unsplicable			421	1789	0.847082	0	0				GACAGATGCGCCGTGGATAAAGCTCCCGGGGGGTGCAAGAAACTGGTGGCGACACTGCCTGAGCCCGCTGCTGTTGCCAAGGTGACGAGGCATAAAGCCGCGGTGGATCGCTGCTCGGGGGCGCGGGGTGGGTGGTGAAGGGAGAACGAAGCTCGAGCGGAAAGACAGGACCGCGACCGCTTGTCAGGGGATAGCCACCCGATCCAATGC
929	fiveconstvar	LINC00888	51	80	29	3.10416	8.66577	-3.6	-6.5	-4.2	-4	-3.9	-4.5	-6	-11.3267	-2.54064	-8.78607	0.944506	-1.49005	0.157515	0.601495		GC	endogenous			5139	8546	0.641733	1	1	-0.522614	0.358899	1.89727	GACAGATGCGCCGTGGATGCCCCACCCCGCGGGTGCAAGAAACTGGTGGCGACACTGCCTGAGCCCGCTGCTGTTGCCCAGGCAAGTAGGCATAAAGCCGCGGTGGATCGGTGCGTGGGGGCGCGGGGTGGGTGGTGAAGGGAGAACGAAGCTCGAGCGGAAAGACAGGACCGCGACCGCTTGTCAGGGGATAGCCACCCGATCCAATGC
930	fiveconstvar	LINC00888	51	80	29	6.99701	3.10416	-1.5	-6.3	-6.6	-6.6	-4.3	-2.3	-2.6	3.56468	-2.54064	6.10532	5.31463	2.88008	0.0765915	0.520571		endogenous	GC			4902	7214	0.878495	1	1	-4.34902	-2.38732	-0.848957	GACAGATGCGCCGTGGATAATCCACAACCCGGGTGCAAGAAACTGGTGGCGACACTGCCTGAGCCCGCTGCTGTTGCCAAGGTGACGAGGCATAAAGCCGCGGTGGACAGGCAAGTGGGGGCGCGGGGTGGGTGGTGAAGGGAGAACGAAGCTCGAGCGGAAAGACAGGACCGCGACCGCTTGTCAGGGGATAGCCACCCGATCCAATGC
931	fiveconstvar	MTRR	51	77	26	7.97386	8.8368	-1.3	-2.8	-10	-9.8	-9.6	-8.9	-5.2	-2.14775	-1.79887	-0.34888	3.66533	-0.691424	-0.513643	0.136753		endogenous	endogenous			1108	13885	0.417955	1	3	-0.972269	0.665727	-1.7768	GACAGATGCGCCGTGGATGAGACCCCTTCACGCTGCGTCAGTGCGCGCTGGCGCAAGGTTGGTGGAAGTCGCGTTGTGCAGGTTCGTGCCCGGCTGGCGCGGCGTGGGTAAGCTGCCTGTCGGCTACGGTTCCCGGATTCCGGCCGCTCGCCCTGCACTAATCTCCTGGGAGAGGCGGCCCGGGGCGGGGGTAGCCACCCGATCCAATGC
932	fiveconstvar	MTRR	51	77	26	10.8583	8.8368	-1.3	-2.5	-8	-7.1	-7.1	-8.9	-5.2	-10.9656	-1.79887	-9.16673	2.26809	-2.08867	0.212866	0.863262		constitutive	endogenous			8003	9647	0.776463	1	2	-1.13344	0.125945	-2.31658	GACAGATGCGCCGTGGATGCATTTTCTTGCCGCTGCGTCAGTGCGCGCTGGCGCAAGGTTGGTGGAAGTCGCGTTGTGCAGGTAAGTGCCCGGCTGGCGCGGCGTGGGTAAGCTGCCTGTCGGCTACGGTTCCCGGATTCCGGCCGCTCGCCCTGCACTAATCTCCTGGGAGAGGCGGCCCGGGGCGGGGGTAGCCACCCGATCCAATGC
933	fiveconstvar	MTRR	51	77	26	7.97386	10.8583	-1.3	-2.8	-10	-10.5	-10.5	-6.4	-4.9	7.96877	-1.79887	9.76764	6.10245	1.74569	0.695537	1.34593		endogenous	constitutive			7294	2444	0.889729	1	2	-1.7372	2.76058	0.31806	GACAGATGCGCCGTGGATAAAGGGATGATTCGCTGCGTCAGTGCGCGCTGGCGCAAGGTTGGTGGAAGTCGCGTTGTGCAGGTTCGTGCCCGGCTGGCGCGGCGCAGGTAAGTTGCCTGTCGGCTACGGTTCCCGGATTCCGGCCGCTCGCCCTGCACTAATCTCCTGGGAGAGGCGGCCCGGGGCGGGGGTAGCCACCCGATCCAATGC
934	fiveconstvar	MTRR	51	77	26	10.8583	10.8583	-1.3	-2.5	-9.2	-10.5	-10.5	-6.4	-4.9	-7.65054	-1.79887	-5.85167	3.16653	-1.19022	0.0907249	0.741121		constitutive	constitutive			5654	7864	0.898887	1	1	-3.56708	-1.9871	-4.42962	GACAGATGCGCCGTGGATAGACGCTCCCCTCGCTGCGTCAGTGCGCGCTGGCGCAAGGTTGGTGGAAGTCGCGTTGTGCAGGTAAGTGCCCGGCTGGCGCGGCGCAGGTAAGTTGCCTGTCGGCTACGGTTCCCGGATTCCGGCCGCTCGCCCTGCACTAATCTCCTGGGAGAGGCGGCCCGGGGCGGGGGTAGCCACCCGATCCAATGC
935	fiveconstvar	MTRR	51	77	26	-4.67024	8.8368	-1.3	-2.9	-9.1	-8.9	-9.1	-8.9	-5.2	8.39232	-1.79887	10.1912	2.53736	-1.8194	-1.31404	-0.663639		unsplicable	endogenous			335	14317	0.817073	1	2	-1.51439	0.139755	-2.30277	GACAGATGCGCCGTGGATCTAGCCTTGAGTCGCTGCGTCAGTGCGCGCTGGCGCAAGGTTGGTGGAAGTCGCGTTGTGCAGCTGCTCGCCCGGCTGGCGCGGCGTGGGTAAGCTGCCTGTCGGCTACGGTTCCCGGATTCCGGCCGCTCGCCCTGCACTAATCTCCTGGGAGAGGCGGCCCGGGGCGGGGGTAGCCACCCGATCCAATGC
936	fiveconstvar	MTRR	51	77	26	7.97386	-11.1155	-1.3	-2.8	-10	-9.8	-9.6	-9.6	-4.1		-1.79887		4.80196	0.445198	-0.558682	0.091714		endogenous	unsplicable			89	2774	0.186975	1	3	0.699629			GACAGATGCGCCGTGGATTTGCGCCCTTGGCGCTGCGTCAGTGCGCGCTGGCGCAAGGTTGGTGGAAGTCGCGTTGTGCAGGTTCGTGCCCGGCTGGCGCGGCGTGGCTGCTCTGCCTGTCGGCTACGGTTCCCGGATTCCGGCCGCTCGCCCTGCACTAATCTCCTGGGAGAGGCGGCCCGGGGCGGGGGTAGCCACCCGATCCAATGC
937	fiveconstvar	MTRR	51	77	26	3.10416	8.8368	-1.3	-4.5	-9.7	-7.1	-7.1	-8.9	-5.2	-5.8147	-1.79887	-4.01582	2.09629	-2.26047	-0.818946	-0.16855		GC	endogenous			401	15055	0.287661	1	2	-2.23646			GACAGATGCGCCGTGGATCCGCATCCATGGCGCTGCGTCAGTGCGCGCTGGCGCAAGGTTGGTGGAAGTCGCGTTGTGCAGGCAAGTGCCCGGCTGGCGCGGCGTGGGTAAGCTGCCTGTCGGCTACGGTTCCCGGATTCCGGCCGCTCGCCCTGCACTAATCTCCTGGGAGAGGCGGCCCGGGGCGGGGGTAGCCACCCGATCCAATGC
938	fiveconstvar	MTRR	51	77	26	7.97386	3.10416	-1.3	-2.8	-10	-10.5	-10.5	-7.3	-4.9		-1.79887		4.05689	-0.299864	-0.399912	0.250484		endogenous	GC			53	676	0.313609	2	4	1.00761			GACAGATGCGCCGTGGATAAATTGCTTGCTCGCTGCGTCAGTGCGCGCTGGCGCAAGGTTGGTGGAAGTCGCGTTGTGCAGGTTCGTGCCCGGCTGGCGCGGCGCAGGCAAGTTGCCTGTCGGCTACGGTTCCCGGATTCCGGCCGCTCGCCCTGCACTAATCTCCTGGGAGAGGCGGCCCGGGGCGGGGGTAGCCACCCGATCCAATGC
939	fiveconstvar	NIPBL	51	92	41	5.50481	-5.16426	-3.5	-4.5	-1.9	-0.9	-2.6	-1.7	-1.2	-0.744161	-1.46566	0.721502			1.79404	0.371212		endogenous	endogenous			107	3	0.786765	0	0				GACAGATGCGCCGTGGATATTTGGATGCAAACAGAAGATGATGAAAGTGATGGGGAGGATAGAGGAGGAGGCACTTCAGGGGTGAGGCGGAGGAGGAGTCAACGTATTTCGCAGCGTATTACGTAAAATGATTTTTATGTGCTTATATATGTCAGTCTATTAAATGTACACCAAGTAATGTAATACTTAAAAAGCCACCCGATCCAATGC
940	fiveconstvar	NIPBL	51	92	41	10.8583	-5.16426	-3.5	-3.1	-0.1	-0.9	-2.6	-1.7	-1.2	-10.1046	-1.46566	-8.63894			2.84394	1.42111		constitutive	endogenous			1102	3	0.672772	0	0				GACAGATGCGCCGTGGATATCTTACTACACACAGAAGATGATGAAAGTGATGGGGAGGATAGAGGAGGAGGCACTTCACAGGTAAGTCGGAGGAGGAGTCAACGTATTTCGCAGCGTATTACGTAAAATGATTTTTATGTGCTTATATATGTCAGTCTATTAAATGTACACCAAGTAATGTAATACTTAAAAAGCCACCCGATCCAATGC
941	fiveconstvar	NIPBL	51	92	41	5.50481	10.8583	-3.5	-4.5	-1.9	-0.9	-2.6	-2.2	-1.9	12.0199	-1.46566	13.4856			2.41502	0.992189		endogenous	constitutive			4154	24	0.876186	0	0				GACAGATGCGCCGTGGATTTGTCGTCCACAACAGAAGATGATGAAAGTGATGGGGAGGATAGAGGAGGAGGCACTTCAGGGGTGAGGCGGAGGAGGAGTCAACGTATTTCGCAGCGTATCAGGTAAGTTGATTTTTATGTGCTTATATATGTCAGTCTATTAAATGTACACCAAGTAATGTAATACTTAAAAAGCCACCCGATCCAATGC
942	fiveconstvar	NIPBL	51	92	41	10.8583	10.8583	-3.5	-3.1	-0.1	-0.9	-2.6	-2.2	-1.9	-3.34501	-1.46566	-1.87935			3.13996	1.71713		constitutive	constitutive			2422	3	0.733051	0	0				GACAGATGCGCCGTGGATTACTCAAGTTCGACAGAAGATGATGAAAGTGATGGGGAGGATAGAGGAGGAGGCACTTCACAGGTAAGTCGGAGGAGGAGTCAACGTATTTCGCAGCGTATCAGGTAAGTTGATTTTTATGTGCTTATATATGTCAGTCTATTAAATGTACACCAAGTAATGTAATACTTAAAAAGCCACCCGATCCAATGC
943	fiveconstvar	NIPBL	51	92	41	-11.5713	-5.16426	-3.5	-4.5	-7.2	-0.9	-2.6	-1.7	-1.2	8.27612	-1.46566	9.74179			1.51624	0.0934156		unsplicable	endogenous			309	15	0.877841	0	0				GACAGATGCGCCGTGGATCGCCCGGAATTAACAGAAGATGATGAAAGTGATGGGGAGGATAGAGGAGGAGGCACTTCAGGGCTGCTCCGGAGGAGGAGTCAACGTATTTCGCAGCGTATTACGTAAAATGATTTTTATGTGCTTATATATGTCAGTCTATTAAATGTACACCAAGTAATGTAATACTTAAAAAGCCACCCGATCCAATGC
944	fiveconstvar	NIPBL	51	92	41	5.50481	-15.8366	-3.5	-4.5	-1.9	-0.9	-2.6	-4.6	-0.3		-1.46566				2.03366	0.610836		endogenous	unsplicable			54	1	0.675	0	0				GACAGATGCGCCGTGGATGCATCATCTAGCACAGAAGATGATGAAAGTGATGGGGAGGATAGAGGAGGAGGCACTTCAGGGGTGAGGCGGAGGAGGAGTCAACGTATTTCGCAGCGTATTACCTGCTCTGATTTTTATGTGCTTATATATGTCAGTCTATTAAATGTACACCAAGTAATGTAATACTTAAAAAGCCACCCGATCCAATGC
945	fiveconstvar	NIPBL	51	92	41	3.10416	-5.16426	-3.5	-3.1	-0.1	-0.9	-2.6	-1.7	-1.2	-7.44018	-1.46566	-5.97451			2.35905	0.936223		GC	endogenous			524	4	0.757225	0	0				GACAGATGCGCCGTGGATCGGTCTAGGTTTACAGAAGATGATGAAAGTGATGGGGAGGATAGAGGAGGAGGCACTTCACAGGCAAGTCGGAGGAGGAGTCAACGTATTTCGCAGCGTATTACGTAAAATGATTTTTATGTGCTTATATATGTCAGTCTATTAAATGTACACCAAGTAATGTAATACTTAAAAAGCCACCCGATCCAATGC
946	fiveconstvar	NIPBL	51	92	41	5.50481	3.10416	-3.5	-4.5	-1.9	-0.9	-2.6	-2.2	-1.6	10.5294	-1.46566	11.9951			2.35142	0.928594		endogenous	GC			1477	10	0.869335	0	0				GACAGATGCGCCGTGGATTTGGAGCATGAGACAGAAGATGATGAAAGTGATGGGGAGGATAGAGGAGGAGGCACTTCAGGGGTGAGGCGGAGGAGGAGTCAACGTATTTCGCAGCGTATCAGGCAAGTTGATTTTTATGTGCTTATATATGTCAGTCTATTAAATGTACACCAAGTAATGTAATACTTAAAAAGCCACCCGATCCAATGC
947	fiveconstvar	TSPAN17	51	83	32	8.41146	8.29716	-3.8	-0.1	-0.6	-3.7	-3.7	-4.8	-9.2				1.9423	-1.11577	-0.466529	0.214214		endogenous	endogenous			2	89	0.105263	1	2	-2.82704			GACAGATGCGCCGTGGATTCCTCGCTACTGCACCTGTCCTCTGTCTTACAGATCTTTGGCATCTGCCTGGCCCAGAACCTCGTGAGTGACATCAAGGCAGTGAAAGCCAACTGGTGAGGCCGCCAGAGGCCATGGCCACATGCCTGGCCTACGCAGGCCTCTGGGGGGCCCCCCAGGACCCTCCTACTATACAGCCACCCGATCCAATGC
948	fiveconstvar	TSPAN17	51	83	32	10.8583	8.29716	-4.8	-1.5	0	-3.7	-3.7	-4.8	-9.2	-12.2444			2.61974	-0.438325	1.01794	1.69869		constitutive	endogenous			4853	740	0.910507	1	2	-1.98686	-0.658793		GACAGATGCGCCGTGGATCGCGGGCGCGATCACCTGTCCTCTGTCTTACAGATCTTTGGCATCTGCCTGGCCCAGAACCAGGTAAGTGACATCAAGGCAGTGAAAGCCAACTGGTGAGGCCGCCAGAGGCCATGGCCACATGCCTGGCCTACGCAGGCCTCTGGGGGGCCCCCCAGGACCCTCCTACTATACAGCCACCCGATCCAATGC
949	fiveconstvar	TSPAN17	51	83	32	8.41146	10.8583	-3.8	-0.1	-0.6	-3.7	-3.7	-2.2	-5.1	13.1505			5.85564	2.79757	1.41056	2.0913		endogenous	constitutive			9094	555	0.897021	2	2	-2.38276			GACAGATGCGCCGTGGATCGACCTGGCTGGCACCTGTCCTCTGTCTTACAGATCTTTGGCATCTGCCTGGCCCAGAACCTCGTGAGTGACATCAAGGCAGTGAAAGCCAACAGGTAAGTCCGCCAGAGGCCATGGCCACATGCCTGGCCTACGCAGGCCTCTGGGGGGCCCCCCAGGACCCTCCTACTATACAGCCACCCGATCCAATGC
950	fiveconstvar	TSPAN17	51	83	32	10.8583	10.8583	-4.8	-1.5	0	-3.7	-3.7	-2.2	-5.1	-8.0397			2.45992	-0.598145	1.31986	2.0006		constitutive	constitutive			1849	146	0.8596	2	2	-1.11056			GACAGATGCGCCGTGGATCATACATGCGCTCACCTGTCCTCTGTCTTACAGATCTTTGGCATCTGCCTGGCCCAGAACCAGGTAAGTGACATCAAGGCAGTGAAAGCCAACAGGTAAGTCCGCCAGAGGCCATGGCCACATGCCTGGCCTACGCAGGCCTCTGGGGGGCCCCCCAGGACCCTCCTACTATACAGCCACCCGATCCAATGC
951	fiveconstvar	TSPAN17	51	83	32	-18.22	8.29716	-3.8	-1	-4.5	-3.7	-3.7	-4.8	-9.2				1.68109	-1.37698	-1.44826	-0.767518		unsplicable	endogenous			0	192	0	1	3	-0.0841883			GACAGATGCGCCGTGGATAGTTGCTGGAAGCACCTGTCCTCTGTCTTACAGATCTTTGGCATCTGCCTGGCCCAGAACCTCCTGCTCGACATCAAGGCAGTGAAAGCCAACTGGTGAGGCCGCCAGAGGCCATGGCCACATGCCTGGCCTACGCAGGCCTCTGGGGGGCCCCCCAGGACCCTCCTACTATACAGCCACCCGATCCAATGC
952	fiveconstvar	TSPAN17	51	83	32	8.41146	-9.44437	-3.8	-0.1	-0.6	-3.7	-3.7	-1.2	-5.1				2.81451	-0.243559	-1.28114	-0.600394		endogenous	unsplicable			2	323	0.2	1	1	-1.14345			GACAGATGCGCCGTGGATGGCTTATTGTCGCACCTGTCCTCTGTCTTACAGATCTTTGGCATCTGCCTGGCCCAGAACCTCGTGAGTGACATCAAGGCAGTGAAAGCCAACTGCTGCTCCCGCCAGAGGCCATGGCCACATGCCTGGCCTACGCAGGCCTCTGGGGGGCCCCCCAGGACCCTCCTACTATACAGCCACCCGATCCAATGC
953	fiveconstvar	TSPAN17	51	83	32	3.10416	8.29716	-4.8	-3.9	-0.3	-3.7	-3.7	-4.8	-9.2	-6.9542			3.3533	0.29523	-0.260092	0.420651		GC	endogenous			125	425	0.844595	1	1	-2.9262	-1.29459		GACAGATGCGCCGTGGATGAAGGATTACATCACCTGTCCTCTGTCTTACAGATCTTTGGCATCTGCCTGGCCCAGAACCAGGCAAGTGACATCAAGGCAGTGAAAGCCAACTGGTGAGGCCGCCAGAGGCCATGGCCACATGCCTGGCCTACGCAGGCCTCTGGGGGGCCCCCCAGGACCCTCCTACTATACAGCCACCCGATCCAATGC
954	fiveconstvar	TSPAN17	51	83	32	8.41146	3.10416	-3.8	-0.1	-0.6	-3.7	-3.7	-4.3	-5.1				1.94066	-1.11741	-0.853703	-0.17296		endogenous	GC			9	129	0.818182	2	3	3.60405			GACAGATGCGCCGTGGATATATTGCATACGCACCTGTCCTCTGTCTTACAGATCTTTGGCATCTGCCTGGCCCAGAACCTCGTGAGTGACATCAAGGCAGTGAAAGCCAACAGGCAAGTCCGCCAGAGGCCATGGCCACATGCCTGGCCTACGCAGGCCTCTGGGGGGCCCCCCAGGACCCTCCTACTATACAGCCACCCGATCCAATGC
955	fiveconstvar	MSH5	51	74	23	9.47697	10.4737	-1.4	-0.9	-0.4	-0.7	-0.7	-2.7	-2.2	1.49304	2.31767	-0.824632	3.43038	-0.11852	-0.504675	0.041902		endogenous	endogenous			309	1810	0.875354	1	2	-2.54771	-0.883432	1.31566	GACAGATGCGCCGTGGATCTTCCTGAATGTCCTTCCATGGTAGAGGCCAGTGACTTTGAGATTAATGGACTGGACTTCATGGTAAGACCCTCAACCTCTGTAAGGTGAGTGATGAGGAAAATGAGTCAGCAGCTGAGGAAGAGCGTTACTCTACAGCAGCACTGCCCAATATGGGATCTCTCCTCTGTAGTTAGCCACCCGATCCAATGC
956	fiveconstvar	MSH5	51	74	23	10.8583	10.4737	-3.9	-6.3	-0.4	-0.7	-0.7	-2.7	-2.2	-8.42731	2.31767	-10.745	2.42935	-1.11956	0.383471	0.930048		constitutive	endogenous			1381	1115	0.773669	1	1	-0.891598	0.442792	2.64188	GACAGATGCGCCGTGGATTTCGCGAAGGATCCTTCCATGGTAGAGGCCAGTGACTTTGAGATTAATGGACTGGACTTCCAGGTAAGTCCCTCAACCTCTGTAAGGTGAGTGATGAGGAAAATGAGTCAGCAGCTGAGGAAGAGCGTTACTCTACAGCAGCACTGCCCAATATGGGATCTCTCCTCTGTAGTTAGCCACCCGATCCAATGC
957	fiveconstvar	MSH5	51	74	23	9.47697	10.8583	-1.4	-0.9	-0.3	-0.7	-0.7	-4	-0.8	2.30012	2.31767	-0.0175486	4.15855	0.609649	0.0436421	0.590219		endogenous	constitutive			237	390	0.849462	1	2	-0.940862	0.521078	2.72017	GACAGATGCGCCGTGGATATAAAGCGAGGGCCTTCCATGGTAGAGGCCAGTGACTTTGAGATTAATGGACTGGACTTCATGGTAAGACCCTCAACCTCTGTCAGGTAAGTGATGAGGAAAATGAGTCAGCAGCTGAGGAAGAGCGTTACTCTACAGCAGCACTGCCCAATATGGGATCTCTCCTCTGTAGTTAGCCACCCGATCCAATGC
958	fiveconstvar	MSH5	51	74	23	10.8583	10.8583	-3.9	-6.3	-0.3	-0.7	-0.7	-4	-0.8	-6.98781	2.31767	-9.30548	2.37867	-1.17024	0.713699	1.26028		constitutive	constitutive			1663	526	0.902823	1	3	-1.52162	-0.268503	1.93059	GACAGATGCGCCGTGGATTTAACTGCTAAGCCTTCCATGGTAGAGGCCAGTGACTTTGAGATTAATGGACTGGACTTCCAGGTAAGTCCCTCAACCTCTGTCAGGTAAGTGATGAGGAAAATGAGTCAGCAGCTGAGGAAGAGCGTTACTCTACAGCAGCACTGCCCAATATGGGATCTCTCCTCTGTAGTTAGCCACCCGATCCAATGC
959	fiveconstvar	MSH5	51	74	23	-9.13556	10.4737	-1.4	-1.5	-0.4	0	0	-2.7	-2.2	9.07948	2.31767	6.76181	4.08766	0.538759	0.383652	0.930229		unsplicable	endogenous			542	379	0.892916	2	2	-1.30279			GACAGATGCGCCGTGGATAAGAGTTGCTCCCCTTCCATGGTAGAGGCCAGTGACTTTGAGATTAATGGACTGGACTTCATGCTGCTCCCCTCAACCTCTGTAAGGTGAGTGATGAGGAAAATGAGTCAGCAGCTGAGGAAGAGCGTTACTCTACAGCAGCACTGCCCAATATGGGATCTCTCCTCTGTAGTTAGCCACCCGATCCAATGC
960	fiveconstvar	MSH5	51	74	23	9.47697	-4.58904	-1.4	-0.9	0	-0.7	-0.7	0	-2.6		2.31767		3.62573	0.0768269	-0.28752	0.259057		endogenous	unsplicable			33	190	0.532258	2	3	-1.25302			GACAGATGCGCCGTGGATAAGAGAACGGGGCCTTCCATGGTAGAGGCCAGTGACTTTGAGATTAATGGACTGGACTTCATGGTAAGACCCTCAACCTCTGTAAGCTGCTCGATGAGGAAAATGAGTCAGCAGCTGAGGAAGAGCGTTACTCTACAGCAGCACTGCCCAATATGGGATCTCTCCTCTGTAGTTAGCCACCCGATCCAATGC
961	fiveconstvar	MSH5	51	74	23	3.10416	10.4737	-3.9	-6.4	-0.4	0	0	-2.7	-2.2	5.79442	2.31767	3.47674	3.8746	0.325698	-0.292511	0.254066		GC	endogenous			339	1259	0.834975	1	1	-4.25258	-2.68398	-0.484889	GACAGATGCGCCGTGGATGAATTAACGCTGCCTTCCATGGTAGAGGCCAGTGACTTTGAGATTAATGGACTGGACTTCCAGGCAAGTCCCTCAACCTCTGTAAGGTGAGTGATGAGGAAAATGAGTCAGCAGCTGAGGAAGAGCGTTACTCTACAGCAGCACTGCCCAATATGGGATCTCTCCTCTGTAGTTAGCCACCCGATCCAATGC
962	fiveconstvar	MSH5	51	74	23	9.47697	3.10416	-1.4	-0.9	-0.3	-0.7	-0.7	-4	-0.8	-2.91754	2.31767	-5.23521	1.20272	-2.34619	0.29831	0.844887		endogenous	GC			154	133	0.885057	1	1	-1.49025	-0.654633	1.54446	GACAGATGCGCCGTGGATAAAGATAAAGCTCCTTCCATGGTAGAGGCCAGTGACTTTGAGATTAATGGACTGGACTTCATGGTAAGACCCTCAACCTCTGTCAGGCAAGTGATGAGGAAAATGAGTCAGCAGCTGAGGAAGAGCGTTACTCTACAGCAGCACTGCCCAATATGGGATCTCTCCTCTGTAGTTAGCCACCCGATCCAATGC
963	fiveconstvar	CLEC2L	51	77	26	-1.24389	3.14059	-1.2	-9.3	-7.6	-5	-5	-0.9	-3.1	-0.790249	-1.62815	0.837905	3.11756	-0.523555	-0.0454289	-0.0417232		endogenous	endogenous			827	6961	0.205109	2	2	-2.88507			GACAGATGCGCCGTGGATGTTGCCATCTGCGGTCACATTTTACTGGCGAACGCATCTCTTGATGGACGGAGCGCTGCTGAGGTGGTGGCGTGTGCCGTGGCGGTTTTGTAAGACTCAAGTGGAGTGGATGTGAGTGTGTGATGCCAGGTCTGGTGTGTGGTGTGGGGGTGATGGTCATGGGCGGAGTGGGTGAGCCACCCGATCCAATGC
964	fiveconstvar	CLEC2L	51	77	26	10.8583	3.14059	-3.9	-5.9	-2.8	-2.8	-2.8	-0.9	-3.1	-12.4599	-1.62815	-10.8318	3.98062	0.339509	0.0934466	0.0971523		constitutive	endogenous			5633	7683	0.910752	2	3	-3.00144			GACAGATGCGCCGTGGATACGTCGCGCGCCGGTCACATTTTACTGGCGAACGCATCTCTTGATGGACGGAGCGCTGCTCAGGTAAGTGCGTGTGCCGTGGCGGTTTTGTAAGACTCAAGTGGAGTGGATGTGAGTGTGTGATGCCAGGTCTGGTGTGTGGTGTGGGGGTGATGGTCATGGGCGGAGTGGGTGAGCCACCCGATCCAATGC
965	fiveconstvar	CLEC2L	51	77	26	-1.24389	10.8583	-1.2	-9.3	-7.6	-5	-5	-1.4	-0.9	8.92763	-1.62815	10.5558	2.44374	-1.19738	0.417122	0.420827		endogenous	constitutive			9759	7292	0.77189	1	1	-1.41652	-0.0792189		GACAGATGCGCCGTGGATGAAATGGAACCAGGTCACATTTTACTGGCGAACGCATCTCTTGATGGACGGAGCGCTGCTGAGGTGGTGGCGTGTGCCGTGGCGGTCAGGTAAGTCTCAAGTGGAGTGGATGTGAGTGTGTGATGCCAGGTCTGGTGTGTGGTGTGGGGGTGATGGTCATGGGCGGAGTGGGTGAGCCACCCGATCCAATGC
966	fiveconstvar	CLEC2L	51	77	26	10.8583	10.8583	-3.9	-5.9	-2.8	-2.8	-2.9	-1.4	-0.9	-2.34761	-1.62815	-0.719459	1.31275	-2.32836	0.332172	0.335878		constitutive	constitutive			9086	7282	0.88017	1	1	-1.58749	-0.767419		GACAGATGCGCCGTGGATGGAAATTATCGCGGTCACATTTTACTGGCGAACGCATCTCTTGATGGACGGAGCGCTGCTCAGGTAAGTGCGTGTGCCGTGGCGGTCAGGTAAGTCTCAAGTGGAGTGGATGTGAGTGTGTGATGCCAGGTCTGGTGTGTGGTGTGGGGGTGATGGTCATGGGCGGAGTGGGTGAGCCACCCGATCCAATGC
967	fiveconstvar	CLEC2L	51	77	26	-6.14059	3.14059	-1.2	-6.9	-8.6	-6.2	-6.2	-0.9	-3.1	5.73877	-1.62815	7.36692	3.56188	-0.0792388	-0.277032	-0.273326		unsplicable	endogenous			544	16163	0.10061	1	1	-2.36955			GACAGATGCGCCGTGGATGCGGCCACAATAGGTCACATTTTACTGGCGAACGCATCTCTTGATGGACGGAGCGCTGCTGAGCTGCTCGCGTGTGCCGTGGCGGTTTTGTAAGACTCAAGTGGAGTGGATGTGAGTGTGTGATGCCAGGTCTGGTGTGTGGTGTGGGGGTGATGGTCATGGGCGGAGTGGGTGAGCCACCCGATCCAATGC
968	fiveconstvar	CLEC2L	51	77	26	-1.24389	-23.2765	-1.2	-9.3	-7.6	-5	-5	-5.2	-9.9		-1.62815		2.78082	-0.860295	-0.100841	-0.0971354		endogenous	unsplicable			57	5609	0.020007	1	1	-0.88737			GACAGATGCGCCGTGGATATAACCTGTCCAGGTCACATTTTACTGGCGAACGCATCTCTTGATGGACGGAGCGCTGCTGAGGTGGTGGCGTGTGCCGTGGCGGTTTTCTGCTCCTCAAGTGGAGTGGATGTGAGTGTGTGATGCCAGGTCTGGTGTGTGGTGTGGGGGTGATGGTCATGGGCGGAGTGGGTGAGCCACCCGATCCAATGC
969	fiveconstvar	CLEC2L	51	77	26	3.10416	3.14059	-3.9	-7.9	-3.8	-2.8	-2.8	-0.9	-3.1	-12.9418	-1.62815	-11.3136	1.1505	-2.49062	0.841019	0.844725		GC	endogenous			7867	1917	0.866601	1	1	-2.3613	-1.60381		GACAGATGCGCCGTGGATTTAAAAGTTGCTGGTCACATTTTACTGGCGAACGCATCTCTTGATGGACGGAGCGCTGCTCAGGCAAGTGCGTGTGCCGTGGCGGTTTTGTAAGACTCAAGTGGAGTGGATGTGAGTGTGTGATGCCAGGTCTGGTGTGTGGTGTGGGGGTGATGGTCATGGGCGGAGTGGGTGAGCCACCCGATCCAATGC
970	fiveconstvar	CLEC2L	51	77	26	-1.24389	3.10416	-1.2	-9.3	-7.6	-5	-5	-1.8	-1.5	8.88874	-1.62815	10.5169	6.1034	2.46228	0.510501	0.514207		endogenous	GC			17575	9127	0.890099	1	2	-3.31628	1.21499		GACAGATGCGCCGTGGATTGCCTATTGTTAGGTCACATTTTACTGGCGAACGCATCTCTTGATGGACGGAGCGCTGCTGAGGTGGTGGCGTGTGCCGTGGCGGTCAGGCAAGTCTCAAGTGGAGTGGATGTGAGTGTGTGATGCCAGGTCTGGTGTGTGGTGTGGGGGTGATGGTCATGGGCGGAGTGGGTGAGCCACCCGATCCAATGC
971	fiveconstvar	CHCHD7	51	71	20	2.05031	4.70632	0	-2.1	-0.2	-3.8	-6.7	-0.7	0		-1.10615				0.0138864	-0.0176395		endogenous	endogenous			13	30	0.65	0	0				GACAGATGCGCCGTGGATGGTCTGTTTCTTAAGGAAAAGGAAATGAAATGTGAAGAAACTCATGCACCAAACTCGAACTGGGTATATGTGATGTTACCTAGGTATTATTTTTGAAGAATTTCTGACTGACAATAAAATATAGAGTAGGATACTTTCATGTAAGGCACGAAACTTAAATTTAATGCAAGGTTGAGCCACCCGATCCAATGC
972	fiveconstvar	CHCHD7	51	71	20	10.8583	4.70632	0	0	-0.8	-5.6	-5.7	-0.7	0	-10.3641	-1.10615	-9.25798	1.19043	-0.935459	0.401588	0.370062		constitutive	endogenous			1317	894	0.881526	2	2	-2.42421			GACAGATGCGCCGTGGATGGCGCCGAAATCAAGGAAAAGGAAATGAAATGTGAAGAAACTCATGCACCAAACTCGAACCAGGTAAGTGTGATGTTACCTAGGTATTATTTTTGAAGAATTTCTGACTGACAATAAAATATAGAGTAGGATACTTTCATGTAAGGCACGAAACTTAAATTTAATGCAAGGTTGAGCCACCCGATCCAATGC
973	fiveconstvar	CHCHD7	51	71	20	2.05031	10.8583	0	-2.1	-1.8	-6.5	-9	-1.3	-0.3	5.56869	-1.10615	6.67484	2.42527	0.299381	0.420467	0.388941		endogenous	constitutive			630	420	0.858311	2	3	1.54873			GACAGATGCGCCGTGGATTGCCCAACATTAAAGGAAAAGGAAATGAAATGTGAAGAAACTCATGCACCAAACTCGAACTGGGTATATGTGATGTTACCCAGGTAAGTTTTTTGAAGAATTTCTGACTGACAATAAAATATAGAGTAGGATACTTTCATGTAAGGCACGAAACTTAAATTTAATGCAAGGTTGAGCCACCCGATCCAATGC
974	fiveconstvar	CHCHD7	51	71	20	10.8583	10.8583	0	0	-0.8	-4.3	-4.3	-1.3	-0.3	-9.76487	-1.10615	-8.65872	1.70513	-0.420754	1.21166	1.18013		constitutive	constitutive			869	145	0.525711	1	1	-0.632453	0.11517	0.941517	GACAGATGCGCCGTGGATATTGAGACCATAAAGGAAAAGGAAATGAAATGTGAAGAAACTCATGCACCAAACTCGAACCAGGTAAGTGTGATGTTACCCAGGTAAGTTTTTTGAAGAATTTCTGACTGACAATAAAATATAGAGTAGGATACTTTCATGTAAGGCACGAAACTTAAATTTAATGCAAGGTTGAGCCACCCGATCCAATGC
975	fiveconstvar	CHCHD7	51	71	20	-11.1155	4.70632	0	-1.2	-1	-1.2	-1.2	-0.7	0		-1.10615				-1.3497	-1.38123		unsplicable	endogenous			0	76	0	0	0				GACAGATGCGCCGTGGATAGGAGATTGGGTAAGGAAAAGGAAATGAAATGTGAAGAAACTCATGCACCAAACTCGAACTGGCTGCTCGTGATGTTACCTAGGTATTATTTTTGAAGAATTTCTGACTGACAATAAAATATAGAGTAGGATACTTTCATGTAAGGCACGAAACTTAAATTTAATGCAAGGTTGAGCCACCCGATCCAATGC
976	fiveconstvar	CHCHD7	51	71	20	2.05031	-7.68484	0	-2.1	0	-3.8	-6.7	0	-0.5		-1.10615		1.46497	-0.660915	-0.134907	-0.166433		endogenous	unsplicable			80	286	0.597015	1	2	0.344774	1.23761	2.06396	GACAGATGCGCCGTGGATGCCAAAGAGAATAAGGAAAAGGAAATGAAATGTGAAGAAACTCATGCACCAAACTCGAACTGGGTATATGTGATGTTACCTAGCTGCTCTTTTTGAAGAATTTCTGACTGACAATAAAATATAGAGTAGGATACTTTCATGTAAGGCACGAAACTTAAATTTAATGCAAGGTTGAGCCACCCGATCCAATGC
977	fiveconstvar	CHCHD7	51	71	20	3.10416	4.70632	0	0	-0.5	-0.9	-1	-0.7	0	-8.72451	-1.10615	-7.61836	0.876554	-1.24933	0.919528	0.888002		GC	endogenous			422	98	0.754919	1	1	-1.17867			GACAGATGCGCCGTGGATAGTCTAACTTACAAGGAAAAGGAAATGAAATGTGAAGAAACTCATGCACCAAACTCGAACCAGGCAAGTGTGATGTTACCTAGGTATTATTTTTGAAGAATTTCTGACTGACAATAAAATATAGAGTAGGATACTTTCATGTAAGGCACGAAACTTAAATTTAATGCAAGGTTGAGCCACCCGATCCAATGC
978	fiveconstvar	CHCHD7	51	71	20	2.05031	3.10416	0	-2.1	-0.2	-6.5	-9	-0.2	-0.4		-1.10615		2.13092	0.00503256	-0.0160722	-0.0475981		endogenous	GC			61	124	0.792208	1	2	-0.595938	0.603927	1.43027	GACAGATGCGCCGTGGATCTTTTAGTTAGCAAGGAAAAGGAAATGAAATGTGAAGAAACTCATGCACCAAACTCGAACTGGGTATATGTGATGTTACCCAGGCAAGTTTTTTGAAGAATTTCTGACTGACAATAAAATATAGAGTAGGATACTTTCATGTAAGGCACGAAACTTAAATTTAATGCAAGGTTGAGCCACCCGATCCAATGC
979	fiveconstvar	RPL22	51	68	17	4.00629	8.0427	0	-2.7	-9.1	-4.9	-2.7	-5.6	-0.4	6.04682	8.13737	-2.09054			1.05581	0.104155		endogenous	endogenous			604	91	0.842399	0	0				GACAGATGCGCCGTGGATATGCGGACAAACGGGGTGGTGACCATCGAAAGGAGCAAGAGCAAGATCACCGTGACATCCGAGGTGCCTTTCTCCAAAAGGTACAGGAGGGAAGTGTGTGTGTGGCCTGCGTGCACCCAGTGCCCAGCCCGCCTTTTCCCTGCATGGGAGTGGGGGCACCCGCAGAGTGATTGGAGCCACCCGATCCAATGC
980	fiveconstvar	RPL22	51	68	17	10.8583	8.0427	0	0	-0.2	0	0	-5.6	-0.4	-11.0908	8.13737	-19.2281	1.57043	-3.54627	0.887034	-0.0646217		constitutive	endogenous			2180	448	0.921386	2	2	-0.945344			GACAGATGCGCCGTGGATGCCTGCGGCAACGGGGTGGTGACCATCGAAAGGAGCAAGAGCAAGATCACCGTGACATCCCAGGTAAGTTTCTCCAAAAGGTACAGGAGGGAAGTGTGTGTGTGGCCTGCGTGCACCCAGTGCCCAGCCCGCCTTTTCCCTGCATGGGAGTGGGGGCACCCGCAGAGTGATTGGAGCCACCCGATCCAATGC
981	fiveconstvar	RPL22	51	68	17	4.00629	10.8583	0	-2.7	-2.9	-2.7	-2.7	-3.1	0	8.79442	8.13737	0.65705			1.39505	0.443389		endogenous	constitutive			445	28	0.902637	0	0				GACAGATGCGCCGTGGATCCAAATCTAACTGGGGTGGTGACCATCGAAAGGAGCAAGAGCAAGATCACCGTGACATCCGAGGTGCCTTTCTCCAACAGGTAAGTGAGGGAAGTGTGTGTGTGGCCTGCGTGCACCCAGTGCCCAGCCCGCCTTTTCCCTGCATGGGAGTGGGGGCACCCGCAGAGTGATTGGAGCCACCCGATCCAATGC
982	fiveconstvar	RPL22	51	68	17	10.8583	10.8583	0	0	0	0	0	-3.1	0	-10.2966	8.13737	-18.434	3.46347	-1.65322	1.75471	0.803058		constitutive	constitutive			5035	144	0.846645	1	1	-3.14297	-1.83224		GACAGATGCGCCGTGGATGCTTGGGTCCTGGGGGTGGTGACCATCGAAAGGAGCAAGAGCAAGATCACCGTGACATCCCAGGTAAGTTTCTCCAACAGGTAAGTGAGGGAAGTGTGTGTGTGGCCTGCGTGCACCCAGTGCCCAGCCCGCCTTTTCCCTGCATGGGAGTGGGGGCACCCGCAGAGTGATTGGAGCCACCCGATCCAATGC
983	fiveconstvar	RPL22	51	68	17	-6.14059	8.0427	0	-0.6	-2.2	-0.6	-0.6	-5.3	-0.4		8.13737				0.396772	-0.554884		unsplicable	endogenous			32	23	0.842105	0	0				GACAGATGCGCCGTGGATCTTGCGCGAACGGGGGTGGTGACCATCGAAAGGAGCAAGAGCAAGATCACCGTGACATCCGAGCTGCTCTTCTCCAAAAGGTACAGGAGGGAAGTGTGTGTGTGGCCTGCGTGCACCCAGTGCCCAGCCCGCCTTTTCCCTGCATGGGAGTGGGGGCACCCGCAGAGTGATTGGAGCCACCCGATCCAATGC
984	fiveconstvar	RPL22	51	68	17	4.00629	-4.58904	0	-2.7	-0.8	-2.7	-2.7	-1.7	-0.3		8.13737							endogenous	unsplicable			0	0	0	0	0				GACAGATGCGCCGTGGATACTAAGATACATGGGGTGGTGACCATCGAAAGGAGCAAGAGCAAGATCACCGTGACATCCGAGGTGCCTTTCTCCAAAAGCTGCTCGAGGGAAGTGTGTGTGTGGCCTGCGTGCACCCAGTGCCCAGCCCGCCTTTTCCCTGCATGGGAGTGGGGGCACCCGCAGAGTGATTGGAGCCACCCGATCCAATGC
985	fiveconstvar	RPL22	51	68	17	3.10416	8.0427	0	0	-0.2	0	0	-5.6	-0.4	-5.95777	8.13737	-14.0951	1.58064	-3.53606	0.608955	-0.342701		GC	endogenous			821	347	0.866034	1	2	-0.391293	0.405765		GACAGATGCGCCGTGGATGACTGCACGGAAGGGGTGGTGACCATCGAAAGGAGCAAGAGCAAGATCACCGTGACATCCCAGGCAAGTTTCTCCAAAAGGTACAGGAGGGAAGTGTGTGTGTGGCCTGCGTGCACCCAGTGCCCAGCCCGCCTTTTCCCTGCATGGGAGTGGGGGCACCCGCAGAGTGATTGGAGCCACCCGATCCAATGC
986	fiveconstvar	RPL22	51	68	17	4.00629	3.10416	0	-2.7	-4.9	-4.3	-2.7	-3.1	0	10.1459	8.13737	2.00857			1.20212	0.250466		endogenous	GC			1132	117	0.868098	0	0				GACAGATGCGCCGTGGATATTGAACATCCCGGGGTGGTGACCATCGAAAGGAGCAAGAGCAAGATCACCGTGACATCCGAGGTGCCTTTCTCCAACAGGCAAGTGAGGGAAGTGTGTGTGTGGCCTGCGTGCACCCAGTGCCCAGCCCGCCTTTTCCCTGCATGGGAGTGGGGGCACCCGCAGAGTGATTGGAGCCACCCGATCCAATGC
987	fiveconstvar	SNORA16A	51	68	17	5.89295	10.0684	-1.6	-1.2	0	0	0	0	-4.9	-4.79116	-7.30533	2.51417	2.90671		1.02159	-0.108157		endogenous	endogenous			918	147	0.859551	1	1	-3.61187	-2.20251		GACAGATGCGCCGTGGATGAAGCCACGCTAGCCTACAGGATGACTGACTTAGTCTACAGAGATCCCGGCGTACTTAAGCAGGTAGTAATGATGGACAGGTGAGGCTTTAGGCGGCCGCCCTGGGATCTGAATTGCCCCTTGGCCCTTATCGAAGCTGCAGCTGCTTCCGCATAGCTGCTGTGGTCAAAAAGGAGCCACCCGATCCAATGC
988	fiveconstvar	SNORA16A	51	68	17	10.8583	10.0684	-1.6	-4.3	0	-0.6	0	0	-4.9	-9.58661	-7.30533	-2.28127	2.1789		2.08883	0.95908		constitutive	endogenous			6159	74	0.91285	1	1	-2.25693			GACAGATGCGCCGTGGATACTCTTCTTTCTGCCTACAGGATGACTGACTTAGTCTACAGAGATCCCGGCGTACTTAAGCAGGTAAGTATGATGGACAGGTGAGGCTTTAGGCGGCCGCCCTGGGATCTGAATTGCCCCTTGGCCCTTATCGAAGCTGCAGCTGCTTCCGCATAGCTGCTGTGGTCAAAAAGGAGCCACCCGATCCAATGC
989	fiveconstvar	SNORA16A	51	68	17	5.89295	10.8583	-1.6	-1.2	-0.7	0	0	-2.8	-3.6	0.672989	-7.30533	7.97832			1.78556	0.655807		endogenous	constitutive			2213	58	0.85875	0	0				GACAGATGCGCCGTGGATCCCTACATGAACGCCTACAGGATGACTGACTTAGTCTACAGAGATCCCGGCGTACTTAAGCAGGTAGTAATGATGGACAGGTAAGTCTTTAGGCGGCCGCCCTGGGATCTGAATTGCCCCTTGGCCCTTATCGAAGCTGCAGCTGCTTCCGCATAGCTGCTGTGGTCAAAAAGGAGCCACCCGATCCAATGC
990	fiveconstvar	SNORA16A	51	68	17	10.8583	10.8583	-1.6	-4.3	-0.7	-0.6	0	-2.8	-3.6	-9.11146	-7.30533	-1.80613	2.44835		1.51135	0.381603		constitutive	constitutive			4433	214	0.89303	1	1	-2.97886	-1.8088		GACAGATGCGCCGTGGATGTCAACAACCGCGCCTACAGGATGACTGACTTAGTCTACAGAGATCCCGGCGTACTTAAGCAGGTAAGTATGATGGACAGGTAAGTCTTTAGGCGGCCGCCCTGGGATCTGAATTGCCCCTTGGCCCTTATCGAAGCTGCAGCTGCTTCCGCATAGCTGCTGTGGTCAAAAAGGAGCCACCCGATCCAATGC
991	fiveconstvar	SNORA16A	51	68	17	-4.67024	10.0684	-1.6	-1.6	-4.1	-4.7	-1.6	0	-4.9	9.15735	-7.30533	16.4627			1.52131	0.391556		unsplicable	endogenous			1144	56	0.86015	0	0				GACAGATGCGCCGTGGATGACTTCGTTTACGCCTACAGGATGACTGACTTAGTCTACAGAGATCCCGGCGTACTTAAGCAGCTGCTCATGATGGACAGGTGAGGCTTTAGGCGGCCGCCCTGGGATCTGAATTGCCCCTTGGCCCTTATCGAAGCTGCAGCTGCTTCCGCATAGCTGCTGTGGTCAAAAAGGAGCCACCCGATCCAATGC
992	fiveconstvar	SNORA16A	51	68	17	5.89295	-4.67024	-1.6	-1.2	-3.2	-1.3	0	-1.8	-4.2	-9.50184	-7.30533	-2.19651	3.27746		0.830449	-0.299302		endogenous	unsplicable			724	207	0.757322	1	2	0.555241	2.0206		GACAGATGCGCCGTGGATACACGCGAGAGAGCCTACAGGATGACTGACTTAGTCTACAGAGATCCCGGCGTACTTAAGCAGGTAGTAATGATGGACAGCTGCTCCTTTAGGCGGCCGCCCTGGGATCTGAATTGCCCCTTGGCCCTTATCGAAGCTGCAGCTGCTTCCGCATAGCTGCTGTGGTCAAAAAGGAGCCACCCGATCCAATGC
993	fiveconstvar	SNORA16A	51	68	17	3.10416	10.0684	-1.6	-2.9	0	0	0	0	-4.9	-11.9556	-7.30533	-4.65032	3.79158		1.8585	0.72875		GC	endogenous			3971	93	0.808428	2	3	2.36189			GACAGATGCGCCGTGGATGCGGTTTCACTCGCCTACAGGATGACTGACTTAGTCTACAGAGATCCCGGCGTACTTAAGCAGGCAAGTATGATGGACAGGTGAGGCTTTAGGCGGCCGCCCTGGGATCTGAATTGCCCCTTGGCCCTTATCGAAGCTGCAGCTGCTTCCGCATAGCTGCTGTGGTCAAAAAGGAGCCACCCGATCCAATGC
994	fiveconstvar	SNORA16A	51	68	17	5.89295	3.10416	-1.6	-1.2	-0.7	-1.9	0	-2.8	-3.6		-7.30533				0.904157	-0.225594		endogenous	GC			94	24	0.712121	0	0				GACAGATGCGCCGTGGATAAACGCGATAGTGCCTACAGGATGACTGACTTAGTCTACAGAGATCCCGGCGTACTTAAGCAGGTAGTAATGATGGACAGGCAAGTCTTTAGGCGGCCGCCCTGGGATCTGAATTGCCCCTTGGCCCTTATCGAAGCTGCAGCTGCTTCCGCATAGCTGCTGTGGTCAAAAAGGAGCCACCCGATCCAATGC
995	fiveconstvar	EIF2D	51	95	44	8.68156	9.04236	-1.8	-2.4	-11.6	-1.4	-4.2	-5.6	-5.4	-4.90689	-3.7049	-1.20199	2.1505	0.3329	-0.19877	-0.476903		endogenous	endogenous			372	1105	0.835955	1	1	-2.05055	-0.808588	-1.65291	GACAGATGCGCCGTGGATCGGCTGGGCCATGCAGATTTGATGCTGCCTGGACTGGTGATGCCCCCTGCTGGTCTGCCTCAGGTACAGAAGGGCGACCTCTGTGCCATTTCTTTGGTGGGGAACAGGTACTGTGCCAGGCAACTGTGCCTTTGGGGGAAAAACTTGTGTAAAAGAGAAGTTGGAGGGGAATGAAGCCACCCGATCCAATGC
996	fiveconstvar	EIF2D	51	95	44	10.8583	9.04236	-1.8	-2.4	-3.3	-1.4	-4.2	-5.6	-5.4	-12.5367	-3.7049	-8.83183	1.38636	-0.431249	1.27614	0.998005		constitutive	endogenous			5941	506	0.883946	1	1	-1.50143	-0.830564	-1.67488	GACAGATGCGCCGTGGATGCCTTTGAAACGGCAGATTTGATGCTGCCTGGACTGGTGATGCCCCCTGCTGGTCTGCCTCAGGTAAGTAAGGGCGACCTCTGTGCCATTTCTTTGGTGGGGAACAGGTACTGTGCCAGGCAACTGTGCCTTTGGGGGAAAAACTTGTGTAAAAGAGAAGTTGGAGGGGAATGAAGCCACCCGATCCAATGC
997	fiveconstvar	EIF2D	51	95	44	8.68156	10.8583	-1.8	-2.4	-11.6	-1.4	-4.2	-5.3	-6.7	4.68275	-3.7049	8.38765	5.78755	3.96995	0.596399	0.318267		endogenous	constitutive			2695	1330	0.764105	1	2	-3.32992	-0.175691	-1.02001	GACAGATGCGCCGTGGATAGCATGCTGCTTGCAGATTTGATGCTGCCTGGACTGGTGATGCCCCCTGCTGGTCTGCCTCAGGTACAGAAGGGCGACCTCTGTGCCATTTCTTTGGTGGGGAACAGGTAAGTTGCCAGGCAACTGTGCCTTTGGGGGAAAAACTTGTGTAAAAGAGAAGTTGGAGGGGAATGAAGCCACCCGATCCAATGC
998	fiveconstvar	EIF2D	51	95	44	10.8583	10.8583	-1.8	-2.4	-3.3	-1.4	-4.2	-5.3	-6.7	-7.51105	-3.7049	-3.80615	2.40404	0.586435	1.2863	1.00816		constitutive	constitutive			6236	536	0.855067	2	2	-1.35552			GACAGATGCGCCGTGGATAGCCATTACATCGCAGATTTGATGCTGCCTGGACTGGTGATGCCCCCTGCTGGTCTGCCTCAGGTAAGTAAGGGCGACCTCTGTGCCATTTCTTTGGTGGGGAACAGGTAAGTTGCCAGGCAACTGTGCCTTTGGGGGAAAAACTTGTGTAAAAGAGAAGTTGGAGGGGAATGAAGCCACCCGATCCAATGC
999	fiveconstvar	EIF2D	51	95	44	-4.67024	9.04236	-1.8	-2.4	-5.8	-1.4	-4.2	-5.6	-5.4		-3.7049		2.61182	0.794215	-0.520774	-0.798906		unsplicable	endogenous			46	277	0.884615	2	2	0.0791826			GACAGATGCGCCGTGGATTATTGCGCGATTGCAGATTTGATGCTGCCTGGACTGGTGATGCCCCCTGCTGGTCTGCCTCAGCTGCTCAAGGGCGACCTCTGTGCCATTTCTTTGGTGGGGAACAGGTACTGTGCCAGGCAACTGTGCCTTTGGGGGAAAAACTTGTGTAAAAGAGAAGTTGGAGGGGAATGAAGCCACCCGATCCAATGC
1000	fiveconstvar	EIF2D	51	95	44	8.68156	-4.67024	-1.8	-2.4	-11.6	-1.4	-4.2	-8.7	-5.4	-8.2854	-3.7049	-4.5805	1.397	-0.420608	-0.0294834	-0.307616		endogenous	unsplicable			311	650	0.795396	1	1	0.355243	1.22874	0.384415	GACAGATGCGCCGTGGATCCCCTAGAAGGTGCAGATTTGATGCTGCCTGGACTGGTGATGCCCCCTGCTGGTCTGCCTCAGGTACAGAAGGGCGACCTCTGTGCCATTTCTTTGGTGGGGAACAGCTGCTCTGCCAGGCAACTGTGCCTTTGGGGGAAAAACTTGTGTAAAAGAGAAGTTGGAGGGGAATGAAGCCACCCGATCCAATGC
1001	fiveconstvar	EIF2D	51	95	44	3.10416	9.04236	-1.8	-4.2	-5.3	-1.4	-4.2	-5.6	-5.4	-10.1215	-3.7049	-6.41663	2.45974	0.642131	0.805769	0.527637		GC	endogenous			1113	354	0.72179	1	1	-1.91021	-0.624402	-1.46872	GACAGATGCGCCGTGGATTATCCGATTGCCGCAGATTTGATGCTGCCTGGACTGGTGATGCCCCCTGCTGGTCTGCCTCAGGCAAGTAAGGGCGACCTCTGTGCCATTTCTTTGGTGGGGAACAGGTACTGTGCCAGGCAACTGTGCCTTTGGGGGAAAAACTTGTGTAAAAGAGAAGTTGGAGGGGAATGAAGCCACCCGATCCAATGC
1002	fiveconstvar	EIF2D	51	95	44	8.68156	3.10416	-1.8	-2.4	-11.6	-1.4	-4.2	-5.3	-8.7	-6.80574	-3.7049	-3.10084	2.12104	0.303439	0.186078	-0.0920541		endogenous	GC			903	1117	0.80625	2	2	-0.980941			GACAGATGCGCCGTGGATACCTCGGCCGAAGCAGATTTGATGCTGCCTGGACTGGTGATGCCCCCTGCTGGTCTGCCTCAGGTACAGAAGGGCGACCTCTGTGCCATTTCTTTGGTGGGGAACAGGCAAGTTGCCAGGCAACTGTGCCTTTGGGGGAAAAACTTGTGTAAAAGAGAAGTTGGAGGGGAATGAAGCCACCCGATCCAATGC
1003	fiveconstvar	CHUK	51	68	17	5.0842	3.8191	-4.2	-1.7	-5.7	-1.7	-1.7	-1.1	0	3.15791	2.13037	1.02754	5.98443	1.8488	0.0846163	-0.292905		endogenous	endogenous			665	1030	0.818966	1	2	-3.25887	0.772599	-2.84405	GACAGATGCGCCGTGGATTGGTTCCCTGCGGCATGGCTGCCCCCGACTTCAGCAGAACATGATCATTCTCTGTCATGTGTGGTAACTCCTCAAGATGGGTGGGTTTACTTTGTAACAATAGATAGCTGTGTTTTCATAGCAGTGGTATAGGAATGAGgcagtagttgttaaggtagtcttctgtgccttcagAGCCACCCGATCCAATGC
1004	fiveconstvar	CHUK	51	68	17	10.8583	3.8191	-4.2	-1.7	-2.1	-1.4	-1.7	-1.1	0	-12.432	2.13037	-14.5624	3.35071	-0.78492	0.565818	0.188297		constitutive	endogenous			5527	2489	0.900309	1	3	0.949095	2.45268	-1.16397	GACAGATGCGCCGTGGATTTACACCTTCACGCATGGCTGCCCCCGACTTCAGCAGAACATGATCATTCTCTGTCATGTCAGGTAAGTCCTCAAGATGGGTGGGTTTACTTTGTAACAATAGATAGCTGTGTTTTCATAGCAGTGGTATAGGAATGAGgcagtagttgttaaggtagtcttctgtgccttcagAGCCACCCGATCCAATGC
1005	fiveconstvar	CHUK	51	68	17	5.0842	10.8583	-4.2	-1.7	-1.7	-1.7	-1.7	-0.9	0	11.3208	2.13037	9.19043	1.37903	-2.7566	0.930268	0.552747		endogenous	constitutive			2557	477	0.916159	1	1	-1.14956	-0.424955	-4.0416	GACAGATGCGCCGTGGATGCTAACCACTGCGCATGGCTGCCCCCGACTTCAGCAGAACATGATCATTCTCTGTCATGTGTGGTAACTCCTCAAGACAGGTAAGTTTACTTTGTAACAATAGATAGCTGTGTTTTCATAGCAGTGGTATAGGAATGAGgcagtagttgttaaggtagtcttctgtgccttcagAGCCACCCGATCCAATGC
1006	fiveconstvar	CHUK	51	68	17	10.8583	10.8583	-4.2	-1.7	-1.4	-1.4	-4.6	-0.9	0	-7.4325	2.13037	-9.56287	1.54385	-2.59178	0.739356	0.361835		constitutive	constitutive			9556	2822	0.909922	1	1	5.27985	6.04815	2.4315	GACAGATGCGCCGTGGATGGTTGGAACACAGCATGGCTGCCCCCGACTTCAGCAGAACATGATCATTCTCTGTCATGTCAGGTAAGTCCTCAAGACAGGTAAGTTTACTTTGTAACAATAGATAGCTGTGTTTTCATAGCAGTGGTATAGGAATGAGgcagtagttgttaaggtagtcttctgtgccttcagAGCCACCCGATCCAATGC
1007	fiveconstvar	CHUK	51	68	17	-11.4254	3.8191	-4.2	0	-5.6	-3.4	0	-3.9	0	11.2715	2.13037	9.14109	4.72333	0.5877	0.560911	0.18339		unsplicable	endogenous			2471	1160	0.873762	2	3	1.07748			GACAGATGCGCCGTGGATAAATCCGGAAGTGCATGGCTGCCCCCGACTTCAGCAGAACATGATCATTCTCTGTCATGTGTGCTGCTCCCTCAAGATGGGTGGGTTTACTTTGTAACAATAGATAGCTGTGTTTTCATAGCAGTGGTATAGGAATGAGgcagtagttgttaaggtagtcttctgtgccttcagAGCCACCCGATCCAATGC
1008	fiveconstvar	CHUK	51	68	17	5.0842	-11.1155	-4.2	-1.7	-1.1	-1.7	-1.7	-0.6	0		2.13037		2.21115	-1.92448	-0.712463	-1.08998		endogenous	unsplicable			38	730	0.436782	1	3	-0.177095	1.18692	-2.42972	GACAGATGCGCCGTGGATACTCGGCTGAAGGCATGGCTGCCCCCGACTTCAGCAGAACATGATCATTCTCTGTCATGTGTGGTAACTCCTCAAGATGGCTGCTCTTACTTTGTAACAATAGATAGCTGTGTTTTCATAGCAGTGGTATAGGAATGAGgcagtagttgttaaggtagtcttctgtgccttcagAGCCACCCGATCCAATGC
1009	fiveconstvar	CHUK	51	68	17	3.10416	3.8191	-4.2	-2.7	-2.2	-2.2	-0.6	-1.1	0	-5.43505	2.13037	-7.56542	1.82371	-2.31192	0.648364	0.270843		GC	endogenous			5223	1955	0.890689	1	1	-2.408	-1.51301	-5.12966	GACAGATGCGCCGTGGATCACATCGGCTTGGCATGGCTGCCCCCGACTTCAGCAGAACATGATCATTCTCTGTCATGTCAGGCAAGTCCTCAAGATGGGTGGGTTTACTTTGTAACAATAGATAGCTGTGTTTTCATAGCAGTGGTATAGGAATGAGgcagtagttgttaaggtagtcttctgtgccttcagAGCCACCCGATCCAATGC
1010	fiveconstvar	CHUK	51	68	17	5.0842	3.10416	-4.2	-1.7	-1.7	-1.7	-1.7	-0.7	-0.9	11.0154	2.13037	8.88504	4.80435	0.668726	0.751621	0.3741		endogenous	GC			2071	800	0.675693	1	3	0.748902	2.08384	-1.53281	GACAGATGCGCCGTGGATTCATTTCTCATCGCATGGCTGCCCCCGACTTCAGCAGAACATGATCATTCTCTGTCATGTGTGGTAACTCCTCAAGACAGGCAAGTTTACTTTGTAACAATAGATAGCTGTGTTTTCATAGCAGTGGTATAGGAATGAGgcagtagttgttaaggtagtcttctgtgccttcagAGCCACCCGATCCAATGC
1011	fiveconstvar	PIDD1	51	68	17	2.22007	6.60256	0	0	-2.2	-6.3	-2.7	-1.7	-0.2	1.76867	4.77072	-3.00205	2.13378	-0.0295768	-0.901011	-0.383103		endogenous	endogenous			119	1876	0.832168	1	1	-2.18383	-0.844629	-0.456497	GACAGATGCGCCGTGGATTGGCGTCTGAATATCACAGCTCAGGTGGTCCTGGAGCTCACCCACCTGTACGCACGCTTCCAGGTCACACACTTCTCCTGGTCAGTGCCCCCCAGCTTTCTCAGCCCCCCTCCCCCAGTCTGTACAGCCCTCCTCACCCCCAGCTCTCCCAGGTACTGGCTCTGGTACACCACCAGCCACCCGATCCAATGC
1012	fiveconstvar	PIDD1	51	68	17	10.8583	6.60256	0	-0.2	-0.7	-6.8	-3.2	-1.1	-0.2	-11.7756	4.77072	-16.5463	5.98349	3.82013	0.213456	0.731365		constitutive	endogenous			3505	4663	0.702546	1	2	-2.94353	1.0637	1.45183	GACAGATGCGCCGTGGATCGAGCACTACCAATCACAGCTCAGGTGGTCCTGGAGCTCACCCACCTGTACGCACGCTTCCAGGTAAGTCACTTCTCCTGGTCAGTGCCCCCCAGCTTTCTCAGCCCCCCTCCCCCAGTCTGTACAGCCCTCCTCACCCCCAGCTCTCCCAGGTACTGGCTCTGGTACACCACCAGCCACCCGATCCAATGC
1013	fiveconstvar	PIDD1	51	68	17	2.22007	10.8583	0	0	-2.6	-1.2	0	-3.2	-0.9	13.2565	4.77072	8.48578	6.48018	4.31682	0.86089	1.3788		endogenous	constitutive			9787	2161	0.912371	1	2	-3.94624	2.7042	3.09233	GACAGATGCGCCGTGGATTGCATCCCCGCGATCACAGCTCAGGTGGTCCTGGAGCTCACCCACCTGTACGCACGCTTCCAGGTCACACACTTCTCCAGGTAAGTGCCCCCCAGCTTTCTCAGCCCCCCTCCCCCAGTCTGTACAGCCCTCCTCACCCCCAGCTCTCCCAGGTACTGGCTCTGGTACACCACCAGCCACCCGATCCAATGC
1014	fiveconstvar	PIDD1	51	68	17	10.8583	10.8583	0	-0.2	-2.2	-1.7	-0.2	-2.6	-0.9	-6.97039	4.77072	-11.7411	2.48134	0.31798	0.288182	0.80609		constitutive	constitutive			1264	1129	0.87656	1	2	-0.932382	0.445271	0.833403	GACAGATGCGCCGTGGATACGGCAACATTAATCACAGCTCAGGTGGTCCTGGAGCTCACCCACCTGTACGCACGCTTCCAGGTAAGTCACTTCTCCAGGTAAGTGCCCCCCAGCTTTCTCAGCCCCCCTCCCCCAGTCTGTACAGCCCTCCTCACCCCCAGCTCTCCCAGGTACTGGCTCTGGTACACCACCAGCCACCCGATCCAATGC
1015	fiveconstvar	PIDD1	51	68	17	-4.67024	6.60256	0	-4.6	-2.9	-2.8	0	-1.3	-0.2	8.89482	4.77072	4.1241	1.0865	-1.07685	-0.0683835	0.449525		unsplicable	endogenous			475	968	0.894539	1	1	-1.20554	-0.299566	0.0885664	GACAGATGCGCCGTGGATCCGAAATGGCACATCACAGCTCAGGTGGTCCTGGAGCTCACCCACCTGTACGCACGCTTCCAGCTGCTCCACTTCTCCTGGTCAGTGCCCCCCAGCTTTCTCAGCCCCCCTCCCCCAGTCTGTACAGCCCTCCTCACCCCCAGCTCTCCCAGGTACTGGCTCTGGTACACCACCAGCCACCCGATCCAATGC
1016	fiveconstvar	PIDD1	51	68	17	2.22007	-9.44437	0	0	0	-3.1	-2.7	0	-1.3		4.77072		3.04344	0.880087	-0.855761	-0.337852		endogenous	unsplicable			70	1532	0.538462	1	2	-0.4772	1.24219	1.63032	GACAGATGCGCCGTGGATCCGTTCAATCGCATCACAGCTCAGGTGGTCCTGGAGCTCACCCACCTGTACGCACGCTTCCAGGTCACACACTTCTCCTGCTGCTCGCCCCCCAGCTTTCTCAGCCCCCCTCCCCCAGTCTGTACAGCCCTCCTCACCCCCAGCTCTCCCAGGTACTGGCTCTGGTACACCACCAGCCACCCGATCCAATGC
1017	fiveconstvar	PIDD1	51	68	17	3.10416	6.60256	0	-1.6	-0.7	-6.4	-2.8	-1.1	-0.2	-11.395	4.77072	-16.1657	2.53211	0.368752	0.373566	0.891475		GC	endogenous			2692	2604	0.6611	2	3	-1.05371			GACAGATGCGCCGTGGATACCGCACAAAACATCACAGCTCAGGTGGTCCTGGAGCTCACCCACCTGTACGCACGCTTCCAGGCAAGTCACTTCTCCTGGTCAGTGCCCCCCAGCTTTCTCAGCCCCCCTCCCCCAGTCTGTACAGCCCTCCTCACCCCCAGCTCTCCCAGGTACTGGCTCTGGTACACCACCAGCCACCCGATCCAATGC
1018	fiveconstvar	PIDD1	51	68	17	2.22007	3.10416	0	0	-2.6	-1	0	-3.6	-1	11.8214	4.77072	7.05065	3.24704	1.08368	0.688444	1.20635		endogenous	GC			3618	1203	0.911794	2	3	-2.03399			GACAGATGCGCCGTGGATCGCATTGTTGTCATCACAGCTCAGGTGGTCCTGGAGCTCACCCACCTGTACGCACGCTTCCAGGTCACACACTTCTCCAGGCAAGTGCCCCCCAGCTTTCTCAGCCCCCCTCCCCCAGTCTGTACAGCCCTCCTCACCCCCAGCTCTCCCAGGTACTGGCTCTGGTACACCACCAGCCACCCGATCCAATGC
1019	fiveconstvar	FAM160A2	51	74	23	6.46173	5.45888	-1.1	-4.2	-6.3	-6	-6	-5	-5.4	-7.89482	-8.04066	0.145841	3.23674	0.431594	0.0033507	0.298309		endogenous	endogenous			237	446	0.817241	1	1	-2.57606	-0.981746	-1.16126	GACAGATGCGCCGTGGATTGTTGCCTGATCCTGCTCAACACCAACATGGTCTTCCAGCCCAGTGTCAAGTCCCTGCTGCAGGTGTGCGATGCATGCATGCATGGGTGCGTCCAGGCTCCGTGGTGGGCCAGGCCCGCAGCTGGAGTGACCCTGGGTGGGCTGGGAACAGGCCCAGTGGGACTAGAAAGGACTAGCCACCCGATCCAATGC
1020	fiveconstvar	FAM160A2	51	74	23	10.8583	5.45888	-1.1	-3.1	-4.2	-3.9	-3.9	-5	-5.4	-12.6264	-8.04066	-4.58574	2.06713	-0.738011	1.38102	1.67597		constitutive	endogenous			6322	416	0.892308	1	2	-0.716854	0.221523	0.0420113	GACAGATGCGCCGTGGATACGGGTCTTTGCCTGCTCAACACCAACATGGTCTTCCAGCCCAGTGTCAAGTCCCTGCTGCAGGTAAGTGATGCATGCATGCATGGGTGCGTCCAGGCTCCGTGGTGGGCCAGGCCCGCAGCTGGAGTGACCCTGGGTGGGCTGGGAACAGGCCCAGTGGGACTAGAAAGGACTAGCCACCCGATCCAATGC
1021	fiveconstvar	FAM160A2	51	74	23	6.46173	10.8583	-1.1	-4.2	-7.1	-7.1	-7.1	-1.4	-4.2	10.5946	-8.04066	18.6353	4.79707	1.99193	1.44478	1.73974		endogenous	constitutive			9284	590	0.794319	1	2	2.17161	3.39634	3.21683	GACAGATGCGCCGTGGATTCCCAACTGAAACTGCTCAACACCAACATGGTCTTCCAGCCCAGTGTCAAGTCCCTGCTGCAGGTGTGCGATGCATGCATGCACAGGTAAGTCCAGGCTCCGTGGTGGGCCAGGCCCGCAGCTGGAGTGACCCTGGGTGGGCTGGGAACAGGCCCAGTGGGACTAGAAAGGACTAGCCACCCGATCCAATGC
1022	fiveconstvar	FAM160A2	51	74	23	10.8583	10.8583	-1.1	-3.1	-3.1	-3.1	-3.1	-1.4	-4.2	-9.92471	-8.04066	-1.88405	2.23935	-0.565792	1.13646	1.43142		constitutive	constitutive			13621	1566	0.911836	1	1	-2.61912	-1.5226	-1.70211	GACAGATGCGCCGTGGATCCCAAAAGGCGCCTGCTCAACACCAACATGGTCTTCCAGCCCAGTGTCAAGTCCCTGCTGCAGGTAAGTGATGCATGCATGCACAGGTAAGTCCAGGCTCCGTGGTGGGCCAGGCCCGCAGCTGGAGTGACCCTGGGTGGGCTGGGAACAGGCCCAGTGGGACTAGAAAGGACTAGCCACCCGATCCAATGC
1023	fiveconstvar	FAM160A2	51	74	23	-4.67024	5.45888	-1.1	-2	-6.1	-5.3	-5.3	-5	-5.4		-8.04066		0.706534	-2.09861	0.0653999	0.360358		unsplicable	endogenous			0	77	0	1	1	1.6511			GACAGATGCGCCGTGGATTTGGATAAGAGACTGCTCAACACCAACATGGTCTTCCAGCCCAGTGTCAAGTCCCTGCTGCAGCTGCTCGATGCATGCATGCATGGGTGCGTCCAGGCTCCGTGGTGGGCCAGGCCCGCAGCTGGAGTGACCCTGGGTGGGCTGGGAACAGGCCCAGTGGGACTAGAAAGGACTAGCCACCCGATCCAATGC
1024	fiveconstvar	FAM160A2	51	74	23	6.46173	-11.1155	-1.1	-4.2	-8	-6	-6	-3	-7.9	-8.633	-8.04066	-0.592337	3.58281	0.777668	0.278243	0.573202		endogenous	unsplicable			396	400	0.793587	2	2	-0.612641			GACAGATGCGCCGTGGATCAAACGAATCTTCTGCTCAACACCAACATGGTCTTCCAGCCCAGTGTCAAGTCCCTGCTGCAGGTGTGCGATGCATGCATGCATGGCTGCTCCCAGGCTCCGTGGTGGGCCAGGCCCGCAGCTGGAGTGACCCTGGGTGGGCTGGGAACAGGCCCAGTGGGACTAGAAAGGACTAGCCACCCGATCCAATGC
1025	fiveconstvar	FAM160A2	51	74	23	3.10416	5.45888	-1.1	-2.8	-4.2	-3.9	-3.9	-5	-5.4	-8.75154	-8.04066	-0.710886	3.04444	0.239303	0.417299	0.712257		GC	endogenous			430	275	0.901468	2	3	1.89353			GACAGATGCGCCGTGGATCTCCTGGGTCCTCTGCTCAACACCAACATGGTCTTCCAGCCCAGTGTCAAGTCCCTGCTGCAGGCAAGTGATGCATGCATGCATGGGTGCGTCCAGGCTCCGTGGTGGGCCAGGCCCGCAGCTGGAGTGACCCTGGGTGGGCTGGGAACAGGCCCAGTGGGACTAGAAAGGACTAGCCACCCGATCCAATGC
1026	fiveconstvar	FAM160A2	51	74	23	6.46173	3.10416	-1.1	-4.2	-7.1	-7.1	-7.1	-2.6	-4.2	3.29944	-8.04066	11.3401	3.17679	0.371649	0.651837	0.946796		endogenous	GC			1052	453	0.767883	2	3	-0.236088			GACAGATGCGCCGTGGATAACGCTCCGATACTGCTCAACACCAACATGGTCTTCCAGCCCAGTGTCAAGTCCCTGCTGCAGGTGTGCGATGCATGCATGCACAGGCAAGTCCAGGCTCCGTGGTGGGCCAGGCCCGCAGCTGGAGTGACCCTGGGTGGGCTGGGAACAGGCCCAGTGGGACTAGAAAGGACTAGCCACCCGATCCAATGC
1027	fiveconstvar	PSMA1	51	83	32	7.44152	6.28946	-1.2	-2.2	-4	-4.2	-4.2	-1.7	-0.2	-2.31159	-4.22239	1.91081	2.73311	-0.0159583	-0.0850764	0.158797		endogenous	endogenous			167	385	0.82266	1	3	-1.26612	0.273019	-0.350328	GACAGATGCGCCGTGGATGAGCCGATGTCCAGACTTGACTTGGAGGCCTACCTGTACCACCAGTGCGGACTTGACCCCCAGGTTTGTGTTCCTGGACAGCGTCCGTTTTCCTGGTGGGTCCGTCTATTTATCTCTCGCCTAGACTTCGATtagaagaggcccttttcaatcattttgtccagtcacctagttAGCCACCCGATCCAATGC
1028	fiveconstvar	PSMA1	51	83	32	10.8583	6.28946	-1.2	-2	-4	-4.2	-4.2	-1.7	-0.2	-11.0403	-4.22239	-6.8179	3.29216	0.543092	0.894131	1.138		constitutive	endogenous			2105	480	0.816524	2	3	-0.0746817			GACAGATGCGCCGTGGATGTTAGTCTAACTAGACTTGACTTGGAGGCCTACCTGTACCACCAGTGCGGACTTGACCCCCAGGTAAGTGTTCCTGGACAGCGTCCGTTTTCCTGGTGGGTCCGTCTATTTATCTCTCGCCTAGACTTCGATtagaagaggcccttttcaatcattttgtccagtcacctagttAGCCACCCGATCCAATGC
1029	fiveconstvar	PSMA1	51	83	32	7.44152	10.8583	-1.2	-2.2	-4	-4.2	-7.3	-0.8	0	10.0709	-4.22239	14.2933	4.04087	1.29181	1.44037	1.68424		endogenous	constitutive			10766	616	0.89152	1	2	2.6611	3.9292	3.30586	GACAGATGCGCCGTGGATCACACTCGACTGAGACTTGACTTGGAGGCCTACCTGTACCACCAGTGCGGACTTGACCCCCAGGTTTGTGTTCCTGGACAGCGTCCGTTTTCCAGGTAAGTCCGTCTATTTATCTCTCGCCTAGACTTCGATtagaagaggcccttttcaatcattttgtccagtcacctagttAGCCACCCGATCCAATGC
1030	fiveconstvar	PSMA1	51	83	32	10.8583	10.8583	-1.2	-2	-4	-4.2	-7.3	-0.8	0	-4.81577	-4.22239	-0.593375	3.57975	0.830688	1.67577	1.91964		constitutive	constitutive			9974	411	0.708532	1	1	-0.0418921	1.26817	0.644824	GACAGATGCGCCGTGGATAATAAGCTCCGGAGACTTGACTTGGAGGCCTACCTGTACCACCAGTGCGGACTTGACCCCCAGGTAAGTGTTCCTGGACAGCGTCCGTTTTCCAGGTAAGTCCGTCTATTTATCTCTCGCCTAGACTTCGATtagaagaggcccttttcaatcattttgtccagtcacctagttAGCCACCCGATCCAATGC
1031	fiveconstvar	PSMA1	51	83	32	-4.67024	6.28946	-1.2	0	-4	-4.2	-4.2	-1.7	-0.2	8.41363	-4.22239	12.636	3.72968	0.980611	0.0372715	0.281145		unsplicable	endogenous			340	579	0.833333	1	1	-2.00307	-0.460544	-1.08389	GACAGATGCGCCGTGGATCCGATTGATCGGAGACTTGACTTGGAGGCCTACCTGTACCACCAGTGCGGACTTGACCCCCAGCTGCTCGTTCCTGGACAGCGTCCGTTTTCCTGGTGGGTCCGTCTATTTATCTCTCGCCTAGACTTCGATtagaagaggcccttttcaatcattttgtccagtcacctagttAGCCACCCGATCCAATGC
1032	fiveconstvar	PSMA1	51	83	32	7.44152	-9.44437	-1.2	-2.2	-4	-4.2	-4.2	0	0	-8.57743	-4.22239	-4.35504	3.13454	0.385478	0.816783	1.06066		endogenous	unsplicable			381	104	0.819355	1	2	-2.90773	-1.44159	-2.06493	GACAGATGCGCCGTGGATATTCATGAAAAGAGACTTGACTTGGAGGCCTACCTGTACCACCAGTGCGGACTTGACCCCCAGGTTTGTGTTCCTGGACAGCGTCCGTTTTCCTGCTGCTCCCGTCTATTTATCTCTCGCCTAGACTTCGATtagaagaggcccttttcaatcattttgtccagtcacctagttAGCCACCCGATCCAATGC
1033	fiveconstvar	PSMA1	51	83	32	3.10416	6.28946	-1.2	-4	-4	-4.2	-4.2	-1.7	-0.2		-4.22239		1.77678	-0.972281	-0.328603	-0.08473		GC	endogenous			96	429	0.755906	2	2	0.246017			GACAGATGCGCCGTGGATCTTGCCACGCGTAGACTTGACTTGGAGGCCTACCTGTACCACCAGTGCGGACTTGACCCCCAGGCAAGTGTTCCTGGACAGCGTCCGTTTTCCTGGTGGGTCCGTCTATTTATCTCTCGCCTAGACTTCGATtagaagaggcccttttcaatcattttgtccagtcacctagttAGCCACCCGATCCAATGC
1034	fiveconstvar	PSMA1	51	83	32	7.44152	3.10416	-1.2	-2.2	-4	-4.2	-7.3	-2	0	4.17908	-4.22239	8.40147	4.70487	1.95581	0.965511	1.20938		endogenous	GC			1835	338	0.853488	1	1	-1.59586	-0.321607	-0.944953	GACAGATGCGCCGTGGATAAGAGTTCACTCAGACTTGACTTGGAGGCCTACCTGTACCACCAGTGCGGACTTGACCCCCAGGTTTGTGTTCCTGGACAGCGTCCGTTTTCCAGGCAAGTCCGTCTATTTATCTCTCGCCTAGACTTCGATtagaagaggcccttttcaatcattttgtccagtcacctagttAGCCACCCGATCCAATGC
1035	fiveconstvar	DHCR7	51	74	23	10.0684	10.6736	-5.1	-5.9	-3.4	-3.1	-3.1	-4	-3.2	0.746243	0.664829	0.081414	5.40461	-0.275458	0.265579	-0.0755679		endogenous	endogenous			12450	12198	0.843096	2	2	-6.48436			GACAGATGCGCCGTGGATTCCTACTGTTCCAGGCGGCGTGGAGCAGCGCGCGCAAGCGAGGCCAGGGGAAGGTGGGCGCAGGTGAGGGGCCGAGGTGTGCGCAGGTGAGTGGCCAAGGTGTGCGCAGGTGAGGCCAGGGGAAGGTGTGCGCAGTGGGGGGCGCTTGCCCAGGTGAGCAGGTGCCCACTCACAAGCCACCCGATCCAATGC
1036	fiveconstvar	DHCR7	51	74	23	10.8583	10.6736	-5.1	-7.3	-1.6	-2.4	-2.4	-4	-3.2	-7.65675	0.664829	-8.32158	1.67145	-4.00862	0.282867	-0.0582798		constitutive	endogenous			7909	8291	0.756335	1	1	-1.23438	-0.356678	2.12396	GACAGATGCGCCGTGGATCATATCCGCATAAGGCGGCGTGGAGCAGCGCGCGCAAGCGAGGCCAGGGGAAGGTGGGCGCAGGTAAGTGGCCGAGGTGTGCGCAGGTGAGTGGCCAAGGTGTGCGCAGGTGAGGCCAGGGGAAGGTGTGCGCAGTGGGGGGCGCTTGCCCAGGTGAGCAGGTGCCCACTCACAAGCCACCCGATCCAATGC
1037	fiveconstvar	DHCR7	51	74	23	10.0684	10.8583	-5.1	-5.9	-3.4	-3.1	-3.1	-4	-2	2.86856	0.664829	2.20373	6.54705	0.866979	0.220615	-0.120532		endogenous	constitutive			9881	9975	0.910272	1	1	-6.27702	0.906558	3.3872	GACAGATGCGCCGTGGATACCCCGCATTTTAGGCGGCGTGGAGCAGCGCGCGCAAGCGAGGCCAGGGGAAGGTGGGCGCAGGTGAGGGGCCGAGGTGTGCGCAGGTAAGTGGCCAAGGTGTGCGCAGGTGAGGCCAGGGGAAGGTGTGCGCAGTGGGGGGCGCTTGCCCAGGTGAGCAGGTGCCCACTCACAAGCCACCCGATCCAATGC
1038	fiveconstvar	DHCR7	51	74	23	10.8583	10.8583	-5.1	-7.3	-1.6	-2.4	-2.4	-4	-2	-7.39762	0.664829	-8.06245	4.73989	-0.940176	0.620347	0.2792		constitutive	constitutive			10686	4228	0.90048	1	2	4.02172	5.3572	7.83784	GACAGATGCGCCGTGGATACTAAGCTGGCTAGGCGGCGTGGAGCAGCGCGCGCAAGCGAGGCCAGGGGAAGGTGGGCGCAGGTAAGTGGCCGAGGTGTGCGCAGGTAAGTGGCCAAGGTGTGCGCAGGTGAGGCCAGGGGAAGGTGTGCGCAGTGGGGGGCGCTTGCCCAGGTGAGCAGGTGCCCACTCACAAGCCACCCGATCCAATGC
1039	fiveconstvar	DHCR7	51	74	23	-4.67024	10.6736	-5.1	-7.9	-6	-4.9	-4.9	-4	-3.2	8.76076	0.664829	8.09593	5.3078	-0.372272	0.438813	0.0976665		unsplicable	endogenous			9130	5432	0.920827	2	2	-3.4272			GACAGATGCGCCGTGGATTCTGAAACACGTAGGCGGCGTGGAGCAGCGCGCGCAAGCGAGGCCAGGGGAAGGTGGGCGCAGCTGCTCGGCCGAGGTGTGCGCAGGTGAGTGGCCAAGGTGTGCGCAGGTGAGGCCAGGGGAAGGTGTGCGCAGTGGGGGGCGCTTGCCCAGGTGAGCAGGTGCCCACTCACAAGCCACCCGATCCAATGC
1040	fiveconstvar	DHCR7	51	74	23	10.0684	-4.67024	-5.1	-5.9	-3.4	-3.1	-3.1	-4.7	-6.2	-4.33431	0.664829	-4.99914	4.28605	-1.39402	-0.0125069	-0.353654		endogenous	unsplicable			1842	4848	0.606719	2	2	-1.24121			GACAGATGCGCCGTGGATACGTCGTCCACCAGGCGGCGTGGAGCAGCGCGCGCAAGCGAGGCCAGGGGAAGGTGGGCGCAGGTGAGGGGCCGAGGTGTGCGCAGCTGCTCGGCCAAGGTGTGCGCAGGTGAGGCCAGGGGAAGGTGTGCGCAGTGGGGGGCGCTTGCCCAGGTGAGCAGGTGCCCACTCACAAGCCACCCGATCCAATGC
1041	fiveconstvar	DHCR7	51	74	23	3.10416	10.6736	-5.1	-7.3	-1.6	-4.1	-4.1	-4	-3.2	6.34159	0.664829	5.67676	3.5552	-2.12486	0.568601	0.227454		GC	endogenous			7553	3339	0.911098	2	2	1.70328			GACAGATGCGCCGTGGATAGAGATGGAAATAGGCGGCGTGGAGCAGCGCGCGCAAGCGAGGCCAGGGGAAGGTGGGCGCAGGCAAGTGGCCGAGGTGTGCGCAGGTGAGTGGCCAAGGTGTGCGCAGGTGAGGCCAGGGGAAGGTGTGCGCAGTGGGGGGCGCTTGCCCAGGTGAGCAGGTGCCCACTCACAAGCCACCCGATCCAATGC
1042	fiveconstvar	DHCR7	51	74	23	10.0684	3.10416	-5.1	-5.9	-3.4	-3.1	-3.1	-4.4	-2	-7.27449	0.664829	-7.93932	4.28262	-1.39745	0.0978692	-0.243278		endogenous	GC			6233	12719	0.602397	1	1	-2.12808	-0.698168	1.78247	GACAGATGCGCCGTGGATACCCAAGAACTCAGGCGGCGTGGAGCAGCGCGCGCAAGCGAGGCCAGGGGAAGGTGGGCGCAGGTGAGGGGCCGAGGTGTGCGCAGGCAAGTGGCCAAGGTGTGCGCAGGTGAGGCCAGGGGAAGGTGTGCGCAGTGGGGGGCGCTTGCCCAGGTGAGCAGGTGCCCACTCACAAGCCACCCGATCCAATGC
1043	fiveconstvar	POLE	51	98	47	3.52525	4.70759	-1.9	-0.8	-1.3	-6	-1.5	-4.6	-3.2				2.66809	-0.176512	-2.0121	0.0399178		endogenous	endogenous			1	548	0.333333	2	3	-0.402834			GACAGATGCGCCGTGGATCTGAGAAAATTCGCCCTCGAGTCTGGGGTTTTCCGCAGCGATATCCCTTGCCGGTTTAGGATGGTGTGCTTCTTCCCTGGGATTCAGATTCTTCCCACTCTTGTGCTGTGGTAGGACCCAGAAGCTGCAGGGGCTGAAATAAAGCCCCTTCTCCCCATCCTGTCCCACGGCCCCAGCCACCCGATCCAATGC
1044	fiveconstvar	POLE	51	98	47	10.8583	4.70759	-6.2	0	-2.2	-6	-1.5	-4.6	-3.2	-12.2653			2.1145	-0.730098	0.198375	2.25039		constitutive	endogenous			4922	5504	0.866244	1	2	-0.78069	0.374366		GACAGATGCGCCGTGGATTCCGAGTCAATAGCCCTCGAGTCTGGGGTTTTCCGCAGCGATATCCCTTGCCGGTTTAGGCAGGTAAGTTTCTTCCCTGGGATTCAGATTCTTCCCACTCTTGTGCTGTGGTAGGACCCAGAAGCTGCAGGGGCTGAAATAAAGCCCCTTCTCCCCATCCTGTCCCACGGCCCCAGCCACCCGATCCAATGC
1045	fiveconstvar	POLE	51	98	47	3.52525	10.8583	-1.9	-0.8	-1.3	-6	-1.5	-1.5	-5.8	13.2742			4.7827	1.9381	0.588019	2.64003		endogenous	constitutive			9906	4327	0.880612	2	3	-2.2843			GACAGATGCGCCGTGGATTCAAAGGGTCTAGCCCTCGAGTCTGGGGTTTTCCGCAGCGATATCCCTTGCCGGTTTAGGATGGTGTGCTTCTTCCCTGGGATTCAGATTCTTCCCACTCTTGTGCTCAGGTAAGTCCCAGAAGCTGCAGGGGCTGAAATAAAGCCCCTTCTCCCCATCCTGTCCCACGGCCCCAGCCACCCGATCCAATGC
1046	fiveconstvar	POLE	51	98	47	10.8583	10.8583	-6.2	0	-2.2	-6	-1.5	-1.5	-5.8	-12.2718			4.3266	1.482	1.64772	3.69973		constitutive	constitutive			4944	212	0.727701	1	3	1.71635	2.8978		GACAGATGCGCCGTGGATATTATCATCCGTGCCCTCGAGTCTGGGGTTTTCCGCAGCGATATCCCTTGCCGGTTTAGGCAGGTAAGTTTCTTCCCTGGGATTCAGATTCTTCCCACTCTTGTGCTCAGGTAAGTCCCAGAAGCTGCAGGGGCTGAAATAAAGCCCCTTCTCCCCATCCTGTCCCACGGCCCCAGCCACCCGATCCAATGC
1047	fiveconstvar	POLE	51	98	47	-9.13556	4.70759	-1.9	-1.3	-1	-6	-1.5	-4.6	-3.2				2.56462	-0.279982	-2.15511	-0.103093		unsplicable	endogenous			1	2051	0.125	1	1	-2.48927			GACAGATGCGCCGTGGATCCACGTTCTACTGCCCTCGAGTCTGGGGTTTTCCGCAGCGATATCCCTTGCCGGTTTAGGATGCTGCTCTTCTTCCCTGGGATTCAGATTCTTCCCACTCTTGTGCTGTGGTAGGACCCAGAAGCTGCAGGGGCTGAAATAAAGCCCCTTCTCCCCATCCTGTCCCACGGCCCCAGCCACCCGATCCAATGC
1048	fiveconstvar	POLE	51	98	47	3.52525	-11.4254	-1.9	-0.8	-1.3	-6	-1.5	-1.3	-6.8				3.66557	0.820976	-1.61044	0.441575		endogenous	unsplicable			0	141	0	3	3	0.427694			GACAGATGCGCCGTGGATCATTCTAATTTTGCCCTCGAGTCTGGGGTTTTCCGCAGCGATATCCCTTGCCGGTTTAGGATGGTGTGCTTCTTCCCTGGGATTCAGATTCTTCCCACTCTTGTGCTGTGCTGCTCCCCAGAAGCTGCAGGGGCTGAAATAAAGCCCCTTCTCCCCATCCTGTCCCACGGCCCCAGCCACCCGATCCAATGC
1049	fiveconstvar	POLE	51	98	47	3.10416	4.70759	-6.2	0	-2.2	-6	-1.5	-4.6	-3.2	-6.78136			2.74119	-0.103404	-0.653319	1.39869		GC	endogenous			109	970	0.819549	2	3	0.626395			GACAGATGCGCCGTGGATATCACGAAGACTGCCCTCGAGTCTGGGGTTTTCCGCAGCGATATCCCTTGCCGGTTTAGGCAGGCAAGTTTCTTCCCTGGGATTCAGATTCTTCCCACTCTTGTGCTGTGGTAGGACCCAGAAGCTGCAGGGGCTGAAATAAAGCCCCTTCTCCCCATCCTGTCCCACGGCCCCAGCCACCCGATCCAATGC
1050	fiveconstvar	POLE	51	98	47	3.52525	3.10416	-1.9	-0.8	-1.3	-6	-1.5	-4	-5.8	8.93074			3.77314	0.928545	-0.609757	1.44226		endogenous	GC			487	3723	0.860424	1	2	0.201067	1.83681		GACAGATGCGCCGTGGATGGCCCCGAAGCCGCCCTCGAGTCTGGGGTTTTCCGCAGCGATATCCCTTGCCGGTTTAGGATGGTGTGCTTCTTCCCTGGGATTCAGATTCTTCCCACTCTTGTGCTCAGGCAAGTCCCAGAAGCTGCAGGGGCTGAAATAAAGCCCCTTCTCCCCATCCTGTCCCACGGCCCCAGCCACCCGATCCAATGC
1051	fiveconstvar	RASA3	51	74	23	6.56337	5.73017	-2.1	-3.4	-2.1	-2.1	-2.1	0	-2.5	-3.8009	-4.21431	0.41341	2.40787	-1.04902	0.600449	-0.18326		endogenous	endogenous			717	834	0.321093	2	3	0.46478			GACAGATGCGCCGTGGATGCCATAGGAGCGtggacacgtggattccgtgtctttgctgttgtgagtggttcagcggtaaacgtacgcatgcaggtgtctttttggtaattgctcttcctttgggtggggcctggtgtgggattgctggatcgaatggcagctctgcctttagcttcttgagaaatctccgtgAGCCACCCGATCCAATGC
1052	fiveconstvar	RASA3	51	74	23	10.8583	5.73017	-2.1	-3.5	-0.2	0	0	0	-2.5	-13.6153	-4.21431	-9.40097	2.06652	-1.39037	1.07244	0.288727		constitutive	endogenous			12548	1706	0.89744	1	1	-1.26706	-0.281215		GACAGATGCGCCGTGGATGATCCACCATGTtggacacgtggattccgtgtctttgctgttgtgagtggttcagcggtaCAGGTAAGTatgcaggtgtctttttggtaattgctcttcctttgggtggggcctggtgtgggattgctggatcgaatggcagctctgcctttagcttcttgagaaatctccgtgAGCCACCCGATCCAATGC
1053	fiveconstvar	RASA3	51	74	23	6.56337	10.8583	-2.1	-3.4	-2.1	-2.1	-2.1	-1.1	-2.5	12.6522	-4.21431	16.8665	2.39939	-1.0575	1.57553	0.791826		endogenous	constitutive			6436	263	0.906096	2	3	0.995001			GACAGATGCGCCGTGGATATCGTCGTCCAAtggacacgtggattccgtgtctttgctgttgtgagtggttcagcggtaaacgtacgcatgcaggtgtctttCAGGTAAGTgctcttcctttgggtggggcctggtgtgggattgctggatcgaatggcagctctgcctttagcttcttgagaaatctccgtgAGCCACCCGATCCAATGC
1054	fiveconstvar	RASA3	51	74	23	10.8583	10.8583	-2.1	-3.5	-0.1	-0.3	-0.3	-1.1	-2.5	-6.53238	-4.21431	-2.31807	4.32565	0.868752	1.89066	1.10695		constitutive	constitutive			3649	71	0.901656	1	1	-3.59948			GACAGATGCGCCGTGGATAATGGTTTGCTAtggacacgtggattccgtgtctttgctgttgtgagtggttcagcggtaCAGGTAAGTatgcaggtgtctttCAGGTAAGTgctcttcctttgggtggggcctggtgtgggattgctggatcgaatggcagctctgcctttagcttcttgagaaatctccgtgAGCCACCCGATCCAATGC
1055	fiveconstvar	RASA3	51	74	23	-12.6142	5.73017	-2.1	-4.4	-5.4	-8	-8	0	-2.5		-4.21431		3.78543	0.328538	0.711737	-0.071972		unsplicable	endogenous			70	418	0.0480439	1	1	-1.56002			GACAGATGCGCCGTGGATGCGACCCATAGAtggacacgtggattccgtgtctttgctgttgtgagtggttcagcggtaaacCTGCTCatgcaggtgtctttttggtaattgctcttcctttgggtggggcctggtgtgggattgctggatcgaatggcagctctgcctttagcttcttgagaaatctccgtgAGCCACCCGATCCAATGC
1056	fiveconstvar	RASA3	51	74	23	6.56337	-11.4395	-2.1	-3.4	-2.2	-2.1	-2.1	-0.7	-7.4	-7.31288	-4.21431	-3.09857	3.47532	0.018426	0.667005	-0.116704		endogenous	unsplicable			158	363	0.13884	1	2	-2.46984			GACAGATGCGCCGTGGATGATCTGTCCTACtggacacgtggattccgtgtctttgctgttgtgagtggttcagcggtaaacgtacgcatgcaggtgtctttttgCTGCTCgctcttcctttgggtggggcctggtgtgggattgctggatcgaatggcagctctgcctttagcttcttgagaaatctccgtgAGCCACCCGATCCAATGC
1057	fiveconstvar	RASA3	51	74	23	3.10416	5.73017	-2.1	-3.5	-1.9	-1.6	-1.6	0	-2.5	-11.664	-4.21431	-7.44969	2.66793	-0.788969	1.06457	0.280858		GC	endogenous			3246	451	0.894708	1	2	-2.32905	-0.989978		GACAGATGCGCCGTGGATGCCCATCTCTGGtggacacgtggattccgtgtctttgctgttgtgagtggttcagcggtaCAGGCAAGTatgcaggtgtctttttggtaattgctcttcctttgggtggggcctggtgtgggattgctggatcgaatggcagctctgcctttagcttcttgagaaatctccgtgAGCCACCCGATCCAATGC
1058	fiveconstvar	RASA3	51	74	23	6.56337	3.10416	-2.1	-3.4	-2.1	-2.1	-2.1	-2.6	-2.5		-4.21431				1.18689	0.403179		endogenous	GC			39	4	0.906977	0	0				GACAGATGCGCCGTGGATCTAAATTACTACtggacacgtggattccgtgtctttgctgttgtgagtggttcagcggtaaacgtacgcatgcaggtgtctttCAGGCAAGTgctcttcctttgggtggggcctggtgtgggattgctggatcgaatggcagctctgcctttagcttcttgagaaatctccgtgAGCCACCCGATCCAATGC
1059	fiveconstvar	HERC2P4	51	86	35	9.63235	9.29758	-2.4	-2.7	-0.9	-7	-3.5	-6.4	-0.2	-6.2578	-5.97495	-0.28285	4.13839	-0.042694	0.0170391	-0.321735		endogenous	endogenous			1783	2933	0.905076	1	2	-1.21734	0.25264	2.26886	GACAGATGCGCCGTGGATCCAAAGCGCTCGCCAGCACCTTGCTTTTGTCCTTGCTGCAAACGTTCCAGAGCATCATTTGCGGTAAGGATACGCCCCCCTCCGAGGGCAACATGCACGTGAGTGTCATGATGGAACGTTGTGTTTAGGTGGTACTCAAGTCTAGTTATTTTTTACGCAAGACCAGTGTGTGTGAGCCACCCGATCCAATGC
1060	fiveconstvar	HERC2P4	51	86	35	10.8583	9.29758	0	0	0	-7	-3.5	-6.4	-0.2	-7.22394	-5.97495	-1.24899	2.52044	-1.66064	0.94161	0.602836		constitutive	endogenous			12190	2264	0.895797	2	3	-1.04702			GACAGATGCGCCGTGGATTTAGATCATATCCCAGCACCTTGCTTTTGTCCTTGCTGCAAACGTTCCAGAGCATCATTTCAGGTAAGTATACGCCCCCCTCCGAGGGCAACATGCACGTGAGTGTCATGATGGAACGTTGTGTTTAGGTGGTACTCAAGTCTAGTTATTTTTTACGCAAGACCAGTGTGTGTGAGCCACCCGATCCAATGC
1061	fiveconstvar	HERC2P4	51	86	35	9.63235	10.8583	-2.4	-2.7	-0.9	-7	-3.5	-3.2	0	0.295436	-5.97495	6.27038	3.73161	-0.449471	0.326196	-0.0125786		endogenous	constitutive			5900	5399	0.781871	2	2	0.297615			GACAGATGCGCCGTGGATCAAGATCGCATACCAGCACCTTGCTTTTGTCCTTGCTGCAAACGTTCCAGAGCATCATTTGCGGTAAGGATACGCCCCCCTCCGAGGGCAACATGCAGGTAAGTGTCATGATGGAACGTTGTGTTTAGGTGGTACTCAAGTCTAGTTATTTTTTACGCAAGACCAGTGTGTGTGAGCCACCCGATCCAATGC
1062	fiveconstvar	HERC2P4	51	86	35	10.8583	10.8583	0	0	0	-7	-3.5	-3.2	0	-9.58308	-5.97495	-3.60814	2.98988	-1.19121	0.471462	0.132687		constitutive	constitutive			3072	1724	0.903529	2	2	1.06762			GACAGATGCGCCGTGGATACTCATTCAACGCCAGCACCTTGCTTTTGTCCTTGCTGCAAACGTTCCAGAGCATCATTTCAGGTAAGTATACGCCCCCCTCCGAGGGCAACATGCAGGTAAGTGTCATGATGGAACGTTGTGTTTAGGTGGTACTCAAGTCTAGTTATTTTTTACGCAAGACCAGTGTGTGTGAGCCACCCGATCCAATGC
1063	fiveconstvar	HERC2P4	51	86	35	-9.36448	9.29758	-2.4	-2.7	-0.5	-7	-3.5	-6.4	-0.2		-5.97495		3.94367	-0.237411	-1.00418	-1.34295		unsplicable	endogenous			66	1357	0.814815	1	2	0.331072	1.99724	4.01346	GACAGATGCGCCGTGGATAGCTTATTAGGGCCAGCACCTTGCTTTTGTCCTTGCTGCAAACGTTCCAGAGCATCATTTGCGCTGCTCATACGCCCCCCTCCGAGGGCAACATGCACGTGAGTGTCATGATGGAACGTTGTGTTTAGGTGGTACTCAAGTCTAGTTATTTTTTACGCAAGACCAGTGTGTGTGAGCCACCCGATCCAATGC
1064	fiveconstvar	HERC2P4	51	86	35	9.63235	-13.1355	-2.4	-2.7	-0.9	-7	-3.5	-2.3	0	-8.26209	-5.97495	-2.28715	2.92891	-1.25218	-0.172517	-0.511291		endogenous	unsplicable			306	868	0.822581	1	3	-1.69076	-0.0922525	1.92397	GACAGATGCGCCGTGGATATTGCTTCGAGTCCAGCACCTTGCTTTTGTCCTTGCTGCAAACGTTCCAGAGCATCATTTGCGGTAAGGATACGCCCCCCTCCGAGGGCAACATGCACCTGCTCGTCATGATGGAACGTTGTGTTTAGGTGGTACTCAAGTCTAGTTATTTTTTACGCAAGACCAGTGTGTGTGAGCCACCCGATCCAATGC
1065	fiveconstvar	HERC2P4	51	86	35	3.10416	9.29758	0	0	-0.2	-7	-3.5	-6.4	-0.2	-11.7805	-5.97495	-5.80559	3.4168	-0.764285	0.09147	-0.247305		GC	endogenous			3517	4916	0.892866	2	2	-1.90814			GACAGATGCGCCGTGGATTGCTGTCCTTATCCAGCACCTTGCTTTTGTCCTTGCTGCAAACGTTCCAGAGCATCATTTCAGGCAAGTATACGCCCCCCTCCGAGGGCAACATGCACGTGAGTGTCATGATGGAACGTTGTGTTTAGGTGGTACTCAAGTCTAGTTATTTTTTACGCAAGACCAGTGTGTGTGAGCCACCCGATCCAATGC
1066	fiveconstvar	HERC2P4	51	86	35	9.63235	3.10416	-2.4	-2.7	-0.9	-7	-3.5	-3.2	-1.8	-3.23624	-5.97495	2.73871	2.59942	-1.58167	-0.341891	-0.680665		endogenous	GC			1428	6118	0.813675	2	2	0.517083			GACAGATGCGCCGTGGATGGACCTAATCCTCCAGCACCTTGCTTTTGTCCTTGCTGCAAACGTTCCAGAGCATCATTTGCGGTAAGGATACGCCCCCCTCCGAGGGCAACATGCAGGCAAGTGTCATGATGGAACGTTGTGTTTAGGTGGTACTCAAGTCTAGTTATTTTTTACGCAAGACCAGTGTGTGTGAGCCACCCGATCCAATGC
1067	fiveconstvar	PTGES3L-AARSD1	51	92	41	9.98517	9.40233	-1.5	-7.1	-3.2	-3.6	-3.6	-4.1	-4.4	-9.17243	-8.64227	-0.530161	1.95628	-2.29854	-0.717393	0.00524746		endogenous	endogenous			578	5620	0.873112	1	1	-1.7227	-0.534096	-1.89648	GACAGATGCGCCGTGGATGTTCATCATCACTCCGTTCGCTCCCAGGCTTCTCTGCGCGTGCGCCTCCTCACACGCCTGCAGGTATGGCGTTCTGGTGTCAGCGTGACAGTTATGCCCGAGAGGTACGGCGTCACGGCGAGGCACTTGAGACTGCCGGGCCGGCAAGGCGGTTTGGGGAAGAGGGCGCCACGTAGCCACCCGATCCAATGC
1068	fiveconstvar	PTGES3L-AARSD1	51	92	41	10.8583	9.40233	-1.5	-1.8	-0.8	-3.6	-3.6	-4.1	-4.4	-11.2683	-8.64227	-2.62608	4.33091	0.076094	0.854019	1.57666		constitutive	endogenous			7403	2210	0.685908	2	4	0.125329			GACAGATGCGCCGTGGATTCTAGATTTCTCTCCGTTCGCTCCCAGGCTTCTCTGCGCGTGCGCCTCCTCACACGCCTGCAGGTAAGTCGTTCTGGTGTCAGCGTGACAGTTATGCCCGAGAGGTACGGCGTCACGGCGAGGCACTTGAGACTGCCGGGCCGGCAAGGCGGTTTGGGGAAGAGGGCGCCACGTAGCCACCCGATCCAATGC
1069	fiveconstvar	PTGES3L-AARSD1	51	92	41	9.98517	10.8583	-1.5	-7.1	-3.2	-3.6	-3.6	-4.1	-3.5	1.00811	-8.64227	9.65038	5.82998	1.57517	0.0134249	0.736065		endogenous	constitutive			8281	14177	0.877132	1	2	-3.6928	-0.290321	-1.65271	GACAGATGCGCCGTGGATACGACTGTCAACTCCGTTCGCTCCCAGGCTTCTCTGCGCGTGCGCCTCCTCACACGCCTGCAGGTATGGCGTTCTGGTGTCAGCGTGACAGTTATGCCCGACAGGTAAGTCGTCACGGCGAGGCACTTGAGACTGCCGGGCCGGCAAGGCGGTTTGGGGAAGAGGGCGCCACGTAGCCACCCGATCCAATGC
1070	fiveconstvar	PTGES3L-AARSD1	51	92	41	10.8583	10.8583	-1.5	-1.8	-0.8	-3.6	-3.6	-4.1	-3.5	-5.99858	-8.64227	2.64369	2.65098	-1.60383	0.307467	1.03011		constitutive	constitutive			9286	7683	0.904011	1	3	-1.67773	-0.227352	-1.58974	GACAGATGCGCCGTGGATATTAACCCACGTTCCGTTCGCTCCCAGGCTTCTCTGCGCGTGCGCCTCCTCACACGCCTGCAGGTAAGTCGTTCTGGTGTCAGCGTGACAGTTATGCCCGACAGGTAAGTCGTCACGGCGAGGCACTTGAGACTGCCGGGCCGGCAAGGCGGTTTGGGGAAGAGGGCGCCACGTAGCCACCCGATCCAATGC
1071	fiveconstvar	PTGES3L-AARSD1	51	92	41	-4.67024	9.40233	-1.5	-1.7	-3.4	-3.6	-3.6	-4.1	-4.4	8.20945	-8.64227	16.8517	1.98527	-2.26954	-0.662341	0.0602998		unsplicable	endogenous			297	2578	0.858382	2	2	0.158586			GACAGATGCGCCGTGGATGATCTACTACGCTCCGTTCGCTCCCAGGCTTCTCTGCGCGTGCGCCTCCTCACACGCCTGCAGCTGCTCCGTTCTGGTGTCAGCGTGACAGTTATGCCCGAGAGGTACGGCGTCACGGCGAGGCACTTGAGACTGCCGGGCCGGCAAGGCGGTTTGGGGAAGAGGGCGCCACGTAGCCACCCGATCCAATGC
1072	fiveconstvar	PTGES3L-AARSD1	51	92	41	9.98517	-6.14059	-1.5	-7.1	-3.2	-3.6	-3.6	-2	-6.1	-8.87652	-8.64227	-0.23425	3.80832	-0.446495	-0.402467	0.320173		endogenous	unsplicable			469	2153	0.876636	1	4	2.08031	3.67784	2.31545	GACAGATGCGCCGTGGATGTTAAGGGACATTCCGTTCGCTCCCAGGCTTCTCTGCGCGTGCGCCTCCTCACACGCCTGCAGGTATGGCGTTCTGGTGTCAGCGTGACAGTTATGCCCGAGAGCTGCTCCGTCACGGCGAGGCACTTGAGACTGCCGGGCCGGCAAGGCGGTTTGGGGAAGAGGGCGCCACGTAGCCACCCGATCCAATGC
1073	fiveconstvar	PTGES3L-AARSD1	51	92	41	3.10416	9.40233	-1.5	-3.6	-0.8	-3.6	-3.6	-4.1	-4.4	-3.3065	-8.64227	5.33577	4.78138	0.526561	-0.435395	0.287246		GC	endogenous			512	2467	0.902998	1	3	0.267773	1.77896	0.416571	GACAGATGCGCCGTGGATTGCGGTCTGGATTCCGTTCGCTCCCAGGCTTCTCTGCGCGTGCGCCTCCTCACACGCCTGCAGGCAAGTCGTTCTGGTGTCAGCGTGACAGTTATGCCCGAGAGGTACGGCGTCACGGCGAGGCACTTGAGACTGCCGGGCCGGCAAGGCGGTTTGGGGAAGAGGGCGCCACGTAGCCACCCGATCCAATGC
1074	fiveconstvar	PTGES3L-AARSD1	51	92	41	9.98517	3.10416	-1.5	-7.1	-3.2	-3.6	-3.6	-4.4	-5.1	-9.24555	-8.64227	-0.603286	2.97288	-1.28194	-0.663304	0.0593365		endogenous	GC			606	6863	0.659412	1	1	-2.45386	-0.772523	-2.13491	GACAGATGCGCCGTGGATCACCGATGGTCCTCCGTTCGCTCCCAGGCTTCTCTGCGCGTGCGCCTCCTCACACGCCTGCAGGTATGGCGTTCTGGTGTCAGCGTGACAGTTATGCCCGACAGGCAAGTCGTCACGGCGAGGCACTTGAGACTGCCGGGCCGGCAAGGCGGTTTGGGGAAGAGGGCGCCACGTAGCCACCCGATCCAATGC
1075	fiveconstvar	TMC6	51	98	47	9.60237	9.60237	-8	-10.9	-6.2	-3.2	-0.1	-8.7	-6.1	-6.37365	-7.49701	1.12336	2.12676	0.547695	-0.744957	-0.451453		endogenous	endogenous			2098	21134	0.899657	2	2	-2.02977			GACAGATGCGCCGTGGATCGCGACGGGAATTTGGCAAGGAGAGCCGAGACCTCAGTTCCCGGCGGCTCTTGCGGGGCACAGGTGAGCCCTGGCTGCGCGCGCGGCCCCTCCTCCCCGGCGCCTCCCAGGTGAGCGGCCGCGATCCCGGTCCCGGGTCCCGCCAGCCCCAGCTGCTTCTCCTATGCGGGGACAAGCCACCCGATCCAATGC
1076	fiveconstvar	TMC6	51	98	47	10.8583	9.60237	-8	-8.2	-6.2	-3.2	-0.1	-8.7	-6.1	-11.927	-7.49701	-4.43003	1.23933	-0.339737	0.228992	0.522495		constitutive	endogenous			3895	3853	0.910685	1	2	-0.421671	0.420729	1.0485	GACAGATGCGCCGTGGATAATTTGCCAACTTTGGCAAGGAGAGCCGAGACCTCAGTTCCCGGCGGCTCTTGCGGGGCACAGGTAAGTCCTGGCTGCGCGCGCGGCCCCTCCTCCCCGGCGCCTCCCAGGTGAGCGGCCGCGATCCCGGTCCCGGGTCCCGCCAGCCCCAGCTGCTTCTCCTATGCGGGGACAAGCCACCCGATCCAATGC
1077	fiveconstvar	TMC6	51	98	47	9.60237	10.8583	-8	-10.9	-6.2	-3.2	-0.1	-5.9	-5.8	-2.59505	-7.49701	4.90196	3.82228	2.24321	-0.296154	-0.00265		endogenous	constitutive			7028	24166	0.909656	1	1	-4.82797	-3.24939	-2.62162	GACAGATGCGCCGTGGATCCACCGCCAAGGTTGGCAAGGAGAGCCGAGACCTCAGTTCCCGGCGGCTCTTGCGGGGCACAGGTGAGCCCTGGCTGCGCGCGCGGCCCCTCCTCCCCGGCGCCTCCCAGGTAAGTGGCCGCGATCCCGGTCCCGGGTCCCGCCAGCCCCAGCTGCTTCTCCTATGCGGGGACAAGCCACCCGATCCAATGC
1078	fiveconstvar	TMC6	51	98	47	10.8583	10.8583	-8	-8.2	-6.2	-3.2	-0.1	-5.9	-5.8	-12.0298	-7.49701	-4.5328	2.09853	0.519464	0.0194816	0.312985		constitutive	constitutive			8365	14194	0.872354	2	2	0.501881			GACAGATGCGCCGTGGATGGGGAAGATTGGTTGGCAAGGAGAGCCGAGACCTCAGTTCCCGGCGGCTCTTGCGGGGCACAGGTAAGTCCTGGCTGCGCGCGCGGCCCCTCCTCCCCGGCGCCTCCCAGGTAAGTGGCCGCGATCCCGGTCCCGGGTCCCGCCAGCCCCAGCTGCTTCTCCTATGCGGGGACAAGCCACCCGATCCAATGC
1079	fiveconstvar	TMC6	51	98	47	-4.67024	9.60237	-8	-8.1	-6.2	-3.2	-0.1	-8.7	-6.1	7.29921	-7.49701	14.7962	2.80814	1.22908	-0.596682	-0.303178		unsplicable	endogenous			634	4770	0.847594	1	1	-2.05241	-0.413049	0.214718	GACAGATGCGCCGTGGATGAAAATGAGGAATTGGCAAGGAGAGCCGAGACCTCAGTTCCCGGCGGCTCTTGCGGGGCACAGCTGCTCCCTGGCTGCGCGCGCGGCCCCTCCTCCCCGGCGCCTCCCAGGTGAGCGGCCGCGATCCCGGTCCCGGGTCCCGCCAGCCCCAGCTGCTTCTCCTATGCGGGGACAAGCCACCCGATCCAATGC
1080	fiveconstvar	TMC6	51	98	47	9.60237	-4.67024	-8	-10.9	-6.2	-3.2	-0.1	-3.8	-6.1	-10.3923	-7.49701	-2.89531	1.91774	0.338673	-0.697394	-0.40389		endogenous	unsplicable			1343	12517	0.868693	1	1	-1.29623	-0.135693	0.492074	GACAGATGCGCCGTGGATGGAGTCATACTGTTGGCAAGGAGAGCCGAGACCTCAGTTCCCGGCGGCTCTTGCGGGGCACAGGTGAGCCCTGGCTGCGCGCGCGGCCCCTCCTCCCCGGCGCCTCCCAGCTGCTCGGCCGCGATCCCGGTCCCGGGTCCCGCCAGCCCCAGCTGCTTCTCCTATGCGGGGACAAGCCACCCGATCCAATGC
1081	fiveconstvar	TMC6	51	98	47	3.10416	9.60237	-8	-8.2	-6.2	-3.2	-0.1	-8.7	-6.1	-2.71087	-7.49701	4.78613	1.97481	0.395745	-0.981664	-0.68816		GC	endogenous			400	7306	0.869565	1	1	-0.306821	0.935081	1.56285	GACAGATGCGCCGTGGATCCGAATGATTTTTTGGCAAGGAGAGCCGAGACCTCAGTTCCCGGCGGCTCTTGCGGGGCACAGGCAAGTCCTGGCTGCGCGCGCGGCCCCTCCTCCCCGGCGCCTCCCAGGTGAGCGGCCGCGATCCCGGTCCCGGGTCCCGCCAGCCCCAGCTGCTTCTCCTATGCGGGGACAAGCCACCCGATCCAATGC
1082	fiveconstvar	TMC6	51	98	47	9.60237	3.10416	-8	-10.9	-6.2	-3.2	-0.1	-7.3	-5.8	-5.51307	-7.49701	1.98394	2.05658	0.477518	-0.34439	-0.0508859		endogenous	GC			700	2858	0.858896	2	3	0.0847457			GACAGATGCGCCGTGGATTACCTTTATCCGTTGGCAAGGAGAGCCGAGACCTCAGTTCCCGGCGGCTCTTGCGGGGCACAGGTGAGCCCTGGCTGCGCGCGCGGCCCCTCCTCCCCGGCGCCTCCCAGGCAAGTGGCCGCGATCCCGGTCCCGGGTCCCGCCAGCCCCAGCTGCTTCTCCTATGCGGGGACAAGCCACCCGATCCAATGC
1083	fiveconstvar	FBXL12	51	77	26	9.76974	9.12618	-2.4	-6.5	-2.8	-2.8	-2.8	-9.9	-8.9	2.27633	1.44708	0.829251	3.16896	0.205249	-0.504621	0.382569		endogenous	endogenous			526	3153	0.855285	1	3	-2.14105	-0.468619	0.193129	GACAGATGCGCCGTGGATTTCCCTCGATCTTTGGTCGAACTGCCGGACTCGGTCCTGCTCGAGATCTTCTCTTACCTCCCGGTACGGGACCGGATCCGCATCTCCAGGTGCGGCCCCGCCTCCGGGGGGAAGGGCAGGGCGGAGGGCGCAGCTGGCACCTGGAGATGCGATGTGGCCCGGGGCTGGGGTCGTAGCCACCCGATCCAATGC
1084	fiveconstvar	FBXL12	51	77	26	10.8583	9.12618	-2.4	-5.9	-1.4	-2	-2	-9.9	-8.9	-8.44255	1.44708	-9.88963	2.51434	-0.449376	-0.0139257	0.873265		constitutive	endogenous			7327	13441	0.873406	1	2	-1.32486	0.116429	0.778177	GACAGATGCGCCGTGGATCCGAAGAGCCGTTTGGTCGAACTGCCGGACTCGGTCCTGCTCGAGATCTTCTCTTACCTCCAGGTAAGTGACCGGATCCGCATCTCCAGGTGCGGCCCCGCCTCCGGGGGGAAGGGCAGGGCGGAGGGCGCAGCTGGCACCTGGAGATGCGATGTGGCCCGGGGCTGGGGTCGTAGCCACCCGATCCAATGC
1085	fiveconstvar	FBXL12	51	77	26	9.76974	10.8583	-2.4	-6.5	-2.8	-2.8	-2.8	-0.2	-10.3	11.1608	1.44708	9.71374	6.33672	3.37301	0.669102	1.55629		endogenous	constitutive			18324	6414	0.90677	1	1	-4.08415	1.70889	2.37064	GACAGATGCGCCGTGGATGTTAAACTGTCGTTGGTCGAACTGCCGGACTCGGTCCTGCTCGAGATCTTCTCTTACCTCCCGGTACGGGACCGGATCCGCATCTCCAGGTAAGTCCCCGCCTCCGGGGGGAAGGGCAGGGCGGAGGGCGCAGCTGGCACCTGGAGATGCGATGTGGCCCGGGGCTGGGGTCGTAGCCACCCGATCCAATGC
1086	fiveconstvar	FBXL12	51	77	26	10.8583	10.8583	-2.4	-5.9	-1.4	-2	-2	-0.2	-10.3	-7.40575	1.44708	-8.85283	4.73923	1.77552	0.328729	1.21592		constitutive	constitutive			5970	4669	0.909368	1	2	1.09148	2.47205	3.1338	GACAGATGCGCCGTGGATCGCTACGGTCTATTGGTCGAACTGCCGGACTCGGTCCTGCTCGAGATCTTCTCTTACCTCCAGGTAAGTGACCGGATCCGCATCTCCAGGTAAGTCCCCGCCTCCGGGGGGAAGGGCAGGGCGGAGGGCGCAGCTGGCACCTGGAGATGCGATGTGGCCCGGGGCTGGGGTCGTAGCCACCCGATCCAATGC
1087	fiveconstvar	FBXL12	51	77	26	-8.13052	9.12618	-2.4	-0.6	-1.2	-2	-2	-9.9	-8.9	9.81378	1.44708	8.3667	6.8676	3.90389	-1.01554	-0.128345		unsplicable	endogenous			901	16935	0.91565	1	1	-7.98907	1.59294	2.25469	GACAGATGCGCCGTGGATGCGCCGAAAAGGTTGGTCGAACTGCCGGACTCGGTCCTGCTCGAGATCTTCTCTTACCTCCCGCTGCTCGACCGGATCCGCATCTCCAGGTGCGGCCCCGCCTCCGGGGGGAAGGGCAGGGCGGAGGGCGCAGCTGGCACCTGGAGATGCGATGTGGCCCGGGGCTGGGGTCGTAGCCACCCGATCCAATGC
1088	fiveconstvar	FBXL12	51	77	26	9.76974	-4.67024	-2.4	-6.5	-2.8	-2.8	-2.8	-1.7	-12.7	-7.22882	1.44708	-8.6759	3.62326	0.659542	-1.69792	-0.810734		endogenous	unsplicable			151	15354	0.853107	1	2	0.0354629	1.86329	2.52504	GACAGATGCGCCGTGGATCTTGTCCGGTCTTTGGTCGAACTGCCGGACTCGGTCCTGCTCGAGATCTTCTCTTACCTCCCGGTACGGGACCGGATCCGCATCTCCAGCTGCTCCCCCGCCTCCGGGGGGAAGGGCAGGGCGGAGGGCGCAGCTGGCACCTGGAGATGCGATGTGGCCCGGGGCTGGGGTCGTAGCCACCCGATCCAATGC
1089	fiveconstvar	FBXL12	51	77	26	3.10416	9.12618	-2.4	-1.2	-1.4	-2	-2	-9.9	-8.9	-6.5812	1.44708	-8.02828	1.50791	-1.4558	0.0670787	0.95427		GC	endogenous			387	640	0.799587	2	2	-0.223263			GACAGATGCGCCGTGGATACTCCACTTATTTTGGTCGAACTGCCGGACTCGGTCCTGCTCGAGATCTTCTCTTACCTCCAGGCAAGTGACCGGATCCGCATCTCCAGGTGCGGCCCCGCCTCCGGGGGGAAGGGCAGGGCGGAGGGCGCAGCTGGCACCTGGAGATGCGATGTGGCCCGGGGCTGGGGTCGTAGCCACCCGATCCAATGC
1090	fiveconstvar	FBXL12	51	77	26	9.76974	3.10416	-2.4	-6.5	-2.8	-2.8	-2.8	-0.8	-10.3	8.71553	1.44708	7.26845	3.79679	0.83307	0.121353	1.00854		endogenous	GC			3371	4338	0.903511	1	3	3.77451	5.29275	5.9545	GACAGATGCGCCGTGGATCGAAATTTTCCTTTGGTCGAACTGCCGGACTCGGTCCTGCTCGAGATCTTCTCTTACCTCCCGGTACGGGACCGGATCCGCATCTCCAGGCAAGTCCCCGCCTCCGGGGGGAAGGGCAGGGCGGAGGGCGCAGCTGGCACCTGGAGATGCGATGTGGCCCGGGGCTGGGGTCGTAGCCACCCGATCCAATGC
1091	fiveconstvar	RBSN	51	68	17	5.55419	7.75781	-0.9	0	-0.7	-0.7	-0.7	-0.9	-0.2	0.594065	0.625694	-0.0316296	5.51655	-0.700687	-0.40535	-0.281163		endogenous	endogenous			793	4607	0.697449	1	1	-3.97586	-1.50036	-0.330844	GACAGATGCGCCGTGGATAGCACCGGGGAGCAGTGGCTGAAGTGGCATATGAATTATGAAGTTGGATCATTTGGAATGAATGTAAGAGAATTGCCAAGGTATTGTTTGCTTATTTCAAGAATCTGTGCTTCCCACTTCATTGAGTTTTTGTTCTCCAGTGATGTTTTCACATTTTAGGTTTTGCAGCTTGCTAGCCACCCGATCCAATGC
1092	fiveconstvar	RBSN	51	68	17	10.8583	7.75781	0	0	-0.7	-4.7	-4.7	-0.9	-0.2	-8.44846	0.625694	-9.07415	1.81904	-4.39819	-0.0846921	0.0394954		constitutive	endogenous			1051	3405	0.584864	1	1	-1.75275	-0.746633	0.42288	GACAGATGCGCCGTGGATAACGACGGGGAACAGTGGCTGAAGTGGCATATGAATTATGAAGTTGGATCATTTGGAATGCAGGTAAGTGAATTGCCAAGGTATTGTTTGCTTATTTCAAGAATCTGTGCTTCCCACTTCATTGAGTTTTTGTTCTCCAGTGATGTTTTCACATTTTAGGTTTTGCAGCTTGCTAGCCACCCGATCCAATGC
1093	fiveconstvar	RBSN	51	68	17	5.55419	10.8583	-0.9	0	-1.3	-0.7	-0.7	-1.3	-1.9	4.3377	0.625694	3.71201	6.03381	-0.183422	0.439829	0.564017		endogenous	constitutive			2992	2108	0.775732	1	2	-7.15048	-2.94713	-1.77762	GACAGATGCGCCGTGGATGTCTTAAGGCGTCAGTGGCTGAAGTGGCATATGAATTATGAAGTTGGATCATTTGGAATGAATGTAAGAGAATTGCCCAGGTAAGTTTTGCTTATTTCAAGAATCTGTGCTTCCCACTTCATTGAGTTTTTGTTCTCCAGTGATGTTTTCACATTTTAGGTTTTGCAGCTTGCTAGCCACCCGATCCAATGC
1094	fiveconstvar	RBSN	51	68	17	10.8583	10.8583	0	0	-1.3	-4.2	-4.2	-1.3	-1.9	-7.19967	0.625694	-7.82537	2.98212	-3.23511	0.709244	0.833432		constitutive	constitutive			146	129	0.326622	1	3	-2.07621	-0.606633	0.56288	GACAGATGCGCCGTGGATAAGTTATTACCTCAGTGGCTGAAGTGGCATATGAATTATGAAGTTGGATCATTTGGAATGCAGGTAAGTGAATTGCCCAGGTAAGTTTTGCTTATTTCAAGAATCTGTGCTTCCCACTTCATTGAGTTTTTGTTCTCCAGTGATGTTTTCACATTTTAGGTTTTGCAGCTTGCTAGCCACCCGATCCAATGC
1095	fiveconstvar	RBSN	51	68	17	-15.734	7.75781	-0.9	0	-0.5	-1.7	-0.3	-1.8	-0.2	11.1978	0.625694	10.5721	5.4334	-0.783833	0.372356	0.496543		unsplicable	endogenous			2348	1915	0.786336	2	2	-5.35603			GACAGATGCGCCGTGGATTCTGTCATGCCGCAGTGGCTGAAGTGGCATATGAATTATGAAGTTGGATCATTTGGAATGAATCTGCTCGAATTGCCAAGGTATTGTTTGCTTATTTCAAGAATCTGTGCTTCCCACTTCATTGAGTTTTTGTTCTCCAGTGATGTTTTCACATTTTAGGTTTTGCAGCTTGCTAGCCACCCGATCCAATGC
1096	fiveconstvar	RBSN	51	68	17	5.55419	-4.58904	-0.9	0	-2.6	-0.7	-0.7	-1.9	-1		0.625694		2.41653	-3.8007	0.0680897	0.192277		endogenous	unsplicable			61	124	0.648936	2	2	0.267132			GACAGATGCGCCGTGGATATTTCTTTGCATCAGTGGCTGAAGTGGCATATGAATTATGAAGTTGGATCATTTGGAATGAATGTAAGAGAATTGCCAAGCTGCTCTTTGCTTATTTCAAGAATCTGTGCTTCCCACTTCATTGAGTTTTTGTTCTCCAGTGATGTTTTCACATTTTAGGTTTTGCAGCTTGCTAGCCACCCGATCCAATGC
1097	fiveconstvar	RBSN	51	68	17	3.10416	7.75781	0	0	-2.7	-6.7	-6.7	-0.9	-0.2	-3.02431	0.625694	-3.65	4.03272	-2.18452	-0.174127	-0.0499394		GC	endogenous			941	2888	0.763179	1	3	-0.604996	0.915241	2.08475	GACAGATGCGCCGTGGATGCCGGAGGATTTCAGTGGCTGAAGTGGCATATGAATTATGAAGTTGGATCATTTGGAATGCAGGCAAGTGAATTGCCAAGGTATTGTTTGCTTATTTCAAGAATCTGTGCTTCCCACTTCATTGAGTTTTTGTTCTCCAGTGATGTTTTCACATTTTAGGTTTTGCAGCTTGCTAGCCACCCGATCCAATGC
1098	fiveconstvar	RBSN	51	68	17	5.55419	3.10416	-0.9	0	-3.3	-1.8	-0.7	-3.3	-1.7	0.758661	0.625694	0.132966	4.41299	-1.80424	0.348963	0.47315		endogenous	GC			533	463	0.780381	1	2	-1.63984	-0.270473	0.89904	GACAGATGCGCCGTGGATTTTCTGCACTCTCAGTGGCTGAAGTGGCATATGAATTATGAAGTTGGATCATTTGGAATGAATGTAAGAGAATTGCCCAGGCAAGTTTTGCTTATTTCAAGAATCTGTGCTTCCCACTTCATTGAGTTTTTGTTCTCCAGTGATGTTTTCACATTTTAGGTTTTGCAGCTTGCTAGCCACCCGATCCAATGC
1099	fiveconstvar	GORASP1	51	92	41	5.88454	8.17044	-5.5	-2.8	-1.6	-6	-4.7	-3	-4.4	2.35183	2.23675	0.115074	6.33397	0.88068	0.393064	0.0137198		endogenous	endogenous			2857	2291	0.761461	1	2	-3.17722	2.64229	2.66109	GACAGATGCGCCGTGGATGCGTTTGGACTGAAGCCCTTGAAGCTGATGGTGTATAACTCCAAGTCAGACTCCTGCCGGGAGGTGACTGTAACTCCCAACGCAGCCTGGGGTGGAGAGGGCAGGTACTTCGTGGGGTTGGAGGGCTGCAGGGCCAGGTGGGTGGGGCCTGACCATTGGGCATGGACCTCAGAGAGCCACCCGATCCAATGC
1100	fiveconstvar	GORASP1	51	92	41	10.8583	8.17044	-1.2	-4	-2.6	-6	-4.7	-3	-4.4	-8.84455	2.23675	-11.0813	1.80165	-3.65164	0.561611	0.182267		constitutive	endogenous			4607	2120	0.889898	1	1	0.286217	1.18242	1.20122	GACAGATGCGCCGTGGATGAGATTAGATACAAGCCCTTGAAGCTGATGGTGTATAACTCCAAGTCAGACTCCTGCCGGCAGGTAAGTGTAACTCCCAACGCAGCCTGGGGTGGAGAGGGCAGGTACTTCGTGGGGTTGGAGGGCTGCAGGGCCAGGTGGGTGGGGCCTGACCATTGGGCATGGACCTCAGAGAGCCACCCGATCCAATGC
1101	fiveconstvar	GORASP1	51	92	41	5.88454	10.8583	-5.5	-2.8	-1.6	-6	-4.7	-2.2	-4.1	9.69	2.23675	7.45325	3.57516	-1.87813	0.902455	0.523111		endogenous	constitutive			4135	858	0.879787	1	1	4.04805	5.4787	5.4975	GACAGATGCGCCGTGGATGCATGCAAGAAGAAGCCCTTGAAGCTGATGGTGTATAACTCCAAGTCAGACTCCTGCCGGGAGGTGACTGTAACTCCCAACGCAGCCTGGGGTGGAGAGGGCAGGTAAGTCGTGGGGTTGGAGGGCTGCAGGGCCAGGTGGGTGGGGCCTGACCATTGGGCATGGACCTCAGAGAGCCACCCGATCCAATGC
1102	fiveconstvar	GORASP1	51	92	41	10.8583	10.8583	-1.2	-4	-2.6	-6	-4.7	-2.2	-4.1	-8.53073	2.23675	-10.7675	1.7652	-3.68809	0.780257	0.400914		constitutive	constitutive			4450	1196	0.907423	1	1	-1.35614	-0.513078	-0.494282	GACAGATGCGCCGTGGATCACCGTTTACCAAAGCCCTTGAAGCTGATGGTGTATAACTCCAAGTCAGACTCCTGCCGGCAGGTAAGTGTAACTCCCAACGCAGCCTGGGGTGGAGAGGGCAGGTAAGTCGTGGGGTTGGAGGGCTGCAGGGCCAGGTGGGTGGGGCCTGACCATTGGGCATGGACCTCAGAGAGCCACCCGATCCAATGC
1103	fiveconstvar	GORASP1	51	92	41	-6.14059	8.17044	-5.5	-2.6	-4.5	-6	-4.7	-3	-4.4	10.0584	2.23675	7.82169	6.92667	1.47337	0.256634	-0.12271		unsplicable	endogenous			3202	2975	0.908111	0	0	-6.46609			GACAGATGCGCCGTGGATGACGCTATTCATAAGCCCTTGAAGCTGATGGTGTATAACTCCAAGTCAGACTCCTGCCGGGAGCTGCTCGTAACTCCCAACGCAGCCTGGGGTGGAGAGGGCAGGTACTTCGTGGGGTTGGAGGGCTGCAGGGCCAGGTGGGTGGGGCCTGACCATTGGGCATGGACCTCAGAGAGCCACCCGATCCAATGC
1104	fiveconstvar	GORASP1	51	92	41	5.88454	-4.67024	-5.5	-2.8	-1.6	-6	-4.7	-7	-6.4	-7.77149	2.23675	-10.0082	3.03628	-2.41701	0.056664	-0.32268		endogenous	unsplicable			439	1251	0.475623	1	3	-1.4987	0.0783942	0.0971901	GACAGATGCGCCGTGGATCCGCGGCATCACAAGCCCTTGAAGCTGATGGTGTATAACTCCAAGTCAGACTCCTGCCGGGAGGTGACTGTAACTCCCAACGCAGCCTGGGGTGGAGAGGGCAGCTGCTCCGTGGGGTTGGAGGGCTGCAGGGCCAGGTGGGTGGGGCCTGACCATTGGGCATGGACCTCAGAGAGCCACCCGATCCAATGC
1105	fiveconstvar	GORASP1	51	92	41	3.10416	8.17044	-1.2	-6	-3	-6	-4.7	-3	-4.4	-7.9675	2.23675	-10.2043	1.85633	-3.59696	0.464434	0.08509		GC	endogenous			9298	5296	0.905179	1	1	-1.1298	-0.187366	-0.168571	GACAGATGCGCCGTGGATGGTTACCCGGAAAAGCCCTTGAAGCTGATGGTGTATAACTCCAAGTCAGACTCCTGCCGGCAGGCAAGTGTAACTCCCAACGCAGCCTGGGGTGGAGAGGGCAGGTACTTCGTGGGGTTGGAGGGCTGCAGGGCCAGGTGGGTGGGGCCTGACCATTGGGCATGGACCTCAGAGAGCCACCCGATCCAATGC
[truncated: 6,367 more rows]
