# Supplementary material for: Dissecting splicing decisions and cell-to-cell variability with designed sequence libraries
Source: Nat Commun. 2019 Oct 8;10:4572. doi: 10.1038/s41467-019-12642-3 (PMC6783452; doi:10.1038/s41467-019-12642-3)
Supplement: Supplementary file 12 — Supplementary Data 8 [file 41467_2019_12642_MOESM12_ESM.xlsx]

## Sheet: Table_threedf
library index	subset	gene name	acceptor 1	acceptor 2	diff_nt	maxent3first	maxent3second	MFE intron	MFE acceptor1	MFE alt5	MFE altcenter	MFE alt3	MFE acceptor2	MFE exon	splicing ratio (log2)	wild-type splicing ratio (log2)	normalized splicing ratio	changes	first_ss	second_ss	firstss	secondss	rnareads_effective	fraction_canonical	sequence
8142	threecomb		76	81	5	8.33108	3.00892	-0.5	121	-1.3	-1.5	-3.2	126	-1.6	-0.122354								6489	0.393082	TGCGAGTTAGGGGACGGTAGCATGTCCTCCACTAGTCTTGACGTCCTGGAGGCAGTCAGTGCAGTGCAAGTAGCTTGATCTGCAGCTGTCTGCAACTGATTTGCTGTTTTGTTTCTCATAGCACAGGTGCAGCAGTGATCAATGGCTCTCAGCATCCATCATCATCGTCGTCTGTCAATGATGTGTCTTCAAACGGACGCGGGTATAGCA
8143	threecomb		76	81	5	8.33108	2.29303	-0.5	121	-0.9	-2	-3.2	126	-0.1	-1.52983								7845	0.628203	TGCGAGTTAGGGGACGGTTCTGACATAAGGACTAGTCTTGACGTCCTGGAGGCAGTCAGTGCAGTGCAAGTAGCTTGATCTGCAGCTGTCTGCAACTGATTTGCTGTTTTGTTTCTCATAGCACAGgaagagataccatggagatgtgcacccagaggaaaggccacgcaaggacacagcaagaaggcaactACGGACGCGGGTATAGCA
8144	threecomb		76	81	5	8.33108	2.25681	-0.5	121	-1.9	-1.5	-3.2	126	-1.9									0	0	TGCGAGTTAGGGGACGGTAAGTCACTCACTACTAGTCTTGACGTCCTGGAGGCAGTCAGTGCAGTGCAAGTAGCTTGATCTGCAGCTGTCTGCAACTGATTTGCTGTTTTGTTTCTCATAGCACAGATGCAGCAGTAAGTAGCAACGCCACTCCTTCTCAGTCTTCATCGATCAATGACATTTCATCCATGTACGGACGCGGGTATAGCA
8145	threecomb		76	81	5	8.33108	2.04288	-0.5	121	0	0	-3.2	126	0	0.324584								4401	0.433041	TGCGAGTTAGGGGACGGTGAAGGCAACATGACTAGTCTTGACGTCCTGGAGGCAGTCAGTGCAGTGCAAGTAGCTTGATCTGCAGCTGTCTGCAACTGATTTGCTGTTTTGTTTCTCATAGCACAGATACCACAAGAGTTGAGTTTACCATCCCACTGAGGGAGAACTGGGCGCTGCCATTCTTTGCAATTCACGGACGCGGGTATAGCA
8146	threecomb		76	81	5	8.33108	1.50352	-0.5	121	-2.9	-2.2	-3.2	126	-0.8	-1.87744								15023	0.633962	TGCGAGTTAGGGGACGGTAATGTTCCCCGAACTAGTCTTGACGTCCTGGAGGCAGTCAGTGCAGTGCAAGTAGCTTGATCTGCAGCTGTCTGCAACTGATTTGCTGTTTTGTTTCTCATAGCACAGGAGCCATGTCCACTTTGTTCCCCTCACTCTTCCCTCGTGTGACTGAGACTCTGTGGTTTAATCTGGACGGACGCGGGTATAGCA
8147	threecomb		76	81	5	8.33108	1.50352	-0.5	121	-3.1	-3.2	-3.2	126	-4.5	-0.0918812								21393	0.594911	TGCGAGTTAGGGGACGGTCCTTATTCCTTAACTAGTCTTGACGTCCTGGAGGCAGTCAGTGCAGTGCAAGTAGCTTGATCTGCAGCTGTCTGCAACTGATTTGCTGTTTTGTTTCTCATAGCACAGGAGGAGACCCCAAGCTGGGAGCACATCTTGTTCACCTGCTGCCACAATCGGCACCTGGTCCTGCCCACGGACGCGGGTATAGCA
8148	threecomb		76	81	5	8.33108	2.25681	-0.5	121	-3.6	-1.8	-3.2	126	-6.9	-1.96655								9905	0.560713	TGCGAGTTAGGGGACGGTGCCCCGCTGGAAACTAGTCTTGACGTCCTGGAGGCAGTCAGTGCAGTGCAAGTAGCTTGATCTGCAGCTGTCTGCAACTGATTTGCTGTTTTGTTTCTCATAGCACAGATGGGCCGCATCCTGCAGCGCACAGCCATCTCCACCAACATCAAGGAGCGTCTGGACTTCTCCTGTACGGACGCGGGTATAGCA
8149	threecomb		76	81	5	8.83975	-0.425422	-0.5	121	-0.6	-0.7	-0.7	126	-1.6	-4.68282								10060	0.473858	TGCGAGTTAGGGGACGGTCCAATGTCATTTACTAGTCTTGACGTCCTGGAGGCAGTCAGTGCAGTGCAAGTAGCTTGATCTGCAGCTGTCTGCAACTGATTTGCTGTTTTGTTTCTCATAGaaaagGTGCAGCAGTGATCAATGGCTCTCAGCATCCATCATCATCGTCGTCTGTCAATGATGTGTCTTCAAACGGACGCGGGTATAGCA
8150	threecomb		76	81	5	8.83975	-1.06937	-0.5	121	-0.4	-2	-0.7	126	-0.1	-10.8849								5676	0.763416	TGCGAGTTAGGGGACGGTAAGCGGACTGGAACTAGTCTTGACGTCCTGGAGGCAGTCAGTGCAGTGCAAGTAGCTTGATCTGCAGCTGTCTGCAACTGATTTGCTGTTTTGTTTCTCATAGaaaaggaagagataccatggagatgtgcacccagaggaaaggccacgcaaggacacagcaagaaggcaactACGGACGCGGGTATAGCA
8151	threecomb		76	81	5	8.83975	-2.78169	-0.5	121	-1.9	-0.7	-0.7	126	-1.9	-3.98291								4371	0.560888	TGCGAGTTAGGGGACGGTTGCGCCCTCCTGACTAGTCTTGACGTCCTGGAGGCAGTCAGTGCAGTGCAAGTAGCTTGATCTGCAGCTGTCTGCAACTGATTTGCTGTTTTGTTTCTCATAGaaaagATGCAGCAGTAAGTAGCAACGCCACTCCTTCTCAGTCTTCATCGATCAATGACATTTCATCCATGTACGGACGCGGGTATAGCA
8152	threecomb		76	81	5	8.83975	-2.73228	-0.5	121	0	-0.7	-0.7	126	0	-6.25148								2470	0.365331	TGCGAGTTAGGGGACGGTAGAGACCGCTGCACTAGTCTTGACGTCCTGGAGGCAGTCAGTGCAGTGCAAGTAGCTTGATCTGCAGCTGTCTGCAACTGATTTGCTGTTTTGTTTCTCATAGaaaagATACCACAAGAGTTGAGTTTACCATCCCACTGAGGGAGAACTGGGCGCTGCCATTCTTTGCAATTCACGGACGCGGGTATAGCA
8153	threecomb		76	81	5	8.83975	-2.12222	-0.5	121	-2.9	-0.7	-0.7	126	-0.8	-8.17685								12777	0.520194	TGCGAGTTAGGGGACGGTAGCCGGAGCATGACTAGTCTTGACGTCCTGGAGGCAGTCAGTGCAGTGCAAGTAGCTTGATCTGCAGCTGTCTGCAACTGATTTGCTGTTTTGTTTCTCATAGaaaagGAGCCATGTCCACTTTGTTCCCCTCACTCTTCCCTCGTGTGACTGAGACTCTGTGGTTTAATCTGGACGGACGCGGGTATAGCA
8154	threecomb		76	81	5	8.83975	-2.12222	-0.5	121	-3.1	-3.2	-0.7	126	-4.5	-5.04428								24988	0.843278	TGCGAGTTAGGGGACGGTTACAATGTCCCCACTAGTCTTGACGTCCTGGAGGCAGTCAGTGCAGTGCAAGTAGCTTGATCTGCAGCTGTCTGCAACTGATTTGCTGTTTTGTTTCTCATAGaaaagGAGGAGACCCCAAGCTGGGAGCACATCTTGTTCACCTGCTGCCACAATCGGCACCTGGTCCTGCCCACGGACGCGGGTATAGCA
8155	threecomb		76	81	5	8.83975	-2.78169	-0.5	121	-3.1	-1.8	-0.7	126	-6.9	-8.13214								7602	0.602043	TGCGAGTTAGGGGACGGTCTTAACAATGATACTAGTCTTGACGTCCTGGAGGCAGTCAGTGCAGTGCAAGTAGCTTGATCTGCAGCTGTCTGCAACTGATTTGCTGTTTTGTTTCTCATAGaaaagATGGGCCGCATCCTGCAGCGCACAGCCATCTCCACCAACATCAAGGAGCGTCTGGACTTCTCCTGTACGGACGCGGGTATAGCA
8156	threecomb		76	81	5	8.33108	3.00892	-0.5	121	-1.3	-1.5	-3.2	126	-1.6	-0.158216								9365	0.453226	TGCGAGTTAGGGGACGGTTCTCTTCCATGTACTAGTCTTGACGTCCTGGAGGCAGTCAGTGCAGTGCAAGTAGCTTGATCTGCAGCTGTCTGCAACTGATTTGCTGTTTTGTTTCTCATAGCACAGGTGCAGCAGTGATCAATGGCTCTCAGCATCCATCATCATCGTCGTCTGTCAATGATGTGTCTTCAAACGGACGCGGGTATAGCA
8157	threecomb		76	81	5	8.33108	2.29303	-0.5	121	-0.9	-2	-3.2	126	-0.1	-2.82897								4142	0.786555	TGCGAGTTAGGGGACGGTTATCCAAGGTTAACTAGTCTTGACGTCCTGGAGGCAGTCAGTGCAGTGCAAGTAGCTTGATCTGCAGCTGTCTGCAACTGATTTGCTGTTTTGTTTCTCATAGCACAGgaagagataccatggagatgtgcacccagaggaaaggccacgcaaggacacagcaagaaggcaactACGGACGCGGGTATAGCA
8158	threecomb		76	81	5	8.33108	2.25681	-0.5	121	-1.9	-1.5	-3.2	126	-1.9	0.570629								5363	0.539483	TGCGAGTTAGGGGACGGTGGGCACTCTCTAACTAGTCTTGACGTCCTGGAGGCAGTCAGTGCAGTGCAAGTAGCTTGATCTGCAGCTGTCTGCAACTGATTTGCTGTTTTGTTTCTCATAGCACAGATGCAGCAGTAAGTAGCAACGCCACTCCTTCTCAGTCTTCATCGATCAATGACATTTCATCCATGTACGGACGCGGGTATAGCA
8159	threecomb		76	81	5	8.33108	2.04288	-0.5	121	0	0	-3.2	126	0	-0.306891								10485	0.515537	TGCGAGTTAGGGGACGGTGACGATGCACTCACTAGTCTTGACGTCCTGGAGGCAGTCAGTGCAGTGCAAGTAGCTTGATCTGCAGCTGTCTGCAACTGATTTGCTGTTTTGTTTCTCATAGCACAGATACCACAAGAGTTGAGTTTACCATCCCACTGAGGGAGAACTGGGCGCTGCCATTCTTTGCAATTCACGGACGCGGGTATAGCA
8160	threecomb		76	81	5	8.33108	1.50352	-0.5	121	-2.9	-2.2	-3.2	126	-0.8	-1.80234								18472	0.563394	TGCGAGTTAGGGGACGGTAGCGCAATGTCAACTAGTCTTGACGTCCTGGAGGCAGTCAGTGCAGTGCAAGTAGCTTGATCTGCAGCTGTCTGCAACTGATTTGCTGTTTTGTTTCTCATAGCACAGGAGCCATGTCCACTTTGTTCCCCTCACTCTTCCCTCGTGTGACTGAGACTCTGTGGTTTAATCTGGACGGACGCGGGTATAGCA
8161	threecomb		76	81	5	8.33108	1.50352	-0.5	121	-3.1	-3.2	-3.2	126	-4.5	-0.0666147								10484	0.619439	TGCGAGTTAGGGGACGGTTATGGTCCGCCCACTAGTCTTGACGTCCTGGAGGCAGTCAGTGCAGTGCAAGTAGCTTGATCTGCAGCTGTCTGCAACTGATTTGCTGTTTTGTTTCTCATAGCACAGGAGGAGACCCCAAGCTGGGAGCACATCTTGTTCACCTGCTGCCACAATCGGCACCTGGTCCTGCCCACGGACGCGGGTATAGCA
8162	threecomb		76	81	5	8.33108	2.25681	-0.5	121	-3.6	-1.8	-3.2	126	-6.9	-2.41524								11034	0.728173	TGCGAGTTAGGGGACGGTTGCCGACCCATAACTAGTCTTGACGTCCTGGAGGCAGTCAGTGCAGTGCAAGTAGCTTGATCTGCAGCTGTCTGCAACTGATTTGCTGTTTTGTTTCTCATAGCACAGATGGGCCGCATCCTGCAGCGCACAGCCATCTCCACCAACATCAAGGAGCGTCTGGACTTCTCCTGTACGGACGCGGGTATAGCA
8163	threecomb		76	81	5	9.22444	2.73793	-0.5	121	-0.6	0	-4.3	126	-1.6	-3.23161								19986	0.619836	TGCGAGTTAGGGGACGGTGCCCTATGCGGAACTAGTCTTGACGTCCTGGAGGCAGTCAGTGCAGTGCAAGTAGCTTGATCTGCAGCTGTCTGCAACTGATTTGCTGTTTTGTTTCTCATAGAATAGGTGCAGCAGTGATCAATGGCTCTCAGCATCCATCATCATCGTCGTCTGTCAATGATGTGTCTTCAAACGGACGCGGGTATAGCA
8164	threecomb		76	81	5	9.22444	2.42529	-0.5	121	-0.4	-2	-4.3	126	-0.1	-5.13356								2780	0.455215	TGCGAGTTAGGGGACGGTTCGCGCGAAAGGACTAGTCTTGACGTCCTGGAGGCAGTCAGTGCAGTGCAAGTAGCTTGATCTGCAGCTGTCTGCAACTGATTTGCTGTTTTGTTTCTCATAGAATAGgaagagataccatggagatgtgcacccagaggaaaggccacgcaaggacacagcaagaaggcaactACGGACGCGGGTATAGCA
8165	threecomb		76	81	5	9.22444	0.99965	-0.5	121	-1.9	0	-4.3	126	-1.9	-2.89328								7300	0.475415	TGCGAGTTAGGGGACGGTCCTATTGTTGTTACTAGTCTTGACGTCCTGGAGGCAGTCAGTGCAGTGCAAGTAGCTTGATCTGCAGCTGTCTGCAACTGATTTGCTGTTTTGTTTCTCATAGAATAGATGCAGCAGTAAGTAGCAACGCCACTCCTTCTCAGTCTTCATCGATCAATGACATTTCATCCATGTACGGACGCGGGTATAGCA
8166	threecomb		76	81	5	9.22444	0.851693	-0.5	121	0	0	-4.3	126	0	-1.59949								4913	0.628341	TGCGAGTTAGGGGACGGTAACCATTTGTTCACTAGTCTTGACGTCCTGGAGGCAGTCAGTGCAGTGCAAGTAGCTTGATCTGCAGCTGTCTGCAACTGATTTGCTGTTTTGTTTCTCATAGAATAGATACCACAAGAGTTGAGTTTACCATCCCACTGAGGGAGAACTGGGCGCTGCCATTCTTTGCAATTCACGGACGCGGGTATAGCA
8167	threecomb		76	81	5	9.22444	1.56981	-0.5	121	-2.9	0	-4.3	126	-0.8	-5.14365								10687	0.547883	TGCGAGTTAGGGGACGGTACATCTCGCGGAACTAGTCTTGACGTCCTGGAGGCAGTCAGTGCAGTGCAAGTAGCTTGATCTGCAGCTGTCTGCAACTGATTTGCTGTTTTGTTTCTCATAGAATAGGAGCCATGTCCACTTTGTTCCCCTCACTCTTCCCTCGTGTGACTGAGACTCTGTGGTTTAATCTGGACGGACGCGGGTATAGCA
8168	threecomb		76	81	5	9.22444	1.56981	-0.5	121	-3.1	-3.2	-4.3	126	-4.5	-3.16222								14530	0.643347	TGCGAGTTAGGGGACGGTCGCAAATTTCTTACTAGTCTTGACGTCCTGGAGGCAGTCAGTGCAGTGCAAGTAGCTTGATCTGCAGCTGTCTGCAACTGATTTGCTGTTTTGTTTCTCATAGAATAGGAGGAGACCCCAAGCTGGGAGCACATCTTGTTCACCTGCTGCCACAATCGGCACCTGGTCCTGCCCACGGACGCGGGTATAGCA
8169	threecomb		76	81	5	9.22444	0.99965	-0.5	121	-3.1	-1.8	-4.3	126	-6.9	-5.66536								13300	0.482496	TGCGAGTTAGGGGACGGTACGCGGCTCAACACTAGTCTTGACGTCCTGGAGGCAGTCAGTGCAGTGCAAGTAGCTTGATCTGCAGCTGTCTGCAACTGATTTGCTGTTTTGTTTCTCATAGAATAGATGGGCCGCATCCTGCAGCGCACAGCCATCTCCACCAACATCAAGGAGCGTCTGGACTTCTCCTGTACGGACGCGGGTATAGCA
8170	threecomb		76	81	5	8.35083	5.01386	-0.5	121	-0.6	0	-0.2	126	-1.6									27	0.0171756	TGCGAGTTAGGGGACGGTAAGCAATACTGCACTAGTCTTGACGTCCTGGAGGCAGTCAGTGCAGTGCAAGTAGCTTGATCTGCAGCTGTCTGCAACTGATTTGCTGTTTTGTTTCTCATAGTCTAGGTGCAGCAGTGATCAATGGCTCTCAGCATCCATCATCATCGTCGTCTGTCAATGATGTGTCTTCAAACGGACGCGGGTATAGCA
8171	threecomb		76	81	5	8.35083	4.45056	-0.5	121	-3	-2	-0.2	126	-0.1	-6.13763								16352	0.732321	TGCGAGTTAGGGGACGGTTCCTCTGATGCTACTAGTCTTGACGTCCTGGAGGCAGTCAGTGCAGTGCAAGTAGCTTGATCTGCAGCTGTCTGCAACTGATTTGCTGTTTTGTTTCTCATAGTCTAGgaagagataccatggagatgtgcacccagaggaaaggccacgcaaggacacagcaagaaggcaactACGGACGCGGGTATAGCA
8172	threecomb		76	81	5	8.35083	3.33212	-0.5	121	-2.3	0	-0.2	126	-1.9	-4.72112								9335	0.753248	TGCGAGTTAGGGGACGGTCAAAATGTCCTAACTAGTCTTGACGTCCTGGAGGCAGTCAGTGCAGTGCAAGTAGCTTGATCTGCAGCTGTCTGCAACTGATTTGCTGTTTTGTTTCTCATAGTCTAGATGCAGCAGTAAGTAGCAACGCCACTCCTTCTCAGTCTTCATCGATCAATGACATTTCATCCATGTACGGACGCGGGTATAGCA
8173	threecomb		76	81	5	8.35083	2.93828	-0.5	121	0	0	-0.2	126	0	-1.23775								8248	0.501276	TGCGAGTTAGGGGACGGTGTCATGGCGAACACTAGTCTTGACGTCCTGGAGGCAGTCAGTGCAGTGCAAGTAGCTTGATCTGCAGCTGTCTGCAACTGATTTGCTGTTTTGTTTCTCATAGTCTAGATACCACAAGAGTTGAGTTTACCATCCCACTGAGGGAGAACTGGGCGCTGCCATTCTTTGCAATTCACGGACGCGGGTATAGCA
8174	threecomb		76	81	5	8.35083	3.84097	-0.5	121	-2.9	0	-0.2	126	-0.8	-5.71008								12697	0.357048	TGCGAGTTAGGGGACGGTTCGCGCATCACCACTAGTCTTGACGTCCTGGAGGCAGTCAGTGCAGTGCAAGTAGCTTGATCTGCAGCTGTCTGCAACTGATTTGCTGTTTTGTTTCTCATAGTCTAGGAGCCATGTCCACTTTGTTCCCCTCACTCTTCCCTCGTGTGACTGAGACTCTGTGGTTTAATCTGGACGGACGCGGGTATAGCA
8175	threecomb		76	81	5	8.35083	3.84097	-0.5	121	-3.9	-3.2	-0.2	126	-4.5	-4.19978								14571	0.563915	TGCGAGTTAGGGGACGGTAAACCTGGCTTGACTAGTCTTGACGTCCTGGAGGCAGTCAGTGCAGTGCAAGTAGCTTGATCTGCAGCTGTCTGCAACTGATTTGCTGTTTTGTTTCTCATAGTCTAGGAGGAGACCCCAAGCTGGGAGCACATCTTGTTCACCTGCTGCCACAATCGGCACCTGGTCCTGCCCACGGACGCGGGTATAGCA
8176	threecomb		76	81	5	8.35083	3.33212	-0.5	121	-3.1	-1.8	-0.2	126	-6.9	-7.03363								21255	0.760819	TGCGAGTTAGGGGACGGTAATCGGAATTCAACTAGTCTTGACGTCCTGGAGGCAGTCAGTGCAGTGCAAGTAGCTTGATCTGCAGCTGTCTGCAACTGATTTGCTGTTTTGTTTCTCATAGTCTAGATGGGCCGCATCCTGCAGCGCACAGCCATCTCCACCAACATCAAGGAGCGTCTGGACTTCTCCTGTACGGACGCGGGTATAGCA
8177	threecomb		76	81	5	10.361	2.36373	-0.5	121	-2.2	-0.3	-1.3	126	-1.6	-8.09442								20025	0.836222	TGCGAGTTAGGGGACGGTGAACGTTACTTTACTAGTCTTGACGTCCTGGAGGCAGTCAGTGCAGTGCAAGTAGCTTGATCTGCAGCTGTCTGCAACTGATTTGCTGTTTTGTTTCTCATAGGCCAGGTGCAGCAGTGATCAATGGCTCTCAGCATCCATCATCATCGTCGTCTGTCAATGATGTGTCTTCAAACGGACGCGGGTATAGCA
8178	threecomb		76	81	5	10.361	0.83149	-0.5	121	-3.9	-2	-1.3	126	-0.1	-11.4268								13770	0.819594	TGCGAGTTAGGGGACGGTGCCACGTTCCGAACTAGTCTTGACGTCCTGGAGGCAGTCAGTGCAGTGCAAGTAGCTTGATCTGCAGCTGTCTGCAACTGATTTGCTGTTTTGTTTCTCATAGGCCAGgaagagataccatggagatgtgcacccagaggaaaggccacgcaaggacacagcaagaaggcaactACGGACGCGGGTATAGCA
8179	threecomb		76	81	5	10.361	1.24368	-0.5	121	-2.3	-0.3	-1.3	126	-1.9	-7.55412								12470	0.710784	TGCGAGTTAGGGGACGGTCGTCTCATATTAACTAGTCTTGACGTCCTGGAGGCAGTCAGTGCAGTGCAAGTAGCTTGATCTGCAGCTGTCTGCAACTGATTTGCTGTTTTGTTTCTCATAGGCCAGATGCAGCAGTAAGTAGCAACGCCACTCCTTCTCAGTCTTCATCGATCAATGACATTTCATCCATGTACGGACGCGGGTATAGCA
8180	threecomb		76	81	5	10.361	0.783867	-0.5	121	0	0	-1.3	126	0	-7.70709								21836	0.725135	TGCGAGTTAGGGGACGGTGCAAGGTCTTGGACTAGTCTTGACGTCCTGGAGGCAGTCAGTGCAGTGCAAGTAGCTTGATCTGCAGCTGTCTGCAACTGATTTGCTGTTTTGTTTCTCATAGGCCAGATACCACAAGAGTTGAGTTTACCATCCCACTGAGGGAGAACTGGGCGCTGCCATTCTTTGCAATTCACGGACGCGGGTATAGCA
8181	threecomb		76	81	5	10.361	0.287862	-0.5	121	-2.9	-4.2	-1.3	126	-0.8	-9.99311								25503	0.75	TGCGAGTTAGGGGACGGTATCGTTGATGCTACTAGTCTTGACGTCCTGGAGGCAGTCAGTGCAGTGCAAGTAGCTTGATCTGCAGCTGTCTGCAACTGATTTGCTGTTTTGTTTCTCATAGGCCAGGAGCCATGTCCACTTTGTTCCCCTCACTCTTCCCTCGTGTGACTGAGACTCTGTGGTTTAATCTGGACGGACGCGGGTATAGCA
8182	threecomb		76	81	5	10.361	0.287862	-0.5	121	-6.1	-3.2	-1.3	126	-4.5	-7.77702								14322	0.647966	TGCGAGTTAGGGGACGGTTATGGGAGCCCAACTAGTCTTGACGTCCTGGAGGCAGTCAGTGCAGTGCAAGTAGCTTGATCTGCAGCTGTCTGCAACTGATTTGCTGTTTTGTTTCTCATAGGCCAGGAGGAGACCCCAAGCTGGGAGCACATCTTGTTCACCTGCTGCCACAATCGGCACCTGGTCCTGCCCACGGACGCGGGTATAGCA
8183	threecomb		76	81	5	10.361	1.24368	-0.5	121	-6	-7.1	-1.3	126	-6.9	-11.1393								11283	0.769121	TGCGAGTTAGGGGACGGTTTGTCGCAAACAACTAGTCTTGACGTCCTGGAGGCAGTCAGTGCAGTGCAAGTAGCTTGATCTGCAGCTGTCTGCAACTGATTTGCTGTTTTGTTTCTCATAGGCCAGATGGGCCGCATCCTGCAGCGCACAGCCATCTCCACCAACATCAAGGAGCGTCTGGACTTCTCCTGTACGGACGCGGGTATAGCA
8184	threecomb		76	81	5	9.09654	0.917319	-0.5	121	-0.8	-0.8	-6.2	126	-1.6	-3.88695								11198	0.862513	TGCGAGTTAGGGGACGGTGCACAAGTTCGCACTAGTCTTGACGTCCTGGAGGCAGTCAGTGCAGTGCAAGTAGCTTGATCTGCAGCTGTCTGCAACTGATTTGCTGTTTTGTTTCTCATAGAGCAGGTGCAGCAGTGATCAATGGCTCTCAGCATCCATCATCATCGTCGTCTGTCAATGATGTGTCTTCAAACGGACGCGGGTATAGCA
8185	threecomb		76	81	5	9.09654	0.439666	-0.5	121	-0.7	-2	-6.2	126	-0.1	-6.00613								7180	0.507708	TGCGAGTTAGGGGACGGTGATGTCCCTTTTACTAGTCTTGACGTCCTGGAGGCAGTCAGTGCAGTGCAAGTAGCTTGATCTGCAGCTGTCTGCAACTGATTTGCTGTTTTGTTTCTCATAGAGCAGgaagagataccatggagatgtgcacccagaggaaaggccacgcaaggacacagcaagaaggcaactACGGACGCGGGTATAGCA
8186	threecomb		76	81	5	9.09654	0.224598	-0.5	121	-1.9	-0.8	-6.2	126	-1.9	-2.23725								9624	0.484861	TGCGAGTTAGGGGACGGTACCCCTCATGCGACTAGTCTTGACGTCCTGGAGGCAGTCAGTGCAGTGCAAGTAGCTTGATCTGCAGCTGTCTGCAACTGATTTGCTGTTTTGTTTCTCATAGAGCAGATGCAGCAGTAAGTAGCAACGCCACTCCTTCTCAGTCTTCATCGATCAATGACATTTCATCCATGTACGGACGCGGGTATAGCA
8187	threecomb		76	81	5	9.09654	-0.030156	-0.5	121	0	0	-6.2	126	0	-2.73312								2157	0.674063	TGCGAGTTAGGGGACGGTCTATCTTCGATCACTAGTCTTGACGTCCTGGAGGCAGTCAGTGCAGTGCAAGTAGCTTGATCTGCAGCTGTCTGCAACTGATTTGCTGTTTTGTTTCTCATAGAGCAGATACCACAAGAGTTGAGTTTACCATCCCACTGAGGGAGAACTGGGCGCTGCCATTCTTTGCAATTCACGGACGCGGGTATAGCA
8188	threecomb		76	81	5	9.09654	-0.309018	-0.5	121	-2.9	-1	-6.2	126	-0.8	-5.20839								8392	0.577405	TGCGAGTTAGGGGACGGTATGCGGAAACATACTAGTCTTGACGTCCTGGAGGCAGTCAGTGCAGTGCAAGTAGCTTGATCTGCAGCTGTCTGCAACTGATTTGCTGTTTTGTTTCTCATAGAGCAGGAGCCATGTCCACTTTGTTCCCCTCACTCTTCCCTCGTGTGACTGAGACTCTGTGGTTTAATCTGGACGGACGCGGGTATAGCA
8189	threecomb		76	81	5	9.09654	-0.309018	-0.5	121	-4.2	-3.2	-6.2	126	-4.5	-3.11861								7700	0.822474	TGCGAGTTAGGGGACGGTGTCAATCCCTTCACTAGTCTTGACGTCCTGGAGGCAGTCAGTGCAGTGCAAGTAGCTTGATCTGCAGCTGTCTGCAACTGATTTGCTGTTTTGTTTCTCATAGAGCAGGAGGAGACCCCAAGCTGGGAGCACATCTTGTTCACCTGCTGCCACAATCGGCACCTGGTCCTGCCCACGGACGCGGGTATAGCA
8190	threecomb		76	81	5	9.09654	0.224598	-0.5	121	-7.4	-1.8	-6.2	126	-6.9	-4.39037								6196	0.705213	TGCGAGTTAGGGGACGGTAGGTCGAAGGCCACTAGTCTTGACGTCCTGGAGGCAGTCAGTGCAGTGCAAGTAGCTTGATCTGCAGCTGTCTGCAACTGATTTGCTGTTTTGTTTCTCATAGAGCAGATGGGCCGCATCCTGCAGCGCACAGCCATCTCCACCAACATCAAGGAGCGTCTGGACTTCTCCTGTACGGACGCGGGTATAGCA
8191	threecomb		76	81	5	1.89925	0.0348665	0	121	-1.3	-2.4	-3.6	126	-1.6	7.16099								6485	0.500077	TGCGAGTTAGGGGACGGTAACACAACAAGTACTAGTCTTGACGTCtagggtctttaaagaagtaattaaattaaaatgaggccattaagccctaattcaatgtgactggtgttcttgtaagCACAGGTGCAGCAGTGATCAATGGCTCTCAGCATCCATCATCATCGTCGTCTGTCAATGATGTGTCTTCAAACGGACGCGGGTATAGCA
8192	threecomb		76	81	5	1.89925	-0.681027	0	121	-0.9	-5.3	-3.6	126	-0.1	5.48015								502	0.35007	TGCGAGTTAGGGGACGGTTTAACAAAACCTACTAGTCTTGACGTCtagggtctttaaagaagtaattaaattaaaatgaggccattaagccctaattcaatgtgactggtgttcttgtaagCACAGgaagagataccatggagatgtgcacccagaggaaaggccacgcaaggacacagcaagaaggcaactACGGACGCGGGTATAGCA
8193	threecomb		76	81	5	1.89925	-0.717245	0	121	-1.9	-2.1	-3.6	126	-1.9	9.9629								999	0.186904	TGCGAGTTAGGGGACGGTCCTACATTTATGACTAGTCTTGACGTCtagggtctttaaagaagtaattaaattaaaatgaggccattaagccctaattcaatgtgactggtgttcttgtaagCACAGATGCAGCAGTAAGTAGCAACGCCACTCCTTCTCAGTCTTCATCGATCAATGACATTTCATCCATGTACGGACGCGGGTATAGCA
8194	threecomb		76	81	5	1.89925	-0.931173	0	121	0	-0.1	-3.6	126	0	4.49185								141	0.0893536	TGCGAGTTAGGGGACGGTCTAATCGCTATCACTAGTCTTGACGTCtagggtctttaaagaagtaattaaattaaaatgaggccattaagccctaattcaatgtgactggtgttcttgtaagCACAGATACCACAAGAGTTGAGTTTACCATCCCACTGAGGGAGAACTGGGCGCTGCCATTCTTTGCAATTCACGGACGCGGGTATAGCA
8195	threecomb		76	81	5	1.89925	-1.47054	0	121	-2.9	-4.7	-3.6	126	-0.8	1.95533								200	0.0484496	TGCGAGTTAGGGGACGGTGGGATTACCTCAACTAGTCTTGACGTCtagggtctttaaagaagtaattaaattaaaatgaggccattaagccctaattcaatgtgactggtgttcttgtaagCACAGGAGCCATGTCCACTTTGTTCCCCTCACTCTTCCCTCGTGTGACTGAGACTCTGTGGTTTAATCTGGACGGACGCGGGTATAGCA
8196	threecomb		76	81	5	1.89925	-1.47054	0	121	-3.1	-5	-3.6	126	-4.5	6.18133								1030	0.634627	TGCGAGTTAGGGGACGGTTGGTTAATACCGACTAGTCTTGACGTCtagggtctttaaagaagtaattaaattaaaatgaggccattaagccctaattcaatgtgactggtgttcttgtaagCACAGGAGGAGACCCCAAGCTGGGAGCACATCTTGTTCACCTGCTGCCACAATCGGCACCTGGTCCTGCCCACGGACGCGGGTATAGCA
8197	threecomb		76	81	5	1.89925	-0.717245	0	121	-3.6	-0.3	-3.6	126	-6.9	6.04361								1875	0.521993	TGCGAGTTAGGGGACGGTCGTTCTTTGGGTACTAGTCTTGACGTCtagggtctttaaagaagtaattaaattaaaatgaggccattaagccctaattcaatgtgactggtgttcttgtaagCACAGATGGGCCGCATCCTGCAGCGCACAGCCATCTCCACCAACATCAAGGAGCGTCTGGACTTCTCCTGTACGGACGCGGGTATAGCA
8198	threecomb		76	81	5	1.91098	-2.73077	0	121	-0.6	-1.2	-0.3	126	-1.6	0.835286								1058	0.345639	TGCGAGTTAGGGGACGGTCTGTTACGGCCGACTAGTCTTGACGTCtagggtctttaaagaagtaattaaattaaaatgaggccattaagccctaattcaatgtgactggtgttcttgtaagaaaagGTGCAGCAGTGATCAATGGCTCTCAGCATCCATCATCATCGTCGTCTGTCAATGATGTGTCTTCAAACGGACGCGGGTATAGCA
8199	threecomb		76	81	5	1.91098	-3.37471	0	121	-0.4	-2.3	-0.3	126	-0.1	-0.365232								826	0.270731	TGCGAGTTAGGGGACGGTTCCGCCACGGAGACTAGTCTTGACGTCtagggtctttaaagaagtaattaaattaaaatgaggccattaagccctaattcaatgtgactggtgttcttgtaagaaaaggaagagataccatggagatgtgcacccagaggaaaggccacgcaaggacacagcaagaaggcaactACGGACGCGGGTATAGCA
8200	threecomb		76	81	5	1.91098	-5.08704	0	121	-1.9	-1.2	-0.3	126	-1.9	5.26053								118	0.0306175	TGCGAGTTAGGGGACGGTCGCAAACGATGCACTAGTCTTGACGTCtagggtctttaaagaagtaattaaattaaaatgaggccattaagccctaattcaatgtgactggtgttcttgtaagaaaagATGCAGCAGTAAGTAGCAACGCCACTCCTTCTCAGTCTTCATCGATCAATGACATTTCATCCATGTACGGACGCGGGTATAGCA
8201	threecomb		76	81	5	1.91098	-5.03763	0	121	0	-1.2	-0.3	126	0									1	0.00409836	TGCGAGTTAGGGGACGGTAGCTGGATATCTACTAGTCTTGACGTCtagggtctttaaagaagtaattaaattaaaatgaggccattaagccctaattcaatgtgactggtgttcttgtaagaaaagATACCACAAGAGTTGAGTTTACCATCCCACTGAGGGAGAACTGGGCGCTGCCATTCTTTGCAATTCACGGACGCGGGTATAGCA
8202	threecomb		76	81	5	1.91098	-4.42756	0	121	-2.9	-1.7	-0.3	126	-0.8									9	0.00245566	TGCGAGTTAGGGGACGGTTCTAGCCATCTTACTAGTCTTGACGTCtagggtctttaaagaagtaattaaattaaaatgaggccattaagccctaattcaatgtgactggtgttcttgtaagaaaagGAGCCATGTCCACTTTGTTCCCCTCACTCTTCCCTCGTGTGACTGAGACTCTGTGGTTTAATCTGGACGGACGCGGGTATAGCA
8203	threecomb		76	81	5	1.91098	-4.42756	0	121	-3.1	-2.3	-0.3	126	-4.5									0	0	TGCGAGTTAGGGGACGGTACACAATTGAACACTAGTCTTGACGTCtagggtctttaaagaagtaattaaattaaaatgaggccattaagccctaattcaatgtgactggtgttcttgtaagaaaagGAGGAGACCCCAAGCTGGGAGCACATCTTGTTCACCTGCTGCCACAATCGGCACCTGGTCCTGCCCACGGACGCGGGTATAGCA
8204	threecomb		76	81	5	1.91098	-5.08704	0	121	-3.1	-1.2	-0.3	126	-6.9	-2.72507								1020	0.197521	TGCGAGTTAGGGGACGGTGAATTTCGGGAGACTAGTCTTGACGTCtagggtctttaaagaagtaattaaattaaaatgaggccattaagccctaattcaatgtgactggtgttcttgtaagaaaagATGGGCCGCATCCTGCAGCGCACAGCCATCTCCACCAACATCAAGGAGCGTCTGGACTTCTCCTGTACGGACGCGGGTATAGCA
8205	threecomb		76	81	5	1.89925	0.0348665	0	121	-1.3	-2.4	-3.6	126	-1.6	10.6087								3125	0.396926	TGCGAGTTAGGGGACGGTACAATCTGCCCAACTAGTCTTGACGTCtagggtctttaaagaagtaattaaattaaaatgaggccattaagccctaattcaatgtgactggtgttcttgtaagCACAGGTGCAGCAGTGATCAATGGCTCTCAGCATCCATCATCATCGTCGTCTGTCAATGATGTGTCTTCAAACGGACGCGGGTATAGCA
8206	threecomb		76	81	5	1.89925	-0.681027	0	121	-0.9	-5.3	-3.6	126	-0.1	5.10298								2405	0.500208	TGCGAGTTAGGGGACGGTCTCACGGTCGGAACTAGTCTTGACGTCtagggtctttaaagaagtaattaaattaaaatgaggccattaagccctaattcaatgtgactggtgttcttgtaagCACAGgaagagataccatggagatgtgcacccagaggaaaggccacgcaaggacacagcaagaaggcaactACGGACGCGGGTATAGCA
8207	threecomb		76	81	5	1.89925	-0.717245	0	121	-1.9	-2.1	-3.6	126	-1.9	8.58996								1159	0.275166	TGCGAGTTAGGGGACGGTCCTTGCGAGCGCACTAGTCTTGACGTCtagggtctttaaagaagtaattaaattaaaatgaggccattaagccctaattcaatgtgactggtgttcttgtaagCACAGATGCAGCAGTAAGTAGCAACGCCACTCCTTCTCAGTCTTCATCGATCAATGACATTTCATCCATGTACGGACGCGGGTATAGCA
8208	threecomb		76	81	5	1.89925	-0.931173	0	121	0	-0.1	-3.6	126	0									95	0.0912584	TGCGAGTTAGGGGACGGTATGGGGCCGCGCACTAGTCTTGACGTCtagggtctttaaagaagtaattaaattaaaatgaggccattaagccctaattcaatgtgactggtgttcttgtaagCACAGATACCACAAGAGTTGAGTTTACCATCCCACTGAGGGAGAACTGGGCGCTGCCATTCTTTGCAATTCACGGACGCGGGTATAGCA
8209	threecomb		76	81	5	1.89925	-1.47054	0	121	-2.9	-4.7	-3.6	126	-0.8									82	0.0586972	TGCGAGTTAGGGGACGGTTCTGTTGAGCGTACTAGTCTTGACGTCtagggtctttaaagaagtaattaaattaaaatgaggccattaagccctaattcaatgtgactggtgttcttgtaagCACAGGAGCCATGTCCACTTTGTTCCCCTCACTCTTCCCTCGTGTGACTGAGACTCTGTGGTTTAATCTGGACGGACGCGGGTATAGCA
8210	threecomb		76	81	5	1.89925	-1.47054	0	121	-3.1	-5	-3.6	126	-4.5	10.1306								1120	0.268392	TGCGAGTTAGGGGACGGTATAGAAGCGACAACTAGTCTTGACGTCtagggtctttaaagaagtaattaaattaaaatgaggccattaagccctaattcaatgtgactggtgttcttgtaagCACAGGAGGAGACCCCAAGCTGGGAGCACATCTTGTTCACCTGCTGCCACAATCGGCACCTGGTCCTGCCCACGGACGCGGGTATAGCA
8211	threecomb		76	81	5	1.89925	-0.717245	0	121	-3.6	-0.3	-3.6	126	-6.9	5.92174								1787	0.449221	TGCGAGTTAGGGGACGGTCTCTCTGATTGTACTAGTCTTGACGTCtagggtctttaaagaagtaattaaattaaaatgaggccattaagccctaattcaatgtgactggtgttcttgtaagCACAGATGGGCCGCATCCTGCAGCGCACAGCCATCTCCACCAACATCAAGGAGCGTCTGGACTTCTCCTGTACGGACGCGGGTATAGCA
8212	threecomb		76	81	5	2.48182	0.432589	0	121	-0.6	-1.2	-2.7	126	-1.6	4.09163								1101	0.285529	TGCGAGTTAGGGGACGGTTTTTCTATTGATACTAGTCTTGACGTCtagggtctttaaagaagtaattaaattaaaatgaggccattaagccctaattcaatgtgactggtgttcttgtaagAATAGGTGCAGCAGTGATCAATGGCTCTCAGCATCCATCATCATCGTCGTCTGTCAATGATGTGTCTTCAAACGGACGCGGGTATAGCA
8213	threecomb		76	81	5	2.48182	0.119948	0	121	-0.4	-3.6	-2.7	126	-0.1	1.53779								1456	0.328891	TGCGAGTTAGGGGACGGTCGCGAACGGACGACTAGTCTTGACGTCtagggtctttaaagaagtaattaaattaaaatgaggccattaagccctaattcaatgtgactggtgttcttgtaagAATAGgaagagataccatggagatgtgcacccagaggaaaggccacgcaaggacacagcaagaaggcaactACGGACGCGGGTATAGCA
8214	threecomb		76	81	5	2.48182	-1.3057	0	121	-1.9	-1.2	-2.7	126	-1.9	4.56847								544	0.215959	TGCGAGTTAGGGGACGGTCGGCACCCATCCACTAGTCTTGACGTCtagggtctttaaagaagtaattaaattaaaatgaggccattaagccctaattcaatgtgactggtgttcttgtaagAATAGATGCAGCAGTAAGTAGCAACGCCACTCCTTCTCAGTCTTCATCGATCAATGACATTTCATCCATGTACGGACGCGGGTATAGCA
8215	threecomb		76	81	5	2.48182	-1.45365	0	121	0	-0.1	-2.7	126	0									4	0.00173536	TGCGAGTTAGGGGACGGTAGCCGATCAAATACTAGTCTTGACGTCtagggtctttaaagaagtaattaaattaaaatgaggccattaagccctaattcaatgtgactggtgttcttgtaagAATAGATACCACAAGAGTTGAGTTTACCATCCCACTGAGGGAGAACTGGGCGCTGCCATTCTTTGCAATTCACGGACGCGGGTATAGCA
8216	threecomb		76	81	5	2.48182	-0.735532	0	121	-2.9	-3	-2.7	126	-0.8									8	0.00440529	TGCGAGTTAGGGGACGGTCGCCACACCGGTACTAGTCTTGACGTCtagggtctttaaagaagtaattaaattaaaatgaggccattaagccctaattcaatgtgactggtgttcttgtaagAATAGGAGCCATGTCCACTTTGTTCCCCTCACTCTTCCCTCGTGTGACTGAGACTCTGTGGTTTAATCTGGACGGACGCGGGTATAGCA
8217	threecomb		76	81	5	2.48182	-0.735532	0	121	-3.1	-3.3	-2.7	126	-4.5	0.664816								106	0.119369	TGCGAGTTAGGGGACGGTAATTACTGGTTAACTAGTCTTGACGTCtagggtctttaaagaagtaattaaattaaaatgaggccattaagccctaattcaatgtgactggtgttcttgtaagAATAGGAGGAGACCCCAAGCTGGGAGCACATCTTGTTCACCTGCTGCCACAATCGGCACCTGGTCCTGCCCACGGACGCGGGTATAGCA
8218	threecomb		76	81	5	2.48182	-1.3057	0	121	-3.1	-0.1	-2.7	126	-6.9	1.94753								408	0.461538	TGCGAGTTAGGGGACGGTCGACAACTCGCTACTAGTCTTGACGTCtagggtctttaaagaagtaattaaattaaaatgaggccattaagccctaattcaatgtgactggtgttcttgtaagAATAGATGGGCCGCATCCTGCAGCGCACAGCCATCTCCACCAACATCAAGGAGCGTCTGGACTTCTCCTGTACGGACGCGGGTATAGCA
8219	threecomb		76	81	5	2.28338	2.27268	0	121	-0.6	-1.2	-2.7	126	-1.6	1.49013								6327	0.5625	TGCGAGTTAGGGGACGGTTGCACTTGGCGGACTAGTCTTGACGTCtagggtctttaaagaagtaattaaattaaaatgaggccattaagccctaattcaatgtgactggtgttcttgtaagTCTAGGTGCAGCAGTGATCAATGGCTCTCAGCATCCATCATCATCGTCGTCTGTCAATGATGTGTCTTCAAACGGACGCGGGTATAGCA
8220	threecomb		76	81	5	2.28338	1.70938	0	121	-3	-2.2	-2.7	126	-0.1	-0.00818553								1410	0.740935	TGCGAGTTAGGGGACGGTTGCGCTTATTGCACTAGTCTTGACGTCtagggtctttaaagaagtaattaaattaaaatgaggccattaagccctaattcaatgtgactggtgttcttgtaagTCTAGgaagagataccatggagatgtgcacccagaggaaaggccacgcaaggacacagcaagaaggcaactACGGACGCGGGTATAGCA
8221	threecomb		76	81	5	2.28338	0.590931	0	121	-2.3	-1.2	-2.7	126	-1.9	1.59202								1092	0.282902	TGCGAGTTAGGGGACGGTCGCATGCTTGCTACTAGTCTTGACGTCtagggtctttaaagaagtaattaaattaaaatgaggccattaagccctaattcaatgtgactggtgttcttgtaagTCTAGATGCAGCAGTAAGTAGCAACGCCACTCCTTCTCAGTCTTCATCGATCAATGACATTTCATCCATGTACGGACGCGGGTATAGCA
8222	threecomb		76	81	5	2.28338	0.197091	0	121	0	0	-2.7	126	0	1.26589								143	0.0941409	TGCGAGTTAGGGGACGGTAGTTTTCGCGATACTAGTCTTGACGTCtagggtctttaaagaagtaattaaattaaaatgaggccattaagccctaattcaatgtgactggtgttcttgtaagTCTAGATACCACAAGAGTTGAGTTTACCATCCCACTGAGGGAGAACTGGGCGCTGCCATTCTTTGCAATTCACGGACGCGGGTATAGCA
8223	threecomb		76	81	5	2.28338	1.09978	0	121	-2.9	-1.6	-2.7	126	-0.8	1.04891								267	0.075917	TGCGAGTTAGGGGACGGTTGCACGCGCTGTACTAGTCTTGACGTCtagggtctttaaagaagtaattaaattaaaatgaggccattaagccctaattcaatgtgactggtgttcttgtaagTCTAGGAGCCATGTCCACTTTGTTCCCCTCACTCTTCCCTCGTGTGACTGAGACTCTGTGGTTTAATCTGGACGGACGCGGGTATAGCA
8224	threecomb		76	81	5	2.28338	1.09978	0	121	-3.9	-3.4	-2.7	126	-4.5	2.25346								1344	0.365515	TGCGAGTTAGGGGACGGTGCTCTGCTACTAACTAGTCTTGACGTCtagggtctttaaagaagtaattaaattaaaatgaggccattaagccctaattcaatgtgactggtgttcttgtaagTCTAGGAGGAGACCCCAAGCTGGGAGCACATCTTGTTCACCTGCTGCCACAATCGGCACCTGGTCCTGCCCACGGACGCGGGTATAGCA
8225	threecomb		76	81	5	2.28338	0.590931	0	121	-3.1	-1.8	-2.7	126	-6.9	-0.271235								2710	0.33073	TGCGAGTTAGGGGACGGTTCGGACTGCTACACTAGTCTTGACGTCtagggtctttaaagaagtaattaaattaaaatgaggccattaagccctaattcaatgtgactggtgttcttgtaagTCTAGATGGGCCGCATCCTGCAGCGCACAGCCATCTCCACCAACATCAAGGAGCGTCTGGACTTCTCCTGTACGGACGCGGGTATAGCA
8226	threecomb		76	81	5	3.72549	0.484743	0	121	-2.2	-1.2	-6.4	126	-1.6	-1.16175								2101	0.457435	TGCGAGTTAGGGGACGGTCTATGGCACGTTACTAGTCTTGACGTCtagggtctttaaagaagtaattaaattaaaatgaggccattaagccctaattcaatgtgactggtgttcttgtaagGCCAGGTGCAGCAGTGATCAATGGCTCTCAGCATCCATCATCATCGTCGTCTGTCAATGATGTGTCTTCAAACGGACGCGGGTATAGCA
8227	threecomb		76	81	5	3.72549	-1.0475	0	121	-3.9	-4	-6.4	126	-0.1	-3.55828								4882	0.656095	TGCGAGTTAGGGGACGGTAGCATCCGAACGACTAGTCTTGACGTCtagggtctttaaagaagtaattaaattaaaatgaggccattaagccctaattcaatgtgactggtgttcttgtaagGCCAGgaagagataccatggagatgtgcacccagaggaaaggccacgcaaggacacagcaagaaggcaactACGGACGCGGGTATAGCA
8228	threecomb		76	81	5	3.72549	-0.635311	0	121	-2.3	-1.2	-6.4	126	-1.9	0.308587								535	0.307825	TGCGAGTTAGGGGACGGTATCCGAAGGAACACTAGTCTTGACGTCtagggtctttaaagaagtaattaaattaaaatgaggccattaagccctaattcaatgtgactggtgttcttgtaagGCCAGATGCAGCAGTAAGTAGCAACGCCACTCCTTCTCAGTCTTCATCGATCAATGACATTTCATCCATGTACGGACGCGGGTATAGCA
8229	threecomb		76	81	5	3.72549	-1.09512	0	121	0	-0.2	-6.4	126	0									51	0.0579545	TGCGAGTTAGGGGACGGTTTATTCTGTTCGACTAGTCTTGACGTCtagggtctttaaagaagtaattaaattaaaatgaggccattaagccctaattcaatgtgactggtgttcttgtaagGCCAGATACCACAAGAGTTGAGTTTACCATCCCACTGAGGGAGAACTGGGCGCTGCCATTCTTTGCAATTCACGGACGCGGGTATAGCA
8230	threecomb		76	81	5	3.72549	-1.59112	0	121	-2.9	-3.5	-6.4	126	-0.8	-7.17991								144	0.0813559	TGCGAGTTAGGGGACGGTGTCAACCACATAACTAGTCTTGACGTCtagggtctttaaagaagtaattaaattaaaatgaggccattaagccctaattcaatgtgactggtgttcttgtaagGCCAGGAGCCATGTCCACTTTGTTCCCCTCACTCTTCCCTCGTGTGACTGAGACTCTGTGGTTTAATCTGGACGGACGCGGGTATAGCA
8231	threecomb		76	81	5	3.72549	-1.59112	0	121	-6.1	-3.7	-6.4	126	-4.5	-0.324435								259	0.240706	TGCGAGTTAGGGGACGGTAGTCCTTACCCCACTAGTCTTGACGTCtagggtctttaaagaagtaattaaattaaaatgaggccattaagccctaattcaatgtgactggtgttcttgtaagGCCAGGAGGAGACCCCAAGCTGGGAGCACATCTTGTTCACCTGCTGCCACAATCGGCACCTGGTCCTGCCCACGGACGCGGGTATAGCA
8232	threecomb		76	81	5	3.72549	-0.635311	0	121	-6	-7.1	-6.4	126	-6.9	-1.75875								605	0.169992	TGCGAGTTAGGGGACGGTCGTCACTGGCCCACTAGTCTTGACGTCtagggtctttaaagaagtaattaaattaaaatgaggccattaagccctaattcaatgtgactggtgttcttgtaagGCCAGATGGGCCGCATCCTGCAGCGCACAGCCATCTCCACCAACATCAAGGAGCGTCTGGACTTCTCCTGTACGGACGCGGGTATAGCA
8233	threecomb		76	81	5	2.3716	-1.08657	0	121	-0.8	-2.9	-4.6	126	-1.6	3.64572								1257	0.199018	TGCGAGTTAGGGGACGGTTTCTTGGGTTTTACTAGTCTTGACGTCtagggtctttaaagaagtaattaaattaaaatgaggccattaagccctaattcaatgtgactggtgttcttgtaagAGCAGGTGCAGCAGTGATCAATGGCTCTCAGCATCCATCATCATCGTCGTCTGTCAATGATGTGTCTTCAAACGGACGCGGGTATAGCA
8234	threecomb		76	81	5	2.3716	-1.56422	0	121	-0.7	-5.8	-4.6	126	-0.1	2.04903								1598	0.425226	TGCGAGTTAGGGGACGGTGGAGGCGTCGGTACTAGTCTTGACGTCtagggtctttaaagaagtaattaaattaaaatgaggccattaagccctaattcaatgtgactggtgttcttgtaagAGCAGgaagagataccatggagatgtgcacccagaggaaaggccacgcaaggacacagcaagaaggcaactACGGACGCGGGTATAGCA
8235	threecomb		76	81	5	2.3716	-1.77929	0	121	-1.9	-1.2	-4.6	126	-1.9	5.62727								706	0.295027	TGCGAGTTAGGGGACGGTTTCAAAGCCTTAACTAGTCTTGACGTCtagggtctttaaagaagtaattaaattaaaatgaggccattaagccctaattcaatgtgactggtgttcttgtaagAGCAGATGCAGCAGTAAGTAGCAACGCCACTCCTTCTCAGTCTTCATCGATCAATGACATTTCATCCATGTACGGACGCGGGTATAGCA
8236	threecomb		76	81	5	2.3716	-2.03405	0	121	0	-0.6	-4.6	126	0									7	0.00266059	TGCGAGTTAGGGGACGGTGAGTTAAGAGCTACTAGTCTTGACGTCtagggtctttaaagaagtaattaaattaaaatgaggccattaagccctaattcaatgtgactggtgttcttgtaagAGCAGATACCACAAGAGTTGAGTTTACCATCCCACTGAGGGAGAACTGGGCGCTGCCATTCTTTGCAATTCACGGACGCGGGTATAGCA
8237	threecomb		76	81	5	2.3716	-2.31291	0	121	-2.9	-5.2	-4.6	126	-0.8									26	0.00760456	TGCGAGTTAGGGGACGGTACGCCTAGGATAACTAGTCTTGACGTCtagggtctttaaagaagtaattaaattaaaatgaggccattaagccctaattcaatgtgactggtgttcttgtaagAGCAGGAGCCATGTCCACTTTGTTCCCCTCACTCTTCCCTCGTGTGACTGAGACTCTGTGGTTTAATCTGGACGGACGCGGGTATAGCA
8238	threecomb		76	81	5	2.3716	-2.31291	0	121	-4.2	-5.5	-4.6	126	-4.5	6.60733								197	0.191448	TGCGAGTTAGGGGACGGTCGGCATCTGGGCACTAGTCTTGACGTCtagggtctttaaagaagtaattaaattaaaatgaggccattaagccctaattcaatgtgactggtgttcttgtaagAGCAGGAGGAGACCCCAAGCTGGGAGCACATCTTGTTCACCTGCTGCCACAATCGGCACCTGGTCCTGCCCACGGACGCGGGTATAGCA
8239	threecomb		76	81	5	2.3716	-1.77929	0	121	-7.4	-0.6	-4.6	126	-6.9	3.62449								1280	0.199563	TGCGAGTTAGGGGACGGTGGCCTGGACTCCACTAGTCTTGACGTCtagggtctttaaagaagtaattaaattaaaatgaggccattaagccctaattcaatgtgactggtgttcttgtaagAGCAGATGGGCCGCATCCTGCAGCGCACAGCCATCTCCACCAACATCAAGGAGCGTCTGGACTTCTCCTGTACGGACGCGGGTATAGCA
8240	threecomb		76	81	5	4.71782	2.22388	0	121	-1.3	-1.5	-0.4	126	-1.6	1.68072								858	0.352217	TGCGAGTTAGGGGACGGTTGCGAAAGACGAACTAGTCTTGACGTCGAAATGGCCTGCAGTCTCGCTGCCTGGATTTGCAGCAATGTCGTGCCTCAGATTTTATTATATTTGGTTTTCTTAGCACAGGTGCAGCAGTGATCAATGGCTCTCAGCATCCATCATCATCGTCGTCTGTCAATGATGTGTCTTCAAACGGACGCGGGTATAGCA
8241	threecomb		76	81	5	4.71782	1.50799	0	121	-0.9	-2.8	-0.4	126	-0.1	1.72528								534	0.715818	TGCGAGTTAGGGGACGGTCGGTTGGGAGTCACTAGTCTTGACGTCGAAATGGCCTGCAGTCTCGCTGCCTGGATTTGCAGCAATGTCGTGCCTCAGATTTTATTATATTTGGTTTTCTTAGCACAGgaagagataccatggagatgtgcacccagaggaaaggccacgcaaggacacagcaagaaggcaactACGGACGCGGGTATAGCA
8242	threecomb		76	81	5	4.71782	1.47177	0	121	-1.9	-1.5	-0.4	126	-1.9									92	0.0518018	TGCGAGTTAGGGGACGGTTCACCGACCCGTACTAGTCTTGACGTCGAAATGGCCTGCAGTCTCGCTGCCTGGATTTGCAGCAATGTCGTGCCTCAGATTTTATTATATTTGGTTTTCTTAGCACAGATGCAGCAGTAAGTAGCAACGCCACTCCTTCTCAGTCTTCATCGATCAATGACATTTCATCCATGTACGGACGCGGGTATAGCA
8243	threecomb		76	81	5	4.71782	1.25784	0	121	0	0	-0.4	126	0									45	0.0795053	TGCGAGTTAGGGGACGGTAACCACCCCGCCACTAGTCTTGACGTCGAAATGGCCTGCAGTCTCGCTGCCTGGATTTGCAGCAATGTCGTGCCTCAGATTTTATTATATTTGGTTTTCTTAGCACAGATACCACAAGAGTTGAGTTTACCATCCCACTGAGGGAGAACTGGGCGCTGCCATTCTTTGCAATTCACGGACGCGGGTATAGCA
8244	threecomb		76	81	5	4.71782	0.718479	0	121	-2.9	-0.7	-0.4	126	-0.8	-0.906891								115	0.0395053	TGCGAGTTAGGGGACGGTTGGGAATGTCTTACTAGTCTTGACGTCGAAATGGCCTGCAGTCTCGCTGCCTGGATTTGCAGCAATGTCGTGCCTCAGATTTTATTATATTTGGTTTTCTTAGCACAGGAGCCATGTCCACTTTGTTCCCCTCACTCTTCCCTCGTGTGACTGAGACTCTGTGGTTTAATCTGGACGGACGCGGGTATAGCA
8245	threecomb		76	81	5	4.71782	0.718479	0	121	-3.1	-5.7	-0.4	126	-4.5									92	0.0436226	TGCGAGTTAGGGGACGGTAGCTTTGAAAAGACTAGTCTTGACGTCGAAATGGCCTGCAGTCTCGCTGCCTGGATTTGCAGCAATGTCGTGCCTCAGATTTTATTATATTTGGTTTTCTTAGCACAGGAGGAGACCCCAAGCTGGGAGCACATCTTGTTCACCTGCTGCCACAATCGGCACCTGGTCCTGCCCACGGACGCGGGTATAGCA
8246	threecomb		76	81	5	4.71782	1.47177	0	121	-3.6	-0.3	-0.4	126	-6.9									28	0.0694789	TGCGAGTTAGGGGACGGTGTTGTTGGGAAAACTAGTCTTGACGTCGAAATGGCCTGCAGTCTCGCTGCCTGGATTTGCAGCAATGTCGTGCCTCAGATTTTATTATATTTGGTTTTCTTAGCACAGATGGGCCGCATCCTGCAGCGCACAGCCATCTCCACCAACATCAAGGAGCGTCTGGACTTCTCCTGTACGGACGCGGGTATAGCA
8247	threecomb		76	81	5	5.89923	-0.512574	0	121	-0.6	-0.6	0	126	-1.6	-3.8964								731	0.334095	TGCGAGTTAGGGGACGGTGTCCACGATGGGACTAGTCTTGACGTCGAAATGGCCTGCAGTCTCGCTGCCTGGATTTGCAGCAATGTCGTGCCTCAGATTTTATTATATTTGGTTTTCTTAGaaaagGTGCAGCAGTGATCAATGGCTCTCAGCATCCATCATCATCGTCGTCTGTCAATGATGTGTCTTCAAACGGACGCGGGTATAGCA
8248	threecomb		76	81	5	5.89923	-1.15652	0	121	-0.4	-3	0	126	-0.1	-7.58496								191	0.731801	TGCGAGTTAGGGGACGGTCCTTCTGCTATCACTAGTCTTGACGTCGAAATGGCCTGCAGTCTCGCTGCCTGGATTTGCAGCAATGTCGTGCCTCAGATTTTATTATATTTGGTTTTCTTAGaaaaggaagagataccatggagatgtgcacccagaggaaaggccacgcaaggacacagcaagaaggcaactACGGACGCGGGTATAGCA
8249	threecomb		76	81	5	5.89923	-2.86885	0	121	-1.9	-1.5	0	126	-1.9									44	0.0441324	TGCGAGTTAGGGGACGGTGTTAGAGCTCTTACTAGTCTTGACGTCGAAATGGCCTGCAGTCTCGCTGCCTGGATTTGCAGCAATGTCGTGCCTCAGATTTTATTATATTTGGTTTTCTTAGaaaagATGCAGCAGTAAGTAGCAACGCCACTCCTTCTCAGTCTTCATCGATCAATGACATTTCATCCATGTACGGACGCGGGTATAGCA
8250	threecomb		76	81	5	5.89923	-2.81943	0	121	0	-0.6	0	126	0									13	0.232143	TGCGAGTTAGGGGACGGTGCATTCTTCTTTACTAGTCTTGACGTCGAAATGGCCTGCAGTCTCGCTGCCTGGATTTGCAGCAATGTCGTGCCTCAGATTTTATTATATTTGGTTTTCTTAGaaaagATACCACAAGAGTTGAGTTTACCATCCCACTGAGGGAGAACTGGGCGCTGCCATTCTTTGCAATTCACGGACGCGGGTATAGCA
8251	threecomb		76	81	5	5.89923	-2.20937	0	121	-2.9	-1.8	0	126	-0.8									94	0.227053	TGCGAGTTAGGGGACGGTTGCGCGGGCTTTACTAGTCTTGACGTCGAAATGGCCTGCAGTCTCGCTGCCTGGATTTGCAGCAATGTCGTGCCTCAGATTTTATTATATTTGGTTTTCTTAGaaaagGAGCCATGTCCACTTTGTTCCCCTCACTCTTCCCTCGTGTGACTGAGACTCTGTGGTTTAATCTGGACGGACGCGGGTATAGCA
8252	threecomb		76	81	5	5.89923	-2.20937	0	121	-3.1	-5.7	0	126	-4.5									4	0.00186916	TGCGAGTTAGGGGACGGTGGGAAATCGCCTACTAGTCTTGACGTCGAAATGGCCTGCAGTCTCGCTGCCTGGATTTGCAGCAATGTCGTGCCTCAGATTTTATTATATTTGGTTTTCTTAGaaaagGAGGAGACCCCAAGCTGGGAGCACATCTTGTTCACCTGCTGCCACAATCGGCACCTGGTCCTGCCCACGGACGCGGGTATAGCA
8253	threecomb		76	81	5	5.89923	-2.86885	0	121	-3.1	-1.4	0	126	-6.9	-7.8928								716	0.360705	TGCGAGTTAGGGGACGGTGGAGTCTTGCGCACTAGTCTTGACGTCGAAATGGCCTGCAGTCTCGCTGCCTGGATTTGCAGCAATGTCGTGCCTCAGATTTTATTATATTTGGTTTTCTTAGaaaagATGGGCCGCATCCTGCAGCGCACAGCCATCTCCACCAACATCAAGGAGCGTCTGGACTTCTCCTGTACGGACGCGGGTATAGCA
8254	threecomb		76	81	5	4.71782	2.22388	0	121	-1.3	-1.5	-0.4	126	-1.6	1.34307								527	0.746459	TGCGAGTTAGGGGACGGTCGAGAGTCTGTTACTAGTCTTGACGTCGAAATGGCCTGCAGTCTCGCTGCCTGGATTTGCAGCAATGTCGTGCCTCAGATTTTATTATATTTGGTTTTCTTAGCACAGGTGCAGCAGTGATCAATGGCTCTCAGCATCCATCATCATCGTCGTCTGTCAATGATGTGTCTTCAAACGGACGCGGGTATAGCA
8255	threecomb		76	81	5	4.71782	1.50799	0	121	-0.9	-2.8	-0.4	126	-0.1	-2.39689								188	0.758065	TGCGAGTTAGGGGACGGTATGAGCTCAAGCACTAGTCTTGACGTCGAAATGGCCTGCAGTCTCGCTGCCTGGATTTGCAGCAATGTCGTGCCTCAGATTTTATTATATTTGGTTTTCTTAGCACAGgaagagataccatggagatgtgcacccagaggaaaggccacgcaaggacacagcaagaaggcaactACGGACGCGGGTATAGCA
8256	threecomb		76	81	5	4.71782	1.47177	0	121	-1.9	-1.5	-0.4	126	-1.9	1.89616								170	0.236111	TGCGAGTTAGGGGACGGTCAAAATAGTCATACTAGTCTTGACGTCGAAATGGCCTGCAGTCTCGCTGCCTGGATTTGCAGCAATGTCGTGCCTCAGATTTTATTATATTTGGTTTTCTTAGCACAGATGCAGCAGTAAGTAGCAACGCCACTCCTTCTCAGTCTTCATCGATCAATGACATTTCATCCATGTACGGACGCGGGTATAGCA
8257	threecomb		76	81	5	4.71782	1.25784	0	121	0	0	-0.4	126	0									25	0.0179986	TGCGAGTTAGGGGACGGTATGAAAGTTTGGACTAGTCTTGACGTCGAAATGGCCTGCAGTCTCGCTGCCTGGATTTGCAGCAATGTCGTGCCTCAGATTTTATTATATTTGGTTTTCTTAGCACAGATACCACAAGAGTTGAGTTTACCATCCCACTGAGGGAGAACTGGGCGCTGCCATTCTTTGCAATTCACGGACGCGGGTATAGCA
8258	threecomb		76	81	5	4.71782	0.718479	0	121	-2.9	-0.7	-0.4	126	-0.8									14	0.0288066	TGCGAGTTAGGGGACGGTTCATTACCACAAACTAGTCTTGACGTCGAAATGGCCTGCAGTCTCGCTGCCTGGATTTGCAGCAATGTCGTGCCTCAGATTTTATTATATTTGGTTTTCTTAGCACAGGAGCCATGTCCACTTTGTTCCCCTCACTCTTCCCTCGTGTGACTGAGACTCTGTGGTTTAATCTGGACGGACGCGGGTATAGCA
8259	threecomb		76	81	5	4.71782	0.718479	0	121	-3.1	-5.7	-0.4	126	-4.5	0.915936								306	0.557377	TGCGAGTTAGGGGACGGTTACTTTTCCTGCACTAGTCTTGACGTCGAAATGGCCTGCAGTCTCGCTGCCTGGATTTGCAGCAATGTCGTGCCTCAGATTTTATTATATTTGGTTTTCTTAGCACAGGAGGAGACCCCAAGCTGGGAGCACATCTTGTTCACCTGCTGCCACAATCGGCACCTGGTCCTGCCCACGGACGCGGGTATAGCA
8260	threecomb		76	81	5	4.71782	1.47177	0	121	-3.6	-0.3	-0.4	126	-6.9	-0.769387								238	0.262404	TGCGAGTTAGGGGACGGTAAGGCGCGCGCGACTAGTCTTGACGTCGAAATGGCCTGCAGTCTCGCTGCCTGGATTTGCAGCAATGTCGTGCCTCAGATTTTATTATATTTGGTTTTCTTAGCACAGATGGGCCGCATCCTGCAGCGCACAGCCATCTCCACCAACATCAAGGAGCGTCTGGACTTCTCCTGTACGGACGCGGGTATAGCA
8261	threecomb		76	81	5	6.48521	2.65078	0	121	-0.6	-0.3	0	126	-1.6	-1.03445								820	0.237063	TGCGAGTTAGGGGACGGTGCGTTGGAGGATACTAGTCTTGACGTCGAAATGGCCTGCAGTCTCGCTGCCTGGATTTGCAGCAATGTCGTGCCTCAGATTTTATTATATTTGGTTTTCTTAGAATAGGTGCAGCAGTGATCAATGGCTCTCAGCATCCATCATCATCGTCGTCTGTCAATGATGTGTCTTCAAACGGACGCGGGTATAGCA
8262	threecomb		76	81	5	6.48521	2.33814	0	121	-0.4	-3.6	0	126	-0.1									0	0	TGCGAGTTAGGGGACGGTGGGATTCAAAGTACTAGTCTTGACGTCGAAATGGCCTGCAGTCTCGCTGCCTGGATTTGCAGCAATGTCGTGCCTCAGATTTTATTATATTTGGTTTTCTTAGAATAGgaagagataccatggagatgtgcacccagaggaaaggccacgcaaggacacagcaagaaggcaactACGGACGCGGGTATAGCA
8263	threecomb		76	81	5	6.48521	0.912498	0	121	-1.9	-1.2	0	126	-1.9	-2.06088								150	0.191571	TGCGAGTTAGGGGACGGTGCGGTTAACACCACTAGTCTTGACGTCGAAATGGCCTGCAGTCTCGCTGCCTGGATTTGCAGCAATGTCGTGCCTCAGATTTTATTATATTTGGTTTTCTTAGAATAGATGCAGCAGTAAGTAGCAACGCCACTCCTTCTCAGTCTTCATCGATCAATGACATTTCATCCATGTACGGACGCGGGTATAGCA
8264	threecomb		76	81	5	6.48521	0.764541	0	121	0	-0.3	0	126	0									3	0.0013089	TGCGAGTTAGGGGACGGTGAATCCACGGGAACTAGTCTTGACGTCGAAATGGCCTGCAGTCTCGCTGCCTGGATTTGCAGCAATGTCGTGCCTCAGATTTTATTATATTTGGTTTTCTTAGAATAGATACCACAAGAGTTGAGTTTACCATCCCACTGAGGGAGAACTGGGCGCTGCCATTCTTTGCAATTCACGGACGCGGGTATAGCA
8265	threecomb		76	81	5	6.48521	1.48266	0	121	-2.9	-1.5	0	126	-0.8									28	0.0620843	TGCGAGTTAGGGGACGGTTATTTTGTTGCTACTAGTCTTGACGTCGAAATGGCCTGCAGTCTCGCTGCCTGGATTTGCAGCAATGTCGTGCCTCAGATTTTATTATATTTGGTTTTCTTAGAATAGGAGCCATGTCCACTTTGTTCCCCTCACTCTTCCCTCGTGTGACTGAGACTCTGTGGTTTAATCTGGACGGACGCGGGTATAGCA
8266	threecomb		76	81	5	6.48521	1.48266	0	121	-3.1	-5.7	0	126	-4.5	-0.668018								233	0.125674	TGCGAGTTAGGGGACGGTGATACCTTGCCCACTAGTCTTGACGTCGAAATGGCCTGCAGTCTCGCTGCCTGGATTTGCAGCAATGTCGTGCCTCAGATTTTATTATATTTGGTTTTCTTAGAATAGGAGGAGACCCCAAGCTGGGAGCACATCTTGTTCACCTGCTGCCACAATCGGCACCTGGTCCTGCCCACGGACGCGGGTATAGCA
8267	threecomb		76	81	5	6.48521	0.912498	0	121	-3.1	-1.1	0	126	-6.9									85	0.0223743	TGCGAGTTAGGGGACGGTTTGAGCATACAAACTAGTCTTGACGTCGAAATGGCCTGCAGTCTCGCTGCCTGGATTTGCAGCAATGTCGTGCCTCAGATTTTATTATATTTGGTTTTCTTAGAATAGATGGGCCGCATCCTGCAGCGCACAGCCATCTCCACCAACATCAAGGAGCGTCTGGACTTCTCCTGTACGGACGCGGGTATAGCA
8268	threecomb		76	81	5	5.2361	4.24869	0	121	-0.6	-0.3	0	126	-1.6									8	0.00172637	TGCGAGTTAGGGGACGGTATTTTGCATCGAACTAGTCTTGACGTCGAAATGGCCTGCAGTCTCGCTGCCTGGATTTGCAGCAATGTCGTGCCTCAGATTTTATTATATTTGGTTTTCTTAGTCTAGGTGCAGCAGTGATCAATGGCTCTCAGCATCCATCATCATCGTCGTCTGTCAATGATGTGTCTTCAAACGGACGCGGGTATAGCA
8269	threecomb		76	81	5	5.2361	3.68539	0	121	-3	-3.6	0	126	-0.1	-6.09217								623	0.5196	TGCGAGTTAGGGGACGGTGCGTTATTATCTACTAGTCTTGACGTCGAAATGGCCTGCAGTCTCGCTGCCTGGATTTGCAGCAATGTCGTGCCTCAGATTTTATTATATTTGGTTTTCTTAGTCTAGgaagagataccatggagatgtgcacccagaggaaaggccacgcaaggacacagcaagaaggcaactACGGACGCGGGTATAGCA
8270	threecomb		76	81	5	5.2361	2.56694	0	121	-2.3	-1.2	0	126	-1.9	-3.53754								845	0.505081	TGCGAGTTAGGGGACGGTCGAATATTGCCTACTAGTCTTGACGTCGAAATGGCCTGCAGTCTCGCTGCCTGGATTTGCAGCAATGTCGTGCCTCAGATTTTATTATATTTGGTTTTCTTAGTCTAGATGCAGCAGTAAGTAGCAACGCCACTCCTTCTCAGTCTTCATCGATCAATGACATTTCATCCATGTACGGACGCGGGTATAGCA
8271	threecomb		76	81	5	5.2361	2.1731	0	121	0	-0.3	0	126	0									16	0.0418848	TGCGAGTTAGGGGACGGTCCTGGAATTATCACTAGTCTTGACGTCGAAATGGCCTGCAGTCTCGCTGCCTGGATTTGCAGCAATGTCGTGCCTCAGATTTTATTATATTTGGTTTTCTTAGTCTAGATACCACAAGAGTTGAGTTTACCATCCCACTGAGGGAGAACTGGGCGCTGCCATTCTTTGCAATTCACGGACGCGGGTATAGCA
8272	threecomb		76	81	5	5.2361	3.07579	0	121	-2.9	-1.5	0	126	-0.8	-6.71425								104	0.0710868	TGCGAGTTAGGGGACGGTTCTGGTCCGGGAACTAGTCTTGACGTCGAAATGGCCTGCAGTCTCGCTGCCTGGATTTGCAGCAATGTCGTGCCTCAGATTTTATTATATTTGGTTTTCTTAGTCTAGGAGCCATGTCCACTTTGTTCCCCTCACTCTTCCCTCGTGTGACTGAGACTCTGTGGTTTAATCTGGACGGACGCGGGTATAGCA
8273	threecomb		76	81	5	5.2361	3.07579	0	121	-3.9	-5.7	0	126	-4.5	-2.39023								206	0.0775311	TGCGAGTTAGGGGACGGTAGAAAGGACATTACTAGTCTTGACGTCGAAATGGCCTGCAGTCTCGCTGCCTGGATTTGCAGCAATGTCGTGCCTCAGATTTTATTATATTTGGTTTTCTTAGTCTAGGAGGAGACCCCAAGCTGGGAGCACATCTTGTTCACCTGCTGCCACAATCGGCACCTGGTCCTGCCCACGGACGCGGGTATAGCA
8274	threecomb		76	81	5	5.2361	2.56694	0	121	-3.1	-1.8	0	126	-6.9	-6.14296								860	0.360285	TGCGAGTTAGGGGACGGTACTAGAGGGCCGACTAGTCTTGACGTCGAAATGGCCTGCAGTCTCGCTGCCTGGATTTGCAGCAATGTCGTGCCTCAGATTTTATTATATTTGGTTTTCTTAGTCTAGATGGGCCGCATCCTGCAGCGCACAGCCATCTCCACCAACATCAAGGAGCGTCTGGACTTCTCCTGTACGGACGCGGGTATAGCA
8275	threecomb		76	81	5	7.10652	2.37918	0	121	-2.2	-0.3	-4.8	126	-1.6	-8.1404								3398	0.717938	TGCGAGTTAGGGGACGGTCGGCGGACGCTCACTAGTCTTGACGTCGAAATGGCCTGCAGTCTCGCTGCCTGGATTTGCAGCAATGTCGTGCCTCAGATTTTATTATATTTGGTTTTCTTAGGCCAGGTGCAGCAGTGATCAATGGCTCTCAGCATCCATCATCATCGTCGTCTGTCAATGATGTGTCTTCAAACGGACGCGGGTATAGCA
8276	threecomb		76	81	5	7.10652	0.846937	0	121	-3.9	-2.8	-4.8	126	-0.1	-10.611								1563	0.521522	TGCGAGTTAGGGGACGGTTCGGCGCCATGGACTAGTCTTGACGTCGAAATGGCCTGCAGTCTCGCTGCCTGGATTTGCAGCAATGTCGTGCCTCAGATTTTATTATATTTGGTTTTCTTAGGCCAGgaagagataccatggagatgtgcacccagaggaaaggccacgcaaggacacagcaagaaggcaactACGGACGCGGGTATAGCA
8277	threecomb		76	81	5	7.10652	1.25912	0	121	-2.3	-0.4	-4.8	126	-1.9	-5.22437								499	0.257349	TGCGAGTTAGGGGACGGTACCTCTGGCATAACTAGTCTTGACGTCGAAATGGCCTGCAGTCTCGCTGCCTGGATTTGCAGCAATGTCGTGCCTCAGATTTTATTATATTTGGTTTTCTTAGGCCAGATGCAGCAGTAAGTAGCAACGCCACTCCTTCTCAGTCTTCATCGATCAATGACATTTCATCCATGTACGGACGCGGGTATAGCA
8278	threecomb		76	81	5	7.10652	0.799313	0	121	0	0	-4.8	126	0									8	0.0334728	TGCGAGTTAGGGGACGGTTTTGGAACTTACACTAGTCTTGACGTCGAAATGGCCTGCAGTCTCGCTGCCTGGATTTGCAGCAATGTCGTGCCTCAGATTTTATTATATTTGGTTTTCTTAGGCCAGATACCACAAGAGTTGAGTTTACCATCCCACTGAGGGAGAACTGGGCGCTGCCATTCTTTGCAATTCACGGACGCGGGTATAGCA
8279	threecomb		76	81	5	7.10652	0.303309	0	121	-2.9	-3.5	-4.8	126	-0.8									75	0.0458155	TGCGAGTTAGGGGACGGTAACAACGATTACACTAGTCTTGACGTCGAAATGGCCTGCAGTCTCGCTGCCTGGATTTGCAGCAATGTCGTGCCTCAGATTTTATTATATTTGGTTTTCTTAGGCCAGGAGCCATGTCCACTTTGTTCCCCTCACTCTTCCCTCGTGTGACTGAGACTCTGTGGTTTAATCTGGACGGACGCGGGTATAGCA
8280	threecomb		76	81	5	7.10652	0.303309	0	121	-6.1	-5.7	-4.8	126	-4.5									0	0	TGCGAGTTAGGGGACGGTGAGACAACATGCACTAGTCTTGACGTCGAAATGGCCTGCAGTCTCGCTGCCTGGATTTGCAGCAATGTCGTGCCTCAGATTTTATTATATTTGGTTTTCTTAGGCCAGGAGGAGACCCCAAGCTGGGAGCACATCTTGTTCACCTGCTGCCACAATCGGCACCTGGTCCTGCCCACGGACGCGGGTATAGCA
8281	threecomb		76	81	5	7.10652	1.25912	0	121	-6	-7.1	-4.8	126	-6.9	-7.18982								145	0.124464	TGCGAGTTAGGGGACGGTCTGAGAACCCTCACTAGTCTTGACGTCGAAATGGCCTGCAGTCTCGCTGCCTGGATTTGCAGCAATGTCGTGCCTCAGATTTTATTATATTTGGTTTTCTTAGGCCAGATGGGCCGCATCCTGCAGCGCACAGCCATCTCCACCAACATCAAGGAGCGTCTGGACTTCTCCTGTACGGACGCGGGTATAGCA
8282	threecomb		76	81	5	6.55258	0.830167	0	121	-0.8	-0.8	-1.2	126	-1.6	-0.711875								306	0.253311	TGCGAGTTAGGGGACGGTTTTGTTCTACATACTAGTCTTGACGTCGAAATGGCCTGCAGTCTCGCTGCCTGGATTTGCAGCAATGTCGTGCCTCAGATTTTATTATATTTGGTTTTCTTAGAGCAGGTGCAGCAGTGATCAATGGCTCTCAGCATCCATCATCATCGTCGTCTGTCAATGATGTGTCTTCAAACGGACGCGGGTATAGCA
8283	threecomb		76	81	5	6.55258	0.352514	0	121	-0.7	-2.8	-1.2	126	-0.1	-3.12979								790	0.688753	TGCGAGTTAGGGGACGGTGGTCGCAAGGAGACTAGTCTTGACGTCGAAATGGCCTGCAGTCTCGCTGCCTGGATTTGCAGCAATGTCGTGCCTCAGATTTTATTATATTTGGTTTTCTTAGAGCAGgaagagataccatggagatgtgcacccagaggaaaggccacgcaaggacacagcaagaaggcaactACGGACGCGGGTATAGCA
8284	threecomb		76	81	5	6.55258	0.137446	0	121	-1.9	-0.8	-1.2	126	-1.9									11	0.00205723	TGCGAGTTAGGGGACGGTGTTGATTGGGCCACTAGTCTTGACGTCGAAATGGCCTGCAGTCTCGCTGCCTGGATTTGCAGCAATGTCGTGCCTCAGATTTTATTATATTTGGTTTTCTTAGAGCAGATGCAGCAGTAAGTAGCAACGCCACTCCTTCTCAGTCTTCATCGATCAATGACATTTCATCCATGTACGGACGCGGGTATAGCA
8285	threecomb		76	81	5	6.55258	-0.117308	0	121	0	-0.8	-1.2	126	0									1	0.00125945	TGCGAGTTAGGGGACGGTGGCAATCTTTGTACTAGTCTTGACGTCGAAATGGCCTGCAGTCTCGCTGCCTGGATTTGCAGCAATGTCGTGCCTCAGATTTTATTATATTTGGTTTTCTTAGAGCAGATACCACAAGAGTTGAGTTTACCATCCCACTGAGGGAGAACTGGGCGCTGCCATTCTTTGCAATTCACGGACGCGGGTATAGCA
8286	threecomb		76	81	5	6.55258	-0.39617	0	121	-2.9	-0.8	-1.2	126	-0.8									21	0.00643974	TGCGAGTTAGGGGACGGTCTAACAAGGAAAACTAGTCTTGACGTCGAAATGGCCTGCAGTCTCGCTGCCTGGATTTGCAGCAATGTCGTGCCTCAGATTTTATTATATTTGGTTTTCTTAGAGCAGGAGCCATGTCCACTTTGTTCCCCTCACTCTTCCCTCGTGTGACTGAGACTCTGTGGTTTAATCTGGACGGACGCGGGTATAGCA
8287	threecomb		76	81	5	6.55258	-0.39617	0	121	-4.2	-5.7	-1.2	126	-4.5	-1.27778								1000	0.216826	TGCGAGTTAGGGGACGGTGGGCGATGTTCTACTAGTCTTGACGTCGAAATGGCCTGCAGTCTCGCTGCCTGGATTTGCAGCAATGTCGTGCCTCAGATTTTATTATATTTGGTTTTCTTAGAGCAGGAGGAGACCCCAAGCTGGGAGCACATCTTGTTCACCTGCTGCCACAATCGGCACCTGGTCCTGCCCACGGACGCGGGTATAGCA
8288	threecomb		76	81	5	6.55258	0.137446	0	121	-7.4	-0.8	-1.2	126	-6.9	-3.19715								356	0.316163	TGCGAGTTAGGGGACGGTATCGCTGCCTTGACTAGTCTTGACGTCGAAATGGCCTGCAGTCTCGCTGCCTGGATTTGCAGCAATGTCGTGCCTCAGATTTTATTATATTTGGTTTTCTTAGAGCAGATGGGCCGCATCCTGCAGCGCACAGCCATCTCCACCAACATCAAGGAGCGTCTGGACTTCTCCTGTACGGACGCGGGTATAGCA
8289	threecomb		76	81	5	8.92599	3.81124	0	121	-1.3	-4.9	-3.5	126	-1.6	0.249411								9742	0.823221	TGCGAGTTAGGGGACGGTGGGTTACAAACAACTAGTCTTGACGTCTCTTTCGTTGAGGAAGTCTTCGAGGAAATTATTGTAAAAACTATCACTTTGGCCATTTGTGTTTTCTTTTGTGCAGCACAGGTGCAGCAGTGATCAATGGCTCTCAGCATCCATCATCATCGTCGTCTGTCAATGATGTGTCTTCAAACGGACGCGGGTATAGCA
8290	threecomb		76	81	5	8.92599	3.09535	0	121	-0.9	-3.7	-3.5	126	-0.1	-3.12462								10762	0.567676	TGCGAGTTAGGGGACGGTGCGCGTCGGACCACTAGTCTTGACGTCTCTTTCGTTGAGGAAGTCTTCGAGGAAATTATTGTAAAAACTATCACTTTGGCCATTTGTGTTTTCTTTTGTGCAGCACAGgaagagataccatggagatgtgcacccagaggaaaggccacgcaaggacacagcaagaaggcaactACGGACGCGGGTATAGCA
8291	threecomb		76	81	5	8.92599	3.05913	0	121	-1.9	-4.9	-3.5	126	-1.9	0.280983								3008	0.544533	TGCGAGTTAGGGGACGGTCTAAGGAGGCTTACTAGTCTTGACGTCTCTTTCGTTGAGGAAGTCTTCGAGGAAATTATTGTAAAAACTATCACTTTGGCCATTTGTGTTTTCTTTTGTGCAGCACAGATGCAGCAGTAAGTAGCAACGCCACTCCTTCTCAGTCTTCATCGATCAATGACATTTCATCCATGTACGGACGCGGGTATAGCA
8292	threecomb		76	81	5	8.92599	2.8452	0	121	0	-3.2	-3.5	126	0	-0.688056								1363	0.298576	TGCGAGTTAGGGGACGGTTTGATTACAAGAACTAGTCTTGACGTCTCTTTCGTTGAGGAAGTCTTCGAGGAAATTATTGTAAAAACTATCACTTTGGCCATTTGTGTTTTCTTTTGTGCAGCACAGATACCACAAGAGTTGAGTTTACCATCCCACTGAGGGAGAACTGGGCGCTGCCATTCTTTGCAATTCACGGACGCGGGTATAGCA
8293	threecomb		76	81	5	8.92599	2.30584	0	121	-2.9	-3.7	-3.5	126	-0.8	-2.03547								5788	0.594984	TGCGAGTTAGGGGACGGTATCTTCCTGAACACTAGTCTTGACGTCTCTTTCGTTGAGGAAGTCTTCGAGGAAATTATTGTAAAAACTATCACTTTGGCCATTTGTGTTTTCTTTTGTGCAGCACAGGAGCCATGTCCACTTTGTTCCCCTCACTCTTCCCTCGTGTGACTGAGACTCTGTGGTTTAATCTGGACGGACGCGGGTATAGCA
8294	threecomb		76	81	5	8.92599	2.30584	0	121	-3.1	-3.7	-3.5	126	-4.5	-0.637894								10214	0.642067	TGCGAGTTAGGGGACGGTATAAATAACTGGACTAGTCTTGACGTCTCTTTCGTTGAGGAAGTCTTCGAGGAAATTATTGTAAAAACTATCACTTTGGCCATTTGTGTTTTCTTTTGTGCAGCACAGGAGGAGACCCCAAGCTGGGAGCACATCTTGTTCACCTGCTGCCACAATCGGCACCTGGTCCTGCCCACGGACGCGGGTATAGCA
8295	threecomb		76	81	5	8.92599	3.05913	0	121	-3.6	-3.2	-3.5	126	-6.9	-2.39616								7711	0.637167	TGCGAGTTAGGGGACGGTCATAGTTGTCCAACTAGTCTTGACGTCTCTTTCGTTGAGGAAGTCTTCGAGGAAATTATTGTAAAAACTATCACTTTGGCCATTTGTGTTTTCTTTTGTGCAGCACAGATGGGCCGCATCCTGCAGCGCACAGCCATCTCCACCAACATCAAGGAGCGTCTGGACTTCTCCTGTACGGACGCGGGTATAGCA
8296	threecomb		76	81	5	9.28959	0.742428	0	121	-0.6	-3.7	-1.6	126	-1.6	-6.31206								3540	0.664664	TGCGAGTTAGGGGACGGTCTGTTATGGCTCACTAGTCTTGACGTCTCTTTCGTTGAGGAAGTCTTCGAGGAAATTATTGTAAAAACTATCACTTTGGCCATTTGTGTTTTCTTTTGTGCAGaaaagGTGCAGCAGTGATCAATGGCTCTCAGCATCCATCATCATCGTCGTCTGTCAATGATGTGTCTTCAAACGGACGCGGGTATAGCA
8297	threecomb		76	81	5	9.28959	0.0984813	0	121	-0.4	0	-1.6	126	-0.1	-9.79174								12423	0.676487	TGCGAGTTAGGGGACGGTACGCAAATATCCACTAGTCTTGACGTCTCTTTCGTTGAGGAAGTCTTCGAGGAAATTATTGTAAAAACTATCACTTTGGCCATTTGTGTTTTCTTTTGTGCAGaaaaggaagagataccatggagatgtgcacccagaggaaaggccacgcaaggacacagcaagaaggcaactACGGACGCGGGTATAGCA
8298	threecomb		76	81	5	9.28959	-1.61384	0	121	-1.9	-3.8	-1.6	126	-1.9	-5.84996								6572	0.598107	TGCGAGTTAGGGGACGGTGAACCTCCAATGACTAGTCTTGACGTCTCTTTCGTTGAGGAAGTCTTCGAGGAAATTATTGTAAAAACTATCACTTTGGCCATTTGTGTTTTCTTTTGTGCAGaaaagATGCAGCAGTAAGTAGCAACGCCACTCCTTCTCAGTCTTCATCGATCAATGACATTTCATCCATGTACGGACGCGGGTATAGCA
8299	threecomb		76	81	5	9.28959	-1.56443	0	121	0	-1	-1.6	126	0	-7.162								7499	0.65677	TGCGAGTTAGGGGACGGTGCTCGCCTTTCTACTAGTCTTGACGTCTCTTTCGTTGAGGAAGTCTTCGAGGAAATTATTGTAAAAACTATCACTTTGGCCATTTGTGTTTTCTTTTGTGCAGaaaagATACCACAAGAGTTGAGTTTACCATCCCACTGAGGGAGAACTGGGCGCTGCCATTCTTTGCAATTCACGGACGCGGGTATAGCA
8300	threecomb		76	81	5	9.28959	-0.954368	0	121	-2.9	-0.4	-1.6	126	-0.8	-8.16024								27272	0.789509	TGCGAGTTAGGGGACGGTGGAATATGCGCTACTAGTCTTGACGTCTCTTTCGTTGAGGAAGTCTTCGAGGAAATTATTGTAAAAACTATCACTTTGGCCATTTGTGTTTTCTTTTGTGCAGaaaagGAGCCATGTCCACTTTGTTCCCCTCACTCTTCCCTCGTGTGACTGAGACTCTGTGGTTTAATCTGGACGGACGCGGGTATAGCA
8301	threecomb		76	81	5	9.28959	-0.954368	0	121	-3.1	-1.4	-1.6	126	-4.5	-5.83094								22590	0.731684	TGCGAGTTAGGGGACGGTAGGAAAAGCGCTACTAGTCTTGACGTCTCTTTCGTTGAGGAAGTCTTCGAGGAAATTATTGTAAAAACTATCACTTTGGCCATTTGTGTTTTCTTTTGTGCAGaaaagGAGGAGACCCCAAGCTGGGAGCACATCTTGTTCACCTGCTGCCACAATCGGCACCTGGTCCTGCCCACGGACGCGGGTATAGCA
8302	threecomb		76	81	5	9.28959	-1.61384	0	121	-3.1	-2	-1.6	126	-6.9	-10.0355								2101	0.333122	TGCGAGTTAGGGGACGGTCTGATTACCACTACTAGTCTTGACGTCTCTTTCGTTGAGGAAGTCTTCGAGGAAATTATTGTAAAAACTATCACTTTGGCCATTTGTGTTTTCTTTTGTGCAGaaaagATGGGCCGCATCCTGCAGCGCACAGCCATCTCCACCAACATCAAGGAGCGTCTGGACTTCTCCTGTACGGACGCGGGTATAGCA
8303	threecomb		76	81	5	8.92599	3.81124	0	121	-1.3	-4.9	-3.5	126	-1.6	-0.0985483								3632	0.221194	TGCGAGTTAGGGGACGGTAACCGGAGGATTACTAGTCTTGACGTCTCTTTCGTTGAGGAAGTCTTCGAGGAAATTATTGTAAAAACTATCACTTTGGCCATTTGTGTTTTCTTTTGTGCAGCACAGGTGCAGCAGTGATCAATGGCTCTCAGCATCCATCATCATCGTCGTCTGTCAATGATGTGTCTTCAAACGGACGCGGGTATAGCA
8304	threecomb		76	81	5	8.92599	3.09535	0	121	-0.9	-3.7	-3.5	126	-0.1	-2.08709								7170	0.624021	TGCGAGTTAGGGGACGGTCTGGCGGAAGGCACTAGTCTTGACGTCTCTTTCGTTGAGGAAGTCTTCGAGGAAATTATTGTAAAAACTATCACTTTGGCCATTTGTGTTTTCTTTTGTGCAGCACAGgaagagataccatggagatgtgcacccagaggaaaggccacgcaaggacacagcaagaaggcaactACGGACGCGGGTATAGCA
8305	threecomb		76	81	5	8.92599	3.05913	0	121	-1.9	-4.9	-3.5	126	-1.9	0.2795								4018	0.560391	TGCGAGTTAGGGGACGGTGATCCTGGGCTAACTAGTCTTGACGTCTCTTTCGTTGAGGAAGTCTTCGAGGAAATTATTGTAAAAACTATCACTTTGGCCATTTGTGTTTTCTTTTGTGCAGCACAGATGCAGCAGTAAGTAGCAACGCCACTCCTTCTCAGTCTTCATCGATCAATGACATTTCATCCATGTACGGACGCGGGTATAGCA
8306	threecomb		76	81	5	8.92599	2.8452	0	121	0	-3.2	-3.5	126	0	-0.520689								4470	0.339872	TGCGAGTTAGGGGACGGTGGCTCAATCATCACTAGTCTTGACGTCTCTTTCGTTGAGGAAGTCTTCGAGGAAATTATTGTAAAAACTATCACTTTGGCCATTTGTGTTTTCTTTTGTGCAGCACAGATACCACAAGAGTTGAGTTTACCATCCCACTGAGGGAGAACTGGGCGCTGCCATTCTTTGCAATTCACGGACGCGGGTATAGCA
8307	threecomb		76	81	5	8.92599	2.30584	0	121	-2.9	-3.7	-3.5	126	-0.8	-2.37898								10332	0.600872	TGCGAGTTAGGGGACGGTCCTAAGATGACGACTAGTCTTGACGTCTCTTTCGTTGAGGAAGTCTTCGAGGAAATTATTGTAAAAACTATCACTTTGGCCATTTGTGTTTTCTTTTGTGCAGCACAGGAGCCATGTCCACTTTGTTCCCCTCACTCTTCCCTCGTGTGACTGAGACTCTGTGGTTTAATCTGGACGGACGCGGGTATAGCA
8308	threecomb		76	81	5	8.92599	2.30584	0	121	-3.1	-3.7	-3.5	126	-4.5	-0.502785								7217	0.50849	TGCGAGTTAGGGGACGGTATGGATGCGTTCACTAGTCTTGACGTCTCTTTCGTTGAGGAAGTCTTCGAGGAAATTATTGTAAAAACTATCACTTTGGCCATTTGTGTTTTCTTTTGTGCAGCACAGGAGGAGACCCCAAGCTGGGAGCACATCTTGTTCACCTGCTGCCACAATCGGCACCTGGTCCTGCCCACGGACGCGGGTATAGCA
8309	threecomb		76	81	5	8.92599	3.05913	0	121	-3.6	-3.2	-3.5	126	-6.9	-2.02894								10157	0.516239	TGCGAGTTAGGGGACGGTGCGCACTGGAGAACTAGTCTTGACGTCTCTTTCGTTGAGGAAGTCTTCGAGGAAATTATTGTAAAAACTATCACTTTGGCCATTTGTGTTTTCTTTTGTGCAGCACAGATGGGCCGCATCCTGCAGCGCACAGCCATCTCCACCAACATCAAGGAGCGTCTGGACTTCTCCTGTACGGACGCGGGTATAGCA
8310	threecomb		76	81	5	9.39493	3.90579	0	121	-0.6	-3.7	-0.8	126	-1.6	-3.64436								6239	0.585822	TGCGAGTTAGGGGACGGTAGGGAAAACAACACTAGTCTTGACGTCTCTTTCGTTGAGGAAGTCTTCGAGGAAATTATTGTAAAAACTATCACTTTGGCCATTTGTGTTTTCTTTTGTGCAGAATAGGTGCAGCAGTGATCAATGGCTCTCAGCATCCATCATCATCGTCGTCTGTCAATGATGTGTCTTCAAACGGACGCGGGTATAGCA
8311	threecomb		76	81	5	9.39493	3.59314	0	121	-0.4	-0.9	-0.8	126	-0.1	-6.67044								5143	0.696223	TGCGAGTTAGGGGACGGTCCTCTTAAGCCTACTAGTCTTGACGTCTCTTTCGTTGAGGAAGTCTTCGAGGAAATTATTGTAAAAACTATCACTTTGGCCATTTGTGTTTTCTTTTGTGCAGAATAGgaagagataccatggagatgtgcacccagaggaaaggccacgcaaggacacagcaagaaggcaactACGGACGCGGGTATAGCA
8312	threecomb		76	81	5	9.39493	2.1675	0	121	-1.9	-3.8	-0.8	126	-1.9	-3.38593								13458	0.68242	TGCGAGTTAGGGGACGGTTTGCTCGAATCAACTAGTCTTGACGTCTCTTTCGTTGAGGAAGTCTTCGAGGAAATTATTGTAAAAACTATCACTTTGGCCATTTGTGTTTTCTTTTGTGCAGAATAGATGCAGCAGTAAGTAGCAACGCCACTCCTTCTCAGTCTTCATCGATCAATGACATTTCATCCATGTACGGACGCGGGTATAGCA
8313	threecomb		76	81	5	9.39493	2.01954	0	121	0	-1	-0.8	126	0	-3.43664								343	0.117991	TGCGAGTTAGGGGACGGTCACTGCGGGGTCACTAGTCTTGACGTCTCTTTCGTTGAGGAAGTCTTCGAGGAAATTATTGTAAAAACTATCACTTTGGCCATTTGTGTTTTCTTTTGTGCAGAATAGATACCACAAGAGTTGAGTTTACCATCCCACTGAGGGAGAACTGGGCGCTGCCATTCTTTGCAATTCACGGACGCGGGTATAGCA
8314	threecomb		76	81	5	9.39493	2.73766	0	121	-2.9	-0.9	-0.8	126	-0.8	-6.85798								351	0.272727	TGCGAGTTAGGGGACGGTAAGCAACGATCTACTAGTCTTGACGTCTCTTTCGTTGAGGAAGTCTTCGAGGAAATTATTGTAAAAACTATCACTTTGGCCATTTGTGTTTTCTTTTGTGCAGAATAGGAGCCATGTCCACTTTGTTCCCCTCACTCTTCCCTCGTGTGACTGAGACTCTGTGGTTTAATCTGGACGGACGCGGGTATAGCA
8315	threecomb		76	81	5	9.39493	2.73766	0	121	-3.1	-1.4	-0.8	126	-4.5	-2.49796								13577	0.641423	TGCGAGTTAGGGGACGGTCCCGGTTCGGCGACTAGTCTTGACGTCTCTTTCGTTGAGGAAGTCTTCGAGGAAATTATTGTAAAAACTATCACTTTGGCCATTTGTGTTTTCTTTTGTGCAGAATAGGAGGAGACCCCAAGCTGGGAGCACATCTTGTTCACCTGCTGCCACAATCGGCACCTGGTCCTGCCCACGGACGCGGGTATAGCA
8316	threecomb		76	81	5	9.39493	2.1675	0	121	-3.1	-2	-0.8	126	-6.9	-5.58396								7345	0.601162	TGCGAGTTAGGGGACGGTCACTCTAAGACCACTAGTCTTGACGTCTCTTTCGTTGAGGAAGTCTTCGAGGAAATTATTGTAAAAACTATCACTTTGGCCATTTGTGTTTTCTTTTGTGCAGAATAGATGGGCCGCATCCTGCAGCGCACAGCCATCTCCACCAACATCAAGGAGCGTCTGGACTTCTCCTGTACGGACGCGGGTATAGCA
8317	threecomb		76	81	5	8.22908	5.84542	0	121	-0.6	-3.7	0	126	-1.6	-2.41431								10148	0.731493	TGCGAGTTAGGGGACGGTCCTCGACCGAACACTAGTCTTGACGTCTCTTTCGTTGAGGAAGTCTTCGAGGAAATTATTGTAAAAACTATCACTTTGGCCATTTGTGTTTTCTTTTGTGCAGTCTAGGTGCAGCAGTGATCAATGGCTCTCAGCATCCATCATCATCGTCGTCTGTCAATGATGTGTCTTCAAACGGACGCGGGTATAGCA
8318	threecomb		76	81	5	8.22908	5.28212	0	121	-3	-1.5	0	126	-0.1	-7.62903								8953	0.577203	TGCGAGTTAGGGGACGGTAACTCAACCCTAACTAGTCTTGACGTCTCTTTCGTTGAGGAAGTCTTCGAGGAAATTATTGTAAAAACTATCACTTTGGCCATTTGTGTTTTCTTTTGTGCAGTCTAGgaagagataccatggagatgtgcacccagaggaaaggccacgcaaggacacagcaagaaggcaactACGGACGCGGGTATAGCA
8319	threecomb		76	81	5	8.22908	4.16368	0	121	-2.3	-3.8	0	126	-1.9	-4.88165								5273	0.531874	TGCGAGTTAGGGGACGGTATGCCCCTTCGAACTAGTCTTGACGTCTCTTTCGTTGAGGAAGTCTTCGAGGAAATTATTGTAAAAACTATCACTTTGGCCATTTGTGTTTTCTTTTGTGCAGTCTAGATGCAGCAGTAAGTAGCAACGCCACTCCTTCTCAGTCTTCATCGATCAATGACATTTCATCCATGTACGGACGCGGGTATAGCA
8320	threecomb		76	81	5	8.22908	3.76984	0	121	0	-1.5	0	126	0	-5.47081								4036	0.614121	TGCGAGTTAGGGGACGGTCAAGCTTGCATCACTAGTCTTGACGTCTCTTTCGTTGAGGAAGTCTTCGAGGAAATTATTGTAAAAACTATCACTTTGGCCATTTGTGTTTTCTTTTGTGCAGTCTAGATACCACAAGAGTTGAGTTTACCATCCCACTGAGGGAGAACTGGGCGCTGCCATTCTTTGCAATTCACGGACGCGGGTATAGCA
8321	threecomb		76	81	5	8.22908	4.67253	0	121	-2.9	-0.4	0	126	-0.8	-6.40315								2569	0.657538	TGCGAGTTAGGGGACGGTACATTCCACGAAACTAGTCTTGACGTCTCTTTCGTTGAGGAAGTCTTCGAGGAAATTATTGTAAAAACTATCACTTTGGCCATTTGTGTTTTCTTTTGTGCAGTCTAGGAGCCATGTCCACTTTGTTCCCCTCACTCTTCCCTCGTGTGACTGAGACTCTGTGGTTTAATCTGGACGGACGCGGGTATAGCA
8322	threecomb		76	81	5	8.22908	4.67253	0	121	-3.9	-2.8	0	126	-4.5	-4.64283								10263	0.682471	TGCGAGTTAGGGGACGGTGCTCCTCACGTTACTAGTCTTGACGTCTCTTTCGTTGAGGAAGTCTTCGAGGAAATTATTGTAAAAACTATCACTTTGGCCATTTGTGTTTTCTTTTGTGCAGTCTAGGAGGAGACCCCAAGCTGGGAGCACATCTTGTTCACCTGCTGCCACAATCGGCACCTGGTCCTGCCCACGGACGCGGGTATAGCA
8323	threecomb		76	81	5	8.22908	4.16368	0	121	-3.1	-3.7	0	126	-6.9	-7.5217								17922	0.755724	TGCGAGTTAGGGGACGGTGTTAAGACGCAAACTAGTCTTGACGTCTCTTTCGTTGAGGAAGTCTTCGAGGAAATTATTGTAAAAACTATCACTTTGGCCATTTGTGTTTTCTTTTGTGCAGTCTAGATGGGCCGCATCCTGCAGCGCACAGCCATCTCCACCAACATCAAGGAGCGTCTGGACTTCTCCTGTACGGACGCGGGTATAGCA
8324	threecomb		76	81	5	9.8084	4.60143	0	121	-2.2	-3.7	-1	126	-1.6	-8.84882								14786	0.8067	TGCGAGTTAGGGGACGGTACTTCGGCCGCCACTAGTCTTGACGTCTCTTTCGTTGAGGAAGTCTTCGAGGAAATTATTGTAAAAACTATCACTTTGGCCATTTGTGTTTTCTTTTGTGCAGGCCAGGTGCAGCAGTGATCAATGGCTCTCAGCATCCATCATCATCGTCGTCTGTCAATGATGTGTCTTCAAACGGACGCGGGTATAGCA
8325	threecomb		76	81	5	9.8084	3.06919	0	121	-3.9	-0.9	-1	126	-0.1	-6.4491								6893	0.720121	TGCGAGTTAGGGGACGGTACCTGTCACTGTACTAGTCTTGACGTCTCTTTCGTTGAGGAAGTCTTCGAGGAAATTATTGTAAAAACTATCACTTTGGCCATTTGTGTTTTCTTTTGTGCAGGCCAGgaagagataccatggagatgtgcacccagaggaaaggccacgcaaggacacagcaagaaggcaactACGGACGCGGGTATAGCA
8326	threecomb		76	81	5	9.8084	3.48137	0	121	-2.3	-3.8	-1	126	-1.9	-8.83512								7781	0.633735	TGCGAGTTAGGGGACGGTTTCTGGAATAATACTAGTCTTGACGTCTCTTTCGTTGAGGAAGTCTTCGAGGAAATTATTGTAAAAACTATCACTTTGGCCATTTGTGTTTTCTTTTGTGCAGGCCAGATGCAGCAGTAAGTAGCAACGCCACTCCTTCTCAGTCTTCATCGATCAATGACATTTCATCCATGTACGGACGCGGGTATAGCA
8327	threecomb		76	81	5	9.8084	3.02156	0	121	0	-1.2	-1	126	0	-11.3123								2542	0.609739	TGCGAGTTAGGGGACGGTACGTCCCACCGCACTAGTCTTGACGTCTCTTTCGTTGAGGAAGTCTTCGAGGAAATTATTGTAAAAACTATCACTTTGGCCATTTGTGTTTTCTTTTGTGCAGGCCAGATACCACAAGAGTTGAGTTTACCATCCCACTGAGGGAGAACTGGGCGCTGCCATTCTTTGCAATTCACGGACGCGGGTATAGCA
8328	threecomb		76	81	5	9.8084	2.52556	0	121	-2.9	-4.6	-1	126	-0.8	-11.7736								14008	0.800411	TGCGAGTTAGGGGACGGTTGCCCGATGGTTACTAGTCTTGACGTCTCTTTCGTTGAGGAAGTCTTCGAGGAAATTATTGTAAAAACTATCACTTTGGCCATTTGTGTTTTCTTTTGTGCAGGCCAGGAGCCATGTCCACTTTGTTCCCCTCACTCTTCCCTCGTGTGACTGAGACTCTGTGGTTTAATCTGGACGGACGCGGGTATAGCA
8329	threecomb		76	81	5	9.8084	2.52556	0	121	-6.1	-1.4	-1	126	-4.5	-8.65673								16588	0.700803	TGCGAGTTAGGGGACGGTCAACTACTAAGGACTAGTCTTGACGTCTCTTTCGTTGAGGAAGTCTTCGAGGAAATTATTGTAAAAACTATCACTTTGGCCATTTGTGTTTTCTTTTGTGCAGGCCAGGAGGAGACCCCAAGCTGGGAGCACATCTTGTTCACCTGCTGCCACAATCGGCACCTGGTCCTGCCCACGGACGCGGGTATAGCA
8330	threecomb		76	81	5	9.8084	3.48137	0	121	-6	-7.7	-1	126	-6.9	-12.021								4157	0.726114	TGCGAGTTAGGGGACGGTACTAAACTTCTAACTAGTCTTGACGTCTCTTTCGTTGAGGAAGTCTTCGAGGAAATTATTGTAAAAACTATCACTTTGGCCATTTGTGTTTTCTTTTGTGCAGGCCAGATGGGCCGCATCCTGCAGCGCACAGCCATCTCCACCAACATCAAGGAGCGTCTGGACTTCTCCTGTACGGACGCGGGTATAGCA
8331	threecomb		76	81	5	9.11057	2.16903	0	121	-0.8	-3.7	-2.7	126	-1.6	-3.39979								16107	0.822331	TGCGAGTTAGGGGACGGTTCCCTCTTCCTGACTAGTCTTGACGTCTCTTTCGTTGAGGAAGTCTTCGAGGAAATTATTGTAAAAACTATCACTTTGGCCATTTGTGTTTTCTTTTGTGCAGAGCAGGTGCAGCAGTGATCAATGGCTCTCAGCATCCATCATCATCGTCGTCTGTCAATGATGTGTCTTCAAACGGACGCGGGTATAGCA
8332	threecomb		76	81	5	9.11057	1.69138	0	121	-0.7	-3.9	-2.7	126	-0.1	-6.28096								11814	0.795234	TGCGAGTTAGGGGACGGTACAAAGCATTATACTAGTCTTGACGTCTCTTTCGTTGAGGAAGTCTTCGAGGAAATTATTGTAAAAACTATCACTTTGGCCATTTGTGTTTTCTTTTGTGCAGAGCAGgaagagataccatggagatgtgcacccagaggaaaggccacgcaaggacacagcaagaaggcaactACGGACGCGGGTATAGCA
8333	threecomb		76	81	5	9.11057	1.47631	0	121	-1.9	-3.8	-2.7	126	-1.9	-2.35154								4651	0.369596	TGCGAGTTAGGGGACGGTATCTGCACTACGACTAGTCTTGACGTCTCTTTCGTTGAGGAAGTCTTCGAGGAAATTATTGTAAAAACTATCACTTTGGCCATTTGTGTTTTCTTTTGTGCAGAGCAGATGCAGCAGTAAGTAGCAACGCCACTCCTTCTCAGTCTTCATCGATCAATGACATTTCATCCATGTACGGACGCGGGTATAGCA
8334	threecomb		76	81	5	9.11057	1.22156	0	121	0	-2	-2.7	126	0	-2.77554								6270	0.616156	TGCGAGTTAGGGGACGGTGTTGGAAATGAAACTAGTCTTGACGTCTCTTTCGTTGAGGAAGTCTTCGAGGAAATTATTGTAAAAACTATCACTTTGGCCATTTGTGTTTTCTTTTGTGCAGAGCAGATACCACAAGAGTTGAGTTTACCATCCCACTGAGGGAGAACTGGGCGCTGCCATTCTTTGCAATTCACGGACGCGGGTATAGCA
8335	threecomb		76	81	5	9.11057	0.942696	0	121	-2.9	-2.9	-2.7	126	-0.8	-5.21487								5759	0.565328	TGCGAGTTAGGGGACGGTCTTCGGAATATGACTAGTCTTGACGTCTCTTTCGTTGAGGAAGTCTTCGAGGAAATTATTGTAAAAACTATCACTTTGGCCATTTGTGTTTTCTTTTGTGCAGAGCAGGAGCCATGTCCACTTTGTTCCCCTCACTCTTCCCTCGTGTGACTGAGACTCTGTGGTTTAATCTGGACGGACGCGGGTATAGCA
8336	threecomb		76	81	5	9.11057	0.942696	0	121	-4.2	-3.5	-2.7	126	-4.5	-3.44015								11688	0.655267	TGCGAGTTAGGGGACGGTTGGTTTGGGCGTACTAGTCTTGACGTCTCTTTCGTTGAGGAAGTCTTCGAGGAAATTATTGTAAAAACTATCACTTTGGCCATTTGTGTTTTCTTTTGTGCAGAGCAGGAGGAGACCCCAAGCTGGGAGCACATCTTGTTCACCTGCTGCCACAATCGGCACCTGGTCCTGCCCACGGACGCGGGTATAGCA
8337	threecomb		76	81	5	9.11057	1.47631	0	121	-7.4	-2	-2.7	126	-6.9	-4.55532								7182	0.448931	TGCGAGTTAGGGGACGGTCGTTTGTTTAAGACTAGTCTTGACGTCTCTTTCGTTGAGGAAGTCTTCGAGGAAATTATTGTAAAAACTATCACTTTGGCCATTTGTGTTTTCTTTTGTGCAGAGCAGATGGGCCGCATCCTGCAGCGCACAGCCATCTCCACCAACATCAAGGAGCGTCTGGACTTCTCCTGTACGGACGCGGGTATAGCA
8338	threecomb		76	81	5	6.3711	4.63982	0	121	-1.3	-1.5	0	126	-1.6	1.61033								7693	0.553892	TGCGAGTTAGGGGACGGTCGGAACATACCTACTAGTCTTGACGTCCTATCCCTAAATCAAATTACAACCAAATTAAAAACAAAAACAAAGCAAAACACATTCACTTGACCCTTTCCCTCAGCACAGGTGCAGCAGTGATCAATGGCTCTCAGCATCCATCATCATCGTCGTCTGTCAATGATGTGTCTTCAAACGGACGCGGGTATAGCA
8339	threecomb		76	81	5	6.3711	3.92393	0	121	-0.9	-2.1	0	126	-0.1	-0.0780025								629	0.642492	TGCGAGTTAGGGGACGGTATCACAAAACAAACTAGTCTTGACGTCCTATCCCTAAATCAAATTACAACCAAATTAAAAACAAAAACAAAGCAAAACACATTCACTTGACCCTTTCCCTCAGCACAGgaagagataccatggagatgtgcacccagaggaaaggccacgcaaggacacagcaagaaggcaactACGGACGCGGGTATAGCA
8340	threecomb		76	81	5	6.3711	3.88771	0	121	-1.9	-1.5	0	126	-1.9	2.37746								979	0.648344	TGCGAGTTAGGGGACGGTAGCGCCCATAGCACTAGTCTTGACGTCCTATCCCTAAATCAAATTACAACCAAATTAAAAACAAAAACAAAGCAAAACACATTCACTTGACCCTTTCCCTCAGCACAGATGCAGCAGTAAGTAGCAACGCCACTCCTTCTCAGTCTTCATCGATCAATGACATTTCATCCATGTACGGACGCGGGTATAGCA
8341	threecomb		76	81	5	6.3711	3.67378	0	121	0	0	0	126	0	1.7323								670	0.127765	TGCGAGTTAGGGGACGGTTTACATGACAACACTAGTCTTGACGTCCTATCCCTAAATCAAATTACAACCAAATTAAAAACAAAAACAAAGCAAAACACATTCACTTGACCCTTTCCCTCAGCACAGATACCACAAGAGTTGAGTTTACCATCCCACTGAGGGAGAACTGGGCGCTGCCATTCTTTGCAATTCACGGACGCGGGTATAGCA
8342	threecomb		76	81	5	6.3711	3.13442	0	121	-2.9	-1.6	0	126	-0.8	0.495738								1152	0.357542	TGCGAGTTAGGGGACGGTAAATCGACTGTTACTAGTCTTGACGTCCTATCCCTAAATCAAATTACAACCAAATTAAAAACAAAAACAAAGCAAAACACATTCACTTGACCCTTTCCCTCAGCACAGGAGCCATGTCCACTTTGTTCCCCTCACTCTTCCCTCGTGTGACTGAGACTCTGTGGTTTAATCTGGACGGACGCGGGTATAGCA
8343	threecomb		76	81	5	6.3711	3.13442	0	121	-3.1	-5.3	0	126	-4.5	1.95742								2183	0.572365	TGCGAGTTAGGGGACGGTTTTCTTGGAGATACTAGTCTTGACGTCCTATCCCTAAATCAAATTACAACCAAATTAAAAACAAAAACAAAGCAAAACACATTCACTTGACCCTTTCCCTCAGCACAGGAGGAGACCCCAAGCTGGGAGCACATCTTGTTCACCTGCTGCCACAATCGGCACCTGGTCCTGCCCACGGACGCGGGTATAGCA
8344	threecomb		76	81	5	6.3711	3.88771	0	121	-3.6	-3.9	0	126	-6.9	0.137757								4339	0.65111	TGCGAGTTAGGGGACGGTATAGAGCGCCACACTAGTCTTGACGTCCTATCCCTAAATCAAATTACAACCAAATTAAAAACAAAAACAAAGCAAAACACATTCACTTGACCCTTTCCCTCAGCACAGATGGGCCGCATCCTGCAGCGCACAGCCATCTCCACCAACATCAAGGAGCGTCTGGACTTCTCCTGTACGGACGCGGGTATAGCA
8345	threecomb		76	81	5	7.92351	1.92638	0	121	-0.6	-1.2	0	126	-1.6	-2.73101								1948	0.553724	TGCGAGTTAGGGGACGGTTGCGGTTATCAAACTAGTCTTGACGTCCTATCCCTAAATCAAATTACAACCAAATTAAAAACAAAAACAAAGCAAAACACATTCACTTGACCCTTTCCCTCAGaaaagGTGCAGCAGTGATCAATGGCTCTCAGCATCCATCATCATCGTCGTCTGTCAATGATGTGTCTTCAAACGGACGCGGGTATAGCA
8346	threecomb		76	81	5	7.92351	1.28244	0	121	-0.4	-2.1	0	126	-0.1	-5.78651								3428	0.556403	TGCGAGTTAGGGGACGGTGCGATGTTTAATACTAGTCTTGACGTCCTATCCCTAAATCAAATTACAACCAAATTAAAAACAAAAACAAAGCAAAACACATTCACTTGACCCTTTCCCTCAGaaaaggaagagataccatggagatgtgcacccagaggaaaggccacgcaaggacacagcaagaaggcaactACGGACGCGGGTATAGCA
8347	threecomb		76	81	5	7.92351	-0.429887	0	121	-1.9	0	0	126	-1.9	-2.1577								863	0.378509	TGCGAGTTAGGGGACGGTATGACGGGCGGAACTAGTCTTGACGTCCTATCCCTAAATCAAATTACAACCAAATTAAAAACAAAAACAAAGCAAAACACATTCACTTGACCCTTTCCCTCAGaaaagATGCAGCAGTAAGTAGCAACGCCACTCCTTCTCAGTCTTCATCGATCAATGACATTTCATCCATGTACGGACGCGGGTATAGCA
8348	threecomb		76	81	5	7.92351	-0.380475	0	121	0	0	0	126	0									94	0.0821678	TGCGAGTTAGGGGACGGTAGAGAATGCGGTACTAGTCTTGACGTCCTATCCCTAAATCAAATTACAACCAAATTAAAAACAAAAACAAAGCAAAACACATTCACTTGACCCTTTCCCTCAGaaaagATACCACAAGAGTTGAGTTTACCATCCCACTGAGGGAGAACTGGGCGCTGCCATTCTTTGCAATTCACGGACGCGGGTATAGCA
8349	threecomb		76	81	5	7.92351	0.229588	0	121	-2.9	-1.7	0	126	-0.8	-5.35315								335	0.132202	TGCGAGTTAGGGGACGGTATGAGGACCCATACTAGTCTTGACGTCCTATCCCTAAATCAAATTACAACCAAATTAAAAACAAAAACAAAGCAAAACACATTCACTTGACCCTTTCCCTCAGaaaagGAGCCATGTCCACTTTGTTCCCCTCACTCTTCCCTCGTGTGACTGAGACTCTGTGGTTTAATCTGGACGGACGCGGGTATAGCA
8350	threecomb		76	81	5	7.92351	0.229588	0	121	-3.1	-5.3	0	126	-4.5	-3.19515								1280	0.205062	TGCGAGTTAGGGGACGGTACGAGCTGCAACACTAGTCTTGACGTCCTATCCCTAAATCAAATTACAACCAAATTAAAAACAAAAACAAAGCAAAACACATTCACTTGACCCTTTCCCTCAGaaaagGAGGAGACCCCAAGCTGGGAGCACATCTTGTTCACCTGCTGCCACAATCGGCACCTGGTCCTGCCCACGGACGCGGGTATAGCA
8351	threecomb		76	81	5	7.92351	-0.429887	0	121	-3.1	-3.9	0	126	-6.9	-6.08958								4146	0.675795	TGCGAGTTAGGGGACGGTGAAGCGCCAAGTACTAGTCTTGACGTCCTATCCCTAAATCAAATTACAACCAAATTAAAAACAAAAACAAAGCAAAACACATTCACTTGACCCTTTCCCTCAGaaaagATGGGCCGCATCCTGCAGCGCACAGCCATCTCCACCAACATCAAGGAGCGTCTGGACTTCTCCTGTACGGACGCGGGTATAGCA
8352	threecomb		76	81	5	6.3711	4.63982	0	121	-1.3	-1.5	0	126	-1.6	1.58625								4491	0.454923	TGCGAGTTAGGGGACGGTAGCCATGAAGGAACTAGTCTTGACGTCCTATCCCTAAATCAAATTACAACCAAATTAAAAACAAAAACAAAGCAAAACACATTCACTTGACCCTTTCCCTCAGCACAGGTGCAGCAGTGATCAATGGCTCTCAGCATCCATCATCATCGTCGTCTGTCAATGATGTGTCTTCAAACGGACGCGGGTATAGCA
8353	threecomb		76	81	5	6.3711	3.92393	0	121	-0.9	-2.1	0	126	-0.1	-0.632352								5651	0.56646	TGCGAGTTAGGGGACGGTACGAAATATTCGACTAGTCTTGACGTCCTATCCCTAAATCAAATTACAACCAAATTAAAAACAAAAACAAAGCAAAACACATTCACTTGACCCTTTCCCTCAGCACAGgaagagataccatggagatgtgcacccagaggaaaggccacgcaaggacacagcaagaaggcaactACGGACGCGGGTATAGCA
8354	threecomb		76	81	5	6.3711	3.88771	0	121	-1.9	-1.5	0	126	-1.9	2.42321								2380	0.549146	TGCGAGTTAGGGGACGGTCAAACTCCTGGGACTAGTCTTGACGTCCTATCCCTAAATCAAATTACAACCAAATTAAAAACAAAAACAAAGCAAAACACATTCACTTGACCCTTTCCCTCAGCACAGATGCAGCAGTAAGTAGCAACGCCACTCCTTCTCAGTCTTCATCGATCAATGACATTTCATCCATGTACGGACGCGGGTATAGCA
8355	threecomb		76	81	5	6.3711	3.67378	0	121	0	0	0	126	0	1.73073								1002	0.357729	TGCGAGTTAGGGGACGGTTCATACCCAACCACTAGTCTTGACGTCCTATCCCTAAATCAAATTACAACCAAATTAAAAACAAAAACAAAGCAAAACACATTCACTTGACCCTTTCCCTCAGCACAGATACCACAAGAGTTGAGTTTACCATCCCACTGAGGGAGAACTGGGCGCTGCCATTCTTTGCAATTCACGGACGCGGGTATAGCA
8356	threecomb		76	81	5	6.3711	3.13442	0	121	-2.9	-1.6	0	126	-0.8	0.752205								910	0.371429	TGCGAGTTAGGGGACGGTCGGCGCCTGCTTACTAGTCTTGACGTCCTATCCCTAAATCAAATTACAACCAAATTAAAAACAAAAACAAAGCAAAACACATTCACTTGACCCTTTCCCTCAGCACAGGAGCCATGTCCACTTTGTTCCCCTCACTCTTCCCTCGTGTGACTGAGACTCTGTGGTTTAATCTGGACGGACGCGGGTATAGCA
8357	threecomb		76	81	5	6.3711	3.13442	0	121	-3.1	-5.3	0	126	-4.5	1.79102								736	0.241628	TGCGAGTTAGGGGACGGTAGCTTAAGAACCACTAGTCTTGACGTCCTATCCCTAAATCAAATTACAACCAAATTAAAAACAAAAACAAAGCAAAACACATTCACTTGACCCTTTCCCTCAGCACAGGAGGAGACCCCAAGCTGGGAGCACATCTTGTTCACCTGCTGCCACAATCGGCACCTGGTCCTGCCCACGGACGCGGGTATAGCA
8358	threecomb		76	81	5	6.3711	3.88771	0	121	-3.6	-3.9	0	126	-6.9	-0.306047								5924	0.638087	TGCGAGTTAGGGGACGGTGATCTAATACCGACTAGTCTTGACGTCCTATCCCTAAATCAAATTACAACCAAATTAAAAACAAAAACAAAGCAAAACACATTCACTTGACCCTTTCCCTCAGCACAGATGGGCCGCATCCTGCAGCGCACAGCCATCTCCACCAACATCAAGGAGCGTCTGGACTTCTCCTGTACGGACGCGGGTATAGCA
8359	threecomb		76	81	5	8.19393	5.08974	0	121	-0.6	-1	0	126	-1.6	-1.66529								15519	0.588845	TGCGAGTTAGGGGACGGTTACGCAATCGCGACTAGTCTTGACGTCCTATCCCTAAATCAAATTACAACCAAATTAAAAACAAAAACAAAGCAAAACACATTCACTTGACCCTTTCCCTCAGAATAGGTGCAGCAGTGATCAATGGCTCTCAGCATCCATCATCATCGTCGTCTGTCAATGATGTGTCTTCAAACGGACGCGGGTATAGCA
8360	threecomb		76	81	5	8.19393	4.7771	0	121	-0.4	-2.1	0	126	-0.1	-3.65568								3768	0.666313	TGCGAGTTAGGGGACGGTTACGAAAGCCGGACTAGTCTTGACGTCCTATCCCTAAATCAAATTACAACCAAATTAAAAACAAAAACAAAGCAAAACACATTCACTTGACCCTTTCCCTCAGAATAGgaagagataccatggagatgtgcacccagaggaaaggccacgcaaggacacagcaagaaggcaactACGGACGCGGGTATAGCA
8361	threecomb		76	81	5	8.19393	3.35146	0	121	-1.9	0	0	126	-1.9	-0.924548								1820	0.192858	TGCGAGTTAGGGGACGGTAATCAAAAGGTTACTAGTCTTGACGTCCTATCCCTAAATCAAATTACAACCAAATTAAAAACAAAAACAAAGCAAAACACATTCACTTGACCCTTTCCCTCAGAATAGATGCAGCAGTAAGTAGCAACGCCACTCCTTCTCAGTCTTCATCGATCAATGACATTTCATCCATGTACGGACGCGGGTATAGCA
8362	threecomb		76	81	5	8.19393	3.2035	0	121	0	0	0	126	0	-1.54432								141	0.0606713	TGCGAGTTAGGGGACGGTCTCCGGGCACCCACTAGTCTTGACGTCCTATCCCTAAATCAAATTACAACCAAATTAAAAACAAAAACAAAGCAAAACACATTCACTTGACCCTTTCCCTCAGAATAGATACCACAAGAGTTGAGTTTACCATCCCACTGAGGGAGAACTGGGCGCTGCCATTCTTTGCAATTCACGGACGCGGGTATAGCA
8363	threecomb		76	81	5	8.19393	3.92162	0	121	-2.9	-1.5	0	126	-0.8	-2.22239								357	0.256281	TGCGAGTTAGGGGACGGTGATAAATACTGCACTAGTCTTGACGTCCTATCCCTAAATCAAATTACAACCAAATTAAAAACAAAAACAAAGCAAAACACATTCACTTGACCCTTTCCCTCAGAATAGGAGCCATGTCCACTTTGTTCCCCTCACTCTTCCCTCGTGTGACTGAGACTCTGTGGTTTAATCTGGACGGACGCGGGTATAGCA
8364	threecomb		76	81	5	8.19393	3.92162	0	121	-3.1	-5.3	0	126	-4.5	-1.45723								1562	0.428767	TGCGAGTTAGGGGACGGTTCCCTTATTTTGACTAGTCTTGACGTCCTATCCCTAAATCAAATTACAACCAAATTAAAAACAAAAACAAAGCAAAACACATTCACTTGACCCTTTCCCTCAGAATAGGAGGAGACCCCAAGCTGGGAGCACATCTTGTTCACCTGCTGCCACAATCGGCACCTGGTCCTGCCCACGGACGCGGGTATAGCA
8365	threecomb		76	81	5	8.19393	3.35146	0	121	-3.1	-3.9	0	126	-6.9	-2.41761								8011	0.588655	TGCGAGTTAGGGGACGGTATTCGACTGCGTACTAGTCTTGACGTCCTATCCCTAAATCAAATTACAACCAAATTAAAAACAAAAACAAAGCAAAACACATTCACTTGACCCTTTCCCTCAGAATAGATGGGCCGCATCCTGCAGCGCACAGCCATCTCCACCAACATCAAGGAGCGTCTGGACTTCTCCTGTACGGACGCGGGTATAGCA
8366	threecomb		76	81	5	6.79813	6.63454	0	121	-0.6	-1	-0.4	126	-1.6	-3.25808								15280	0.757185	TGCGAGTTAGGGGACGGTGACAAACTGAGCACTAGTCTTGACGTCCTATCCCTAAATCAAATTACAACCAAATTAAAAACAAAAACAAAGCAAAACACATTCACTTGACCCTTTCCCTCAGTCTAGGTGCAGCAGTGATCAATGGCTCTCAGCATCCATCATCATCGTCGTCTGTCAATGATGTGTCTTCAAACGGACGCGGGTATAGCA
8367	threecomb		76	81	5	6.79813	6.07124	0	121	-3	-2.1	-0.4	126	-0.1	-4.91703								10768	0.593311	TGCGAGTTAGGGGACGGTCACGGAGTTAAAACTAGTCTTGACGTCCTATCCCTAAATCAAATTACAACCAAATTAAAAACAAAAACAAAGCAAAACACATTCACTTGACCCTTTCCCTCAGTCTAGgaagagataccatggagatgtgcacccagaggaaaggccacgcaaggacacagcaagaaggcaactACGGACGCGGGTATAGCA
8368	threecomb		76	81	5	6.79813	4.9528	0	121	-2.3	0	-0.4	126	-1.9	-3.12412								2488	0.436721	TGCGAGTTAGGGGACGGTATTTCTGGGACGACTAGTCTTGACGTCCTATCCCTAAATCAAATTACAACCAAATTAAAAACAAAAACAAAGCAAAACACATTCACTTGACCCTTTCCCTCAGTCTAGATGCAGCAGTAAGTAGCAACGCCACTCCTTCTCAGTCTTCATCGATCAATGACATTTCATCCATGTACGGACGCGGGTATAGCA
8369	threecomb		76	81	5	6.79813	4.55896	0	121	0	0	-0.4	126	0	-2.41285								1303	0.455276	TGCGAGTTAGGGGACGGTCTCCTAACTTTTACTAGTCTTGACGTCCTATCCCTAAATCAAATTACAACCAAATTAAAAACAAAAACAAAGCAAAACACATTCACTTGACCCTTTCCCTCAGTCTAGATACCACAAGAGTTGAGTTTACCATCCCACTGAGGGAGAACTGGGCGCTGCCATTCTTTGCAATTCACGGACGCGGGTATAGCA
8370	threecomb		76	81	5	6.79813	5.46164	0	121	-2.9	-1.5	-0.4	126	-0.8	-4.05683								2470	0.187733	TGCGAGTTAGGGGACGGTGGTTCCGGGCCCACTAGTCTTGACGTCCTATCCCTAAATCAAATTACAACCAAATTAAAAACAAAAACAAAGCAAAACACATTCACTTGACCCTTTCCCTCAGTCTAGGAGCCATGTCCACTTTGTTCCCCTCACTCTTCCCTCGTGTGACTGAGACTCTGTGGTTTAATCTGGACGGACGCGGGTATAGCA
8371	threecomb		76	81	5	6.79813	5.46164	0	121	-3.9	-5.3	-0.4	126	-4.5	-3.57447								3564	0.792528	TGCGAGTTAGGGGACGGTCATACGATGTTCACTAGTCTTGACGTCCTATCCCTAAATCAAATTACAACCAAATTAAAAACAAAAACAAAGCAAAACACATTCACTTGACCCTTTCCCTCAGTCTAGGAGGAGACCCCAAGCTGGGAGCACATCTTGTTCACCTGCTGCCACAATCGGCACCTGGTCCTGCCCACGGACGCGGGTATAGCA
8372	threecomb		76	81	5	6.79813	4.9528	0	121	-3.1	-3.9	-0.4	126	-6.9	-5.13947								4676	0.654994	TGCGAGTTAGGGGACGGTTTGGACTTGGCAACTAGTCTTGACGTCCTATCCCTAAATCAAATTACAACCAAATTAAAAACAAAAACAAAGCAAAACACATTCACTTGACCCTTTCCCTCAGTCTAGATGGGCCGCATCCTGCAGCGCACAGCCATCTCCACCAACATCAAGGAGCGTCTGGACTTCTCCTGTACGGACGCGGGTATAGCA
8373	threecomb		76	81	5	8.66018	5.23232	0	121	-2.2	-1.1	-2.1	126	-1.6	-5.69318								1213	0.191114	TGCGAGTTAGGGGACGGTATTTATCTCACCACTAGTCTTGACGTCCTATCCCTAAATCAAATTACAACCAAATTAAAAACAAAAACAAAGCAAAACACATTCACTTGACCCTTTCCCTCAGGCCAGGTGCAGCAGTGATCAATGGCTCTCAGCATCCATCATCATCGTCGTCTGTCAATGATGTGTCTTCAAACGGACGCGGGTATAGCA
8374	threecomb		76	81	5	8.66018	3.70008	0	121	-3.9	-2.1	-2.1	126	-0.1	-9.87293								2816	0.305921	TGCGAGTTAGGGGACGGTAGTCGGACCCACACTAGTCTTGACGTCCTATCCCTAAATCAAATTACAACCAAATTAAAAACAAAAACAAAGCAAAACACATTCACTTGACCCTTTCCCTCAGGCCAGgaagagataccatggagatgtgcacccagaggaaaggccacgcaaggacacagcaagaaggcaactACGGACGCGGGTATAGCA
8375	threecomb		76	81	5	8.66018	4.11227	0	121	-2.3	-0.3	-2.1	126	-1.9	-5.3719								2587	0.417662	TGCGAGTTAGGGGACGGTAATGACCGACTGACTAGTCTTGACGTCCTATCCCTAAATCAAATTACAACCAAATTAAAAACAAAAACAAAGCAAAACACATTCACTTGACCCTTTCCCTCAGGCCAGATGCAGCAGTAAGTAGCAACGCCACTCCTTCTCAGTCTTCATCGATCAATGACATTTCATCCATGTACGGACGCGGGTATAGCA
8376	threecomb		76	81	5	8.66018	3.65246	0	121	0	0	-2.1	126	0	-3.98852								1198	0.352664	TGCGAGTTAGGGGACGGTTCCTTTTCGATTACTAGTCTTGACGTCCTATCCCTAAATCAAATTACAACCAAATTAAAAACAAAAACAAAGCAAAACACATTCACTTGACCCTTTCCCTCAGGCCAGATACCACAAGAGTTGAGTTTACCATCCCACTGAGGGAGAACTGGGCGCTGCCATTCTTTGCAATTCACGGACGCGGGTATAGCA
8377	threecomb		76	81	5	8.66018	3.15646	0	121	-2.9	-3.5	-2.1	126	-0.8	-9.95274								990	0.369541	TGCGAGTTAGGGGACGGTTGCTGCCTTGCAACTAGTCTTGACGTCCTATCCCTAAATCAAATTACAACCAAATTAAAAACAAAAACAAAGCAAAACACATTCACTTGACCCTTTCCCTCAGGCCAGGAGCCATGTCCACTTTGTTCCCCTCACTCTTCCCTCGTGTGACTGAGACTCTGTGGTTTAATCTGGACGGACGCGGGTATAGCA
8378	threecomb		76	81	5	8.66018	3.15646	0	121	-6.1	-5.3	-2.1	126	-4.5	-4.30713								2038	0.470996	TGCGAGTTAGGGGACGGTCTCGCTGCAACTACTAGTCTTGACGTCCTATCCCTAAATCAAATTACAACCAAATTAAAAACAAAAACAAAGCAAAACACATTCACTTGACCCTTTCCCTCAGGCCAGGAGGAGACCCCAAGCTGGGAGCACATCTTGTTCACCTGCTGCCACAATCGGCACCTGGTCCTGCCCACGGACGCGGGTATAGCA
8379	threecomb		76	81	5	8.66018	4.11227	0	121	-6	-7.1	-2.1	126	-6.9	-9.97011								1002	0.541622	TGCGAGTTAGGGGACGGTTTAACACCTGTCACTAGTCTTGACGTCCTATCCCTAAATCAAATTACAACCAAATTAAAAACAAAAACAAAGCAAAACACATTCACTTGACCCTTTCCCTCAGGCCAGATGGGCCGCATCCTGCAGCGCACAGCCATCTCCACCAACATCAAGGAGCGTCTGGACTTCTCCTGTACGGACGCGGGTATAGCA
8380	threecomb		76	81	5	8.56578	3.35299	0	121	-0.8	-1.1	0	126	-1.6	-1.84954								11505	0.664952	TGCGAGTTAGGGGACGGTGGAGCAACTAAGACTAGTCTTGACGTCCTATCCCTAAATCAAATTACAACCAAATTAAAAACAAAAACAAAGCAAAACACATTCACTTGACCCTTTCCCTCAGAGCAGGTGCAGCAGTGATCAATGGCTCTCAGCATCCATCATCATCGTCGTCTGTCAATGATGTGTCTTCAAACGGACGCGGGTATAGCA
8381	threecomb		76	81	5	8.56578	2.87534	0	121	-0.7	-2.1	0	126	-0.1	-2.64084								4154	0.691296	TGCGAGTTAGGGGACGGTACGAAACTGATAACTAGTCTTGACGTCCTATCCCTAAATCAAATTACAACCAAATTAAAAACAAAAACAAAGCAAAACACATTCACTTGACCCTTTCCCTCAGAGCAGgaagagataccatggagatgtgcacccagaggaaaggccacgcaaggacacagcaagaaggcaactACGGACGCGGGTATAGCA
8382	threecomb		76	81	5	8.56578	2.66027	0	121	-1.9	-0.8	0	126	-1.9	-0.0412851								5941	0.438159	TGCGAGTTAGGGGACGGTCATCGTCTCCTAACTAGTCTTGACGTCCTATCCCTAAATCAAATTACAACCAAATTAAAAACAAAAACAAAGCAAAACACATTCACTTGACCCTTTCCCTCAGAGCAGATGCAGCAGTAAGTAGCAACGCCACTCCTTCTCAGTCTTCATCGATCAATGACATTTCATCCATGTACGGACGCGGGTATAGCA
8383	threecomb		76	81	5	8.56578	2.40551	0	121	0	0	0	126	0	-0.105933								218	0.392793	TGCGAGTTAGGGGACGGTTCACTAGACCCAACTAGTCTTGACGTCCTATCCCTAAATCAAATTACAACCAAATTAAAAACAAAAACAAAGCAAAACACATTCACTTGACCCTTTCCCTCAGAGCAGATACCACAAGAGTTGAGTTTACCATCCCACTGAGGGAGAACTGGGCGCTGCCATTCTTTGCAATTCACGGACGCGGGTATAGCA
8384	threecomb		76	81	5	8.56578	2.12665	0	121	-2.9	-1.6	0	126	-0.8	-0.902365								855	0.260671	TGCGAGTTAGGGGACGGTCATGGAGAAAGAACTAGTCTTGACGTCCTATCCCTAAATCAAATTACAACCAAATTAAAAACAAAAACAAAGCAAAACACATTCACTTGACCCTTTCCCTCAGAGCAGGAGCCATGTCCACTTTGTTCCCCTCACTCTTCCCTCGTGTGACTGAGACTCTGTGGTTTAATCTGGACGGACGCGGGTATAGCA
8385	threecomb		76	81	5	8.56578	2.12665	0	121	-4.2	-5.3	0	126	-4.5	-0.68167								4432	0.477175	TGCGAGTTAGGGGACGGTCGAACCGCCCTTACTAGTCTTGACGTCCTATCCCTAAATCAAATTACAACCAAATTAAAAACAAAAACAAAGCAAAACACATTCACTTGACCCTTTCCCTCAGAGCAGGAGGAGACCCCAAGCTGGGAGCACATCTTGTTCACCTGCTGCCACAATCGGCACCTGGTCCTGCCCACGGACGCGGGTATAGCA
8386	threecomb		76	81	5	8.56578	2.66027	0	121	-7.4	-3.9	0	126	-6.9	-2.14928								6333	0.491998	TGCGAGTTAGGGGACGGTTCGGGCCGACATACTAGTCTTGACGTCCTATCCCTAAATCAAATTACAACCAAATTAAAAACAAAAACAAAGCAAAACACATTCACTTGACCCTTTCCCTCAGAGCAGATGGGCCGCATCCTGCAGCGCACAGCCATCTCCACCAACATCAAGGAGCGTCTGGACTTCTCCTGTACGGACGCGGGTATAGCA
8387	threecomb		76	81	5	6.78362	4.1813	-0.1	121	-1.3	-5.5	-1.6	126	-1.6	4.152								676	0.251769	TGCGAGTTAGGGGACGGTGGAGTTGGTCGCACTAGTCTTGACGTCCTGGCCTGCCCGGATTAGGGAGAGGGAGTAATAATACCCATGACAGATGGCAGCGCGCTGTCTTTCACTGTCCTAGCACAGGTGCAGCAGTGATCAATGGCTCTCAGCATCCATCATCATCGTCGTCTGTCAATGATGTGTCTTCAAACGGACGCGGGTATAGCA
8388	threecomb		76	81	5	6.78362	3.4654	-0.1	121	-0.9	-3	-1.6	126	-0.1	0.26829								302	0.378921	TGCGAGTTAGGGGACGGTTCCCCGATCTTCACTAGTCTTGACGTCCTGGCCTGCCCGGATTAGGGAGAGGGAGTAATAATACCCATGACAGATGGCAGCGCGCTGTCTTTCACTGTCCTAGCACAGgaagagataccatggagatgtgcacccagaggaaaggccacgcaaggacacagcaagaaggcaactACGGACGCGGGTATAGCA
8389	threecomb		76	81	5	6.78362	3.42918	-0.1	121	-1.9	-2.7	-1.6	126	-1.9									83	0.02	TGCGAGTTAGGGGACGGTACTTTTGGCACGACTAGTCTTGACGTCCTGGCCTGCCCGGATTAGGGAGAGGGAGTAATAATACCCATGACAGATGGCAGCGCGCTGTCTTTCACTGTCCTAGCACAGATGCAGCAGTAAGTAGCAACGCCACTCCTTCTCAGTCTTCATCGATCAATGACATTTCATCCATGTACGGACGCGGGTATAGCA
8390	threecomb		76	81	5	6.78362	3.21526	-0.1	121	0	-2.2	-1.6	126	0									11	0.00335366	TGCGAGTTAGGGGACGGTCTCCCCTATCGGACTAGTCTTGACGTCCTGGCCTGCCCGGATTAGGGAGAGGGAGTAATAATACCCATGACAGATGGCAGCGCGCTGTCTTTCACTGTCCTAGCACAGATACCACAAGAGTTGAGTTTACCATCCCACTGAGGGAGAACTGGGCGCTGCCATTCTTTGCAATTCACGGACGCGGGTATAGCA
8391	threecomb		76	81	5	6.78362	2.67589	-0.1	121	-2.9	-2.7	-1.6	126	-0.8									3	0.00137868	TGCGAGTTAGGGGACGGTACATATGACGACACTAGTCTTGACGTCCTGGCCTGCCCGGATTAGGGAGAGGGAGTAATAATACCCATGACAGATGGCAGCGCGCTGTCTTTCACTGTCCTAGCACAGGAGCCATGTCCACTTTGTTCCCCTCACTCTTCCCTCGTGTGACTGAGACTCTGTGGTTTAATCTGGACGGACGCGGGTATAGCA
8392	threecomb		76	81	5	6.78362	2.67589	-0.1	121	-3.1	-3.7	-1.6	126	-4.5	2.79442								254	0.209398	TGCGAGTTAGGGGACGGTAACCGTCGTCCGACTAGTCTTGACGTCCTGGCCTGCCCGGATTAGGGAGAGGGAGTAATAATACCCATGACAGATGGCAGCGCGCTGTCTTTCACTGTCCTAGCACAGGAGGAGACCCCAAGCTGGGAGCACATCTTGTTCACCTGCTGCCACAATCGGCACCTGGTCCTGCCCACGGACGCGGGTATAGCA
8393	threecomb		76	81	5	6.78362	3.42918	-0.1	121	-3.6	-3.7	-1.6	126	-6.9	1.65821								133	0.0228719	TGCGAGTTAGGGGACGGTGTCGTCGCAAGGACTAGTCTTGACGTCCTGGCCTGCCCGGATTAGGGAGAGGGAGTAATAATACCCATGACAGATGGCAGCGCGCTGTCTTTCACTGTCCTAGCACAGATGGGCCGCATCCTGCAGCGCACAGCCATCTCCACCAACATCAAGGAGCGTCTGGACTTCTCCTGTACGGACGCGGGTATAGCA
8394	threecomb		76	81	5	7.81374	1.05999	-0.1	121	-0.6	-5.7	0	126	-1.6									71	0.403409	TGCGAGTTAGGGGACGGTGTTCTACCACTGACTAGTCTTGACGTCCTGGCCTGCCCGGATTAGGGAGAGGGAGTAATAATACCCATGACAGATGGCAGCGCGCTGTCTTTCACTGTCCTAGaaaagGTGCAGCAGTGATCAATGGCTCTCAGCATCCATCATCATCGTCGTCTGTCAATGATGTGTCTTCAAACGGACGCGGGTATAGCA
8395	threecomb		76	81	5	7.81374	0.416047	-0.1	121	-0.4	-3.2	0	126	-0.1	-6.66534								205	0.250611	TGCGAGTTAGGGGACGGTTGTTTGACTCTCACTAGTCTTGACGTCCTGGCCTGCCCGGATTAGGGAGAGGGAGTAATAATACCCATGACAGATGGCAGCGCGCTGTCTTTCACTGTCCTAGaaaaggaagagataccatggagatgtgcacccagaggaaaggccacgcaaggacacagcaagaaggcaactACGGACGCGGGTATAGCA
8396	threecomb		76	81	5	7.81374	-1.29628	-0.1	121	-1.9	-1.7	0	126	-1.9									51	0.0286839	TGCGAGTTAGGGGACGGTGTCGTCATCCGCACTAGTCTTGACGTCCTGGCCTGCCCGGATTAGGGAGAGGGAGTAATAATACCCATGACAGATGGCAGCGCGCTGTCTTTCACTGTCCTAGaaaagATGCAGCAGTAAGTAGCAACGCCACTCCTTCTCAGTCTTCATCGATCAATGACATTTCATCCATGTACGGACGCGGGTATAGCA
8397	threecomb		76	81	5	7.81374	-1.24687	-0.1	121	0	-0.5	0	126	0									5	0.00794913	TGCGAGTTAGGGGACGGTATCCGTTGCGCCACTAGTCTTGACGTCCTGGCCTGCCCGGATTAGGGAGAGGGAGTAATAATACCCATGACAGATGGCAGCGCGCTGTCTTTCACTGTCCTAGaaaagATACCACAAGAGTTGAGTTTACCATCCCACTGAGGGAGAACTGGGCGCTGCCATTCTTTGCAATTCACGGACGCGGGTATAGCA
8398	threecomb		76	81	5	7.81374	-0.636803	-0.1	121	-2.9	-2.9	0	126	-0.8									35	0.0170732	TGCGAGTTAGGGGACGGTGAAAGTCGCATCACTAGTCTTGACGTCCTGGCCTGCCCGGATTAGGGAGAGGGAGTAATAATACCCATGACAGATGGCAGCGCGCTGTCTTTCACTGTCCTAGaaaagGAGCCATGTCCACTTTGTTCCCCTCACTCTTCCCTCGTGTGACTGAGACTCTGTGGTTTAATCTGGACGGACGCGGGTATAGCA
8399	threecomb		76	81	5	7.81374	-0.636803	-0.1	121	-3.1	-3.8	0	126	-4.5	-2.55459								165	0.0413741	TGCGAGTTAGGGGACGGTAGCGCACGGCGGACTAGTCTTGACGTCCTGGCCTGCCCGGATTAGGGAGAGGGAGTAATAATACCCATGACAGATGGCAGCGCGCTGTCTTTCACTGTCCTAGaaaagGAGGAGACCCCAAGCTGGGAGCACATCTTGTTCACCTGCTGCCACAATCGGCACCTGGTCCTGCCCACGGACGCGGGTATAGCA
8400	threecomb		76	81	5	7.81374	-1.29628	-0.1	121	-3.1	-3.7	0	126	-6.9	-3.79323								654	0.110082	TGCGAGTTAGGGGACGGTGAGAGCTTCCGGACTAGTCTTGACGTCCTGGCCTGCCCGGATTAGGGAGAGGGAGTAATAATACCCATGACAGATGGCAGCGCGCTGTCTTTCACTGTCCTAGaaaagATGGGCCGCATCCTGCAGCGCACAGCCATCTCCACCAACATCAAGGAGCGTCTGGACTTCTCCTGTACGGACGCGGGTATAGCA
8401	threecomb		76	81	5	6.78362	4.1813	-0.1	121	-1.3	-5.5	-1.6	126	-1.6									56	0.0127883	TGCGAGTTAGGGGACGGTACAAGACGATACACTAGTCTTGACGTCCTGGCCTGCCCGGATTAGGGAGAGGGAGTAATAATACCCATGACAGATGGCAGCGCGCTGTCTTTCACTGTCCTAGCACAGGTGCAGCAGTGATCAATGGCTCTCAGCATCCATCATCATCGTCGTCTGTCAATGATGTGTCTTCAAACGGACGCGGGTATAGCA
8402	threecomb		76	81	5	6.78362	3.4654	-0.1	121	-0.9	-3	-1.6	126	-0.1	0.350363								480	0.465116	TGCGAGTTAGGGGACGGTTCGCGATTCTCGACTAGTCTTGACGTCCTGGCCTGCCCGGATTAGGGAGAGGGAGTAATAATACCCATGACAGATGGCAGCGCGCTGTCTTTCACTGTCCTAGCACAGgaagagataccatggagatgtgcacccagaggaaaggccacgcaaggacacagcaagaaggcaactACGGACGCGGGTATAGCA
8403	threecomb		76	81	5	6.78362	3.42918	-0.1	121	-1.9	-2.7	-1.6	126	-1.9	3.57894								259	0.036153	TGCGAGTTAGGGGACGGTGACCTGGTTATTACTAGTCTTGACGTCCTGGCCTGCCCGGATTAGGGAGAGGGAGTAATAATACCCATGACAGATGGCAGCGCGCTGTCTTTCACTGTCCTAGCACAGATGCAGCAGTAAGTAGCAACGCCACTCCTTCTCAGTCTTCATCGATCAATGACATTTCATCCATGTACGGACGCGGGTATAGCA
8404	threecomb		76	81	5	6.78362	3.21526	-0.1	121	0	-2.2	-1.6	126	0									10	0.000941265	TGCGAGTTAGGGGACGGTACCCGAAATACCACTAGTCTTGACGTCCTGGCCTGCCCGGATTAGGGAGAGGGAGTAATAATACCCATGACAGATGGCAGCGCGCTGTCTTTCACTGTCCTAGCACAGATACCACAAGAGTTGAGTTTACCATCCCACTGAGGGAGAACTGGGCGCTGCCATTCTTTGCAATTCACGGACGCGGGTATAGCA
8405	threecomb		76	81	5	6.78362	2.67589	-0.1	121	-2.9	-2.7	-1.6	126	-0.8									31	0.00312122	TGCGAGTTAGGGGACGGTAACTTCATCTCAACTAGTCTTGACGTCCTGGCCTGCCCGGATTAGGGAGAGGGAGTAATAATACCCATGACAGATGGCAGCGCGCTGTCTTTCACTGTCCTAGCACAGGAGCCATGTCCACTTTGTTCCCCTCACTCTTCCCTCGTGTGACTGAGACTCTGTGGTTTAATCTGGACGGACGCGGGTATAGCA
8406	threecomb		76	81	5	6.78362	2.67589	-0.1	121	-3.1	-3.7	-1.6	126	-4.5									22	0.0312057	TGCGAGTTAGGGGACGGTCTACTTTTGCGTACTAGTCTTGACGTCCTGGCCTGCCCGGATTAGGGAGAGGGAGTAATAATACCCATGACAGATGGCAGCGCGCTGTCTTTCACTGTCCTAGCACAGGAGGAGACCCCAAGCTGGGAGCACATCTTGTTCACCTGCTGCCACAATCGGCACCTGGTCCTGCCCACGGACGCGGGTATAGCA
8407	threecomb		76	81	5	6.78362	3.42918	-0.1	121	-3.6	-3.7	-1.6	126	-6.9	1.62449								147	0.0348011	TGCGAGTTAGGGGACGGTCCTCATGGCCGTACTAGTCTTGACGTCCTGGCCTGCCCGGATTAGGGAGAGGGAGTAATAATACCCATGACAGATGGCAGCGCGCTGTCTTTCACTGTCCTAGCACAGATGGGCCGCATCCTGCAGCGCACAGCCATCTCCACCAACATCAAGGAGCGTCTGGACTTCTCCTGTACGGACGCGGGTATAGCA
8408	threecomb		76	81	5	8.06782	4.22335	-0.1	121	-0.6	-6.3	0	126	-1.6	-0.00432593								667	0.334168	TGCGAGTTAGGGGACGGTCACATAGTTTTAACTAGTCTTGACGTCCTGGCCTGCCCGGATTAGGGAGAGGGAGTAATAATACCCATGACAGATGGCAGCGCGCTGTCTTTCACTGTCCTAGAATAGGTGCAGCAGTGATCAATGGCTCTCAGCATCCATCATCATCGTCGTCTGTCAATGATGTGTCTTCAAACGGACGCGGGTATAGCA
8409	threecomb		76	81	5	8.06782	3.91071	-0.1	121	-0.4	-3.8	0	126	-0.1	-2.54011								334	0.322083	TGCGAGTTAGGGGACGGTGTTCCGGGAGGGACTAGTCTTGACGTCCTGGCCTGCCCGGATTAGGGAGAGGGAGTAATAATACCCATGACAGATGGCAGCGCGCTGTCTTTCACTGTCCTAGAATAGgaagagataccatggagatgtgcacccagaggaaaggccacgcaaggacacagcaagaaggcaactACGGACGCGGGTATAGCA
8410	threecomb		76	81	5	8.06782	2.48507	-0.1	121	-1.9	-2.3	0	126	-1.9	0.129283								134	0.0784543	TGCGAGTTAGGGGACGGTCTGATTCTAGTTACTAGTCTTGACGTCCTGGCCTGCCCGGATTAGGGAGAGGGAGTAATAATACCCATGACAGATGGCAGCGCGCTGTCTTTCACTGTCCTAGAATAGATGCAGCAGTAAGTAGCAACGCCACTCCTTCTCAGTCTTCATCGATCAATGACATTTCATCCATGTACGGACGCGGGTATAGCA
8411	threecomb		76	81	5	8.06782	2.33711	-0.1	121	0	-0.5	0	126	0									64	0.0628684	TGCGAGTTAGGGGACGGTGTTACGCATTACACTAGTCTTGACGTCCTGGCCTGCCCGGATTAGGGAGAGGGAGTAATAATACCCATGACAGATGGCAGCGCGCTGTCTTTCACTGTCCTAGAATAGATACCACAAGAGTTGAGTTTACCATCCCACTGAGGGAGAACTGGGCGCTGCCATTCTTTGCAATTCACGGACGCGGGTATAGCA
8412	threecomb		76	81	5	8.06782	3.05523	-0.1	121	-2.9	-3.5	0	126	-0.8									6	0.00154162	TGCGAGTTAGGGGACGGTCCTTTTGCGCGGACTAGTCTTGACGTCCTGGCCTGCCCGGATTAGGGAGAGGGAGTAATAATACCCATGACAGATGGCAGCGCGCTGTCTTTCACTGTCCTAGAATAGGAGCCATGTCCACTTTGTTCCCCTCACTCTTCCCTCGTGTGACTGAGACTCTGTGGTTTAATCTGGACGGACGCGGGTATAGCA
8413	threecomb		76	81	5	8.06782	3.05523	-0.1	121	-3.1	-4.4	0	126	-4.5	0.125531								115	0.100877	TGCGAGTTAGGGGACGGTAGCGGACACATAACTAGTCTTGACGTCCTGGCCTGCCCGGATTAGGGAGAGGGAGTAATAATACCCATGACAGATGGCAGCGCGCTGTCTTTCACTGTCCTAGAATAGGAGGAGACCCCAAGCTGGGAGCACATCTTGTTCACCTGCTGCCACAATCGGCACCTGGTCCTGCCCACGGACGCGGGTATAGCA
8414	threecomb		76	81	5	8.06782	2.48507	-0.1	121	-3.1	-3.7	0	126	-6.9	-1.85756								541	0.238431	TGCGAGTTAGGGGACGGTCCTGTTTCAAAGACTAGTCTTGACGTCCTGGCCTGCCCGGATTAGGGAGAGGGAGTAATAATACCCATGACAGATGGCAGCGCGCTGTCTTTCACTGTCCTAGAATAGATGGGCCGCATCCTGCAGCGCACAGCCATCTCCACCAACATCAAGGAGCGTCTGGACTTCTCCTGTACGGACGCGGGTATAGCA
8415	threecomb		76	81	5	7.17013	6.41054	-0.1	121	-0.6	-6.3	0	126	-1.6	-2.70552								2460	0.226791	TGCGAGTTAGGGGACGGTGTTCGAGATCCAACTAGTCTTGACGTCCTGGCCTGCCCGGATTAGGGAGAGGGAGTAATAATACCCATGACAGATGGCAGCGCGCTGTCTTTCACTGTCCTAGTCTAGGTGCAGCAGTGATCAATGGCTCTCAGCATCCATCATCATCGTCGTCTGTCAATGATGTGTCTTCAAACGGACGCGGGTATAGCA
8416	threecomb		76	81	5	7.17013	5.84724	-0.1	121	-3	-3.8	0	126	-0.1	-3.5025								185	0.380658	TGCGAGTTAGGGGACGGTGACATTAGCGAAACTAGTCTTGACGTCCTGGCCTGCCCGGATTAGGGAGAGGGAGTAATAATACCCATGACAGATGGCAGCGCGCTGTCTTTCACTGTCCTAGTCTAGgaagagataccatggagatgtgcacccagaggaaaggccacgcaaggacacagcaagaaggcaactACGGACGCGGGTATAGCA
8417	threecomb		76	81	5	7.17013	4.72879	-0.1	121	-2.3	-2.3	0	126	-1.9	-2.1426								417	0.157596	TGCGAGTTAGGGGACGGTGCGGGACCGCTTACTAGTCTTGACGTCCTGGCCTGCCCGGATTAGGGAGAGGGAGTAATAATACCCATGACAGATGGCAGCGCGCTGTCTTTCACTGTCCTAGTCTAGATGCAGCAGTAAGTAGCAACGCCACTCCTTCTCAGTCTTCATCGATCAATGACATTTCATCCATGTACGGACGCGGGTATAGCA
8418	threecomb		76	81	5	7.17013	4.33495	-0.1	121	0	-0.5	0	126	0									29	0.00909661	TGCGAGTTAGGGGACGGTAAAAGGGCCTCGACTAGTCTTGACGTCCTGGCCTGCCCGGATTAGGGAGAGGGAGTAATAATACCCATGACAGATGGCAGCGCGCTGTCTTTCACTGTCCTAGTCTAGATACCACAAGAGTTGAGTTTACCATCCCACTGAGGGAGAACTGGGCGCTGCCATTCTTTGCAATTCACGGACGCGGGTATAGCA
8419	threecomb		76	81	5	7.17013	5.23764	-0.1	121	-2.9	-3.5	0	126	-0.8									30	0.0235849	TGCGAGTTAGGGGACGGTTCATCGAAGAGGACTAGTCTTGACGTCCTGGCCTGCCCGGATTAGGGAGAGGGAGTAATAATACCCATGACAGATGGCAGCGCGCTGTCTTTCACTGTCCTAGTCTAGGAGCCATGTCCACTTTGTTCCCCTCACTCTTCCCTCGTGTGACTGAGACTCTGTGGTTTAATCTGGACGGACGCGGGTATAGCA
8420	threecomb		76	81	5	7.17013	5.23764	-0.1	121	-3.9	-4.4	0	126	-4.5	-3.58496								520	0.161641	TGCGAGTTAGGGGACGGTGAGCTGACGGAAACTAGTCTTGACGTCCTGGCCTGCCCGGATTAGGGAGAGGGAGTAATAATACCCATGACAGATGGCAGCGCGCTGTCTTTCACTGTCCTAGTCTAGGAGGAGACCCCAAGCTGGGAGCACATCTTGTTCACCTGCTGCCACAATCGGCACCTGGTCCTGCCCACGGACGCGGGTATAGCA
8421	threecomb		76	81	5	7.17013	4.72879	-0.1	121	-3.1	-3.7	0	126	-6.9	-4.61017								661	0.182698	TGCGAGTTAGGGGACGGTCCCCGCGACCCAACTAGTCTTGACGTCCTGGCCTGCCCGGATTAGGGAGAGGGAGTAATAATACCCATGACAGATGGCAGCGCGCTGTCTTTCACTGTCCTAGTCTAGATGGGCCGCATCCTGCAGCGCACAGCCATCTCCACCAACATCAAGGAGCGTCTGGACTTCTCCTGTACGGACGCGGGTATAGCA
8422	threecomb		76	81	5	9.3185	4.04374	-0.1	121	-2.2	-5.5	-1.2	126	-1.6	-5.18253								709	0.307592	TGCGAGTTAGGGGACGGTCTTCAACACACCACTAGTCTTGACGTCCTGGCCTGCCCGGATTAGGGAGAGGGAGTAATAATACCCATGACAGATGGCAGCGCGCTGTCTTTCACTGTCCTAGGCCAGGTGCAGCAGTGATCAATGGCTCTCAGCATCCATCATCATCGTCGTCTGTCAATGATGTGTCTTCAAACGGACGCGGGTATAGCA
8423	threecomb		76	81	5	9.3185	2.5115	-0.1	121	-3.9	-3	-1.2	126	-0.1	-9.6865								823	0.372736	TGCGAGTTAGGGGACGGTAATCGGAGGTTGACTAGTCTTGACGTCCTGGCCTGCCCGGATTAGGGAGAGGGAGTAATAATACCCATGACAGATGGCAGCGCGCTGTCTTTCACTGTCCTAGGCCAGgaagagataccatggagatgtgcacccagaggaaaggccacgcaaggacacagcaagaaggcaactACGGACGCGGGTATAGCA
8424	threecomb		76	81	5	9.3185	2.92369	-0.1	121	-2.3	-1.5	-1.2	126	-1.9	-5.75933								662	0.346053	TGCGAGTTAGGGGACGGTTTGAGGAAGGCCACTAGTCTTGACGTCCTGGCCTGCCCGGATTAGGGAGAGGGAGTAATAATACCCATGACAGATGGCAGCGCGCTGTCTTTCACTGTCCTAGGCCAGATGCAGCAGTAAGTAGCAACGCCACTCCTTCTCAGTCTTCATCGATCAATGACATTTCATCCATGTACGGACGCGGGTATAGCA
8425	threecomb		76	81	5	9.3185	2.46388	-0.1	121	0	-0.8	-1.2	126	0									52	0.0471014	TGCGAGTTAGGGGACGGTACGGTCGGGTTAACTAGTCTTGACGTCCTGGCCTGCCCGGATTAGGGAGAGGGAGTAATAATACCCATGACAGATGGCAGCGCGCTGTCTTTCACTGTCCTAGGCCAGATACCACAAGAGTTGAGTTTACCATCCCACTGAGGGAGAACTGGGCGCTGCCATTCTTTGCAATTCACGGACGCGGGTATAGCA
8426	threecomb		76	81	5	9.3185	1.96788	-0.1	121	-2.9	-3.5	-1.2	126	-0.8									38	0.0111274	TGCGAGTTAGGGGACGGTCGGTTTACTATTACTAGTCTTGACGTCCTGGCCTGCCCGGATTAGGGAGAGGGAGTAATAATACCCATGACAGATGGCAGCGCGCTGTCTTTCACTGTCCTAGGCCAGGAGCCATGTCCACTTTGTTCCCCTCACTCTTCCCTCGTGTGACTGAGACTCTGTGGTTTAATCTGGACGGACGCGGGTATAGCA
8427	threecomb		76	81	5	9.3185	1.96788	-0.1	121	-6.1	-3.7	-1.2	126	-4.5	-6.74147								864	0.73407	TGCGAGTTAGGGGACGGTATGAGAATATTTACTAGTCTTGACGTCCTGGCCTGCCCGGATTAGGGAGAGGGAGTAATAATACCCATGACAGATGGCAGCGCGCTGTCTTTCACTGTCCTAGGCCAGGAGGAGACCCCAAGCTGGGAGCACATCTTGTTCACCTGCTGCCACAATCGGCACCTGGTCCTGCCCACGGACGCGGGTATAGCA
8428	threecomb		76	81	5	9.3185	2.92369	-0.1	121	-6	-7.1	-1.2	126	-6.9									72	0.0364372	TGCGAGTTAGGGGACGGTATTATGCATAAAACTAGTCTTGACGTCCTGGCCTGCCCGGATTAGGGAGAGGGAGTAATAATACCCATGACAGATGGCAGCGCGCTGTCTTTCACTGTCCTAGGCCAGATGGGCCGCATCCTGCAGCGCACAGCCATCTCCACCAACATCAAGGAGCGTCTGGACTTCTCCTGTACGGACGCGGGTATAGCA
8429	threecomb		76	81	5	8.19267	2.40273	-0.1	121	-0.8	-5.5	-2	126	-1.6	1.36465								690	0.129651	TGCGAGTTAGGGGACGGTCTTGCGAGTTTAACTAGTCTTGACGTCCTGGCCTGCCCGGATTAGGGAGAGGGAGTAATAATACCCATGACAGATGGCAGCGCGCTGTCTTTCACTGTCCTAGAGCAGGTGCAGCAGTGATCAATGGCTCTCAGCATCCATCATCATCGTCGTCTGTCAATGATGTGTCTTCAAACGGACGCGGGTATAGCA
8430	threecomb		76	81	5	8.19267	1.92508	-0.1	121	-0.7	-3.1	-2	126	-0.1	-1.82716								141	0.331765	TGCGAGTTAGGGGACGGTCTAGATGGGGCAACTAGTCTTGACGTCCTGGCCTGCCCGGATTAGGGAGAGGGAGTAATAATACCCATGACAGATGGCAGCGCGCTGTCTTTCACTGTCCTAGAGCAGgaagagataccatggagatgtgcacccagaggaaaggccacgcaaggacacagcaagaaggcaactACGGACGCGGGTATAGCA
8431	threecomb		76	81	5	8.19267	1.71001	-0.1	121	-1.9	-2.6	-2	126	-1.9	2.5502								192	0.0432627	TGCGAGTTAGGGGACGGTGCTAACCTAACCACTAGTCTTGACGTCCTGGCCTGCCCGGATTAGGGAGAGGGAGTAATAATACCCATGACAGATGGCAGCGCGCTGTCTTTCACTGTCCTAGAGCAGATGCAGCAGTAAGTAGCAACGCCACTCCTTCTCAGTCTTCATCGATCAATGACATTTCATCCATGTACGGACGCGGGTATAGCA
8432	threecomb		76	81	5	8.19267	1.45526	-0.1	121	0	-2.6	-2	126	0	-7.41996								689	0.68083	TGCGAGTTAGGGGACGGTGATGATAACGAGACTAGTCTTGACGTCCTGGCCTGCCCGGATTAGGGAGAGGGAGTAATAATACCCATGACAGATGGCAGCGCGCTGTCTTTCACTGTCCTAGAGCAGATACCACAAGAGTTGAGTTTACCATCCCACTGAGGGAGAACTGGGCGCTGCCATTCTTTGCAATTCACGGACGCGGGTATAGCA
8433	threecomb		76	81	5	8.19267	1.1764	-0.1	121	-2.9	-3.1	-2	126	-0.8									55	0.004719	TGCGAGTTAGGGGACGGTCAAGCCCGAGAGACTAGTCTTGACGTCCTGGCCTGCCCGGATTAGGGAGAGGGAGTAATAATACCCATGACAGATGGCAGCGCGCTGTCTTTCACTGTCCTAGAGCAGGAGCCATGTCCACTTTGTTCCCCTCACTCTTCCCTCGTGTGACTGAGACTCTGTGGTTTAATCTGGACGGACGCGGGTATAGCA
8434	threecomb		76	81	5	8.19267	1.1764	-0.1	121	-4.2	-3.7	-2	126	-4.5	0.802768								247	0.153131	TGCGAGTTAGGGGACGGTCCTGGCGGAGCGACTAGTCTTGACGTCCTGGCCTGCCCGGATTAGGGAGAGGGAGTAATAATACCCATGACAGATGGCAGCGCGCTGTCTTTCACTGTCCTAGAGCAGGAGGAGACCCCAAGCTGGGAGCACATCTTGTTCACCTGCTGCCACAATCGGCACCTGGTCCTGCCCACGGACGCGGGTATAGCA
8435	threecomb		76	81	5	8.19267	1.71001	-0.1	121	-7.4	-3.7	-2	126	-6.9	0.49304								195	0.164975	TGCGAGTTAGGGGACGGTATTCTACATACCACTAGTCTTGACGTCCTGGCCTGCCCGGATTAGGGAGAGGGAGTAATAATACCCATGACAGATGGCAGCGCGCTGTCTTTCACTGTCCTAGAGCAGATGGGCCGCATCCTGCAGCGCACAGCCATCTCCACCAACATCAAGGAGCGTCTGGACTTCTCCTGTACGGACGCGGGTATAGCA
8436	threecomb		76	81	5	5.21903	3.25156	-2.1	121	-1.3	-5.9	-6.5	126	-1.6									1	0.000374813	TGCGAGTTAGGGGACGGTAAGCGGGCGAGTACTAGTCTTGACGTCGGTCCTGTTCCTCCCTTTCCTGGGGCCAGGCTGTGGGTGGGTGGGGCCAGCGGGCCTGGTCACTTTGTGCTCCTAGCACAGGTGCAGCAGTGATCAATGGCTCTCAGCATCCATCATCATCGTCGTCTGTCAATGATGTGTCTTCAAACGGACGCGGGTATAGCA
8437	threecomb		76	81	5	5.21903	2.53567	-2.1	121	-0.9	-5.6	-6.5	126	-0.1									6	0.00328228	TGCGAGTTAGGGGACGGTATGAGGTTACTGACTAGTCTTGACGTCGGTCCTGTTCCTCCCTTTCCTGGGGCCAGGCTGTGGGTGGGTGGGGCCAGCGGGCCTGGTCACTTTGTGCTCCTAGCACAGgaagagataccatggagatgtgcacccagaggaaaggccacgcaaggacacagcaagaaggcaactACGGACGCGGGTATAGCA
8439	threecomb		76	81	5	5.21903	2.28552	-2.1	121	0	-5.6	-6.5	126	0									11	0.00461991	TGCGAGTTAGGGGACGGTACTATCACCGAAACTAGTCTTGACGTCGGTCCTGTTCCTCCCTTTCCTGGGGCCAGGCTGTGGGTGGGTGGGGCCAGCGGGCCTGGTCACTTTGTGCTCCTAGCACAGATACCACAAGAGTTGAGTTTACCATCCCACTGAGGGAGAACTGGGCGCTGCCATTCTTTGCAATTCACGGACGCGGGTATAGCA
8440	threecomb		76	81	5	5.21903	1.74616	-2.1	121	-2.9	-9.1	-6.5	126	-0.8									1	0.00205339	TGCGAGTTAGGGGACGGTCCCTTTATTGTCACTAGTCTTGACGTCGGTCCTGTTCCTCCCTTTCCTGGGGCCAGGCTGTGGGTGGGTGGGGCCAGCGGGCCTGGTCACTTTGTGCTCCTAGCACAGGAGCCATGTCCACTTTGTTCCCCTCACTCTTCCCTCGTGTGACTGAGACTCTGTGGTTTAATCTGGACGGACGCGGGTATAGCA
8441	threecomb		76	81	5	5.21903	1.74616	-2.1	121	-3.1	-6.5	-6.5	126	-4.5									4	0.00713012	TGCGAGTTAGGGGACGGTGTCCAAGCGCGTACTAGTCTTGACGTCGGTCCTGTTCCTCCCTTTCCTGGGGCCAGGCTGTGGGTGGGTGGGGCCAGCGGGCCTGGTCACTTTGTGCTCCTAGCACAGGAGGAGACCCCAAGCTGGGAGCACATCTTGTTCACCTGCTGCCACAATCGGCACCTGGTCCTGCCCACGGACGCGGGTATAGCA
8442	threecomb		76	81	5	5.21903	2.49945	-2.1	121	-3.6	-5.6	-6.5	126	-6.9									32	0.0756501	TGCGAGTTAGGGGACGGTTATGATTTGTTAACTAGTCTTGACGTCGGTCCTGTTCCTCCCTTTCCTGGGGCCAGGCTGTGGGTGGGTGGGGCCAGCGGGCCTGGTCACTTTGTGCTCCTAGCACAGATGGGCCGCATCCTGCAGCGCACAGCCATCTCCACCAACATCAAGGAGCGTCTGGACTTCTCCTGTACGGACGCGGGTATAGCA
8443	threecomb		76	81	5	6.24915	0.13026	-2.1	121	-0.6	-6.1	-1.9	126	-1.6									13	0.00252329	TGCGAGTTAGGGGACGGTGAGTTGCTAGCTACTAGTCTTGACGTCGGTCCTGTTCCTCCCTTTCCTGGGGCCAGGCTGTGGGTGGGTGGGGCCAGCGGGCCTGGTCACTTTGTGCTCCTAGaaaagGTGCAGCAGTGATCAATGGCTCTCAGCATCCATCATCATCGTCGTCTGTCAATGATGTGTCTTCAAACGGACGCGGGTATAGCA
8444	threecomb		76	81	5	6.24915	-0.513687	-2.1	121	-0.4	-3.1	-1.9	126	-0.1									94	0.0165173	TGCGAGTTAGGGGACGGTTCGCGCCATATGACTAGTCTTGACGTCGGTCCTGTTCCTCCCTTTCCTGGGGCCAGGCTGTGGGTGGGTGGGGCCAGCGGGCCTGGTCACTTTGTGCTCCTAGaaaaggaagagataccatggagatgtgcacccagaggaaaggccacgcaaggacacagcaagaaggcaactACGGACGCGGGTATAGCA
8445	threecomb		76	81	5	6.24915	-2.22601	-2.1	121	-1.9	-2.4	-1.9	126	-1.9									0	0	TGCGAGTTAGGGGACGGTCTTCAACAAATGACTAGTCTTGACGTCGGTCCTGTTCCTCCCTTTCCTGGGGCCAGGCTGTGGGTGGGTGGGGCCAGCGGGCCTGGTCACTTTGTGCTCCTAGaaaagATGCAGCAGTAAGTAGCAACGCCACTCCTTCTCAGTCTTCATCGATCAATGACATTTCATCCATGTACGGACGCGGGTATAGCA
8446	threecomb		76	81	5	6.24915	-2.1766	-2.1	121	0	-0.9	-1.9	126	0									8	0.00323102	TGCGAGTTAGGGGACGGTTCACTCGCCCTGACTAGTCTTGACGTCGGTCCTGTTCCTCCCTTTCCTGGGGCCAGGCTGTGGGTGGGTGGGGCCAGCGGGCCTGGTCACTTTGTGCTCCTAGaaaagATACCACAAGAGTTGAGTTTACCATCCCACTGAGGGAGAACTGGGCGCTGCCATTCTTTGCAATTCACGGACGCGGGTATAGCA
8447	threecomb		76	81	5	6.24915	-1.56654	-2.1	121	-2.9	-9.3	-1.9	126	-0.8									23	0.00294494	TGCGAGTTAGGGGACGGTGGACAACTTGCGACTAGTCTTGACGTCGGTCCTGTTCCTCCCTTTCCTGGGGCCAGGCTGTGGGTGGGTGGGGCCAGCGGGCCTGGTCACTTTGTGCTCCTAGaaaagGAGCCATGTCCACTTTGTTCCCCTCACTCTTCCCTCGTGTGACTGAGACTCTGTGGTTTAATCTGGACGGACGCGGGTATAGCA
8448	threecomb		76	81	5	6.24915	-1.56654	-2.1	121	-3.1	-6.5	-1.9	126	-4.5									3	0.00240577	TGCGAGTTAGGGGACGGTGTCGTCGGCGAGACTAGTCTTGACGTCGGTCCTGTTCCTCCCTTTCCTGGGGCCAGGCTGTGGGTGGGTGGGGCCAGCGGGCCTGGTCACTTTGTGCTCCTAGaaaagGAGGAGACCCCAAGCTGGGAGCACATCTTGTTCACCTGCTGCCACAATCGGCACCTGGTCCTGCCCACGGACGCGGGTATAGCA
8449	threecomb		76	81	5	6.24915	-2.22601	-2.1	121	-3.1	-3.2	-1.9	126	-6.9									13	0.00195342	TGCGAGTTAGGGGACGGTTCGGCTATGAGCACTAGTCTTGACGTCGGTCCTGTTCCTCCCTTTCCTGGGGCCAGGCTGTGGGTGGGTGGGGCCAGCGGGCCTGGTCACTTTGTGCTCCTAGaaaagATGGGCCGCATCCTGCAGCGCACAGCCATCTCCACCAACATCAAGGAGCGTCTGGACTTCTCCTGTACGGACGCGGGTATAGCA
8450	threecomb		76	81	5	5.21903	3.25156	-2.1	121	-1.3	-5.9	-6.5	126	-1.6									78	0.0536451	TGCGAGTTAGGGGACGGTGTTAAGGTTCCAACTAGTCTTGACGTCGGTCCTGTTCCTCCCTTTCCTGGGGCCAGGCTGTGGGTGGGTGGGGCCAGCGGGCCTGGTCACTTTGTGCTCCTAGCACAGGTGCAGCAGTGATCAATGGCTCTCAGCATCCATCATCATCGTCGTCTGTCAATGATGTGTCTTCAAACGGACGCGGGTATAGCA
8451	threecomb		76	81	5	5.21903	2.53567	-2.1	121	-0.9	-5.6	-6.5	126	-0.1									1	0.00434783	TGCGAGTTAGGGGACGGTAAGTCAACGATAACTAGTCTTGACGTCGGTCCTGTTCCTCCCTTTCCTGGGGCCAGGCTGTGGGTGGGTGGGGCCAGCGGGCCTGGTCACTTTGTGCTCCTAGCACAGgaagagataccatggagatgtgcacccagaggaaaggccacgcaaggacacagcaagaaggcaactACGGACGCGGGTATAGCA
8452	threecomb		76	81	5	5.21903	2.49945	-2.1	121	-1.9	-5.6	-6.5	126	-1.9									3	0.00262697	TGCGAGTTAGGGGACGGTATAAGGCCGATAACTAGTCTTGACGTCGGTCCTGTTCCTCCCTTTCCTGGGGCCAGGCTGTGGGTGGGTGGGGCCAGCGGGCCTGGTCACTTTGTGCTCCTAGCACAGATGCAGCAGTAAGTAGCAACGCCACTCCTTCTCAGTCTTCATCGATCAATGACATTTCATCCATGTACGGACGCGGGTATAGCA
8453	threecomb		76	81	5	5.21903	2.28552	-2.1	121	0	-5.6	-6.5	126	0									0	0	TGCGAGTTAGGGGACGGTCCTGCGGGCGTCACTAGTCTTGACGTCGGTCCTGTTCCTCCCTTTCCTGGGGCCAGGCTGTGGGTGGGTGGGGCCAGCGGGCCTGGTCACTTTGTGCTCCTAGCACAGATACCACAAGAGTTGAGTTTACCATCCCACTGAGGGAGAACTGGGCGCTGCCATTCTTTGCAATTCACGGACGCGGGTATAGCA
8454	threecomb		76	81	5	5.21903	1.74616	-2.1	121	-2.9	-9.1	-6.5	126	-0.8									16	0.00288965	TGCGAGTTAGGGGACGGTGGACGCCCCTATACTAGTCTTGACGTCGGTCCTGTTCCTCCCTTTCCTGGGGCCAGGCTGTGGGTGGGTGGGGCCAGCGGGCCTGGTCACTTTGTGCTCCTAGCACAGGAGCCATGTCCACTTTGTTCCCCTCACTCTTCCCTCGTGTGACTGAGACTCTGTGGTTTAATCTGGACGGACGCGGGTATAGCA
8455	threecomb		76	81	5	5.21903	1.74616	-2.1	121	-3.1	-6.5	-6.5	126	-4.5									12	0.0143541	TGCGAGTTAGGGGACGGTGCTTTAATGAGAACTAGTCTTGACGTCGGTCCTGTTCCTCCCTTTCCTGGGGCCAGGCTGTGGGTGGGTGGGGCCAGCGGGCCTGGTCACTTTGTGCTCCTAGCACAGGAGGAGACCCCAAGCTGGGAGCACATCTTGTTCACCTGCTGCCACAATCGGCACCTGGTCCTGCCCACGGACGCGGGTATAGCA
8456	threecomb		76	81	5	5.21903	2.49945	-2.1	121	-3.6	-5.6	-6.5	126	-6.9									42	0.0619469	TGCGAGTTAGGGGACGGTCGCGATGACGATACTAGTCTTGACGTCGGTCCTGTTCCTCCCTTTCCTGGGGCCAGGCTGTGGGTGGGTGGGGCCAGCGGGCCTGGTCACTTTGTGCTCCTAGCACAGATGGGCCGCATCCTGCAGCGCACAGCCATCTCCACCAACATCAAGGAGCGTCTGGACTTCTCCTGTACGGACGCGGGTATAGCA
8457	threecomb		76	81	5	6.50323	3.29362	-2.1	121	-0.6	-6.7	-1.9	126	-1.6	-2.12029								123	0.165101	TGCGAGTTAGGGGACGGTGCCGGATCCACCACTAGTCTTGACGTCGGTCCTGTTCCTCCCTTTCCTGGGGCCAGGCTGTGGGTGGGTGGGGCCAGCGGGCCTGGTCACTTTGTGCTCCTAGAATAGGTGCAGCAGTGATCAATGGCTCTCAGCATCCATCATCATCGTCGTCTGTCAATGATGTGTCTTCAAACGGACGCGGGTATAGCA
8458	threecomb		76	81	5	6.50323	2.98098	-2.1	121	-0.4	-3.7	-1.9	126	-0.1									10	0.00224115	TGCGAGTTAGGGGACGGTCAAATCGAGTCCACTAGTCTTGACGTCGGTCCTGTTCCTCCCTTTCCTGGGGCCAGGCTGTGGGTGGGTGGGGCCAGCGGGCCTGGTCACTTTGTGCTCCTAGAATAGgaagagataccatggagatgtgcacccagaggaaaggccacgcaaggacacagcaagaaggcaactACGGACGCGGGTATAGCA
8459	threecomb		76	81	5	6.50323	1.55533	-2.1	121	-1.9	-3	-1.9	126	-1.9									0	0	TGCGAGTTAGGGGACGGTTTGGACGAGGATACTAGTCTTGACGTCGGTCCTGTTCCTCCCTTTCCTGGGGCCAGGCTGTGGGTGGGTGGGGCCAGCGGGCCTGGTCACTTTGTGCTCCTAGAATAGATGCAGCAGTAAGTAGCAACGCCACTCCTTCTCAGTCTTCATCGATCAATGACATTTCATCCATGTACGGACGCGGGTATAGCA
8460	threecomb		76	81	5	6.50323	1.40737	-2.1	121	0	-0.9	-1.9	126	0									0	0	TGCGAGTTAGGGGACGGTGGAACTCCTCTAACTAGTCTTGACGTCGGTCCTGTTCCTCCCTTTCCTGGGGCCAGGCTGTGGGTGGGTGGGGCCAGCGGGCCTGGTCACTTTGTGCTCCTAGAATAGATACCACAAGAGTTGAGTTTACCATCCCACTGAGGGAGAACTGGGCGCTGCCATTCTTTGCAATTCACGGACGCGGGTATAGCA
8461	threecomb		76	81	5	6.50323	2.1255	-2.1	121	-2.9	-9.9	-1.9	126	-0.8									4	0.00279135	TGCGAGTTAGGGGACGGTCTATGGAGCATTACTAGTCTTGACGTCGGTCCTGTTCCTCCCTTTCCTGGGGCCAGGCTGTGGGTGGGTGGGGCCAGCGGGCCTGGTCACTTTGTGCTCCTAGAATAGGAGCCATGTCCACTTTGTTCCCCTCACTCTTCCCTCGTGTGACTGAGACTCTGTGGTTTAATCTGGACGGACGCGGGTATAGCA
8462	threecomb		76	81	5	6.50323	2.1255	-2.1	121	-3.1	-7	-1.9	126	-4.5									0	0	TGCGAGTTAGGGGACGGTCTATCTTTTAATACTAGTCTTGACGTCGGTCCTGTTCCTCCCTTTCCTGGGGCCAGGCTGTGGGTGGGTGGGGCCAGCGGGCCTGGTCACTTTGTGCTCCTAGAATAGGAGGAGACCCCAAGCTGGGAGCACATCTTGTTCACCTGCTGCCACAATCGGCACCTGGTCCTGCCCACGGACGCGGGTATAGCA
8463	threecomb		76	81	5	6.50323	1.55533	-2.1	121	-3.1	-3.2	-1.9	126	-6.9									6	0.157895	TGCGAGTTAGGGGACGGTAACACTATTAGCACTAGTCTTGACGTCGGTCCTGTTCCTCCCTTTCCTGGGGCCAGGCTGTGGGTGGGTGGGGCCAGCGGGCCTGGTCACTTTGTGCTCCTAGAATAGATGGGCCGCATCCTGCAGCGCACAGCCATCTCCACCAACATCAAGGAGCGTCTGGACTTCTCCTGTACGGACGCGGGTATAGCA
8464	threecomb		76	81	5	5.60554	5.48081	-2.1	121	-0.6	-6.7	-1.9	126	-1.6	-4.02975								1716	0.590706	TGCGAGTTAGGGGACGGTCTACTCCACACAACTAGTCTTGACGTCGGTCCTGTTCCTCCCTTTCCTGGGGCCAGGCTGTGGGTGGGTGGGGCCAGCGGGCCTGGTCACTTTGTGCTCCTAGTCTAGGTGCAGCAGTGATCAATGGCTCTCAGCATCCATCATCATCGTCGTCTGTCAATGATGTGTCTTCAAACGGACGCGGGTATAGCA
8465	threecomb		76	81	5	5.60554	4.9175	-2.1	121	-3	-3.7	-1.9	126	-0.1	-5.28276								559	0.643268	TGCGAGTTAGGGGACGGTTCGGTTCGGTCAACTAGTCTTGACGTCGGTCCTGTTCCTCCCTTTCCTGGGGCCAGGCTGTGGGTGGGTGGGGCCAGCGGGCCTGGTCACTTTGTGCTCCTAGTCTAGgaagagataccatggagatgtgcacccagaggaaaggccacgcaaggacacagcaagaaggcaactACGGACGCGGGTATAGCA
8466	threecomb		76	81	5	5.60554	3.79906	-2.1	121	-2.3	-3	-1.9	126	-1.9	-2.90122								144	0.369231	TGCGAGTTAGGGGACGGTGCCATCGAGATCACTAGTCTTGACGTCGGTCCTGTTCCTCCCTTTCCTGGGGCCAGGCTGTGGGTGGGTGGGGCCAGCGGGCCTGGTCACTTTGTGCTCCTAGTCTAGATGCAGCAGTAAGTAGCAACGCCACTCCTTCTCAGTCTTCATCGATCAATGACATTTCATCCATGTACGGACGCGGGTATAGCA
8467	threecomb		76	81	5	5.60554	3.40522	-2.1	121	0	-0.9	-1.9	126	0									7	0.00652377	TGCGAGTTAGGGGACGGTCACTTCGTCCCCACTAGTCTTGACGTCGGTCCTGTTCCTCCCTTTCCTGGGGCCAGGCTGTGGGTGGGTGGGGCCAGCGGGCCTGGTCACTTTGTGCTCCTAGTCTAGATACCACAAGAGTTGAGTTTACCATCCCACTGAGGGAGAACTGGGCGCTGCCATTCTTTGCAATTCACGGACGCGGGTATAGCA
8468	threecomb		76	81	5	5.60554	4.30791	-2.1	121	-2.9	-9.9	-1.9	126	-0.8									15	0.00336776	TGCGAGTTAGGGGACGGTGTTGCATCTTCGACTAGTCTTGACGTCGGTCCTGTTCCTCCCTTTCCTGGGGCCAGGCTGTGGGTGGGTGGGGCCAGCGGGCCTGGTCACTTTGTGCTCCTAGTCTAGGAGCCATGTCCACTTTGTTCCCCTCACTCTTCCCTCGTGTGACTGAGACTCTGTGGTTTAATCTGGACGGACGCGGGTATAGCA
8469	threecomb		76	81	5	5.60554	4.30791	-2.1	121	-3.9	-7	-1.9	126	-4.5									8	0.00412159	TGCGAGTTAGGGGACGGTGTCCGGGATACAACTAGTCTTGACGTCGGTCCTGTTCCTCCCTTTCCTGGGGCCAGGCTGTGGGTGGGTGGGGCCAGCGGGCCTGGTCACTTTGTGCTCCTAGTCTAGGAGGAGACCCCAAGCTGGGAGCACATCTTGTTCACCTGCTGCCACAATCGGCACCTGGTCCTGCCCACGGACGCGGGTATAGCA
8470	threecomb		76	81	5	5.60554	3.79906	-2.1	121	-3.1	-3.2	-1.9	126	-6.9									5	0.00304692	TGCGAGTTAGGGGACGGTGAAACCGACGTCACTAGTCTTGACGTCGGTCCTGTTCCTCCCTTTCCTGGGGCCAGGCTGTGGGTGGGTGGGGCCAGCGGGCCTGGTCACTTTGTGCTCCTAGTCTAGATGGGCCGCATCCTGCAGCGCACAGCCATCTCCACCAACATCAAGGAGCGTCTGGACTTCTCCTGTACGGACGCGGGTATAGCA
8471	threecomb		76	81	5	7.75391	3.11401	-2.1	121	-2.2	-5.9	-3.6	126	-1.6	-7.16993								145	0.0316871	TGCGAGTTAGGGGACGGTCCCGGGAGTCGGACTAGTCTTGACGTCGGTCCTGTTCCTCCCTTTCCTGGGGCCAGGCTGTGGGTGGGTGGGGCCAGCGGGCCTGGTCACTTTGTGCTCCTAGGCCAGGTGCAGCAGTGATCAATGGCTCTCAGCATCCATCATCATCGTCGTCTGTCAATGATGTGTCTTCAAACGGACGCGGGTATAGCA
8472	threecomb		76	81	5	7.75391	1.58177	-2.1	121	-3.9	-2.9	-3.6	126	-0.1									0	0	TGCGAGTTAGGGGACGGTTGGCTCCTGTTCACTAGTCTTGACGTCGGTCCTGTTCCTCCCTTTCCTGGGGCCAGGCTGTGGGTGGGTGGGGCCAGCGGGCCTGGTCACTTTGTGCTCCTAGGCCAGgaagagataccatggagatgtgcacccagaggaaaggccacgcaaggacacagcaagaaggcaactACGGACGCGGGTATAGCA
8473	threecomb		76	81	5	7.75391	1.99396	-2.1	121	-2.3	-2.3	-3.6	126	-1.9									6	0.00255754	TGCGAGTTAGGGGACGGTATGTTCGAGAGGACTAGTCTTGACGTCGGTCCTGTTCCTCCCTTTCCTGGGGCCAGGCTGTGGGTGGGTGGGGCCAGCGGGCCTGGTCACTTTGTGCTCCTAGGCCAGATGCAGCAGTAAGTAGCAACGCCACTCCTTCTCAGTCTTCATCGATCAATGACATTTCATCCATGTACGGACGCGGGTATAGCA
8474	threecomb		76	81	5	7.75391	1.53415	-2.1	121	0	-1.3	-3.6	126	0									3	0.00170746	TGCGAGTTAGGGGACGGTTTTGCTATTAGCACTAGTCTTGACGTCGGTCCTGTTCCTCCCTTTCCTGGGGCCAGGCTGTGGGTGGGTGGGGCCAGCGGGCCTGGTCACTTTGTGCTCCTAGGCCAGATACCACAAGAGTTGAGTTTACCATCCCACTGAGGGAGAACTGGGCGCTGCCATTCTTTGCAATTCACGGACGCGGGTATAGCA
8475	threecomb		76	81	5	7.75391	1.03814	-2.1	121	-2.9	-9.1	-3.6	126	-0.8									2	0.00126422	TGCGAGTTAGGGGACGGTATAAAGCGTTTTACTAGTCTTGACGTCGGTCCTGTTCCTCCCTTTCCTGGGGCCAGGCTGTGGGTGGGTGGGGCCAGCGGGCCTGGTCACTTTGTGCTCCTAGGCCAGGAGCCATGTCCACTTTGTTCCCCTCACTCTTCCCTCGTGTGACTGAGACTCTGTGGTTTAATCTGGACGGACGCGGGTATAGCA
8476	threecomb		76	81	5	7.75391	1.03814	-2.1	121	-6.1	-6.5	-3.6	126	-4.5									54	0.00596619	TGCGAGTTAGGGGACGGTTCTCACCGGAGTACTAGTCTTGACGTCGGTCCTGTTCCTCCCTTTCCTGGGGCCAGGCTGTGGGTGGGTGGGGCCAGCGGGCCTGGTCACTTTGTGCTCCTAGGCCAGGAGGAGACCCCAAGCTGGGAGCACATCTTGTTCACCTGCTGCCACAATCGGCACCTGGTCCTGCCCACGGACGCGGGTATAGCA
8477	threecomb		76	81	5	7.75391	1.99396	-2.1	121	-6	-7.1	-3.6	126	-6.9									0	0	TGCGAGTTAGGGGACGGTCTGGCATTTCATACTAGTCTTGACGTCGGTCCTGTTCCTCCCTTTCCTGGGGCCAGGCTGTGGGTGGGTGGGGCCAGCGGGCCTGGTCACTTTGTGCTCCTAGGCCAGATGGGCCGCATCCTGCAGCGCACAGCCATCTCCACCAACATCAAGGAGCGTCTGGACTTCTCCTGTACGGACGCGGGTATAGCA
8478	threecomb		76	81	5	6.62808	1.473	-2.1	121	-0.8	-5.9	-4.9	126	-1.6	-1.77259								265	0.229636	TGCGAGTTAGGGGACGGTTCGAACCCTGCTACTAGTCTTGACGTCGGTCCTGTTCCTCCCTTTCCTGGGGCCAGGCTGTGGGTGGGTGGGGCCAGCGGGCCTGGTCACTTTGTGCTCCTAGAGCAGGTGCAGCAGTGATCAATGGCTCTCAGCATCCATCATCATCGTCGTCTGTCAATGATGTGTCTTCAAACGGACGCGGGTATAGCA
8479	threecomb		76	81	5	6.62808	0.995348	-2.1	121	-0.7	-4.9	-4.9	126	-0.1									1	0.00304878	TGCGAGTTAGGGGACGGTAGGAGATCATGTACTAGTCTTGACGTCGGTCCTGTTCCTCCCTTTCCTGGGGCCAGGCTGTGGGTGGGTGGGGCCAGCGGGCCTGGTCACTTTGTGCTCCTAGAGCAGgaagagataccatggagatgtgcacccagaggaaaggccacgcaaggacacagcaagaaggcaactACGGACGCGGGTATAGCA
8480	threecomb		76	81	5	6.62808	0.78028	-2.1	121	-1.9	-4.9	-4.9	126	-1.9									26	0.0036869	TGCGAGTTAGGGGACGGTTTGCTGCCGCCCACTAGTCTTGACGTCGGTCCTGTTCCTCCCTTTCCTGGGGCCAGGCTGTGGGTGGGTGGGGCCAGCGGGCCTGGTCACTTTGTGCTCCTAGAGCAGATGCAGCAGTAAGTAGCAACGCCACTCCTTCTCAGTCTTCATCGATCAATGACATTTCATCCATGTACGGACGCGGGTATAGCA
8481	threecomb		76	81	5	6.62808	0.525526	-2.1	121	0	-4.9	-4.9	126	0									3	0.0025663	TGCGAGTTAGGGGACGGTTCCATTGTTTGGACTAGTCTTGACGTCGGTCCTGTTCCTCCCTTTCCTGGGGCCAGGCTGTGGGTGGGTGGGGCCAGCGGGCCTGGTCACTTTGTGCTCCTAGAGCAGATACCACAAGAGTTGAGTTTACCATCCCACTGAGGGAGAACTGGGCGCTGCCATTCTTTGCAATTCACGGACGCGGGTATAGCA
8482	threecomb		76	81	5	6.62808	0.246665	-2.1	121	-2.9	-9.1	-4.9	126	-0.8									7	0.00323774	TGCGAGTTAGGGGACGGTGGTTGGCGGCAAACTAGTCTTGACGTCGGTCCTGTTCCTCCCTTTCCTGGGGCCAGGCTGTGGGTGGGTGGGGCCAGCGGGCCTGGTCACTTTGTGCTCCTAGAGCAGGAGCCATGTCCACTTTGTTCCCCTCACTCTTCCCTCGTGTGACTGAGACTCTGTGGTTTAATCTGGACGGACGCGGGTATAGCA
8483	threecomb		76	81	5	6.62808	0.246665	-2.1	121	-4.2	-6.5	-4.9	126	-4.5									1	0.000583431	TGCGAGTTAGGGGACGGTTTGAGTCTAGCTACTAGTCTTGACGTCGGTCCTGTTCCTCCCTTTCCTGGGGCCAGGCTGTGGGTGGGTGGGGCCAGCGGGCCTGGTCACTTTGTGCTCCTAGAGCAGGAGGAGACCCCAAGCTGGGAGCACATCTTGTTCACCTGCTGCCACAATCGGCACCTGGTCCTGCCCACGGACGCGGGTATAGCA
8484	threecomb		76	81	5	6.62808	0.78028	-2.1	121	-7.4	-4.9	-4.9	126	-6.9	-2.77944								645	0.408745	TGCGAGTTAGGGGACGGTGCTGCCGATGGGACTAGTCTTGACGTCGGTCCTGTTCCTCCCTTTCCTGGGGCCAGGCTGTGGGTGGGTGGGGCCAGCGGGCCTGGTCACTTTGTGCTCCTAGAGCAGATGGGCCGCATCCTGCAGCGCACAGCCATCTCCACCAACATCAAGGAGCGTCTGGACTTCTCCTGTACGGACGCGGGTATAGCA
8485	threecomb		76	102	26	8.95201	8.26922	-0.8	121	0	-0.4	-0.4	147	-4.2	-1.89488								6564	0.777725	TGCGAGTTAGGGGACGGTCTGGATTATTTAACTAGTCTTGACGTCTGGGTTGGAAAGTGTTTTCAGTATTTCCAGTTAAAGAAGCTTTAAAAAGTCATGCAATTATCTTCTGCTGTTTCAGAAAAGTGATTCATATGTTCTCCACAGCTGAAGGCCTGCTGACCCAGGGTGATAAGATCACTGCTGATGGACACGGACGCGGGTATAGCA
8486	threecomb		76	102	26	8.95201	9.35583	-0.8	121	0	-0.4	-0.4	147	0	1.4512								4892	0.65921	TGCGAGTTAGGGGACGGTTTGATCCATTGCACTAGTCTTGACGTCTGGGTTGGAAAGTGTTTTCAGTATTTCCAGTTAAAGAAGCTTTAAAAAGTCATGCAATTATCTTCTGCTGTTTCAGAAAAGTGATTCATATGTTCTCCACAGGAAGTTCAGGTCGCCATCATAAACAACTCTATGTGCAACCACCTCACGGACGCGGGTATAGCA
8487	threecomb		76	102	26	8.95201	9.68243	-0.8	121	0	-0.4	-0.4	147	-4.6	5.15013								7667	0.620759	TGCGAGTTAGGGGACGGTGGAAATACTCAAACTAGTCTTGACGTCTGGGTTGGAAAGTGTTTTCAGTATTTCCAGTTAAAGAAGCTTTAAAAAGTCATGCAATTATCTTCTGCTGTTTCAGAAAAGTGATTCATATGTTCTCCACAGATCCCTCTGATGACGAATGGGAAGAGCTTTCTAGCAGTGATGAAAACGGACGCGGGTATAGCA
8488	threecomb		76	102	26	8.95201	7.33453	-0.8	121	0	-0.4	-0.4	147	0	-0.661984								5996	0.682605	TGCGAGTTAGGGGACGGTGTTATTACCAACACTAGTCTTGACGTCTGGGTTGGAAAGTGTTTTCAGTATTTCCAGTTAAAGAAGCTTTAAAAAGTCATGCAATTATCTTCTGCTGTTTCAGAAAAGTGATTCATATGTTCTCCACAGTGACCATGACGAAATTAGCGCAGTGGCTTTGGGGACTAGCGATCCACGGACGCGGGTATAGCA
8489	threecomb		76	102	26	8.95201	9.56367	-0.8	121	0	-0.4	-0.4	147	-0.9	13.525								11787	0.661448	TGCGAGTTAGGGGACGGTCCTGTTCTTGTCACTAGTCTTGACGTCTGGGTTGGAAAGTGTTTTCAGTATTTCCAGTTAAAGAAGCTTTAAAAAGTCATGCAATTATCTTCTGCTGTTTCAGAAAAGTGATTCATATGTTCTCCACAGGTTGTTGCTTACTTGCCTTTCCCAGGCAGAAGTGGCCAGTGTTTGACGGACGCGGGTATAGCA
8490	threecomb		76	102	26	8.95201	8.36899	-0.8	121	0	-0.4	-0.4	147	-2.8	0.611286								5811	0.709091	TGCGAGTTAGGGGACGGTGGTCAAATGGTTACTAGTCTTGACGTCTGGGTTGGAAAGTGTTTTCAGTATTTCCAGTTAAAGAAGCTTTAAAAAGTCATGCAATTATCTTCTGCTGTTTCAGAAAAGTGATTCATATGTTCTCCACAGAAATGCCCGGCGAAGCCACAGAAACCGTCCCTGCTACAGAGCAGGACGGACGCGGGTATAGCA
8491	threecomb		76	102	26	8.18869	7.12077	-0.8	121	0	0	0	147	-4.2	-10.2277								25202	0.696919	TGCGAGTTAGGGGACGGTAATCGACGAGCGACTAGTCTTGACGTCTGGGTTGGAAAGTGTTTTCAGTATTTCCAGTTAAAGAAGCTTTAAAAAGTCATGCAATTATCTTCTGCTGTTTCAGCACTGCCATCTCCCCACACCCTCCAGCTGAAGGCCTGCTGACCCAGGGTGATAAGATCACTGCTGATGGACACGGACGCGGGTATAGCA
8492	threecomb		76	102	26	8.18869	8.48524	-0.8	121	0	0	0	147	0	-7.62341								8522	0.684058	TGCGAGTTAGGGGACGGTAGACTGCAAATCACTAGTCTTGACGTCTGGGTTGGAAAGTGTTTTCAGTATTTCCAGTTAAAGAAGCTTTAAAAAGTCATGCAATTATCTTCTGCTGTTTCAGCACTGCCATCTCCCCACACCCTCCAGGAAGTTCAGGTCGCCATCATAAACAACTCTATGTGCAACCACCTCACGGACGCGGGTATAGCA
8493	threecomb		76	102	26	8.18869	8.34991	-0.8	121	0	0	0	147	-4.6	-4.71465								27857	0.771	TGCGAGTTAGGGGACGGTTTACAACGTCTGACTAGTCTTGACGTCTGGGTTGGAAAGTGTTTTCAGTATTTCCAGTTAAAGAAGCTTTAAAAAGTCATGCAATTATCTTCTGCTGTTTCAGCACTGCCATCTCCCCACACCCTCCAGATCCCTCTGATGACGAATGGGAAGAGCTTTCTAGCAGTGATGAAAACGGACGCGGGTATAGCA
8494	threecomb		76	102	26	8.18869	6.03573	-0.8	121	0	0	0	147	0	-10.5913								23157	0.795582	TGCGAGTTAGGGGACGGTGGTCTTGATGGCACTAGTCTTGACGTCTGGGTTGGAAAGTGTTTTCAGTATTTCCAGTTAAAGAAGCTTTAAAAAGTCATGCAATTATCTTCTGCTGTTTCAGCACTGCCATCTCCCCACACCCTCCAGTGACCATGACGAAATTAGCGCAGTGGCTTTGGGGACTAGCGATCCACGGACGCGGGTATAGCA
8495	threecomb		76	102	26	8.18869	8.40863	-0.8	121	0	0	0	147	-0.9	-0.412977								8983	0.786327	TGCGAGTTAGGGGACGGTGCGAAAAGTTTTACTAGTCTTGACGTCTGGGTTGGAAAGTGTTTTCAGTATTTCCAGTTAAAGAAGCTTTAAAAAGTCATGCAATTATCTTCTGCTGTTTCAGCACTGCCATCTCCCCACACCCTCCAGGTTGTTGCTTACTTGCCTTTCCCAGGCAGAAGTGGCCAGTGTTTGACGGACGCGGGTATAGCA
8496	threecomb		76	102	26	8.18869	7.14341	-0.8	121	0	0	0	147	-2.8	-8.78774								8859	0.657586	TGCGAGTTAGGGGACGGTAATCTGCATCTTACTAGTCTTGACGTCTGGGTTGGAAAGTGTTTTCAGTATTTCCAGTTAAAGAAGCTTTAAAAAGTCATGCAATTATCTTCTGCTGTTTCAGCACTGCCATCTCCCCACACCCTCCAGAAATGCCCGGCGAAGCCACAGAAACCGTCCCTGCTACAGAGCAGGACGGACGCGGGTATAGCA
8497	threecomb		76	102	26	8.7373	5.40015	-0.8	121	-5.3	-5.3	-5.3	147	-4.2	-13.7455								13735	0.778452	TGCGAGTTAGGGGACGGTACTGTCGGCTCTACTAGTCTTGACGTCTGGGTTGGAAAGTGTTTTCAGTATTTCCAGTTAAAGAAGCTTTAAAAAGTCATGCAATTATCTTCTGCTGTTTCAGTTCTGCGTGGTTTGCCCGCTTCCCAGCTGAAGGCCTGCTGACCCAGGGTGATAAGATCACTGCTGATGGACACGGACGCGGGTATAGCA
8498	threecomb		76	102	26	8.7373	6.64458	-0.8	121	-5.3	-5.3	-5.3	147	0	-11.6282								31665	0.762296	TGCGAGTTAGGGGACGGTCGCCAATTCTCTACTAGTCTTGACGTCTGGGTTGGAAAGTGTTTTCAGTATTTCCAGTTAAAGAAGCTTTAAAAAGTCATGCAATTATCTTCTGCTGTTTCAGTTCTGCGTGGTTTGCCCGCTTCCCAGGAAGTTCAGGTCGCCATCATAAACAACTCTATGTGCAACCACCTCACGGACGCGGGTATAGCA
8499	threecomb		76	102	26	8.7373	6.94705	-0.8	121	-5.3	-5.3	-5.3	147	-4.6	-6.28866								4038	0.705574	TGCGAGTTAGGGGACGGTAAGACGATTACAACTAGTCTTGACGTCTGGGTTGGAAAGTGTTTTCAGTATTTCCAGTTAAAGAAGCTTTAAAAAGTCATGCAATTATCTTCTGCTGTTTCAGTTCTGCGTGGTTTGCCCGCTTCCCAGATCCCTCTGATGACGAATGGGAAGAGCTTTCTAGCAGTGATGAAAACGGACGCGGGTATAGCA
8500	threecomb		76	102	26	8.7373	5.0965	-0.8	121	-5.3	-5.3	-5.3	147	0	-11.0238								6249	0.706661	TGCGAGTTAGGGGACGGTGCTGCTCTTATCACTAGTCTTGACGTCTGGGTTGGAAAGTGTTTTCAGTATTTCCAGTTAAAGAAGCTTTAAAAAGTCATGCAATTATCTTCTGCTGTTTCAGTTCTGCGTGGTTTGCCCGCTTCCCAGTGACCATGACGAAATTAGCGCAGTGGCTTTGGGGACTAGCGATCCACGGACGCGGGTATAGCA
8501	threecomb		76	102	26	8.7373	6.60638	-0.8	121	-5.3	-5.3	-5.3	147	-0.9	-2.82083								8719	0.647483	TGCGAGTTAGGGGACGGTCCCACAATCCCAACTAGTCTTGACGTCTGGGTTGGAAAGTGTTTTCAGTATTTCCAGTTAAAGAAGCTTTAAAAAGTCATGCAATTATCTTCTGCTGTTTCAGTTCTGCGTGGTTTGCCCGCTTCCCAGGTTGTTGCTTACTTGCCTTTCCCAGGCAGAAGTGGCCAGTGTTTGACGGACGCGGGTATAGCA
8502	threecomb		76	102	26	8.7373	5.70214	-0.8	121	-5.3	-5.3	-5.3	147	-2.8	-9.84894								4616	0.403039	TGCGAGTTAGGGGACGGTCCACTTGAAAACACTAGTCTTGACGTCTGGGTTGGAAAGTGTTTTCAGTATTTCCAGTTAAAGAAGCTTTAAAAAGTCATGCAATTATCTTCTGCTGTTTCAGTTCTGCGTGGTTTGCCCGCTTCCCAGAAATGCCCGGCGAAGCCACAGAAACCGTCCCTGCTACAGAGCAGGACGGACGCGGGTATAGCA
8503	threecomb		76	102	26	9.35386	10.5261	-0.8	121	-7.4	-3.7	-1	147	-4.2	-9.08399								7068	0.762213	TGCGAGTTAGGGGACGGTCCACTATTCGGAACTAGTCTTGACGTCTGGGTTGGAAAGTGTTTTCAGTATTTCCAGTTAAAGAAGCTTTAAAAAGTCATGCAATTATCTTCTGCTGTTTCAGgggagcattgCTTCCTTCTCTCGCAGCTGAAGGCCTGCTGACCCAGGGTGATAAGATCACTGCTGATGGACACGGACGCGGGTATAGCA
8504	threecomb		76	102	26	9.35386	11.2633	-0.8	121	-7.4	-3.7	-1	147	0	-7.59037								8330	0.714531	TGCGAGTTAGGGGACGGTCGAACTCCAATAACTAGTCTTGACGTCTGGGTTGGAAAGTGTTTTCAGTATTTCCAGTTAAAGAAGCTTTAAAAAGTCATGCAATTATCTTCTGCTGTTTCAGgggagcattgCTTCCTTCTCTCGCAGGAAGTTCAGGTCGCCATCATAAACAACTCTATGTGCAACCACCTCACGGACGCGGGTATAGCA
8505	threecomb		76	102	26	9.35386	11.9538	-0.8	121	-7.4	-3.7	-1	147	-4.6	-5.40458								25755	0.803262	TGCGAGTTAGGGGACGGTAGTCCGTTCTTAACTAGTCTTGACGTCTGGGTTGGAAAGTGTTTTCAGTATTTCCAGTTAAAGAAGCTTTAAAAAGTCATGCAATTATCTTCTGCTGTTTCAGgggagcattgCTTCCTTCTCTCGCAGATCCCTCTGATGACGAATGGGAAGAGCTTTCTAGCAGTGATGAAAACGGACGCGGGTATAGCA
8506	threecomb		76	102	26	9.35386	9.6383	-0.8	121	-7.4	-3.7	-1	147	0	-5.24857								9169	0.52002	TGCGAGTTAGGGGACGGTGCGAGGGGAATAACTAGTCTTGACGTCTGGGTTGGAAAGTGTTTTCAGTATTTCCAGTTAAAGAAGCTTTAAAAAGTCATGCAATTATCTTCTGCTGTTTCAGgggagcattgCTTCCTTCTCTCGCAGTGACCATGACGAAATTAGCGCAGTGGCTTTGGGGACTAGCGATCCACGGACGCGGGTATAGCA
8507	threecomb		76	102	26	9.35386	11.3869	-0.8	121	-7.4	-3.7	-1	147	-0.9	-1.30717								11539	0.733287	TGCGAGTTAGGGGACGGTATAGACCATTTCACTAGTCTTGACGTCTGGGTTGGAAAGTGTTTTCAGTATTTCCAGTTAAAGAAGCTTTAAAAAGTCATGCAATTATCTTCTGCTGTTTCAGgggagcattgCTTCCTTCTCTCGCAGGTTGTTGCTTACTTGCCTTTCCCAGGCAGAAGTGGCCAGTGTTTGACGGACGCGGGTATAGCA
8508	threecomb		76	102	26	9.35386	10.8869	-0.8	121	-7.4	-3.7	-1	147	-2.8	-5.77622								5134	0.624119	TGCGAGTTAGGGGACGGTTTGGATGGGTCAACTAGTCTTGACGTCTGGGTTGGAAAGTGTTTTCAGTATTTCCAGTTAAAGAAGCTTTAAAAAGTCATGCAATTATCTTCTGCTGTTTCAGgggagcattgCTTCCTTCTCTCGCAGAAATGCCCGGCGAAGCCACAGAAACCGTCCCTGCTACAGAGCAGGACGGACGCGGGTATAGCA
8509	threecomb		76	102	26	8.95201	5.11715	-0.8	121	0	0	0	147	-4.2	-13.7739								14008	0.826333	TGCGAGTTAGGGGACGGTACTATCGAAAAGACTAGTCTTGACGTCTGGGTTGGAAAGTGTTTTCAGTATTTCCAGTTAAAGAAGCTTTAAAAAGTCATGCAATTATCTTCTGCTGTTTCAGAAATTCAACCCACGTTTACCATGTAGCTGAAGGCCTGCTGACCCAGGGTGATAAGATCACTGCTGATGGACACGGACGCGGGTATAGCA
8510	threecomb		76	102	26	8.95201	6.59357	-0.8	121	0	0	0	147	0	-9.45929								9869	0.667456	TGCGAGTTAGGGGACGGTATCCACTTTGAAACTAGTCTTGACGTCTGGGTTGGAAAGTGTTTTCAGTATTTCCAGTTAAAGAAGCTTTAAAAAGTCATGCAATTATCTTCTGCTGTTTCAGAAATTCAACCCACGTTTACCATGTAGGAAGTTCAGGTCGCCATCATAAACAACTCTATGTGCAACCACCTCACGGACGCGGGTATAGCA
8511	threecomb		76	102	26	8.95201	6.00751	-0.8	121	0	0	0	147	-4.6	-5.39045								8718	0.789316	TGCGAGTTAGGGGACGGTCGTTTAAACACCACTAGTCTTGACGTCTGGGTTGGAAAGTGTTTTCAGTATTTCCAGTTAAAGAAGCTTTAAAAAGTCATGCAATTATCTTCTGCTGTTTCAGAAATTCAACCCACGTTTACCATGTAGATCCCTCTGATGACGAATGGGAAGAGCTTTCTAGCAGTGATGAAAACGGACGCGGGTATAGCA
8512	threecomb		76	102	26	8.95201	3.5384	-0.8	121	0	0	0	147	0	-9.36778								1985	0.387998	TGCGAGTTAGGGGACGGTCACATAAAATATACTAGTCTTGACGTCTGGGTTGGAAAGTGTTTTCAGTATTTCCAGTTAAAGAAGCTTTAAAAAGTCATGCAATTATCTTCTGCTGTTTCAGAAATTCAACCCACGTTTACCATGTAGTGACCATGACGAAATTAGCGCAGTGGCTTTGGGGACTAGCGATCCACGGACGCGGGTATAGCA
8513	threecomb		76	102	26	8.95201	6.81566	-0.8	121	0	0	0	147	-0.9	-5.23827								2751	0.558239	TGCGAGTTAGGGGACGGTATCATTGAGGTCACTAGTCTTGACGTCTGGGTTGGAAAGTGTTTTCAGTATTTCCAGTTAAAGAAGCTTTAAAAAGTCATGCAATTATCTTCTGCTGTTTCAGAAATTCAACCCACGTTTACCATGTAGGTTGTTGCTTACTTGCCTTTCCCAGGCAGAAGTGGCCAGTGTTTGACGGACGCGGGTATAGCA
8514	threecomb		76	102	26	8.95201	5.08834	-0.8	121	0	0	0	147	-2.8	-10.3517								3923	0.719025	TGCGAGTTAGGGGACGGTTACCCTCAACTCACTAGTCTTGACGTCTGGGTTGGAAAGTGTTTTCAGTATTTCCAGTTAAAGAAGCTTTAAAAAGTCATGCAATTATCTTCTGCTGTTTCAGAAATTCAACCCACGTTTACCATGTAGAAATGCCCGGCGAAGCCACAGAAACCGTCCCTGCTACAGAGCAGGACGGACGCGGGTATAGCA
8515	threecomb		76	102	26	9.38339	10.4005	-0.8	121	0	0	0	147	-4.2	-2.89208								27098	0.754147	TGCGAGTTAGGGGACGGTTTACGACTCGCGACTAGTCTTGACGTCTGGGTTGGAAAGTGTTTTCAGTATTTCCAGTTAAAGAAGCTTTAAAAAGTCATGCAATTATCTTCTGCTGTTTCAGGCCTCCTTTTTATTCCCTTCCTTCAGCTGAAGGCCTGCTGACCCAGGGTGATAAGATCACTGCTGATGGACACGGACGCGGGTATAGCA
8516	threecomb		76	102	26	9.38339	12.0105	-0.8	121	0	0	0	147	0	-0.380322								11423	0.524231	TGCGAGTTAGGGGACGGTAACGTCGAAAGTACTAGTCTTGACGTCTGGGTTGGAAAGTGTTTTCAGTATTTCCAGTTAAAGAAGCTTTAAAAAGTCATGCAATTATCTTCTGCTGTTTCAGGCCTCCTTTTTATTCCCTTCCTTCAGGAAGTTCAGGTCGCCATCATAAACAACTCTATGTGCAACCACCTCACGGACGCGGGTATAGCA
8517	threecomb		76	102	26	9.38339	12.1084	-0.8	121	0	0	0	147	-4.6	1.34439								4601	0.7703	TGCGAGTTAGGGGACGGTAAATTTAAACGAACTAGTCTTGACGTCTGGGTTGGAAAGTGTTTTCAGTATTTCCAGTTAAAGAAGCTTTAAAAAGTCATGCAATTATCTTCTGCTGTTTCAGGCCTCCTTTTTATTCCCTTCCTTCAGATCCCTCTGATGACGAATGGGAAGAGCTTTCTAGCAGTGATGAAAACGGACGCGGGTATAGCA
8518	threecomb		76	102	26	9.38339	9.78144	-0.8	121	0	0	0	147	0	-2.09105								14798	0.605904	TGCGAGTTAGGGGACGGTGGCTCGACTAAAACTAGTCTTGACGTCTGGGTTGGAAAGTGTTTTCAGTATTTCCAGTTAAAGAAGCTTTAAAAAGTCATGCAATTATCTTCTGCTGTTTCAGGCCTCCTTTTTATTCCCTTCCTTCAGTGACCATGACGAAATTAGCGCAGTGGCTTTGGGGACTAGCGATCCACGGACGCGGGTATAGCA
8519	threecomb		76	102	26	9.38339	12.4013	-0.8	121	0	0	0	147	-0.9	4.52479								26926	0.634793	TGCGAGTTAGGGGACGGTCCTATGAGCTCCACTAGTCTTGACGTCTGGGTTGGAAAGTGTTTTCAGTATTTCCAGTTAAAGAAGCTTTAAAAAGTCATGCAATTATCTTCTGCTGTTTCAGGCCTCCTTTTTATTCCCTTCCTTCAGGTTGTTGCTTACTTGCCTTTCCCAGGCAGAAGTGGCCAGTGTTTGACGGACGCGGGTATAGCA
8520	threecomb		76	102	26	9.38339	10.7746	-0.8	121	0	0	0	147	-2.8	-1.27774								3815	0.409554	TGCGAGTTAGGGGACGGTAGGGCTTTTCGGACTAGTCTTGACGTCTGGGTTGGAAAGTGTTTTCAGTATTTCCAGTTAAAGAAGCTTTAAAAAGTCATGCAATTATCTTCTGCTGTTTCAGGCCTCCTTTTTATTCCCTTCCTTCAGAAATGCCCGGCGAAGCCACAGAAACCGTCCCTGCTACAGAGCAGGACGGACGCGGGTATAGCA
8521	threecomb		76	102	26	6.56089	8.26922	0	121	0	-0.4	-0.4	147	-4.2	4.94462								1240	0.405759	TGCGAGTTAGGGGACGGTGCTGAACTACCGACTAGTCTTGACGTCCCCCGCAGCCTATGCCATCCCTCCATAGAGGGGCCTCAGGTTGCTGTCTCTCTCCTTCCCACTATCGTCCGCACAGAAAAGTGATTCATATGTTCTCCACAGCTGAAGGCCTGCTGACCCAGGGTGATAAGATCACTGCTGATGGACACGGACGCGGGTATAGCA
8522	threecomb		76	102	26	6.56089	9.35583	0	121	0	-0.4	-0.4	147	0	10.5983								6205	0.625	TGCGAGTTAGGGGACGGTACTCCCGCCGCGACTAGTCTTGACGTCCCCCGCAGCCTATGCCATCCCTCCATAGAGGGGCCTCAGGTTGCTGTCTCTCTCCTTCCCACTATCGTCCGCACAGAAAAGTGATTCATATGTTCTCCACAGGAAGTTCAGGTCGCCATCATAAACAACTCTATGTGCAACCACCTCACGGACGCGGGTATAGCA
8523	threecomb		76	102	26	6.56089	9.68243	0	121	0	-0.4	-0.4	147	-4.6	8.26503								2469	0.586182	TGCGAGTTAGGGGACGGTATCTCTCAATTAACTAGTCTTGACGTCCCCCGCAGCCTATGCCATCCCTCCATAGAGGGGCCTCAGGTTGCTGTCTCTCTCCTTCCCACTATCGTCCGCACAGAAAAGTGATTCATATGTTCTCCACAGATCCCTCTGATGACGAATGGGAAGAGCTTTCTAGCAGTGATGAAAACGGACGCGGGTATAGCA
8524	threecomb		76	102	26	6.56089	7.33453	0	121	0	-0.4	-0.4	147	0	7.4363								871	0.0992819	TGCGAGTTAGGGGACGGTGCGAAGAAAACAACTAGTCTTGACGTCCCCCGCAGCCTATGCCATCCCTCCATAGAGGGGCCTCAGGTTGCTGTCTCTCTCCTTCCCACTATCGTCCGCACAGAAAAGTGATTCATATGTTCTCCACAGTGACCATGACGAAATTAGCGCAGTGGCTTTGGGGACTAGCGATCCACGGACGCGGGTATAGCA
8525	threecomb		76	102	26	6.56089	9.56367	0	121	0	-0.4	-0.4	147	-0.9	9.0607								1070	0.301324	TGCGAGTTAGGGGACGGTGGAAAAGCCGACACTAGTCTTGACGTCCCCCGCAGCCTATGCCATCCCTCCATAGAGGGGCCTCAGGTTGCTGTCTCTCTCCTTCCCACTATCGTCCGCACAGAAAAGTGATTCATATGTTCTCCACAGGTTGTTGCTTACTTGCCTTTCCCAGGCAGAAGTGGCCAGTGTTTGACGGACGCGGGTATAGCA
8526	threecomb		76	102	26	6.56089	8.36899	0	121	0	-0.4	-0.4	147	-2.8	7.43185								521	0.0993895	TGCGAGTTAGGGGACGGTGAGCGCGAAGATACTAGTCTTGACGTCCCCCGCAGCCTATGCCATCCCTCCATAGAGGGGCCTCAGGTTGCTGTCTCTCTCCTTCCCACTATCGTCCGCACAGAAAAGTGATTCATATGTTCTCCACAGAAATGCCCGGCGAAGCCACAGAAACCGTCCCTGCTACAGAGCAGGACGGACGCGGGTATAGCA
8527	threecomb		76	102	26	6.18709	7.12077	0	121	0	0	0	147	-4.2	-5.79338								2823	0.419216	TGCGAGTTAGGGGACGGTGCGAAACTCGTCACTAGTCTTGACGTCCCCCGCAGCCTATGCCATCCCTCCATAGAGGGGCCTCAGGTTGCTGTCTCTCTCCTTCCCACTATCGTCCGCACAGCACTGCCATCTCCCCACACCCTCCAGCTGAAGGCCTGCTGACCCAGGGTGATAAGATCACTGCTGATGGACACGGACGCGGGTATAGCA
8528	threecomb		76	102	26	6.18709	8.48524	0	121	0	0	0	147	0	-3.25683								359	0.173179	TGCGAGTTAGGGGACGGTCCTGTCGCTTTGACTAGTCTTGACGTCCCCCGCAGCCTATGCCATCCCTCCATAGAGGGGCCTCAGGTTGCTGTCTCTCTCCTTCCCACTATCGTCCGCACAGCACTGCCATCTCCCCACACCCTCCAGGAAGTTCAGGTCGCCATCATAAACAACTCTATGTGCAACCACCTCACGGACGCGGGTATAGCA
8529	threecomb		76	102	26	6.18709	8.34991	0	121	0	0	0	147	-4.6	-0.581753								749	0.300924	TGCGAGTTAGGGGACGGTGCAAAGCCGATGACTAGTCTTGACGTCCCCCGCAGCCTATGCCATCCCTCCATAGAGGGGCCTCAGGTTGCTGTCTCTCTCCTTCCCACTATCGTCCGCACAGCACTGCCATCTCCCCACACCCTCCAGATCCCTCTGATGACGAATGGGAAGAGCTTTCTAGCAGTGATGAAAACGGACGCGGGTATAGCA
8530	threecomb		76	102	26	6.18709	6.03573	0	121	0	0	0	147	0	-3.82018								121	0.0553776	TGCGAGTTAGGGGACGGTCGCTCACATTTAACTAGTCTTGACGTCCCCCGCAGCCTATGCCATCCCTCCATAGAGGGGCCTCAGGTTGCTGTCTCTCTCCTTCCCACTATCGTCCGCACAGCACTGCCATCTCCCCACACCCTCCAGTGACCATGACGAAATTAGCGCAGTGGCTTTGGGGACTAGCGATCCACGGACGCGGGTATAGCA
8531	threecomb		76	102	26	6.18709	8.40863	0	121	0	0	0	147	-0.9	3.9542								1056	0.164897	TGCGAGTTAGGGGACGGTACGCCTACCAAGACTAGTCTTGACGTCCCCCGCAGCCTATGCCATCCCTCCATAGAGGGGCCTCAGGTTGCTGTCTCTCTCCTTCCCACTATCGTCCGCACAGCACTGCCATCTCCCCACACCCTCCAGGTTGTTGCTTACTTGCCTTTCCCAGGCAGAAGTGGCCAGTGTTTGACGGACGCGGGTATAGCA
8532	threecomb		76	102	26	6.18709	7.14341	0	121	0	0	0	147	-2.8	-3.07682								151	0.0804475	TGCGAGTTAGGGGACGGTACACCCTACGCCACTAGTCTTGACGTCCCCCGCAGCCTATGCCATCCCTCCATAGAGGGGCCTCAGGTTGCTGTCTCTCTCCTTCCCACTATCGTCCGCACAGCACTGCCATCTCCCCACACCCTCCAGAAATGCCCGGCGAAGCCACAGAAACCGTCCCTGCTACAGAGCAGGACGGACGCGGGTATAGCA
8533	threecomb		76	102	26	6.65842	5.40015	0	121	-5.3	-5.3	-5.3	147	-4.2	-6.32379								2352	0.357773	TGCGAGTTAGGGGACGGTTCTCGCTCGAGTACTAGTCTTGACGTCCCCCGCAGCCTATGCCATCCCTCCATAGAGGGGCCTCAGGTTGCTGTCTCTCTCCTTCCCACTATCGTCCGCACAGTTCTGCGTGGTTTGCCCGCTTCCCAGCTGAAGGCCTGCTGACCCAGGGTGATAAGATCACTGCTGATGGACACGGACGCGGGTATAGCA
8534	threecomb		76	102	26	6.65842	6.64458	0	121	-5.3	-5.3	-5.3	147	0									53	0.0372714	TGCGAGTTAGGGGACGGTGACTTAAATAGTACTAGTCTTGACGTCCCCCGCAGCCTATGCCATCCCTCCATAGAGGGGCCTCAGGTTGCTGTCTCTCTCCTTCCCACTATCGTCCGCACAGTTCTGCGTGGTTTGCCCGCTTCCCAGGAAGTTCAGGTCGCCATCATAAACAACTCTATGTGCAACCACCTCACGGACGCGGGTATAGCA
8535	threecomb		76	102	26	6.65842	6.94705	0	121	-5.3	-5.3	-5.3	147	-4.6	-5.62059								753	0.391576	TGCGAGTTAGGGGACGGTCGCCCTGGTCGCACTAGTCTTGACGTCCCCCGCAGCCTATGCCATCCCTCCATAGAGGGGCCTCAGGTTGCTGTCTCTCTCCTTCCCACTATCGTCCGCACAGTTCTGCGTGGTTTGCCCGCTTCCCAGATCCCTCTGATGACGAATGGGAAGAGCTTTCTAGCAGTGATGAAAACGGACGCGGGTATAGCA
8536	threecomb		76	102	26	6.65842	5.0965	0	121	-5.3	-5.3	-5.3	147	0	-5.7761								279	0.10702	TGCGAGTTAGGGGACGGTCGAGGTTGCTCAACTAGTCTTGACGTCCCCCGCAGCCTATGCCATCCCTCCATAGAGGGGCCTCAGGTTGCTGTCTCTCTCCTTCCCACTATCGTCCGCACAGTTCTGCGTGGTTTGCCCGCTTCCCAGTGACCATGACGAAATTAGCGCAGTGGCTTTGGGGACTAGCGATCCACGGACGCGGGTATAGCA
8537	threecomb		76	102	26	6.65842	6.60638	0	121	-5.3	-5.3	-5.3	147	-0.9									56	0.0244115	TGCGAGTTAGGGGACGGTACTCCGGCACAAACTAGTCTTGACGTCCCCCGCAGCCTATGCCATCCCTCCATAGAGGGGCCTCAGGTTGCTGTCTCTCTCCTTCCCACTATCGTCCGCACAGTTCTGCGTGGTTTGCCCGCTTCCCAGGTTGTTGCTTACTTGCCTTTCCCAGGCAGAAGTGGCCAGTGTTTGACGGACGCGGGTATAGCA
8538	threecomb		76	102	26	6.65842	5.70214	0	121	-5.3	-5.3	-5.3	147	-2.8									90	0.0431241	TGCGAGTTAGGGGACGGTTGGCGGCATAGTACTAGTCTTGACGTCCCCCGCAGCCTATGCCATCCCTCCATAGAGGGGCCTCAGGTTGCTGTCTCTCTCCTTCCCACTATCGTCCGCACAGTTCTGCGTGGTTTGCCCGCTTCCCAGAAATGCCCGGCGAAGCCACAGAAACCGTCCCTGCTACAGAGCAGGACGGACGCGGGTATAGCA
8539	threecomb		76	102	26	7.11138	10.5261	0	121	-7.4	-3.7	-1	147	-4.2	-4.09287								849	0.460412	TGCGAGTTAGGGGACGGTATAAACATCACAACTAGTCTTGACGTCCCCCGCAGCCTATGCCATCCCTCCATAGAGGGGCCTCAGGTTGCTGTCTCTCTCCTTCCCACTATCGTCCGCACAGgggagcattgCTTCCTTCTCTCGCAGCTGAAGGCCTGCTGACCCAGGGTGATAAGATCACTGCTGATGGACACGGACGCGGGTATAGCA
8540	threecomb		76	102	26	7.11138	11.2633	0	121	-7.4	-3.7	-1	147	0	-2.24101								315	0.195288	TGCGAGTTAGGGGACGGTAACAACATGATCACTAGTCTTGACGTCCCCCGCAGCCTATGCCATCCCTCCATAGAGGGGCCTCAGGTTGCTGTCTCTCTCCTTCCCACTATCGTCCGCACAGgggagcattgCTTCCTTCTCTCGCAGGAAGTTCAGGTCGCCATCATAAACAACTCTATGTGCAACCACCTCACGGACGCGGGTATAGCA
8541	threecomb		76	102	26	7.11138	11.9538	0	121	-7.4	-3.7	-1	147	-4.6	-0.85099								300	0.157646	TGCGAGTTAGGGGACGGTCCTGGATTTCGAACTAGTCTTGACGTCCCCCGCAGCCTATGCCATCCCTCCATAGAGGGGCCTCAGGTTGCTGTCTCTCTCCTTCCCACTATCGTCCGCACAGgggagcattgCTTCCTTCTCTCGCAGATCCCTCTGATGACGAATGGGAAGAGCTTTCTAGCAGTGATGAAAACGGACGCGGGTATAGCA
8542	threecomb		76	102	26	7.11138	9.6383	0	121	-7.4	-3.7	-1	147	0	-1.42742								107	0.036795	TGCGAGTTAGGGGACGGTTATCTGACTTCTACTAGTCTTGACGTCCCCCGCAGCCTATGCCATCCCTCCATAGAGGGGCCTCAGGTTGCTGTCTCTCTCCTTCCCACTATCGTCCGCACAGgggagcattgCTTCCTTCTCTCGCAGTGACCATGACGAAATTAGCGCAGTGGCTTTGGGGACTAGCGATCCACGGACGCGGGTATAGCA
8543	threecomb		76	102	26	7.11138	11.3869	0	121	-7.4	-3.7	-1	147	-0.9	3.24129								2039	0.310823	TGCGAGTTAGGGGACGGTACCAATTTCTGTACTAGTCTTGACGTCCCCCGCAGCCTATGCCATCCCTCCATAGAGGGGCCTCAGGTTGCTGTCTCTCTCCTTCCCACTATCGTCCGCACAGgggagcattgCTTCCTTCTCTCGCAGGTTGTTGCTTACTTGCCTTTCCCAGGCAGAAGTGGCCAGTGTTTGACGGACGCGGGTATAGCA
8544	threecomb		76	102	26	7.11138	10.8869	0	121	-7.4	-3.7	-1	147	-2.8	-1.95461								551	0.217529	TGCGAGTTAGGGGACGGTGAGGACAATCCGACTAGTCTTGACGTCCCCCGCAGCCTATGCCATCCCTCCATAGAGGGGCCTCAGGTTGCTGTCTCTCTCCTTCCCACTATCGTCCGCACAGgggagcattgCTTCCTTCTCTCGCAGAAATGCCCGGCGAAGCCACAGAAACCGTCCCTGCTACAGAGCAGGACGGACGCGGGTATAGCA
8545	threecomb		76	102	26	6.56089	5.11715	0	121	0	0	0	147	-4.2	-5.60226								942	0.251939	TGCGAGTTAGGGGACGGTGTTGGGCAAGGCACTAGTCTTGACGTCCCCCGCAGCCTATGCCATCCCTCCATAGAGGGGCCTCAGGTTGCTGTCTCTCTCCTTCCCACTATCGTCCGCACAGAAATTCAACCCACGTTTACCATGTAGCTGAAGGCCTGCTGACCCAGGGTGATAAGATCACTGCTGATGGACACGGACGCGGGTATAGCA
8546	threecomb		76	102	26	6.56089	6.59357	0	121	0	0	0	147	0									21	0.00653391	TGCGAGTTAGGGGACGGTTTCTTTAAACTCACTAGTCTTGACGTCCCCCGCAGCCTATGCCATCCCTCCATAGAGGGGCCTCAGGTTGCTGTCTCTCTCCTTCCCACTATCGTCCGCACAGAAATTCAACCCACGTTTACCATGTAGGAAGTTCAGGTCGCCATCATAAACAACTCTATGTGCAACCACCTCACGGACGCGGGTATAGCA
8547	threecomb		76	102	26	6.56089	6.00751	0	121	0	0	0	147	-4.6	-1.57106								552	0.152655	TGCGAGTTAGGGGACGGTCCATGCTCAAATACTAGTCTTGACGTCCCCCGCAGCCTATGCCATCCCTCCATAGAGGGGCCTCAGGTTGCTGTCTCTCTCCTTCCCACTATCGTCCGCACAGAAATTCAACCCACGTTTACCATGTAGATCCCTCTGATGACGAATGGGAAGAGCTTTCTAGCAGTGATGAAAACGGACGCGGGTATAGCA
8548	threecomb		76	102	26	6.56089	3.5384	0	121	0	0	0	147	0									20	0.0394477	TGCGAGTTAGGGGACGGTATGTTACTTCTTACTAGTCTTGACGTCCCCCGCAGCCTATGCCATCCCTCCATAGAGGGGCCTCAGGTTGCTGTCTCTCTCCTTCCCACTATCGTCCGCACAGAAATTCAACCCACGTTTACCATGTAGTGACCATGACGAAATTAGCGCAGTGGCTTTGGGGACTAGCGATCCACGGACGCGGGTATAGCA
8549	threecomb		76	102	26	6.56089	6.81566	0	121	0	0	0	147	-0.9	3.4245								223	0.0874167	TGCGAGTTAGGGGACGGTAGATGCTCTGGAACTAGTCTTGACGTCCCCCGCAGCCTATGCCATCCCTCCATAGAGGGGCCTCAGGTTGCTGTCTCTCTCCTTCCCACTATCGTCCGCACAGAAATTCAACCCACGTTTACCATGTAGGTTGTTGCTTACTTGCCTTTCCCAGGCAGAAGTGGCCAGTGTTTGACGGACGCGGGTATAGCA
8550	threecomb		76	102	26	6.56089	5.08834	0	121	0	0	0	147	-2.8	-5.14975								219	0.129127	TGCGAGTTAGGGGACGGTATTTCATCTCACACTAGTCTTGACGTCCCCCGCAGCCTATGCCATCCCTCCATAGAGGGGCCTCAGGTTGCTGTCTCTCTCCTTCCCACTATCGTCCGCACAGAAATTCAACCCACGTTTACCATGTAGAAATGCCCGGCGAAGCCACAGAAACCGTCCCTGCTACAGAGCAGGACGGACGCGGGTATAGCA
8551	threecomb		76	102	26	7.75472	10.4005	0	121	0	0	0	147	-4.2	-2.71194								2832	0.532331	TGCGAGTTAGGGGACGGTGGGCCACTATCGACTAGTCTTGACGTCCCCCGCAGCCTATGCCATCCCTCCATAGAGGGGCCTCAGGTTGCTGTCTCTCTCCTTCCCACTATCGTCCGCACAGGCCTCCTTTTTATTCCCTTCCTTCAGCTGAAGGCCTGCTGACCCAGGGTGATAAGATCACTGCTGATGGACACGGACGCGGGTATAGCA
8552	threecomb		76	102	26	7.75472	12.0105	0	121	0	0	0	147	0	1.8809								1049	0.331019	TGCGAGTTAGGGGACGGTAGCCCTGCCCCAACTAGTCTTGACGTCCCCCGCAGCCTATGCCATCCCTCCATAGAGGGGCCTCAGGTTGCTGTCTCTCTCCTTCCCACTATCGTCCGCACAGGCCTCCTTTTTATTCCCTTCCTTCAGGAAGTTCAGGTCGCCATCATAAACAACTCTATGTGCAACCACCTCACGGACGCGGGTATAGCA
8553	threecomb		76	102	26	7.75472	12.1084	0	121	0	0	0	147	-4.6	3.36828								555	0.170664	TGCGAGTTAGGGGACGGTCACCCTGAATTGACTAGTCTTGACGTCCCCCGCAGCCTATGCCATCCCTCCATAGAGGGGCCTCAGGTTGCTGTCTCTCTCCTTCCCACTATCGTCCGCACAGGCCTCCTTTTTATTCCCTTCCTTCAGATCCCTCTGATGACGAATGGGAAGAGCTTTCTAGCAGTGATGAAAACGGACGCGGGTATAGCA
8554	threecomb		76	102	26	7.75472	9.78144	0	121	0	0	0	147	0	-0.901641								1632	0.208031	TGCGAGTTAGGGGACGGTCGCAATAACGTTACTAGTCTTGACGTCCCCCGCAGCCTATGCCATCCCTCCATAGAGGGGCCTCAGGTTGCTGTCTCTCTCCTTCCCACTATCGTCCGCACAGGCCTCCTTTTTATTCCCTTCCTTCAGTGACCATGACGAAATTAGCGCAGTGGCTTTGGGGACTAGCGATCCACGGACGCGGGTATAGCA
8555	threecomb		76	102	26	7.75472	12.4013	0	121	0	0	0	147	-0.9	6.11894								423	0.0564301	TGCGAGTTAGGGGACGGTAGTCTGGGCGGTACTAGTCTTGACGTCCCCCGCAGCCTATGCCATCCCTCCATAGAGGGGCCTCAGGTTGCTGTCTCTCTCCTTCCCACTATCGTCCGCACAGGCCTCCTTTTTATTCCCTTCCTTCAGGTTGTTGCTTACTTGCCTTTCCCAGGCAGAAGTGGCCAGTGTTTGACGGACGCGGGTATAGCA
8556	threecomb		76	102	26	7.75472	10.7746	0	121	0	0	0	147	-2.8	0.540293								805	0.380975	TGCGAGTTAGGGGACGGTTTATGCGACAAAACTAGTCTTGACGTCCCCCGCAGCCTATGCCATCCCTCCATAGAGGGGCCTCAGGTTGCTGTCTCTCTCCTTCCCACTATCGTCCGCACAGGCCTCCTTTTTATTCCCTTCCTTCAGAAATGCCCGGCGAAGCCACAGAAACCGTCCCTGCTACAGAGCAGGACGGACGCGGGTATAGCA
8557	threecomb		76	102	26	6.52055	8.26922	-1.7	121	0	-0.4	-0.4	147	-4.2	5.61839								401	0.0404152	TGCGAGTTAGGGGACGGTTCGGTTGGGGAGACTAGTCTTGACGTCGTTAACATTTACATTTAGACATTTTCCCCCTGAGCCAAGAGGGAAACTCCCGTGGAGATTTTCTTAACTATTCCAGAAAAGTGATTCATATGTTCTCCACAGCTGAAGGCCTGCTGACCCAGGGTGATAAGATCACTGCTGATGGACACGGACGCGGGTATAGCA
8558	threecomb		76	102	26	6.52055	9.35583	-1.7	121	0	-0.4	-0.4	147	0	7.27612								154	0.513333	TGCGAGTTAGGGGACGGTCTAATTACCCGTACTAGTCTTGACGTCGTTAACATTTACATTTAGACATTTTCCCCCTGAGCCAAGAGGGAAACTCCCGTGGAGATTTTCTTAACTATTCCAGAAAAGTGATTCATATGTTCTCCACAGGAAGTTCAGGTCGCCATCATAAACAACTCTATGTGCAACCACCTCACGGACGCGGGTATAGCA
8559	threecomb		76	102	26	6.52055	9.68243	-1.7	121	0	-0.4	-0.4	147	-4.6	10								1025	0.49493	TGCGAGTTAGGGGACGGTTTGCTTCTCACAACTAGTCTTGACGTCGTTAACATTTACATTTAGACATTTTCCCCCTGAGCCAAGAGGGAAACTCCCGTGGAGATTTTCTTAACTATTCCAGAAAAGTGATTCATATGTTCTCCACAGATCCCTCTGATGACGAATGGGAAGAGCTTTCTAGCAGTGATGAAAACGGACGCGGGTATAGCA
8560	threecomb		76	102	26	6.52055	7.33453	-1.7	121	0	-0.4	-0.4	147	0	6.27612								157	0.0601302	TGCGAGTTAGGGGACGGTCGGGAGTCCCCGACTAGTCTTGACGTCGTTAACATTTACATTTAGACATTTTCCCCCTGAGCCAAGAGGGAAACTCCCGTGGAGATTTTCTTAACTATTCCAGAAAAGTGATTCATATGTTCTCCACAGTGACCATGACGAAATTAGCGCAGTGGCTTTGGGGACTAGCGATCCACGGACGCGGGTATAGCA
8561	threecomb		76	102	26	6.52055	9.56367	-1.7	121	0	-0.4	-0.4	147	-0.9	8.72565								1273	0.0893083	TGCGAGTTAGGGGACGGTTCGTCGTCCGGTACTAGTCTTGACGTCGTTAACATTTACATTTAGACATTTTCCCCCTGAGCCAAGAGGGAAACTCCCGTGGAGATTTTCTTAACTATTCCAGAAAAGTGATTCATATGTTCTCCACAGGTTGTTGCTTACTTGCCTTTCCCAGGCAGAAGTGGCCAGTGTTTGACGGACGCGGGTATAGCA
8562	threecomb		76	102	26	6.52055	8.36899	-1.7	121	0	-0.4	-0.4	147	-2.8									0	0	TGCGAGTTAGGGGACGGTCACCGCCTATTGACTAGTCTTGACGTCGTTAACATTTACATTTAGACATTTTCCCCCTGAGCCAAGAGGGAAACTCCCGTGGAGATTTTCTTAACTATTCCAGAAAAGTGATTCATATGTTCTCCACAGAAATGCCCGGCGAAGCCACAGAAACCGTCCCTGCTACAGAGCAGGACGGACGCGGGTATAGCA
8563	threecomb		76	102	26	5.90851	7.12077	-1.7	121	0	0	0	147	-4.2									2	0.00127146	TGCGAGTTAGGGGACGGTTGGCATACTGACACTAGTCTTGACGTCGTTAACATTTACATTTAGACATTTTCCCCCTGAGCCAAGAGGGAAACTCCCGTGGAGATTTTCTTAACTATTCCAGCACTGCCATCTCCCCACACCCTCCAGCTGAAGGCCTGCTGACCCAGGGTGATAAGATCACTGCTGATGGACACGGACGCGGGTATAGCA
8564	threecomb		76	102	26	5.90851	8.48524	-1.7	121	0	0	0	147	0									94	0.0308197	TGCGAGTTAGGGGACGGTTCGGACAAACCTACTAGTCTTGACGTCGTTAACATTTACATTTAGACATTTTCCCCCTGAGCCAAGAGGGAAACTCCCGTGGAGATTTTCTTAACTATTCCAGCACTGCCATCTCCCCACACCCTCCAGGAAGTTCAGGTCGCCATCATAAACAACTCTATGTGCAACCACCTCACGGACGCGGGTATAGCA
8565	threecomb		76	102	26	5.90851	8.34991	-1.7	121	0	0	0	147	-4.6									21	0.0371025	TGCGAGTTAGGGGACGGTGAGGTTAGCGTTACTAGTCTTGACGTCGTTAACATTTACATTTAGACATTTTCCCCCTGAGCCAAGAGGGAAACTCCCGTGGAGATTTTCTTAACTATTCCAGCACTGCCATCTCCCCACACCCTCCAGATCCCTCTGATGACGAATGGGAAGAGCTTTCTAGCAGTGATGAAAACGGACGCGGGTATAGCA
8566	threecomb		76	102	26	5.90851	6.03573	-1.7	121	0	0	0	147	0									6	0.0189274	TGCGAGTTAGGGGACGGTTGCTACATATTTACTAGTCTTGACGTCGTTAACATTTACATTTAGACATTTTCCCCCTGAGCCAAGAGGGAAACTCCCGTGGAGATTTTCTTAACTATTCCAGCACTGCCATCTCCCCACACCCTCCAGTGACCATGACGAAATTAGCGCAGTGGCTTTGGGGACTAGCGATCCACGGACGCGGGTATAGCA
8567	threecomb		76	102	26	5.90851	8.40863	-1.7	121	0	0	0	147	-0.9	7.22882								149	0.152977	TGCGAGTTAGGGGACGGTTCATTCCACGGTACTAGTCTTGACGTCGTTAACATTTACATTTAGACATTTTCCCCCTGAGCCAAGAGGGAAACTCCCGTGGAGATTTTCTTAACTATTCCAGCACTGCCATCTCCCCACACCCTCCAGGTTGTTGCTTACTTGCCTTTCCCAGGCAGAAGTGGCCAGTGTTTGACGGACGCGGGTATAGCA
8568	threecomb		76	102	26	5.90851	7.14341	-1.7	121	0	0	0	147	-2.8									21	0.00163845	TGCGAGTTAGGGGACGGTAAGCGAACGCCGACTAGTCTTGACGTCGTTAACATTTACATTTAGACATTTTCCCCCTGAGCCAAGAGGGAAACTCCCGTGGAGATTTTCTTAACTATTCCAGCACTGCCATCTCCCCACACCCTCCAGAAATGCCCGGCGAAGCCACAGAAACCGTCCCTGCTACAGAGCAGGACGGACGCGGGTATAGCA
8569	threecomb		76	102	26	6.34671	5.40015	-1.7	121	-5.3	-5.3	-5.3	147	-4.2									0	0	TGCGAGTTAGGGGACGGTCATCCCGCTTTAACTAGTCTTGACGTCGTTAACATTTACATTTAGACATTTTCCCCCTGAGCCAAGAGGGAAACTCCCGTGGAGATTTTCTTAACTATTCCAGTTCTGCGTGGTTTGCCCGCTTCCCAGCTGAAGGCCTGCTGACCCAGGGTGATAAGATCACTGCTGATGGACACGGACGCGGGTATAGCA
8570	threecomb		76	102	26	6.34671	6.64458	-1.7	121	-5.3	-5.3	-5.3	147	0									6	0.107143	TGCGAGTTAGGGGACGGTATATCCTACTTGACTAGTCTTGACGTCGTTAACATTTACATTTAGACATTTTCCCCCTGAGCCAAGAGGGAAACTCCCGTGGAGATTTTCTTAACTATTCCAGTTCTGCGTGGTTTGCCCGCTTCCCAGGAAGTTCAGGTCGCCATCATAAACAACTCTATGTGCAACCACCTCACGGACGCGGGTATAGCA
8571	threecomb		76	102	26	6.34671	6.94705	-1.7	121	-5.3	-5.3	-5.3	147	-4.6									2	0.000852878	TGCGAGTTAGGGGACGGTAACTCTACAATAACTAGTCTTGACGTCGTTAACATTTACATTTAGACATTTTCCCCCTGAGCCAAGAGGGAAACTCCCGTGGAGATTTTCTTAACTATTCCAGTTCTGCGTGGTTTGCCCGCTTCCCAGATCCCTCTGATGACGAATGGGAAGAGCTTTCTAGCAGTGATGAAAACGGACGCGGGTATAGCA
8572	threecomb		76	102	26	6.34671	5.0965	-1.7	121	-5.3	-5.3	-5.3	147	0									4	0.00203355	TGCGAGTTAGGGGACGGTACTGATTTTGGCACTAGTCTTGACGTCGTTAACATTTACATTTAGACATTTTCCCCCTGAGCCAAGAGGGAAACTCCCGTGGAGATTTTCTTAACTATTCCAGTTCTGCGTGGTTTGCCCGCTTCCCAGTGACCATGACGAAATTAGCGCAGTGGCTTTGGGGACTAGCGATCCACGGACGCGGGTATAGCA
8573	threecomb		76	102	26	6.34671	6.60638	-1.7	121	-5.3	-5.3	-5.3	147	-0.9									63	0.106419	TGCGAGTTAGGGGACGGTCGCAACGACTCAACTAGTCTTGACGTCGTTAACATTTACATTTAGACATTTTCCCCCTGAGCCAAGAGGGAAACTCCCGTGGAGATTTTCTTAACTATTCCAGTTCTGCGTGGTTTGCCCGCTTCCCAGGTTGTTGCTTACTTGCCTTTCCCAGGCAGAAGTGGCCAGTGTTTGACGGACGCGGGTATAGCA
8574	threecomb		76	102	26	6.34671	5.70214	-1.7	121	-5.3	-5.3	-5.3	147	-2.8									0	0	TGCGAGTTAGGGGACGGTCGTCATCCATATACTAGTCTTGACGTCGTTAACATTTACATTTAGACATTTTCCCCCTGAGCCAAGAGGGAAACTCCCGTGGAGATTTTCTTAACTATTCCAGTTCTGCGTGGTTTGCCCGCTTCCCAGAAATGCCCGGCGAAGCCACAGAAACCGTCCCTGCTACAGAGCAGGACGGACGCGGGTATAGCA
8575	threecomb		76	102	26	7.08961	10.5261	-1.7	121	-7.4	-3.7	-1	147	-4.2									9	0.0131772	TGCGAGTTAGGGGACGGTGAGTCCTACTCAACTAGTCTTGACGTCGTTAACATTTACATTTAGACATTTTCCCCCTGAGCCAAGAGGGAAACTCCCGTGGAGATTTTCTTAACTATTCCAGgggagcattgCTTCCTTCTCTCGCAGCTGAAGGCCTGCTGACCCAGGGTGATAAGATCACTGCTGATGGACACGGACGCGGGTATAGCA
8576	threecomb		76	102	26	7.08961	11.2633	-1.7	121	-7.4	-3.7	-1	147	0									30	0.0101523	TGCGAGTTAGGGGACGGTAACTTGCGGCAAACTAGTCTTGACGTCGTTAACATTTACATTTAGACATTTTCCCCCTGAGCCAAGAGGGAAACTCCCGTGGAGATTTTCTTAACTATTCCAGgggagcattgCTTCCTTCTCTCGCAGGAAGTTCAGGTCGCCATCATAAACAACTCTATGTGCAACCACCTCACGGACGCGGGTATAGCA
8577	threecomb		76	102	26	7.08961	11.9538	-1.7	121	-7.4	-3.7	-1	147	-4.6	4.57635								174	0.198178	TGCGAGTTAGGGGACGGTAGTCCCTGCCCGACTAGTCTTGACGTCGTTAACATTTACATTTAGACATTTTCCCCCTGAGCCAAGAGGGAAACTCCCGTGGAGATTTTCTTAACTATTCCAGgggagcattgCTTCCTTCTCTCGCAGATCCCTCTGATGACGAATGGGAAGAGCTTTCTAGCAGTGATGAAAACGGACGCGGGTATAGCA
8578	threecomb		76	102	26	7.08961	9.6383	-1.7	121	-7.4	-3.7	-1	147	0									3	0.000601564	TGCGAGTTAGGGGACGGTAGGTCCACTTTAACTAGTCTTGACGTCGTTAACATTTACATTTAGACATTTTCCCCCTGAGCCAAGAGGGAAACTCCCGTGGAGATTTTCTTAACTATTCCAGgggagcattgCTTCCTTCTCTCGCAGTGACCATGACGAAATTAGCGCAGTGGCTTTGGGGACTAGCGATCCACGGACGCGGGTATAGCA
8579	threecomb		76	102	26	7.08961	11.3869	-1.7	121	-7.4	-3.7	-1	147	-0.9	9.15228								1140	0.229192	TGCGAGTTAGGGGACGGTCTACCTACCCTTACTAGTCTTGACGTCGTTAACATTTACATTTAGACATTTTCCCCCTGAGCCAAGAGGGAAACTCCCGTGGAGATTTTCTTAACTATTCCAGgggagcattgCTTCCTTCTCTCGCAGGTTGTTGCTTACTTGCCTTTCCCAGGCAGAAGTGGCCAGTGTTTGACGGACGCGGGTATAGCA
8580	threecomb		76	102	26	7.08961	10.8869	-1.7	121	-7.4	-3.7	-1	147	-2.8									2	0.000539084	TGCGAGTTAGGGGACGGTTTACTACAAAACACTAGTCTTGACGTCGTTAACATTTACATTTAGACATTTTCCCCCTGAGCCAAGAGGGAAACTCCCGTGGAGATTTTCTTAACTATTCCAGgggagcattgCTTCCTTCTCTCGCAGAAATGCCCGGCGAAGCCACAGAAACCGTCCCTGCTACAGAGCAGGACGGACGCGGGTATAGCA
8581	threecomb		76	102	26	6.52055	5.11715	-1.7	121	0	0	0	147	-4.2									3	0.00917431	TGCGAGTTAGGGGACGGTAAGCTACGTCCCACTAGTCTTGACGTCGTTAACATTTACATTTAGACATTTTCCCCCTGAGCCAAGAGGGAAACTCCCGTGGAGATTTTCTTAACTATTCCAGAAATTCAACCCACGTTTACCATGTAGCTGAAGGCCTGCTGACCCAGGGTGATAAGATCACTGCTGATGGACACGGACGCGGGTATAGCA
8582	threecomb		76	102	26	6.52055	6.59357	-1.7	121	0	0	0	147	0									0	0	TGCGAGTTAGGGGACGGTCACACGATACTCACTAGTCTTGACGTCGTTAACATTTACATTTAGACATTTTCCCCCTGAGCCAAGAGGGAAACTCCCGTGGAGATTTTCTTAACTATTCCAGAAATTCAACCCACGTTTACCATGTAGGAAGTTCAGGTCGCCATCATAAACAACTCTATGTGCAACCACCTCACGGACGCGGGTATAGCA
8583	threecomb		76	102	26	6.52055	6.00751	-1.7	121	0	0	0	147	-4.6									4	0.00104384	TGCGAGTTAGGGGACGGTATAAAGGCCGTTACTAGTCTTGACGTCGTTAACATTTACATTTAGACATTTTCCCCCTGAGCCAAGAGGGAAACTCCCGTGGAGATTTTCTTAACTATTCCAGAAATTCAACCCACGTTTACCATGTAGATCCCTCTGATGACGAATGGGAAGAGCTTTCTAGCAGTGATGAAAACGGACGCGGGTATAGCA
8584	threecomb		76	102	26	6.52055	3.5384	-1.7	121	0	0	0	147	0									5	0.00269107	TGCGAGTTAGGGGACGGTAAACTCGTTGCTACTAGTCTTGACGTCGTTAACATTTACATTTAGACATTTTCCCCCTGAGCCAAGAGGGAAACTCCCGTGGAGATTTTCTTAACTATTCCAGAAATTCAACCCACGTTTACCATGTAGTGACCATGACGAAATTAGCGCAGTGGCTTTGGGGACTAGCGATCCACGGACGCGGGTATAGCA
8585	threecomb		76	102	26	6.52055	6.81566	-1.7	121	0	0	0	147	-0.9									58	0.0142261	TGCGAGTTAGGGGACGGTATGACCGCGCCGACTAGTCTTGACGTCGTTAACATTTACATTTAGACATTTTCCCCCTGAGCCAAGAGGGAAACTCCCGTGGAGATTTTCTTAACTATTCCAGAAATTCAACCCACGTTTACCATGTAGGTTGTTGCTTACTTGCCTTTCCCAGGCAGAAGTGGCCAGTGTTTGACGGACGCGGGTATAGCA
8586	threecomb		76	102	26	6.52055	5.08834	-1.7	121	0	0	0	147	-2.8									1	0.000169005	TGCGAGTTAGGGGACGGTATGACGGCCGCCACTAGTCTTGACGTCGTTAACATTTACATTTAGACATTTTCCCCCTGAGCCAAGAGGGAAACTCCCGTGGAGATTTTCTTAACTATTCCAGAAATTCAACCCACGTTTACCATGTAGAAATGCCCGGCGAAGCCACAGAAACCGTCCCTGCTACAGAGCAGGACGGACGCGGGTATAGCA
8587	threecomb		76	102	26	7.24939	10.4005	-1.7	121	0	0	0	147	-4.2	5.09954								247	0.148885	TGCGAGTTAGGGGACGGTTACGCGACTGTTACTAGTCTTGACGTCGTTAACATTTACATTTAGACATTTTCCCCCTGAGCCAAGAGGGAAACTCCCGTGGAGATTTTCTTAACTATTCCAGGCCTCCTTTTTATTCCCTTCCTTCAGCTGAAGGCCTGCTGACCCAGGGTGATAAGATCACTGCTGATGGACACGGACGCGGGTATAGCA
8588	threecomb		76	102	26	7.24939	12.0105	-1.7	121	0	0	0	147	0	7.3837								168	0.57732	TGCGAGTTAGGGGACGGTAGTTGGCGGTTCACTAGTCTTGACGTCGTTAACATTTACATTTAGACATTTTCCCCCTGAGCCAAGAGGGAAACTCCCGTGGAGATTTTCTTAACTATTCCAGGCCTCCTTTTTATTCCCTTCCTTCAGGAAGTTCAGGTCGCCATCATAAACAACTCTATGTGCAACCACCTCACGGACGCGGGTATAGCA
8589	threecomb		76	102	26	7.24939	12.1084	-1.7	121	0	0	0	147	-4.6	10.5088								1458	0.514467	TGCGAGTTAGGGGACGGTTTGAAAACCACGACTAGTCTTGACGTCGTTAACATTTACATTTAGACATTTTCCCCCTGAGCCAAGAGGGAAACTCCCGTGGAGATTTTCTTAACTATTCCAGGCCTCCTTTTTATTCCCTTCCTTCAGATCCCTCTGATGACGAATGGGAAGAGCTTTCTAGCAGTGATGAAAACGGACGCGGGTATAGCA
8590	threecomb		76	102	26	7.24939	9.78144	-1.7	121	0	0	0	147	0	4.84967								179	0.102052	TGCGAGTTAGGGGACGGTCTATCTTCTTCGACTAGTCTTGACGTCGTTAACATTTACATTTAGACATTTTCCCCCTGAGCCAAGAGGGAAACTCCCGTGGAGATTTTCTTAACTATTCCAGGCCTCCTTTTTATTCCCTTCCTTCAGTGACCATGACGAAATTAGCGCAGTGGCTTTGGGGACTAGCGATCCACGGACGCGGGTATAGCA
8591	threecomb		76	102	26	7.24939	12.4013	-1.7	121	0	0	0	147	-0.9									4	0.00180832	TGCGAGTTAGGGGACGGTTTTAGATTGATGACTAGTCTTGACGTCGTTAACATTTACATTTAGACATTTTCCCCCTGAGCCAAGAGGGAAACTCCCGTGGAGATTTTCTTAACTATTCCAGGCCTCCTTTTTATTCCCTTCCTTCAGGTTGTTGCTTACTTGCCTTTCCCAGGCAGAAGTGGCCAGTGTTTGACGGACGCGGGTATAGCA
8592	threecomb		76	102	26	7.24939	10.7746	-1.7	121	0	0	0	147	-2.8									19	0.0572289	TGCGAGTTAGGGGACGGTAGTTCTTCATACACTAGTCTTGACGTCGTTAACATTTACATTTAGACATTTTCCCCCTGAGCCAAGAGGGAAACTCCCGTGGAGATTTTCTTAACTATTCCAGGCCTCCTTTTTATTCCCTTCCTTCAGAAATGCCCGGCGAAGCCACAGAAACCGTCCCTGCTACAGAGCAGGACGGACGCGGGTATAGCA
8593	threecomb		76	102	26	9.70325	8.26922	-0.3	121	0	-0.4	-0.4	147	-4.2	4.31325								1566	0.493695	TGCGAGTTAGGGGACGGTACGGGGACTGCAACTAGTCTTGACGTCggccagggctggttttaatgctctccgtgggcgggcttcggttgagtttggtccgcttttcctttctgctcctcagAAAAGTGATTCATATGTTCTCCACAGCTGAAGGCCTGCTGACCCAGGGTGATAAGATCACTGCTGATGGACACGGACGCGGGTATAGCA
8594	threecomb		76	102	26	9.70325	9.35583	-0.3	121	0	-0.4	-0.4	147	0	8.00703								1033	0.261519	TGCGAGTTAGGGGACGGTATCGACATCTTGACTAGTCTTGACGTCggccagggctggttttaatgctctccgtgggcgggcttcggttgagtttggtccgcttttcctttctgctcctcagAAAAGTGATTCATATGTTCTCCACAGGAAGTTCAGGTCGCCATCATAAACAACTCTATGTGCAACCACCTCACGGACGCGGGTATAGCA
8595	threecomb		76	102	26	9.70325	9.68243	-0.3	121	0	-0.4	-0.4	147	-4.6	5.90689								915	0.139737	TGCGAGTTAGGGGACGGTATCCTCCCGAGTACTAGTCTTGACGTCggccagggctggttttaatgctctccgtgggcgggcttcggttgagtttggtccgcttttcctttctgctcctcagAAAAGTGATTCATATGTTCTCCACAGATCCCTCTGATGACGAATGGGAAGAGCTTTCTAGCAGTGATGAAAACGGACGCGGGTATAGCA
8596	threecomb		76	102	26	9.70325	7.33453	-0.3	121	0	-0.4	-0.4	147	0	5.53027								661	0.663655	TGCGAGTTAGGGGACGGTGGACATGGCATAACTAGTCTTGACGTCggccagggctggttttaatgctctccgtgggcgggcttcggttgagtttggtccgcttttcctttctgctcctcagAAAAGTGATTCATATGTTCTCCACAGTGACCATGACGAAATTAGCGCAGTGGCTTTGGGGACTAGCGATCCACGGACGCGGGTATAGCA
8597	threecomb		76	102	26	9.70325	9.56367	-0.3	121	0	-0.4	-0.4	147	-0.9	7.17555								2329	0.457924	TGCGAGTTAGGGGACGGTGGGAGACCCCACACTAGTCTTGACGTCggccagggctggttttaatgctctccgtgggcgggcttcggttgagtttggtccgcttttcctttctgctcctcagAAAAGTGATTCATATGTTCTCCACAGGTTGTTGCTTACTTGCCTTTCCCAGGCAGAAGTGGCCAGTGTTTGACGGACGCGGGTATAGCA
8598	threecomb		76	102	26	9.70325	8.36899	-0.3	121	0	-0.4	-0.4	147	-2.8	8.68533								1238	0.544655	TGCGAGTTAGGGGACGGTCCCGACGAGATAACTAGTCTTGACGTCggccagggctggttttaatgctctccgtgggcgggcttcggttgagtttggtccgcttttcctttctgctcctcagAAAAGTGATTCATATGTTCTCCACAGAAATGCCCGGCGAAGCCACAGAAACCGTCCCTGCTACAGAGCAGGACGGACGCGGGTATAGCA
8599	threecomb		76	102	26	8.15083	7.12077	-0.3	121	0	0	0	147	-4.2	-6.43945								1668	0.518979	TGCGAGTTAGGGGACGGTTTGCATTGGGCGACTAGTCTTGACGTCggccagggctggttttaatgctctccgtgggcgggcttcggttgagtttggtccgcttttcctttctgctcctcagCACTGCCATCTCCCCACACCCTCCAGCTGAAGGCCTGCTGACCCAGGGTGATAAGATCACTGCTGATGGACACGGACGCGGGTATAGCA
8600	threecomb		76	102	26	8.15083	8.48524	-0.3	121	0	0	0	147	0	-1.42648								579	0.698432	TGCGAGTTAGGGGACGGTTTAGTTACCTTAACTAGTCTTGACGTCggccagggctggttttaatgctctccgtgggcgggcttcggttgagtttggtccgcttttcctttctgctcctcagCACTGCCATCTCCCCACACCCTCCAGGAAGTTCAGGTCGCCATCATAAACAACTCTATGTGCAACCACCTCACGGACGCGGGTATAGCA
8601	threecomb		76	102	26	8.15083	8.34991	-0.3	121	0	0	0	147	-4.6									8	0.0137457	TGCGAGTTAGGGGACGGTAGGTCATCTAATACTAGTCTTGACGTCggccagggctggttttaatgctctccgtgggcgggcttcggttgagtttggtccgcttttcctttctgctcctcagCACTGCCATCTCCCCACACCCTCCAGATCCCTCTGATGACGAATGGGAAGAGCTTTCTAGCAGTGATGAAAACGGACGCGGGTATAGCA
8602	threecomb		76	102	26	8.15083	6.03573	-0.3	121	0	0	0	147	0	-4.08746								144	0.039834	TGCGAGTTAGGGGACGGTCGAACGGTCCCCACTAGTCTTGACGTCggccagggctggttttaatgctctccgtgggcgggcttcggttgagtttggtccgcttttcctttctgctcctcagCACTGCCATCTCCCCACACCCTCCAGTGACCATGACGAAATTAGCGCAGTGGCTTTGGGGACTAGCGATCCACGGACGCGGGTATAGCA
8603	threecomb		76	102	26	8.15083	8.40863	-0.3	121	0	0	0	147	-0.9	3.68314								983	0.48045	TGCGAGTTAGGGGACGGTCCTAACGCTAGTACTAGTCTTGACGTCggccagggctggttttaatgctctccgtgggcgggcttcggttgagtttggtccgcttttcctttctgctcctcagCACTGCCATCTCCCCACACCCTCCAGGTTGTTGCTTACTTGCCTTTCCCAGGCAGAAGTGGCCAGTGTTTGACGGACGCGGGTATAGCA
8604	threecomb		76	102	26	8.15083	7.14341	-0.3	121	0	0	0	147	-2.8	-4.81572								1254	0.537275	TGCGAGTTAGGGGACGGTCAACACAATCTAACTAGTCTTGACGTCggccagggctggttttaatgctctccgtgggcgggcttcggttgagtttggtccgcttttcctttctgctcctcagCACTGCCATCTCCCCACACCCTCCAGAAATGCCCGGCGAAGCCACAGAAACCGTCCCTGCTACAGAGCAGGACGGACGCGGGTATAGCA
8605	threecomb		76	102	26	9.21595	5.40015	-0.3	121	-5.3	-5.3	-5.3	147	-4.2	-7.91289								242	0.253669	TGCGAGTTAGGGGACGGTGGTCTCAACGCAACTAGTCTTGACGTCggccagggctggttttaatgctctccgtgggcgggcttcggttgagtttggtccgcttttcctttctgctcctcagTTCTGCGTGGTTTGCCCGCTTCCCAGCTGAAGGCCTGCTGACCCAGGGTGATAAGATCACTGCTGATGGACACGGACGCGGGTATAGCA
8606	threecomb		76	102	26	9.21595	6.64458	-0.3	121	-5.3	-5.3	-5.3	147	0	-5.64962								768	0.313086	TGCGAGTTAGGGGACGGTGAGCTGCCAAGCACTAGTCTTGACGTCggccagggctggttttaatgctctccgtgggcgggcttcggttgagtttggtccgcttttcctttctgctcctcagTTCTGCGTGGTTTGCCCGCTTCCCAGGAAGTTCAGGTCGCCATCATAAACAACTCTATGTGCAACCACCTCACGGACGCGGGTATAGCA
8607	threecomb		76	102	26	9.21595	6.94705	-0.3	121	-5.3	-5.3	-5.3	147	-4.6	-2.1715								1123	0.758784	TGCGAGTTAGGGGACGGTTGCCAACAAATGACTAGTCTTGACGTCggccagggctggttttaatgctctccgtgggcgggcttcggttgagtttggtccgcttttcctttctgctcctcagTTCTGCGTGGTTTGCCCGCTTCCCAGATCCCTCTGATGACGAATGGGAAGAGCTTTCTAGCAGTGATGAAAACGGACGCGGGTATAGCA
8608	threecomb		76	102	26	9.21595	5.0965	-0.3	121	-5.3	-5.3	-5.3	147	0	-5.90504								792	0.183037	TGCGAGTTAGGGGACGGTTTGTTCAACTTTACTAGTCTTGACGTCggccagggctggttttaatgctctccgtgggcgggcttcggttgagtttggtccgcttttcctttctgctcctcagTTCTGCGTGGTTTGCCCGCTTCCCAGTGACCATGACGAAATTAGCGCAGTGGCTTTGGGGACTAGCGATCCACGGACGCGGGTATAGCA
8609	threecomb		76	102	26	9.21595	6.60638	-0.3	121	-5.3	-5.3	-5.3	147	-0.9	2.41504								380	0.0927734	TGCGAGTTAGGGGACGGTAGTCGAGGTCGAACTAGTCTTGACGTCggccagggctggttttaatgctctccgtgggcgggcttcggttgagtttggtccgcttttcctttctgctcctcagTTCTGCGTGGTTTGCCCGCTTCCCAGGTTGTTGCTTACTTGCCTTTCCCAGGCAGAAGTGGCCAGTGTTTGACGGACGCGGGTATAGCA
8610	threecomb		76	102	26	9.21595	5.70214	-0.3	121	-5.3	-5.3	-5.3	147	-2.8	-5.31935								1146	0.271757	TGCGAGTTAGGGGACGGTCGCGACAATTCGACTAGTCTTGACGTCggccagggctggttttaatgctctccgtgggcgggcttcggttgagtttggtccgcttttcctttctgctcctcagTTCTGCGTGGTTTGCCCGCTTCCCAGAAATGCCCGGCGAAGCCACAGAAACCGTCCCTGCTACAGAGCAGGACGGACGCGGGTATAGCA
8611	threecomb		76	102	26	10.3596	10.5261	-0.3	121	-7.4	-3.7	-1	147	-4.2	-0.745427								728	0.0748509	TGCGAGTTAGGGGACGGTACGGAAGCTAGGACTAGTCTTGACGTCggccagggctggttttaatgctctccgtgggcgggcttcggttgagtttggtccgcttttcctttctgctcctcaggggagcattgCTTCCTTCTCTCGCAGCTGAAGGCCTGCTGACCCAGGGTGATAAGATCACTGCTGATGGACACGGACGCGGGTATAGCA
8612	threecomb		76	102	26	10.3596	11.2633	-0.3	121	-7.4	-3.7	-1	147	0	1.11203								509	0.349108	TGCGAGTTAGGGGACGGTATCAAAATTCCAACTAGTCTTGACGTCggccagggctggttttaatgctctccgtgggcgggcttcggttgagtttggtccgcttttcctttctgctcctcaggggagcattgCTTCCTTCTCTCGCAGGAAGTTCAGGTCGCCATCATAAACAACTCTATGTGCAACCACCTCACGGACGCGGGTATAGCA
8613	threecomb		76	102	26	10.3596	11.9538	-0.3	121	-7.4	-3.7	-1	147	-4.6									7	0.00434783	TGCGAGTTAGGGGACGGTCGACCCTGGGAGACTAGTCTTGACGTCggccagggctggttttaatgctctccgtgggcgggcttcggttgagtttggtccgcttttcctttctgctcctcaggggagcattgCTTCCTTCTCTCGCAGATCCCTCTGATGACGAATGGGAAGAGCTTTCTAGCAGTGATGAAAACGGACGCGGGTATAGCA
8614	threecomb		76	102	26	10.3596	9.6383	-0.3	121	-7.4	-3.7	-1	147	0									47	0.00710506	TGCGAGTTAGGGGACGGTGTCCTACCATGTACTAGTCTTGACGTCggccagggctggttttaatgctctccgtgggcgggcttcggttgagtttggtccgcttttcctttctgctcctcaggggagcattgCTTCCTTCTCTCGCAGTGACCATGACGAAATTAGCGCAGTGGCTTTGGGGACTAGCGATCCACGGACGCGGGTATAGCA
8615	threecomb		76	102	26	10.3596	11.3869	-0.3	121	-7.4	-3.7	-1	147	-0.9									1	0.000865052	TGCGAGTTAGGGGACGGTAAGTTCTTGACCACTAGTCTTGACGTCggccagggctggttttaatgctctccgtgggcgggcttcggttgagtttggtccgcttttcctttctgctcctcaggggagcattgCTTCCTTCTCTCGCAGGTTGTTGCTTACTTGCCTTTCCCAGGCAGAAGTGGCCAGTGTTTGACGGACGCGGGTATAGCA
8616	threecomb		76	102	26	10.3596	10.8869	-0.3	121	-7.4	-3.7	-1	147	-2.8	2.87915								117	0.0444529	TGCGAGTTAGGGGACGGTCTCATTGGTCATACTAGTCTTGACGTCggccagggctggttttaatgctctccgtgggcgggcttcggttgagtttggtccgcttttcctttctgctcctcaggggagcattgCTTCCTTCTCTCGCAGAAATGCCCGGCGAAGCCACAGAAACCGTCCCTGCTACAGAGCAGGACGGACGCGGGTATAGCA
8617	threecomb		76	102	26	9.70325	5.11715	-0.3	121	0	0	0	147	-4.2	-6.61471								792	0.213765	TGCGAGTTAGGGGACGGTTCTGCCCGATACACTAGTCTTGACGTCggccagggctggttttaatgctctccgtgggcgggcttcggttgagtttggtccgcttttcctttctgctcctcagAAATTCAACCCACGTTTACCATGTAGCTGAAGGCCTGCTGACCCAGGGTGATAAGATCACTGCTGATGGACACGGACGCGGGTATAGCA
8618	threecomb		76	102	26	9.70325	6.59357	-0.3	121	0	0	0	147	0									3	0.00111359	TGCGAGTTAGGGGACGGTGCTCGCACTTTTACTAGTCTTGACGTCggccagggctggttttaatgctctccgtgggcgggcttcggttgagtttggtccgcttttcctttctgctcctcagAAATTCAACCCACGTTTACCATGTAGGAAGTTCAGGTCGCCATCATAAACAACTCTATGTGCAACCACCTCACGGACGCGGGTATAGCA
8619	threecomb		76	102	26	9.70325	6.00751	-0.3	121	0	0	0	147	-4.6	-2.5966								1015	0.154302	TGCGAGTTAGGGGACGGTCCCATGGAGATAACTAGTCTTGACGTCggccagggctggttttaatgctctccgtgggcgggcttcggttgagtttggtccgcttttcctttctgctcctcagAAATTCAACCCACGTTTACCATGTAGATCCCTCTGATGACGAATGGGAAGAGCTTTCTAGCAGTGATGAAAACGGACGCGGGTATAGCA
8620	threecomb		76	102	26	9.70325	3.5384	-0.3	121	0	0	0	147	0	-5.75489								440	0.153739	TGCGAGTTAGGGGACGGTCCTGCTCCGGGGACTAGTCTTGACGTCggccagggctggttttaatgctctccgtgggcgggcttcggttgagtttggtccgcttttcctttctgctcctcagAAATTCAACCCACGTTTACCATGTAGTGACCATGACGAAATTAGCGCAGTGGCTTTGGGGACTAGCGATCCACGGACGCGGGTATAGCA
8621	threecomb		76	102	26	9.70325	6.81566	-0.3	121	0	0	0	147	-0.9	1.23502								218	0.228512	TGCGAGTTAGGGGACGGTGCTTCTAACCGAACTAGTCTTGACGTCggccagggctggttttaatgctctccgtgggcgggcttcggttgagtttggtccgcttttcctttctgctcctcagAAATTCAACCCACGTTTACCATGTAGGTTGTTGCTTACTTGCCTTTCCCAGGCAGAAGTGGCCAGTGTTTGACGGACGCGGGTATAGCA
8622	threecomb		76	102	26	9.70325	5.08834	-0.3	121	0	0	0	147	-2.8									0	0	TGCGAGTTAGGGGACGGTTCCGGCTCGTCCACTAGTCTTGACGTCggccagggctggttttaatgctctccgtgggcgggcttcggttgagtttggtccgcttttcctttctgctcctcagAAATTCAACCCACGTTTACCATGTAGAAATGCCCGGCGAAGCCACAGAAACCGTCCCTGCTACAGAGCAGGACGGACGCGGGTATAGCA
8623	threecomb		76	102	26	10.4399	10.4005	-0.3	121	0	0	0	147	-4.2	1.60962								705	0.145181	TGCGAGTTAGGGGACGGTGCATCTTTCGATACTAGTCTTGACGTCggccagggctggttttaatgctctccgtgggcgggcttcggttgagtttggtccgcttttcctttctgctcctcagGCCTCCTTTTTATTCCCTTCCTTCAGCTGAAGGCCTGCTGACCCAGGGTGATAAGATCACTGCTGATGGACACGGACGCGGGTATAGCA
8624	threecomb		76	102	26	10.4399	12.0105	-0.3	121	0	0	0	147	0									37	0.0177288	TGCGAGTTAGGGGACGGTTTCCCGTCGATAACTAGTCTTGACGTCggccagggctggttttaatgctctccgtgggcgggcttcggttgagtttggtccgcttttcctttctgctcctcagGCCTCCTTTTTATTCCCTTCCTTCAGGAAGTTCAGGTCGCCATCATAAACAACTCTATGTGCAACCACCTCACGGACGCGGGTATAGCA
8625	threecomb		76	102	26	10.4399	12.1084	-0.3	121	0	0	0	147	-4.6	5.47032								1088	0.591948	TGCGAGTTAGGGGACGGTCACATTAAATCAACTAGTCTTGACGTCggccagggctggttttaatgctctccgtgggcgggcttcggttgagtttggtccgcttttcctttctgctcctcagGCCTCCTTTTTATTCCCTTCCTTCAGATCCCTCTGATGACGAATGGGAAGAGCTTTCTAGCAGTGATGAAAACGGACGCGGGTATAGCA
8626	threecomb		76	102	26	10.4399	9.78144	-0.3	121	0	0	0	147	0	2.26497								1800	0.47758	TGCGAGTTAGGGGACGGTTATGCGGCCGACACTAGTCTTGACGTCggccagggctggttttaatgctctccgtgggcgggcttcggttgagtttggtccgcttttcctttctgctcctcagGCCTCCTTTTTATTCCCTTCCTTCAGTGACCATGACGAAATTAGCGCAGTGGCTTTGGGGACTAGCGATCCACGGACGCGGGTATAGCA
8627	threecomb		76	102	26	10.4399	12.4013	-0.3	121	0	0	0	147	-0.9	9.85331								924	0.385804	TGCGAGTTAGGGGACGGTAATTCCTTAAACACTAGTCTTGACGTCggccagggctggttttaatgctctccgtgggcgggcttcggttgagtttggtccgcttttcctttctgctcctcagGCCTCCTTTTTATTCCCTTCCTTCAGGTTGTTGCTTACTTGCCTTTCCCAGGCAGAAGTGGCCAGTGTTTGACGGACGCGGGTATAGCA
8628	threecomb		76	102	26	10.4399	10.7746	-0.3	121	0	0	0	147	-2.8	3.02224								1615	0.233078	TGCGAGTTAGGGGACGGTCACAAAGCCCAAACTAGTCTTGACGTCggccagggctggttttaatgctctccgtgggcgggcttcggttgagtttggtccgcttttcctttctgctcctcagGCCTCCTTTTTATTCCCTTCCTTCAGAAATGCCCGGCGAAGCCACAGAAACCGTCCCTGCTACAGAGCAGGACGGACGCGGGTATAGCA
8629	threecomb		76	102	26	2.50267	8.26922	-0.2	121	0	-0.4	-0.4	147	-4.2	2.85798								924	0.197309	TGCGAGTTAGGGGACGGTCAAGATGGTCGGACTAGTCTTGACGTCGAGTAGATAAGAAAAAAAAGTTAATTTTTTATTTTCGAATTTCCTTTACTGTTTTTTTTTTTTTTTTGAAAAGTAGAAAAGTGATTCATATGTTCTCCACAGCTGAAGGCCTGCTGACCCAGGGTGATAAGATCACTGCTGATGGACACGGACGCGGGTATAGCA
8630	threecomb		76	102	26	2.50267	9.35583	-0.2	121	0	-0.4	-0.4	147	0	6.33131								1875	0.579598	TGCGAGTTAGGGGACGGTCCTTACTTCGATACTAGTCTTGACGTCGAGTAGATAAGAAAAAAAAGTTAATTTTTTATTTTCGAATTTCCTTTACTGTTTTTTTTTTTTTTTTGAAAAGTAGAAAAGTGATTCATATGTTCTCCACAGGAAGTTCAGGTCGCCATCATAAACAACTCTATGTGCAACCACCTCACGGACGCGGGTATAGCA
8631	threecomb		76	102	26	2.50267	9.68243	-0.2	121	0	-0.4	-0.4	147	-4.6	11.1972								2347	0.50878	TGCGAGTTAGGGGACGGTGCTTTAGCGTTCACTAGTCTTGACGTCGAGTAGATAAGAAAAAAAAGTTAATTTTTTATTTTCGAATTTCCTTTACTGTTTTTTTTTTTTTTTTGAAAAGTAGAAAAGTGATTCATATGTTCTCCACAGATCCCTCTGATGACGAATGGGAAGAGCTTTCTAGCAGTGATGAAAACGGACGCGGGTATAGCA
8632	threecomb		76	102	26	2.50267	7.33453	-0.2	121	0	-0.4	-0.4	147	0									65	0.038806	TGCGAGTTAGGGGACGGTCGCCGTTCTCGGACTAGTCTTGACGTCGAGTAGATAAGAAAAAAAAGTTAATTTTTTATTTTCGAATTTCCTTTACTGTTTTTTTTTTTTTTTTGAAAAGTAGAAAAGTGATTCATATGTTCTCCACAGTGACCATGACGAAATTAGCGCAGTGGCTTTGGGGACTAGCGATCCACGGACGCGGGTATAGCA
8633	threecomb		76	102	26	2.50267	9.56367	-0.2	121	0	-0.4	-0.4	147	-0.9	6.65595								1935	0.411877	TGCGAGTTAGGGGACGGTGATCCGGCACATACTAGTCTTGACGTCGAGTAGATAAGAAAAAAAAGTTAATTTTTTATTTTCGAATTTCCTTTACTGTTTTTTTTTTTTTTTTGAAAAGTAGAAAAGTGATTCATATGTTCTCCACAGGTTGTTGCTTACTTGCCTTTCCCAGGCAGAAGTGGCCAGTGTTTGACGGACGCGGGTATAGCA
8634	threecomb		76	102	26	2.50267	8.36899	-0.2	121	0	-0.4	-0.4	147	-2.8	3.43741								142	0.115635	TGCGAGTTAGGGGACGGTTTCCTAGCACCAACTAGTCTTGACGTCGAGTAGATAAGAAAAAAAAGTTAATTTTTTATTTTCGAATTTCCTTTACTGTTTTTTTTTTTTTTTTGAAAAGTAGAAAAGTGATTCATATGTTCTCCACAGAAATGCCCGGCGAAGCCACAGAAACCGTCCCTGCTACAGAGCAGGACGGACGCGGGTATAGCA
8635	threecomb		76	102	26	1.74701	7.12077	-0.2	121	0	0	0	147	-4.2	-10.8887								1897	0.232077	TGCGAGTTAGGGGACGGTTTAATACTTCCTACTAGTCTTGACGTCGAGTAGATAAGAAAAAAAAGTTAATTTTTTATTTTCGAATTTCCTTTACTGTTTTTTTTTTTTTTTTGAAAAGTAGCACTGCCATCTCCCCACACCCTCCAGCTGAAGGCCTGCTGACCCAGGGTGATAAGATCACTGCTGATGGACACGGACGCGGGTATAGCA
8636	threecomb		76	102	26	1.74701	8.48524	-0.2	121	0	0	0	147	0	-5.48471								824	0.187273	TGCGAGTTAGGGGACGGTCTGAACTTAGCAACTAGTCTTGACGTCGAGTAGATAAGAAAAAAAAGTTAATTTTTTATTTTCGAATTTCCTTTACTGTTTTTTTTTTTTTTTTGAAAAGTAGCACTGCCATCTCCCCACACCCTCCAGGAAGTTCAGGTCGCCATCATAAACAACTCTATGTGCAACCACCTCACGGACGCGGGTATAGCA
8637	threecomb		76	102	26	1.74701	8.34991	-0.2	121	0	0	0	147	-4.6									3	0.00171527	TGCGAGTTAGGGGACGGTCGAATAAGTCTCACTAGTCTTGACGTCGAGTAGATAAGAAAAAAAAGTTAATTTTTTATTTTCGAATTTCCTTTACTGTTTTTTTTTTTTTTTTGAAAAGTAGCACTGCCATCTCCCCACACCCTCCAGATCCCTCTGATGACGAATGGGAAGAGCTTTCTAGCAGTGATGAAAACGGACGCGGGTATAGCA
8638	threecomb		76	102	26	1.74701	6.03573	-0.2	121	0	0	0	147	0	-9.0634								534	0.15669	TGCGAGTTAGGGGACGGTAACACATCCACTACTAGTCTTGACGTCGAGTAGATAAGAAAAAAAAGTTAATTTTTTATTTTCGAATTTCCTTTACTGTTTTTTTTTTTTTTTTGAAAAGTAGCACTGCCATCTCCCCACACCCTCCAGTGACCATGACGAAATTAGCGCAGTGGCTTTGGGGACTAGCGATCCACGGACGCGGGTATAGCA
8639	threecomb		76	102	26	1.74701	8.40863	-0.2	121	0	0	0	147	-0.9	1.23704								611	0.189047	TGCGAGTTAGGGGACGGTGATCTCTATTGTACTAGTCTTGACGTCGAGTAGATAAGAAAAAAAAGTTAATTTTTTATTTTCGAATTTCCTTTACTGTTTTTTTTTTTTTTTTGAAAAGTAGCACTGCCATCTCCCCACACCCTCCAGGTTGTTGCTTACTTGCCTTTCCCAGGCAGAAGTGGCCAGTGTTTGACGGACGCGGGTATAGCA
8640	threecomb		76	102	26	1.74701	7.14341	-0.2	121	0	0	0	147	-2.8	-6.48113								271	0.069505	TGCGAGTTAGGGGACGGTCGGAATGAGATTACTAGTCTTGACGTCGAGTAGATAAGAAAAAAAAGTTAATTTTTTATTTTCGAATTTCCTTTACTGTTTTTTTTTTTTTTTTGAAAAGTAGCACTGCCATCTCCCCACACCCTCCAGAAATGCCCGGCGAAGCCACAGAAACCGTCCCTGCTACAGAGCAGGACGGACGCGGGTATAGCA
8641	threecomb		76	102	26	1.53006	5.40015	-0.2	121	-5.3	-5.3	-5.3	147	-4.2	-11.2946								2513	0.42884	TGCGAGTTAGGGGACGGTTCGGGAGGGCTCACTAGTCTTGACGTCGAGTAGATAAGAAAAAAAAGTTAATTTTTTATTTTCGAATTTCCTTTACTGTTTTTTTTTTTTTTTTGAAAAGTAGTTCTGCGTGGTTTGCCCGCTTCCCAGCTGAAGGCCTGCTGACCCAGGGTGATAAGATCACTGCTGATGGACACGGACGCGGGTATAGCA
8642	threecomb		76	102	26	1.53006	6.64458	-0.2	121	-5.3	-5.3	-5.3	147	0	-7.52356								183	0.193038	TGCGAGTTAGGGGACGGTTCTCCCACTTGGACTAGTCTTGACGTCGAGTAGATAAGAAAAAAAAGTTAATTTTTTATTTTCGAATTTCCTTTACTGTTTTTTTTTTTTTTTTGAAAAGTAGTTCTGCGTGGTTTGCCCGCTTCCCAGGAAGTTCAGGTCGCCATCATAAACAACTCTATGTGCAACCACCTCACGGACGCGGGTATAGCA
8643	threecomb		76	102	26	1.53006	6.94705	-0.2	121	-5.3	-5.3	-5.3	147	-4.6	-8.75775								3037	0.589709	TGCGAGTTAGGGGACGGTCAAGCCTCGATTACTAGTCTTGACGTCGAGTAGATAAGAAAAAAAAGTTAATTTTTTATTTTCGAATTTCCTTTACTGTTTTTTTTTTTTTTTTGAAAAGTAGTTCTGCGTGGTTTGCCCGCTTCCCAGATCCCTCTGATGACGAATGGGAAGAGCTTTCTAGCAGTGATGAAAACGGACGCGGGTATAGCA
8644	threecomb		76	102	26	1.53006	5.0965	-0.2	121	-5.3	-5.3	-5.3	147	0	-9.9263								974	0.368381	TGCGAGTTAGGGGACGGTGGGGCACCCATAACTAGTCTTGACGTCGAGTAGATAAGAAAAAAAAGTTAATTTTTTATTTTCGAATTTCCTTTACTGTTTTTTTTTTTTTTTTGAAAAGTAGTTCTGCGTGGTTTGCCCGCTTCCCAGTGACCATGACGAAATTAGCGCAGTGGCTTTGGGGACTAGCGATCCACGGACGCGGGTATAGCA
8645	threecomb		76	102	26	1.53006	6.60638	-0.2	121	-5.3	-5.3	-5.3	147	-0.9	-1.91704								406	0.0749354	TGCGAGTTAGGGGACGGTGAAAGCATCATCACTAGTCTTGACGTCGAGTAGATAAGAAAAAAAAGTTAATTTTTTATTTTCGAATTTCCTTTACTGTTTTTTTTTTTTTTTTGAAAAGTAGTTCTGCGTGGTTTGCCCGCTTCCCAGGTTGTTGCTTACTTGCCTTTCCCAGGCAGAAGTGGCCAGTGTTTGACGGACGCGGGTATAGCA
8646	threecomb		76	102	26	1.53006	5.70214	-0.2	121	-5.3	-5.3	-5.3	147	-2.8	-9.82814								910	0.343396	TGCGAGTTAGGGGACGGTGATAGCTCCCGTACTAGTCTTGACGTCGAGTAGATAAGAAAAAAAAGTTAATTTTTTATTTTCGAATTTCCTTTACTGTTTTTTTTTTTTTTTTGAAAAGTAGTTCTGCGTGGTTTGCCCGCTTCCCAGAAATGCCCGGCGAAGCCACAGAAACCGTCCCTGCTACAGAGCAGGACGGACGCGGGTATAGCA
8647	threecomb		76	102	26	3.26656	10.5261	-0.2	121	-7.4	-3.7	-1	147	-4.2	-11.6266								3161	0.401448	TGCGAGTTAGGGGACGGTTCCCCTAGCGGTACTAGTCTTGACGTCGAGTAGATAAGAAAAAAAAGTTAATTTTTTATTTTCGAATTTCCTTTACTGTTTTTTTTTTTTTTTTGAAAAGTAGgggagcattgCTTCCTTCTCTCGCAGCTGAAGGCCTGCTGACCCAGGGTGATAAGATCACTGCTGATGGACACGGACGCGGGTATAGCA
8648	threecomb		76	102	26	3.26656	11.2633	-0.2	121	-7.4	-3.7	-1	147	0	-5.64386								408	0.366248	TGCGAGTTAGGGGACGGTATCCTCGCCCGAACTAGTCTTGACGTCGAGTAGATAAGAAAAAAAAGTTAATTTTTTATTTTCGAATTTCCTTTACTGTTTTTTTTTTTTTTTTGAAAAGTAGgggagcattgCTTCCTTCTCTCGCAGGAAGTTCAGGTCGCCATCATAAACAACTCTATGTGCAACCACCTCACGGACGCGGGTATAGCA
8649	threecomb		76	102	26	3.26656	11.9538	-0.2	121	-7.4	-3.7	-1	147	-4.6	-6.87838								2729	0.407435	TGCGAGTTAGGGGACGGTTTGCACGTCCCGACTAGTCTTGACGTCGAGTAGATAAGAAAAAAAAGTTAATTTTTTATTTTCGAATTTCCTTTACTGTTTTTTTTTTTTTTTTGAAAAGTAGgggagcattgCTTCCTTCTCTCGCAGATCCCTCTGATGACGAATGGGAAGAGCTTTCTAGCAGTGATGAAAACGGACGCGGGTATAGCA
8650	threecomb		76	102	26	3.26656	9.6383	-0.2	121	-7.4	-3.7	-1	147	0	1.84979								1851	0.340633	TGCGAGTTAGGGGACGGTAAACCTGCTCTCACTAGTCTTGACGTCGAGTAGATAAGAAAAAAAAGTTAATTTTTTATTTTCGAATTTCCTTTACTGTTTTTTTTTTTTTTTTGAAAAGTAGgggagcattgCTTCCTTCTCTCGCAGTGACCATGACGAAATTAGCGCAGTGGCTTTGGGGACTAGCGATCCACGGACGCGGGTATAGCA
8651	threecomb		76	102	26	3.26656	11.3869	-0.2	121	-7.4	-3.7	-1	147	-0.9	-5.20945								266	0.21263	TGCGAGTTAGGGGACGGTTGTCCCCGGTTCACTAGTCTTGACGTCGAGTAGATAAGAAAAAAAAGTTAATTTTTTATTTTCGAATTTCCTTTACTGTTTTTTTTTTTTTTTTGAAAAGTAGgggagcattgCTTCCTTCTCTCGCAGGTTGTTGCTTACTTGCCTTTCCCAGGCAGAAGTGGCCAGTGTTTGACGGACGCGGGTATAGCA
8652	threecomb		76	102	26	3.26656	10.8869	-0.2	121	-7.4	-3.7	-1	147	-2.8	-10.2842								1248	0.307087	TGCGAGTTAGGGGACGGTGCTGCTGTTCATACTAGTCTTGACGTCGAGTAGATAAGAAAAAAAAGTTAATTTTTTATTTTCGAATTTCCTTTACTGTTTTTTTTTTTTTTTTGAAAAGTAGgggagcattgCTTCCTTCTCTCGCAGAAATGCCCGGCGAAGCCACAGAAACCGTCCCTGCTACAGAGCAGGACGGACGCGGGTATAGCA
8653	threecomb		76	102	26	2.50267	5.11715	-0.2	121	0	0	0	147	-4.2	-8.96								499	0.328506	TGCGAGTTAGGGGACGGTAGCGATTGGAATACTAGTCTTGACGTCGAGTAGATAAGAAAAAAAAGTTAATTTTTTATTTTCGAATTTCCTTTACTGTTTTTTTTTTTTTTTTGAAAAGTAGAAATTCAACCCACGTTTACCATGTAGCTGAAGGCCTGCTGACCCAGGGTGATAAGATCACTGCTGATGGACACGGACGCGGGTATAGCA
8654	threecomb		76	102	26	2.50267	6.59357	-0.2	121	0	0	0	147	0	-5.68089								523	0.205018	TGCGAGTTAGGGGACGGTAGCGACGCTGGTACTAGTCTTGACGTCGAGTAGATAAGAAAAAAAAGTTAATTTTTTATTTTCGAATTTCCTTTACTGTTTTTTTTTTTTTTTTGAAAAGTAGAAATTCAACCCACGTTTACCATGTAGGAAGTTCAGGTCGCCATCATAAACAACTCTATGTGCAACCACCTCACGGACGCGGGTATAGCA
8655	threecomb		76	102	26	2.50267	6.00751	-0.2	121	0	0	0	147	-4.6	-4.56874								1014	0.344898	TGCGAGTTAGGGGACGGTAAAGTTGCCGAAACTAGTCTTGACGTCGAGTAGATAAGAAAAAAAAGTTAATTTTTTATTTTCGAATTTCCTTTACTGTTTTTTTTTTTTTTTTGAAAAGTAGAAATTCAACCCACGTTTACCATGTAGATCCCTCTGATGACGAATGGGAAGAGCTTTCTAGCAGTGATGAAAACGGACGCGGGTATAGCA
8656	threecomb		76	102	26	2.50267	3.5384	-0.2	121	0	0	0	147	0	-8.22762								1203	0.365765	TGCGAGTTAGGGGACGGTGCTGAAGATCCGACTAGTCTTGACGTCGAGTAGATAAGAAAAAAAAGTTAATTTTTTATTTTCGAATTTCCTTTACTGTTTTTTTTTTTTTTTTGAAAAGTAGAAATTCAACCCACGTTTACCATGTAGTGACCATGACGAAATTAGCGCAGTGGCTTTGGGGACTAGCGATCCACGGACGCGGGTATAGCA
8657	threecomb		76	102	26	2.50267	6.81566	-0.2	121	0	0	0	147	-0.9									74	0.0324561	TGCGAGTTAGGGGACGGTGCCTCCTACGGTACTAGTCTTGACGTCGAGTAGATAAGAAAAAAAAGTTAATTTTTTATTTTCGAATTTCCTTTACTGTTTTTTTTTTTTTTTTGAAAAGTAGAAATTCAACCCACGTTTACCATGTAGGTTGTTGCTTACTTGCCTTTCCCAGGCAGAAGTGGCCAGTGTTTGACGGACGCGGGTATAGCA
8658	threecomb		76	102	26	2.50267	5.08834	-0.2	121	0	0	0	147	-2.8	-10.137								1125	0.612745	TGCGAGTTAGGGGACGGTCTAGTTAAGTCGACTAGTCTTGACGTCGAGTAGATAAGAAAAAAAAGTTAATTTTTTATTTTCGAATTTCCTTTACTGTTTTTTTTTTTTTTTTGAAAAGTAGAAATTCAACCCACGTTTACCATGTAGAAATGCCCGGCGAAGCCACAGAAACCGTCCCTGCTACAGAGCAGGACGGACGCGGGTATAGCA
8659	threecomb		76	102	26	3.91295	10.4005	-0.2	121	0	0	0	147	-4.2	-1.71097								359	0.669776	TGCGAGTTAGGGGACGGTATACTATCACAAACTAGTCTTGACGTCGAGTAGATAAGAAAAAAAAGTTAATTTTTTATTTTCGAATTTCCTTTACTGTTTTTTTTTTTTTTTTGAAAAGTAGGCCTCCTTTTTATTCCCTTCCTTCAGCTGAAGGCCTGCTGACCCAGGGTGATAAGATCACTGCTGATGGACACGGACGCGGGTATAGCA
8660	threecomb		76	102	26	3.91295	12.0105	-0.2	121	0	0	0	147	0	1.97528								1016	0.328803	TGCGAGTTAGGGGACGGTTTACCGTTGTCAACTAGTCTTGACGTCGAGTAGATAAGAAAAAAAAGTTAATTTTTTATTTTCGAATTTCCTTTACTGTTTTTTTTTTTTTTTTGAAAAGTAGGCCTCCTTTTTATTCCCTTCCTTCAGGAAGTTCAGGTCGCCATCATAAACAACTCTATGTGCAACCACCTCACGGACGCGGGTATAGCA
8661	threecomb		76	102	26	3.91295	12.1084	-0.2	121	0	0	0	147	-4.6	2.99631								440	0.133901	TGCGAGTTAGGGGACGGTACGAGACGTTTAACTAGTCTTGACGTCGAGTAGATAAGAAAAAAAAGTTAATTTTTTATTTTCGAATTTCCTTTACTGTTTTTTTTTTTTTTTTGAAAAGTAGGCCTCCTTTTTATTCCCTTCCTTCAGATCCCTCTGATGACGAATGGGAAGAGCTTTCTAGCAGTGATGAAAACGGACGCGGGTATAGCA
8662	threecomb		76	102	26	3.91295	9.78144	-0.2	121	0	0	0	147	0	-0.364553								1663	0.266977	TGCGAGTTAGGGGACGGTCCTCCCACCTCTACTAGTCTTGACGTCGAGTAGATAAGAAAAAAAAGTTAATTTTTTATTTTCGAATTTCCTTTACTGTTTTTTTTTTTTTTTTGAAAAGTAGGCCTCCTTTTTATTCCCTTCCTTCAGTGACCATGACGAAATTAGCGCAGTGGCTTTGGGGACTAGCGATCCACGGACGCGGGTATAGCA
8663	threecomb		76	102	26	3.91295	12.4013	-0.2	121	0	0	0	147	-0.9	5.9895								1807	0.417321	TGCGAGTTAGGGGACGGTCGACTTAACTCCACTAGTCTTGACGTCGAGTAGATAAGAAAAAAAAGTTAATTTTTTATTTTCGAATTTCCTTTACTGTTTTTTTTTTTTTTTTGAAAAGTAGGCCTCCTTTTTATTCCCTTCCTTCAGGTTGTTGCTTACTTGCCTTTCCCAGGCAGAAGTGGCCAGTGTTTGACGGACGCGGGTATAGCA
8664	threecomb		76	102	26	3.91295	10.7746	-0.2	121	0	0	0	147	-2.8	0.345387								277	0.129925	TGCGAGTTAGGGGACGGTATCTATCCCTTGACTAGTCTTGACGTCGAGTAGATAAGAAAAAAAAGTTAATTTTTTATTTTCGAATTTCCTTTACTGTTTTTTTTTTTTTTTTGAAAAGTAGGCCTCCTTTTTATTCCCTTCCTTCAGAAATGCCCGGCGAAGCCACAGAAACCGTCCCTGCTACAGAGCAGGACGGACGCGGGTATAGCA
8665	threecomb		76	102	26	5.39358	8.26922	-0.3	121	0	-0.4	-0.4	147	-4.2	9.70678								2510	0.594083	TGCGAGTTAGGGGACGGTGGATGCACGGACACTAGTCTTGACGTCTCTAACAGCCCTCCTCGGAGTTTTTAAGAATACTTATCTCCGGGTTGGGCAAGTGAATGTATCCCAATCAATTTAGAAAAGTGATTCATATGTTCTCCACAGCTGAAGGCCTGCTGACCCAGGGTGATAAGATCACTGCTGATGGACACGGACGCGGGTATAGCA
8666	threecomb		76	102	26	5.39358	9.35583	-0.3	121	0	-0.4	-0.4	147	0	9.98868								1015	0.260724	TGCGAGTTAGGGGACGGTCCATTCATTAGTACTAGTCTTGACGTCTCTAACAGCCCTCCTCGGAGTTTTTAAGAATACTTATCTCCGGGTTGGGCAAGTGAATGTATCCCAATCAATTTAGAAAAGTGATTCATATGTTCTCCACAGGAAGTTCAGGTCGCCATCATAAACAACTCTATGTGCAACCACCTCACGGACGCGGGTATAGCA
8667	threecomb		76	102	26	5.39358	9.68243	-0.3	121	0	-0.4	-0.4	147	-4.6	10.8486								1843	0.862828	TGCGAGTTAGGGGACGGTTTACGAGGGCTCACTAGTCTTGACGTCTCTAACAGCCCTCCTCGGAGTTTTTAAGAATACTTATCTCCGGGTTGGGCAAGTGAATGTATCCCAATCAATTTAGAAAAGTGATTCATATGTTCTCCACAGATCCCTCTGATGACGAATGGGAAGAGCTTTCTAGCAGTGATGAAAACGGACGCGGGTATAGCA
8668	threecomb		76	102	26	5.39358	7.33453	-0.3	121	0	-0.4	-0.4	147	0	6.74339								757	0.187469	TGCGAGTTAGGGGACGGTCTAGCCGCGGTCACTAGTCTTGACGTCTCTAACAGCCCTCCTCGGAGTTTTTAAGAATACTTATCTCCGGGTTGGGCAAGTGAATGTATCCCAATCAATTTAGAAAAGTGATTCATATGTTCTCCACAGTGACCATGACGAAATTAGCGCAGTGGCTTTGGGGACTAGCGATCCACGGACGCGGGTATAGCA
8669	threecomb		76	102	26	5.39358	9.56367	-0.3	121	0	-0.4	-0.4	147	-0.9	12.2306								4805	0.447768	TGCGAGTTAGGGGACGGTTCCCCTACTCTAACTAGTCTTGACGTCTCTAACAGCCCTCCTCGGAGTTTTTAAGAATACTTATCTCCGGGTTGGGCAAGTGAATGTATCCCAATCAATTTAGAAAAGTGATTCATATGTTCTCCACAGGTTGTTGCTTACTTGCCTTTCCCAGGCAGAAGTGGCCAGTGTTTGACGGACGCGGGTATAGCA
8670	threecomb		76	102	26	5.39358	8.36899	-0.3	121	0	-0.4	-0.4	147	-2.8	5.80219								568	0.248252	TGCGAGTTAGGGGACGGTTTCTTCATATCAACTAGTCTTGACGTCTCTAACAGCCCTCCTCGGAGTTTTTAAGAATACTTATCTCCGGGTTGGGCAAGTGAATGTATCCCAATCAATTTAGAAAAGTGATTCATATGTTCTCCACAGAAATGCCCGGCGAAGCCACAGAAACCGTCCCTGCTACAGAGCAGGACGGACGCGGGTATAGCA
8671	threecomb		76	102	26	4.81893	7.12077	-0.3	121	0	0	0	147	-4.2	5.20945								304	0.0600672	TGCGAGTTAGGGGACGGTCAATTAGGTTCCACTAGTCTTGACGTCTCTAACAGCCCTCCTCGGAGTTTTTAAGAATACTTATCTCCGGGTTGGGCAAGTGAATGTATCCCAATCAATTTAGCACTGCCATCTCCCCACACCCTCCAGCTGAAGGCCTGCTGACCCAGGGTGATAAGATCACTGCTGATGGACACGGACGCGGGTATAGCA
8672	threecomb		76	102	26	4.81893	8.48524	-0.3	121	0	0	0	147	0	8.20945								297	0.0636656	TGCGAGTTAGGGGACGGTCCCCTGTTACTAACTAGTCTTGACGTCTCTAACAGCCCTCCTCGGAGTTTTTAAGAATACTTATCTCCGGGTTGGGCAAGTGAATGTATCCCAATCAATTTAGCACTGCCATCTCCCCACACCCTCCAGGAAGTTCAGGTCGCCATCATAAACAACTCTATGTGCAACCACCTCACGGACGCGGGTATAGCA
8673	threecomb		76	102	26	4.81893	8.34991	-0.3	121	0	0	0	147	-4.6	8.66025								2839	0.572494	TGCGAGTTAGGGGACGGTTTCAAGCCGTTCACTAGTCTTGACGTCTCTAACAGCCCTCCTCGGAGTTTTTAAGAATACTTATCTCCGGGTTGGGCAAGTGAATGTATCCCAATCAATTTAGCACTGCCATCTCCCCACACCCTCCAGATCCCTCTGATGACGAATGGGAAGAGCTTTCTAGCAGTGATGAAAACGGACGCGGGTATAGCA
8674	threecomb		76	102	26	4.81893	6.03573	-0.3	121	0	0	0	147	0	5.67243								104	0.0684211	TGCGAGTTAGGGGACGGTATCCTGTCCCTCACTAGTCTTGACGTCTCTAACAGCCCTCCTCGGAGTTTTTAAGAATACTTATCTCCGGGTTGGGCAAGTGAATGTATCCCAATCAATTTAGCACTGCCATCTCCCCACACCCTCCAGTGACCATGACGAAATTAGCGCAGTGGCTTTGGGGACTAGCGATCCACGGACGCGGGTATAGCA
8675	threecomb		76	102	26	4.81893	8.40863	-0.3	121	0	0	0	147	-0.9	9.78245								2645	0.71622	TGCGAGTTAGGGGACGGTATCCCCGGCGCCACTAGTCTTGACGTCTCTAACAGCCCTCCTCGGAGTTTTTAAGAATACTTATCTCCGGGTTGGGCAAGTGAATGTATCCCAATCAATTTAGCACTGCCATCTCCCCACACCCTCCAGGTTGTTGCTTACTTGCCTTTCCCAGGCAGAAGTGGCCAGTGTTTGACGGACGCGGGTATAGCA
8676	threecomb		76	102	26	4.81893	7.14341	-0.3	121	0	0	0	147	-2.8	4.42931								248	0.0698395	TGCGAGTTAGGGGACGGTGGCCTGGTTGACACTAGTCTTGACGTCTCTAACAGCCCTCCTCGGAGTTTTTAAGAATACTTATCTCCGGGTTGGGCAAGTGAATGTATCCCAATCAATTTAGCACTGCCATCTCCCCACACCCTCCAGAAATGCCCGGCGAAGCCACAGAAACCGTCCCTGCTACAGAGCAGGACGGACGCGGGTATAGCA
8677	threecomb		76	102	26	5.10959	5.40015	-0.3	121	-5.3	-5.3	-5.3	147	-4.2									26	0.0224331	TGCGAGTTAGGGGACGGTATAGACGACACGACTAGTCTTGACGTCTCTAACAGCCCTCCTCGGAGTTTTTAAGAATACTTATCTCCGGGTTGGGCAAGTGAATGTATCCCAATCAATTTAGTTCTGCGTGGTTTGCCCGCTTCCCAGCTGAAGGCCTGCTGACCCAGGGTGATAAGATCACTGCTGATGGACACGGACGCGGGTATAGCA
8678	threecomb		76	102	26	5.10959	6.64458	-0.3	121	-5.3	-5.3	-5.3	147	0	5.59495								148	0.102849	TGCGAGTTAGGGGACGGTGACCGATTGCTAACTAGTCTTGACGTCTCTAACAGCCCTCCTCGGAGTTTTTAAGAATACTTATCTCCGGGTTGGGCAAGTGAATGTATCCCAATCAATTTAGTTCTGCGTGGTTTGCCCGCTTCCCAGGAAGTTCAGGTCGCCATCATAAACAACTCTATGTGCAACCACCTCACGGACGCGGGTATAGCA
8679	threecomb		76	102	26	5.10959	6.94705	-0.3	121	-5.3	-5.3	-5.3	147	-4.6	5.05889								206	0.150146	TGCGAGTTAGGGGACGGTACTTGGCTGCTTACTAGTCTTGACGTCTCTAACAGCCCTCCTCGGAGTTTTTAAGAATACTTATCTCCGGGTTGGGCAAGTGAATGTATCCCAATCAATTTAGTTCTGCGTGGTTTGCCCGCTTCCCAGATCCCTCTGATGACGAATGGGAAGAGCTTTCTAGCAGTGATGAAAACGGACGCGGGTATAGCA
8680	threecomb		76	102	26	5.10959	5.0965	-0.3	121	-5.3	-5.3	-5.3	147	0									8	0.00117405	TGCGAGTTAGGGGACGGTGGCCAATTGACCACTAGTCTTGACGTCTCTAACAGCCCTCCTCGGAGTTTTTAAGAATACTTATCTCCGGGTTGGGCAAGTGAATGTATCCCAATCAATTTAGTTCTGCGTGGTTTGCCCGCTTCCCAGTGACCATGACGAAATTAGCGCAGTGGCTTTGGGGACTAGCGATCCACGGACGCGGGTATAGCA
8681	threecomb		76	102	26	5.10959	6.60638	-0.3	121	-5.3	-5.3	-5.3	147	-0.9	5.70736								1704	0.184896	TGCGAGTTAGGGGACGGTCCCGACCACGGGACTAGTCTTGACGTCTCTAACAGCCCTCCTCGGAGTTTTTAAGAATACTTATCTCCGGGTTGGGCAAGTGAATGTATCCCAATCAATTTAGTTCTGCGTGGTTTGCCCGCTTCCCAGGTTGTTGCTTACTTGCCTTTCCCAGGCAGAAGTGGCCAGTGTTTGACGGACGCGGGTATAGCA
8682	threecomb		76	102	26	5.10959	5.70214	-0.3	121	-5.3	-5.3	-5.3	147	-2.8									15	0.0194805	TGCGAGTTAGGGGACGGTGCGGATGAGACCACTAGTCTTGACGTCTCTAACAGCCCTCCTCGGAGTTTTTAAGAATACTTATCTCCGGGTTGGGCAAGTGAATGTATCCCAATCAATTTAGTTCTGCGTGGTTTGCCCGCTTCCCAGAAATGCCCGGCGAAGCCACAGAAACCGTCCCTGCTACAGAGCAGGACGGACGCGGGTATAGCA
8683	threecomb		76	102	26	6.54013	10.5261	-0.3	121	-7.4	-3.7	-1	147	-4.2									79	0.0534145	TGCGAGTTAGGGGACGGTAGTTTCGCTAGCACTAGTCTTGACGTCTCTAACAGCCCTCCTCGGAGTTTTTAAGAATACTTATCTCCGGGTTGGGCAAGTGAATGTATCCCAATCAATTTAGgggagcattgCTTCCTTCTCTCGCAGCTGAAGGCCTGCTGACCCAGGGTGATAAGATCACTGCTGATGGACACGGACGCGGGTATAGCA
8684	threecomb		76	102	26	6.54013	11.2633	-0.3	121	-7.4	-3.7	-1	147	0	3.38565								355	0.117317	TGCGAGTTAGGGGACGGTATGAAATCGAAGACTAGTCTTGACGTCTCTAACAGCCCTCCTCGGAGTTTTTAAGAATACTTATCTCCGGGTTGGGCAAGTGAATGTATCCCAATCAATTTAGgggagcattgCTTCCTTCTCTCGCAGGAAGTTCAGGTCGCCATCATAAACAACTCTATGTGCAACCACCTCACGGACGCGGGTATAGCA
8685	threecomb		76	102	26	6.54013	11.9538	-0.3	121	-7.4	-3.7	-1	147	-4.6	6.49399								1367	0.373395	TGCGAGTTAGGGGACGGTAGAGGGAGACTCACTAGTCTTGACGTCTCTAACAGCCCTCCTCGGAGTTTTTAAGAATACTTATCTCCGGGTTGGGCAAGTGAATGTATCCCAATCAATTTAGgggagcattgCTTCCTTCTCTCGCAGATCCCTCTGATGACGAATGGGAAGAGCTTTCTAGCAGTGATGAAAACGGACGCGGGTATAGCA
8686	threecomb		76	102	26	6.54013	9.6383	-0.3	121	-7.4	-3.7	-1	147	0									83	0.209596	TGCGAGTTAGGGGACGGTACCTTTTGGTTAACTAGTCTTGACGTCTCTAACAGCCCTCCTCGGAGTTTTTAAGAATACTTATCTCCGGGTTGGGCAAGTGAATGTATCCCAATCAATTTAGgggagcattgCTTCCTTCTCTCGCAGTGACCATGACGAAATTAGCGCAGTGGCTTTGGGGACTAGCGATCCACGGACGCGGGTATAGCA
8687	threecomb		76	102	26	6.54013	11.3869	-0.3	121	-7.4	-3.7	-1	147	-0.9	6.66272								1944	0.353905	TGCGAGTTAGGGGACGGTAGCTTGTTAGTTACTAGTCTTGACGTCTCTAACAGCCCTCCTCGGAGTTTTTAAGAATACTTATCTCCGGGTTGGGCAAGTGAATGTATCCCAATCAATTTAGgggagcattgCTTCCTTCTCTCGCAGGTTGTTGCTTACTTGCCTTTCCCAGGCAGAAGTGGCCAGTGTTTGACGGACGCGGGTATAGCA
8688	threecomb		76	102	26	6.54013	10.8869	-0.3	121	-7.4	-3.7	-1	147	-2.8	7.62205								198	0.293769	TGCGAGTTAGGGGACGGTAGAAAGCTGCCTACTAGTCTTGACGTCTCTAACAGCCCTCCTCGGAGTTTTTAAGAATACTTATCTCCGGGTTGGGCAAGTGAATGTATCCCAATCAATTTAGgggagcattgCTTCCTTCTCTCGCAGAAATGCCCGGCGAAGCCACAGAAACCGTCCCTGCTACAGAGCAGGACGGACGCGGGTATAGCA
8689	threecomb		76	102	26	5.39358	5.11715	-0.3	121	0	0	0	147	-4.2									26	0.095941	TGCGAGTTAGGGGACGGTTCCTTCTGGCTTACTAGTCTTGACGTCTCTAACAGCCCTCCTCGGAGTTTTTAAGAATACTTATCTCCGGGTTGGGCAAGTGAATGTATCCCAATCAATTTAGAAATTCAACCCACGTTTACCATGTAGCTGAAGGCCTGCTGACCCAGGGTGATAAGATCACTGCTGATGGACACGGACGCGGGTATAGCA
8690	threecomb		76	102	26	5.39358	6.59357	-0.3	121	0	0	0	147	0	5.6865								105	0.0757576	TGCGAGTTAGGGGACGGTGAGGCGCCGTCCACTAGTCTTGACGTCTCTAACAGCCCTCCTCGGAGTTTTTAAGAATACTTATCTCCGGGTTGGGCAAGTGAATGTATCCCAATCAATTTAGAAATTCAACCCACGTTTACCATGTAGGAAGTTCAGGTCGCCATCATAAACAACTCTATGTGCAACCACCTCACGGACGCGGGTATAGCA
8691	threecomb		76	102	26	5.39358	6.00751	-0.3	121	0	0	0	147	-4.6	8.99435								511	0.169767	TGCGAGTTAGGGGACGGTTTATTACGCTCGACTAGTCTTGACGTCTCTAACAGCCCTCCTCGGAGTTTTTAAGAATACTTATCTCCGGGTTGGGCAAGTGAATGTATCCCAATCAATTTAGAAATTCAACCCACGTTTACCATGTAGATCCCTCTGATGACGAATGGGAAGAGCTTTCTAGCAGTGATGAAAACGGACGCGGGTATAGCA
8692	threecomb		76	102	26	5.39358	3.5384	-0.3	121	0	0	0	147	0									27	0.018763	TGCGAGTTAGGGGACGGTAGAGCTCTGATAACTAGTCTTGACGTCTCTAACAGCCCTCCTCGGAGTTTTTAAGAATACTTATCTCCGGGTTGGGCAAGTGAATGTATCCCAATCAATTTAGAAATTCAACCCACGTTTACCATGTAGTGACCATGACGAAATTAGCGCAGTGGCTTTGGGGACTAGCGATCCACGGACGCGGGTATAGCA
8693	threecomb		76	102	26	5.39358	6.81566	-0.3	121	0	0	0	147	-0.9	8.37069								330	0.224949	TGCGAGTTAGGGGACGGTAGCGAAGTCAAAACTAGTCTTGACGTCTCTAACAGCCCTCCTCGGAGTTTTTAAGAATACTTATCTCCGGGTTGGGCAAGTGAATGTATCCCAATCAATTTAGAAATTCAACCCACGTTTACCATGTAGGTTGTTGCTTACTTGCCTTTCCCAGGCAGAAGTGGCCAGTGTTTGACGGACGCGGGTATAGCA
8694	threecomb		76	102	26	5.39358	5.08834	-0.3	121	0	0	0	147	-2.8									10	0.0155039	TGCGAGTTAGGGGACGGTTGCCTCGCTCAAACTAGTCTTGACGTCTCTAACAGCCCTCCTCGGAGTTTTTAAGAATACTTATCTCCGGGTTGGGCAAGTGAATGTATCCCAATCAATTTAGAAATTCAACCCACGTTTACCATGTAGAAATGCCCGGCGAAGCCACAGAAACCGTCCCTGCTACAGAGCAGGACGGACGCGGGTATAGCA
8695	threecomb		76	102	26	6.7295	10.4005	-0.3	121	0	0	0	147	-4.2	4.3164								3285	0.739365	TGCGAGTTAGGGGACGGTCGGAGGCGGGAGACTAGTCTTGACGTCTCTAACAGCCCTCCTCGGAGTTTTTAAGAATACTTATCTCCGGGTTGGGCAAGTGAATGTATCCCAATCAATTTAGGCCTCCTTTTTATTCCCTTCCTTCAGCTGAAGGCCTGCTGACCCAGGGTGATAAGATCACTGCTGATGGACACGGACGCGGGTATAGCA
8696	threecomb		76	102	26	6.7295	12.0105	-0.3	121	0	0	0	147	0	5.53845								2089	0.119789	TGCGAGTTAGGGGACGGTACAACAACACCTACTAGTCTTGACGTCTCTAACAGCCCTCCTCGGAGTTTTTAAGAATACTTATCTCCGGGTTGGGCAAGTGAATGTATCCCAATCAATTTAGGCCTCCTTTTTATTCCCTTCCTTCAGGAAGTTCAGGTCGCCATCATAAACAACTCTATGTGCAACCACCTCACGGACGCGGGTATAGCA
8697	threecomb		76	102	26	6.7295	12.1084	-0.3	121	0	0	0	147	-4.6	4.81121								10874	0.725078	TGCGAGTTAGGGGACGGTCGGCGACTTACGACTAGTCTTGACGTCTCTAACAGCCCTCCTCGGAGTTTTTAAGAATACTTATCTCCGGGTTGGGCAAGTGAATGTATCCCAATCAATTTAGGCCTCCTTTTTATTCCCTTCCTTCAGATCCCTCTGATGACGAATGGGAAGAGCTTTCTAGCAGTGATGAAAACGGACGCGGGTATAGCA
8698	threecomb		76	102	26	6.7295	9.78144	-0.3	121	0	0	0	147	0	4.72092								5228	0.608544	TGCGAGTTAGGGGACGGTAGAGCGCATGGAACTAGTCTTGACGTCTCTAACAGCCCTCCTCGGAGTTTTTAAGAATACTTATCTCCGGGTTGGGCAAGTGAATGTATCCCAATCAATTTAGGCCTCCTTTTTATTCCCTTCCTTCAGTGACCATGACGAAATTAGCGCAGTGGCTTTGGGGACTAGCGATCCACGGACGCGGGTATAGCA
8699	threecomb		76	102	26	6.7295	12.4013	-0.3	121	0	0	0	147	-0.9	7.22557								13409	0.734016	TGCGAGTTAGGGGACGGTGCGTCGCATATGACTAGTCTTGACGTCTCTAACAGCCCTCCTCGGAGTTTTTAAGAATACTTATCTCCGGGTTGGGCAAGTGAATGTATCCCAATCAATTTAGGCCTCCTTTTTATTCCCTTCCTTCAGGTTGTTGCTTACTTGCCTTTCCCAGGCAGAAGTGGCCAGTGTTTGACGGACGCGGGTATAGCA
8700	threecomb		76	102	26	6.7295	10.7746	-0.3	121	0	0	0	147	-2.8	4.69665								1185	0.258847	TGCGAGTTAGGGGACGGTTCTCTTTACGAAACTAGTCTTGACGTCTCTAACAGCCCTCCTCGGAGTTTTTAAGAATACTTATCTCCGGGTTGGGCAAGTGAATGTATCCCAATCAATTTAGGCCTCCTTTTTATTCCCTTCCTTCAGAAATGCCCGGCGAAGCCACAGAAACCGTCCCTGCTACAGAGCAGGACGGACGCGGGTATAGCA
8701	threecomb		76	96	20	10.3418	9.3326	-2.9	121	0	0	-1	141	-0.4									1	0.000354359	TGCGAGTTAGGGGACGGTGGGAGCTGTCCCACTAGTCTTGACGTCGCCAAATATTAGTTAGCATTATCTTATATTTTTAAATAGAGCAAGCTCTTTAACCTATATCTGTTTTTCCTAACAGTTTTGTCTCCTCTGTCTCAGTGCATAAACAACGACTGCTTTTTTCCTGTCTCTTATGGCTGACCTTTATGTACGGACGCGGGTATAGCA
8702	threecomb		76	96	20	10.3418	9.06141	-2.9	121	-8.6	-3.6	-1	141	-1.5	-2.74101								684	0.166019	TGCGAGTTAGGGGACGGTCTTGGAGGCCCGACTAGTCTTGACGTCGCCAAATATTAGTTAGCATTATCTTATATTTTTAAATAGAGCAAGCTCTTTAACCTATATCTGTTTTTCCTAACAGTTTTGTCTCCTCTGTCTCAGAGGAAGCCTTTGACAAGTTGCCTCAGTCTACGGTTCCTGAGATGCAGCGTAACGGACGCGGGTATAGCA
8703	threecomb		76	96	20	10.3418	9.3326	-2.9	121	0	0	-1	141	-0.4	-2.42288								948	0.334864	TGCGAGTTAGGGGACGGTAAGCCATGGATGACTAGTCTTGACGTCGCCAAATATTAGTTAGCATTATCTTATATTTTTAAATAGAGCAAGCTCTTTAACCTATATCTGTTTTTCCTAACAGTTTTGTCTCCTCTGTCTCAGTGCATAAACAACGACTGCTTTTTTCCTGTCTCTTATGGCTGACCTTTATGTACGGACGCGGGTATAGCA
8704	threecomb		76	96	20	10.3418	9.3326	-2.9	121	0	0	-1	141	-1.7	-2.50982								1627	0.437248	TGCGAGTTAGGGGACGGTTTTCATGCGCGCACTAGTCTTGACGTCGCCAAATATTAGTTAGCATTATCTTATATTTTTAAATAGAGCAAGCTCTTTAACCTATATCTGTTTTTCCTAACAGTTTTGTCTCCTCTGTCTCAGTGCCCGAAGGAGGAAACAGTGACAGACCTGGAGACTGCAGTTCTCTATCCTACGGACGCGGGTATAGCA
8705	threecomb		76	96	20	10.3418	9.3326	-2.9	121	0	0	-1	141	-6.2	0.222392								273	0.191579	TGCGAGTTAGGGGACGGTAAAGGGAAATCTACTAGTCTTGACGTCGCCAAATATTAGTTAGCATTATCTTATATTTTTAAATAGAGCAAGCTCTTTAACCTATATCTGTTTTTCCTAACAGTTTTGTCTCCTCTGTCTCAGTGCTGCATGGTGCTGAACCATTGCCATATTATACTGCTGCCCACGCAATGAACGGACGCGGGTATAGCA
8706	threecomb		76	96	20	10.6442	8.15397	-2.9	121	-1.1	-1.1	-0.5	141	-0.4	-1.71859								678	0.233391	TGCGAGTTAGGGGACGGTAGAGGAAGAAAAACTAGTCTTGACGTCGCCAAATATTAGTTAGCATTATCTTATATTTTTAAATAGAGCAAGCTCTTTAACCTATATCTGTTTTTCCTAACAGTTCTGATTTCCTATCCTCAGTGCATAAACAACGACTGCTTTTTTCCTGTCTCTTATGGCTGACCTTTATGTACGGACGCGGGTATAGCA
8707	threecomb		76	96	20	10.6442	8.1019	-2.9	121	-3.7	-3.3	-0.5	141	-1.5									0	0	TGCGAGTTAGGGGACGGTTTCTTGAGCGACACTAGTCTTGACGTCGCCAAATATTAGTTAGCATTATCTTATATTTTTAAATAGAGCAAGCTCTTTAACCTATATCTGTTTTTCCTAACAGTTCTGATTTCCTATCCTCAGAGGAAGCCTTTGACAAGTTGCCTCAGTCTACGGTTCCTGAGATGCAGCGTAACGGACGCGGGTATAGCA
8708	threecomb		76	96	20	10.6442	8.15397	-2.9	121	-1.1	-1.1	-0.5	141	-0.4	-2.56597								2381	0.413296	TGCGAGTTAGGGGACGGTAGACGAGCATGTACTAGTCTTGACGTCGCCAAATATTAGTTAGCATTATCTTATATTTTTAAATAGAGCAAGCTCTTTAACCTATATCTGTTTTTCCTAACAGTTCTGATTTCCTATCCTCAGTGCATAAACAACGACTGCTTTTTTCCTGTCTCTTATGGCTGACCTTTATGTACGGACGCGGGTATAGCA
8709	threecomb		76	96	20	10.6442	8.15397	-2.9	121	-1.1	-1.1	-0.5	141	-1.7	0.974909								172	0.0443071	TGCGAGTTAGGGGACGGTCTGCATGAAAGCACTAGTCTTGACGTCGCCAAATATTAGTTAGCATTATCTTATATTTTTAAATAGAGCAAGCTCTTTAACCTATATCTGTTTTTCCTAACAGTTCTGATTTCCTATCCTCAGTGCCCGAAGGAGGAAACAGTGACAGACCTGGAGACTGCAGTTCTCTATCCTACGGACGCGGGTATAGCA
8710	threecomb		76	96	20	10.6442	8.15397	-2.9	121	-1.1	-1.1	-0.5	141	-6.2	-2.62608								703	0.303672	TGCGAGTTAGGGGACGGTTGGGATGCGAATACTAGTCTTGACGTCGCCAAATATTAGTTAGCATTATCTTATATTTTTAAATAGAGCAAGCTCTTTAACCTATATCTGTTTTTCCTAACAGTTCTGATTTCCTATCCTCAGTGCTGCATGGTGCTGAACCATTGCCATATTATACTGCTGCCCACGCAATGAACGGACGCGGGTATAGCA
8711	threecomb		76	96	20	10.3418	9.3326	-2.9	121	0	0	-1	141	-0.4	-3.67502								2548	0.565468	TGCGAGTTAGGGGACGGTAATGGTCCGAGTACTAGTCTTGACGTCGCCAAATATTAGTTAGCATTATCTTATATTTTTAAATAGAGCAAGCTCTTTAACCTATATCTGTTTTTCCTAACAGTTTTGTCTCCTCTGTCTCAGTGCATAAACAACGACTGCTTTTTTCCTGTCTCTTATGGCTGACCTTTATGTACGGACGCGGGTATAGCA
8712	threecomb		76	96	20	10.3418	9.06141	-2.9	121	-8.6	-3.6	-1	141	-1.5									3	0.00172216	TGCGAGTTAGGGGACGGTTCACTGGACTTGACTAGTCTTGACGTCGCCAAATATTAGTTAGCATTATCTTATATTTTTAAATAGAGCAAGCTCTTTAACCTATATCTGTTTTTCCTAACAGTTTTGTCTCCTCTGTCTCAGAGGAAGCCTTTGACAAGTTGCCTCAGTCTACGGTTCCTGAGATGCAGCGTAACGGACGCGGGTATAGCA
8713	threecomb		76	96	20	10.3418	9.3326	-2.9	121	0	0	-1	141	-0.4	-3.26851								5999	0.518945	TGCGAGTTAGGGGACGGTTCCTTGTTAATAACTAGTCTTGACGTCGCCAAATATTAGTTAGCATTATCTTATATTTTTAAATAGAGCAAGCTCTTTAACCTATATCTGTTTTTCCTAACAGTTTTGTCTCCTCTGTCTCAGTGCATAAACAACGACTGCTTTTTTCCTGTCTCTTATGGCTGACCTTTATGTACGGACGCGGGTATAGCA
8714	threecomb		76	96	20	10.3418	9.3326	-2.9	121	0	0	-1	141	-1.7									3	0.000218659	TGCGAGTTAGGGGACGGTTCGGCATCGCCAACTAGTCTTGACGTCGCCAAATATTAGTTAGCATTATCTTATATTTTTAAATAGAGCAAGCTCTTTAACCTATATCTGTTTTTCCTAACAGTTTTGTCTCCTCTGTCTCAGTGCCCGAAGGAGGAAACAGTGACAGACCTGGAGACTGCAGTTCTCTATCCTACGGACGCGGGTATAGCA
8715	threecomb		76	96	20	10.3418	9.3326	-2.9	121	0	0	-1	141	-6.2									9	0.00213068	TGCGAGTTAGGGGACGGTGGAACTTCTTTCACTAGTCTTGACGTCGCCAAATATTAGTTAGCATTATCTTATATTTTTAAATAGAGCAAGCTCTTTAACCTATATCTGTTTTTCCTAACAGTTTTGTCTCCTCTGTCTCAGTGCTGCATGGTGCTGAACCATTGCCATATTATACTGCTGCCCACGCAATGAACGGACGCGGGTATAGCA
8716	threecomb		76	96	20	10.6442	4.75012	-2.9	121	-0.3	-0.3	-0.3	141	-0.4									6	0.00390625	TGCGAGTTAGGGGACGGTCCTTGCCGCTCAACTAGTCTTGACGTCGCCAAATATTAGTTAGCATTATCTTATATTTTTAAATAGAGCAAGCTCTTTAACCTATATCTGTTTTTCCTAACAGTTCTTGTTTGAAATTCCTAGTGCATAAACAACGACTGCTTTTTTCCTGTCTCTTATGGCTGACCTTTATGTACGGACGCGGGTATAGCA
8717	threecomb		76	96	20	10.6442	4.5496	-2.9	121	-1.1	-0.3	-0.3	141	-1.5	-1.10415								2882	0.556049	TGCGAGTTAGGGGACGGTAAAATAATGGTTACTAGTCTTGACGTCGCCAAATATTAGTTAGCATTATCTTATATTTTTAAATAGAGCAAGCTCTTTAACCTATATCTGTTTTTCCTAACAGTTCTTGTTTGAAATTCCTAGAGGAAGCCTTTGACAAGTTGCCTCAGTCTACGGTTCCTGAGATGCAGCGTAACGGACGCGGGTATAGCA
8718	threecomb		76	96	20	10.6442	4.75012	-2.9	121	-0.3	-0.3	-0.3	141	-0.4	-2.60372								3065	0.60157	TGCGAGTTAGGGGACGGTCACGGGGATGCAACTAGTCTTGACGTCGCCAAATATTAGTTAGCATTATCTTATATTTTTAAATAGAGCAAGCTCTTTAACCTATATCTGTTTTTCCTAACAGTTCTTGTTTGAAATTCCTAGTGCATAAACAACGACTGCTTTTTTCCTGTCTCTTATGGCTGACCTTTATGTACGGACGCGGGTATAGCA
8719	threecomb		76	96	20	10.6442	4.75012	-2.9	121	-0.3	-0.3	-0.3	141	-1.7									1	0.00680272	TGCGAGTTAGGGGACGGTAAAGCTCTATTTACTAGTCTTGACGTCGCCAAATATTAGTTAGCATTATCTTATATTTTTAAATAGAGCAAGCTCTTTAACCTATATCTGTTTTTCCTAACAGTTCTTGTTTGAAATTCCTAGTGCCCGAAGGAGGAAACAGTGACAGACCTGGAGACTGCAGTTCTCTATCCTACGGACGCGGGTATAGCA
8720	threecomb		76	96	20	10.6442	4.75012	-2.9	121	-0.3	-0.3	-0.3	141	-6.2									2	0.00124922	TGCGAGTTAGGGGACGGTCGGAAACACCGTACTAGTCTTGACGTCGCCAAATATTAGTTAGCATTATCTTATATTTTTAAATAGAGCAAGCTCTTTAACCTATATCTGTTTTTCCTAACAGTTCTTGTTTGAAATTCCTAGTGCTGCATGGTGCTGAACCATTGCCATATTATACTGCTGCCCACGCAATGAACGGACGCGGGTATAGCA
8721	threecomb		76	96	20	10.3418	10.7616	-2.9	121	-0.8	-0.8	-0.6	141	-0.4									1	0.000316256	TGCGAGTTAGGGGACGGTTTTGTCAAATCCACTAGTCTTGACGTCGCCAAATATTAGTTAGCATTATCTTATATTTTTAAATAGAGCAAGCTCTTTAACCTATATCTGTTTTTCCTAACAGTTTGTGCCTTTCTTTCGCAGTGCATAAACAACGACTGCTTTTTTCCTGTCTCTTATGGCTGACCTTTATGTACGGACGCGGGTATAGCA
8722	threecomb		76	96	20	10.3418	11.2699	-2.9	121	-3	-2.3	-0.6	141	-1.5									31	0.00401346	TGCGAGTTAGGGGACGGTAGCATTCGAGAAACTAGTCTTGACGTCGCCAAATATTAGTTAGCATTATCTTATATTTTTAAATAGAGCAAGCTCTTTAACCTATATCTGTTTTTCCTAACAGTTTGTGCCTTTCTTTCGCAGAGGAAGCCTTTGACAAGTTGCCTCAGTCTACGGTTCCTGAGATGCAGCGTAACGGACGCGGGTATAGCA
8723	threecomb		76	96	20	10.3418	10.7616	-2.9	121	-0.8	-0.8	-0.6	141	-0.4	7.31288								158	0.0342956	TGCGAGTTAGGGGACGGTACTCGAGCCCGAACTAGTCTTGACGTCGCCAAATATTAGTTAGCATTATCTTATATTTTTAAATAGAGCAAGCTCTTTAACCTATATCTGTTTTTCCTAACAGTTTGTGCCTTTCTTTCGCAGTGCATAAACAACGACTGCTTTTTTCCTGTCTCTTATGGCTGACCTTTATGTACGGACGCGGGTATAGCA
8725	threecomb		76	96	20	10.3418	10.7616	-2.9	121	-0.8	-0.8	-0.6	141	-6.2									2	0.000884956	TGCGAGTTAGGGGACGGTCCACACTACTACACTAGTCTTGACGTCGCCAAATATTAGTTAGCATTATCTTATATTTTTAAATAGAGCAAGCTCTTTAACCTATATCTGTTTTTCCTAACAGTTTGTGCCTTTCTTTCGCAGTGCTGCATGGTGCTGAACCATTGCCATATTATACTGCTGCCCACGCAATGAACGGACGCGGGTATAGCA
8726	threecomb		76	96	20	6.34812	9.3326	-3	121	0	0	-1	141	-0.4	-3.45943								288	0.189225	TGCGAGTTAGGGGACGGTCTGGAGGCTACTACTAGTCTTGACGTCCTTGTTCAAGATAGAGAAGAAAATTTGTCCCTTGGCATAGTGATTGCATTTGATTGTGACATTTGGTCCCAAACAGTTTTGTCTCCTCTGTCTCAGTGCATAAACAACGACTGCTTTTTTCCTGTCTCTTATGGCTGACCTTTATGTACGGACGCGGGTATAGCA
8727	threecomb		76	96	20	6.34812	9.06141	-3	121	-8.6	-3.6	-1	141	-1.5	-3.17243								2564	0.400938	TGCGAGTTAGGGGACGGTTGCGGCTTGGCGACTAGTCTTGACGTCCTTGTTCAAGATAGAGAAGAAAATTTGTCCCTTGGCATAGTGATTGCATTTGATTGTGACATTTGGTCCCAAACAGTTTTGTCTCCTCTGTCTCAGAGGAAGCCTTTGACAAGTTGCCTCAGTCTACGGTTCCTGAGATGCAGCGTAACGGACGCGGGTATAGCA
8728	threecomb		76	96	20	6.34812	9.3326	-3	121	0	0	-1	141	-0.4	-2.9573								263	0.13634	TGCGAGTTAGGGGACGGTACTTACGCTTTAACTAGTCTTGACGTCCTTGTTCAAGATAGAGAAGAAAATTTGTCCCTTGGCATAGTGATTGCATTTGATTGTGACATTTGGTCCCAAACAGTTTTGTCTCCTCTGTCTCAGTGCATAAACAACGACTGCTTTTTTCCTGTCTCTTATGGCTGACCTTTATGTACGGACGCGGGTATAGCA
8729	threecomb		76	96	20	6.34812	9.3326	-3	121	0	0	-1	141	-1.7	-0.139217								643	0.205958	TGCGAGTTAGGGGACGGTGTCCTTGATTGGACTAGTCTTGACGTCCTTGTTCAAGATAGAGAAGAAAATTTGTCCCTTGGCATAGTGATTGCATTTGATTGTGACATTTGGTCCCAAACAGTTTTGTCTCCTCTGTCTCAGTGCCCGAAGGAGGAAACAGTGACAGACCTGGAGACTGCAGTTCTCTATCCTACGGACGCGGGTATAGCA
8730	threecomb		76	96	20	6.34812	9.3326	-3	121	0	0	-1	141	-6.2	-1.87447								238	0.22243	TGCGAGTTAGGGGACGGTACCAAAGGAGTCACTAGTCTTGACGTCCTTGTTCAAGATAGAGAAGAAAATTTGTCCCTTGGCATAGTGATTGCATTTGATTGTGACATTTGGTCCCAAACAGTTTTGTCTCCTCTGTCTCAGTGCTGCATGGTGCTGAACCATTGCCATATTATACTGCTGCCCACGCAATGAACGGACGCGGGTATAGCA
8731	threecomb		76	96	20	6.65046	8.15397	-3	121	-1.1	-1.1	-0.5	141	-0.4									91	0.0262021	TGCGAGTTAGGGGACGGTTACGAAGACTTCACTAGTCTTGACGTCCTTGTTCAAGATAGAGAAGAAAATTTGTCCCTTGGCATAGTGATTGCATTTGATTGTGACATTTGGTCCCAAACAGTTCTGATTTCCTATCCTCAGTGCATAAACAACGACTGCTTTTTTCCTGTCTCTTATGGCTGACCTTTATGTACGGACGCGGGTATAGCA
8732	threecomb		76	96	20	6.65046	8.1019	-3	121	-3.7	-3.3	-0.5	141	-1.5	0.478957								1070	0.322873	TGCGAGTTAGGGGACGGTTATTTGCCGCACACTAGTCTTGACGTCCTTGTTCAAGATAGAGAAGAAAATTTGTCCCTTGGCATAGTGATTGCATTTGATTGTGACATTTGGTCCCAAACAGTTCTGATTTCCTATCCTCAGAGGAAGCCTTTGACAAGTTGCCTCAGTCTACGGTTCCTGAGATGCAGCGTAACGGACGCGGGTATAGCA
8733	threecomb		76	96	20	6.65046	8.15397	-3	121	-1.1	-1.1	-0.5	141	-0.4									87	0.0567145	TGCGAGTTAGGGGACGGTACGACATTGTCAACTAGTCTTGACGTCCTTGTTCAAGATAGAGAAGAAAATTTGTCCCTTGGCATAGTGATTGCATTTGATTGTGACATTTGGTCCCAAACAGTTCTGATTTCCTATCCTCAGTGCATAAACAACGACTGCTTTTTTCCTGTCTCTTATGGCTGACCTTTATGTACGGACGCGGGTATAGCA
8734	threecomb		76	96	20	6.65046	8.15397	-3	121	-1.1	-1.1	-0.5	141	-1.7	2.82227								444	0.548826	TGCGAGTTAGGGGACGGTCCCTTGAGAGACACTAGTCTTGACGTCCTTGTTCAAGATAGAGAAGAAAATTTGTCCCTTGGCATAGTGATTGCATTTGATTGTGACATTTGGTCCCAAACAGTTCTGATTTCCTATCCTCAGTGCCCGAAGGAGGAAACAGTGACAGACCTGGAGACTGCAGTTCTCTATCCTACGGACGCGGGTATAGCA
8735	threecomb		76	96	20	6.65046	8.15397	-3	121	-1.1	-1.1	-0.5	141	-6.2	0.691878								238	0.114699	TGCGAGTTAGGGGACGGTCGCACAATGAGAACTAGTCTTGACGTCCTTGTTCAAGATAGAGAAGAAAATTTGTCCCTTGGCATAGTGATTGCATTTGATTGTGACATTTGGTCCCAAACAGTTCTGATTTCCTATCCTCAGTGCTGCATGGTGCTGAACCATTGCCATATTATACTGCTGCCCACGCAATGAACGGACGCGGGTATAGCA
8736	threecomb		76	96	20	6.34812	9.3326	-3	121	0	0	-1	141	-0.4	-2.99048								340	0.0409737	TGCGAGTTAGGGGACGGTGCCTATGGCTTTACTAGTCTTGACGTCCTTGTTCAAGATAGAGAAGAAAATTTGTCCCTTGGCATAGTGATTGCATTTGATTGTGACATTTGGTCCCAAACAGTTTTGTCTCCTCTGTCTCAGTGCATAAACAACGACTGCTTTTTTCCTGTCTCTTATGGCTGACCTTTATGTACGGACGCGGGTATAGCA
8737	threecomb		76	96	20	6.34812	9.06141	-3	121	-8.6	-3.6	-1	141	-1.5	-2.77485								855	0.3679	TGCGAGTTAGGGGACGGTCGCCATGCGAGGACTAGTCTTGACGTCCTTGTTCAAGATAGAGAAGAAAATTTGTCCCTTGGCATAGTGATTGCATTTGATTGTGACATTTGGTCCCAAACAGTTTTGTCTCCTCTGTCTCAGAGGAAGCCTTTGACAAGTTGCCTCAGTCTACGGTTCCTGAGATGCAGCGTAACGGACGCGGGTATAGCA
8738	threecomb		76	96	20	6.34812	9.3326	-3	121	0	0	-1	141	-0.4									36	0.0348162	TGCGAGTTAGGGGACGGTGAGTCGCCATGGACTAGTCTTGACGTCCTTGTTCAAGATAGAGAAGAAAATTTGTCCCTTGGCATAGTGATTGCATTTGATTGTGACATTTGGTCCCAAACAGTTTTGTCTCCTCTGTCTCAGTGCATAAACAACGACTGCTTTTTTCCTGTCTCTTATGGCTGACCTTTATGTACGGACGCGGGTATAGCA
8739	threecomb		76	96	20	6.34812	9.3326	-3	121	0	0	-1	141	-1.7	0.703674								991	0.437335	TGCGAGTTAGGGGACGGTTGCATGATCATGACTAGTCTTGACGTCCTTGTTCAAGATAGAGAAGAAAATTTGTCCCTTGGCATAGTGATTGCATTTGATTGTGACATTTGGTCCCAAACAGTTTTGTCTCCTCTGTCTCAGTGCCCGAAGGAGGAAACAGTGACAGACCTGGAGACTGCAGTTCTCTATCCTACGGACGCGGGTATAGCA
8740	threecomb		76	96	20	6.34812	9.3326	-3	121	0	0	-1	141	-6.2	-1.32193								210	0.0267925	TGCGAGTTAGGGGACGGTATCGTCGGGAGGACTAGTCTTGACGTCCTTGTTCAAGATAGAGAAGAAAATTTGTCCCTTGGCATAGTGATTGCATTTGATTGTGACATTTGGTCCCAAACAGTTTTGTCTCCTCTGTCTCAGTGCTGCATGGTGCTGAACCATTGCCATATTATACTGCTGCCCACGCAATGAACGGACGCGGGTATAGCA
8741	threecomb		76	96	20	6.65046	4.75012	-3	121	-0.3	-0.3	-0.3	141	-0.4									17	0.011471	TGCGAGTTAGGGGACGGTCTGGTTCGTTGCACTAGTCTTGACGTCCTTGTTCAAGATAGAGAAGAAAATTTGTCCCTTGGCATAGTGATTGCATTTGATTGTGACATTTGGTCCCAAACAGTTCTTGTTTGAAATTCCTAGTGCATAAACAACGACTGCTTTTTTCCTGTCTCTTATGGCTGACCTTTATGTACGGACGCGGGTATAGCA
8742	threecomb		76	96	20	6.65046	4.5496	-3	121	-1.1	-0.3	-0.3	141	-1.5	1.44673								1237	0.288211	TGCGAGTTAGGGGACGGTATCTGCCGCCAAACTAGTCTTGACGTCCTTGTTCAAGATAGAGAAGAAAATTTGTCCCTTGGCATAGTGATTGCATTTGATTGTGACATTTGGTCCCAAACAGTTCTTGTTTGAAATTCCTAGAGGAAGCCTTTGACAAGTTGCCTCAGTCTACGGTTCCTGAGATGCAGCGTAACGGACGCGGGTATAGCA
8743	threecomb		76	96	20	6.65046	4.75012	-3	121	-0.3	-0.3	-0.3	141	-0.4									67	0.0170051	TGCGAGTTAGGGGACGGTTCGGGAAGGCCGACTAGTCTTGACGTCCTTGTTCAAGATAGAGAAGAAAATTTGTCCCTTGGCATAGTGATTGCATTTGATTGTGACATTTGGTCCCAAACAGTTCTTGTTTGAAATTCCTAGTGCATAAACAACGACTGCTTTTTTCCTGTCTCTTATGGCTGACCTTTATGTACGGACGCGGGTATAGCA
8744	threecomb		76	96	20	6.65046	4.75012	-3	121	-0.3	-0.3	-0.3	141	-1.7	4.16993								437	0.307746	TGCGAGTTAGGGGACGGTGTTCTAATCTGCACTAGTCTTGACGTCCTTGTTCAAGATAGAGAAGAAAATTTGTCCCTTGGCATAGTGATTGCATTTGATTGTGACATTTGGTCCCAAACAGTTCTTGTTTGAAATTCCTAGTGCCCGAAGGAGGAAACAGTGACAGACCTGGAGACTGCAGTTCTCTATCCTACGGACGCGGGTATAGCA
8745	threecomb		76	96	20	6.65046	4.75012	-3	121	-0.3	-0.3	-0.3	141	-6.2									28	0.0784314	TGCGAGTTAGGGGACGGTTACCCATCTGACACTAGTCTTGACGTCCTTGTTCAAGATAGAGAAGAAAATTTGTCCCTTGGCATAGTGATTGCATTTGATTGTGACATTTGGTCCCAAACAGTTCTTGTTTGAAATTCCTAGTGCTGCATGGTGCTGAACCATTGCCATATTATACTGCTGCCCACGCAATGAACGGACGCGGGTATAGCA
8746	threecomb		76	96	20	6.34812	10.7616	-3	121	-0.8	-0.8	-0.6	141	-0.4	3.23763								1930	0.206373	TGCGAGTTAGGGGACGGTGCCGACAATTACACTAGTCTTGACGTCCTTGTTCAAGATAGAGAAGAAAATTTGTCCCTTGGCATAGTGATTGCATTTGATTGTGACATTTGGTCCCAAACAGTTTGTGCCTTTCTTTCGCAGTGCATAAACAACGACTGCTTTTTTCCTGTCTCTTATGGCTGACCTTTATGTACGGACGCGGGTATAGCA
8747	threecomb		76	96	20	6.34812	11.2699	-3	121	-3	-2.3	-0.6	141	-1.5	8.19722								7657	0.403744	TGCGAGTTAGGGGACGGTTCACTTCGGTCTACTAGTCTTGACGTCCTTGTTCAAGATAGAGAAGAAAATTTGTCCCTTGGCATAGTGATTGCATTTGATTGTGACATTTGGTCCCAAACAGTTTGTGCCTTTCTTTCGCAGAGGAAGCCTTTGACAAGTTGCCTCAGTCTACGGTTCCTGAGATGCAGCGTAACGGACGCGGGTATAGCA
8748	threecomb		76	96	20	6.34812	10.7616	-3	121	-0.8	-0.8	-0.6	141	-0.4	3.24431								220	0.193492	TGCGAGTTAGGGGACGGTTTTATTAATAGTACTAGTCTTGACGTCCTTGTTCAAGATAGAGAAGAAAATTTGTCCCTTGGCATAGTGATTGCATTTGATTGTGACATTTGGTCCCAAACAGTTTGTGCCTTTCTTTCGCAGTGCATAAACAACGACTGCTTTTTTCCTGTCTCTTATGGCTGACCTTTATGTACGGACGCGGGTATAGCA
8749	threecomb		76	96	20	6.34812	10.7616	-3	121	-0.8	-0.8	-0.6	141	-1.7	7.41423								3603	0.872397	TGCGAGTTAGGGGACGGTACCCGCCCACCTACTAGTCTTGACGTCCTTGTTCAAGATAGAGAAGAAAATTTGTCCCTTGGCATAGTGATTGCATTTGATTGTGACATTTGGTCCCAAACAGTTTGTGCCTTTCTTTCGCAGTGCCCGAAGGAGGAAACAGTGACAGACCTGGAGACTGCAGTTCTCTATCCTACGGACGCGGGTATAGCA
8750	threecomb		76	96	20	6.34812	10.7616	-3	121	-0.8	-0.8	-0.6	141	-6.2	5.8772								1076	0.150806	TGCGAGTTAGGGGACGGTCTATGGAACAACACTAGTCTTGACGTCCTTGTTCAAGATAGAGAAGAAAATTTGTCCCTTGGCATAGTGATTGCATTTGATTGTGACATTTGGTCCCAAACAGTTTGTGCCTTTCTTTCGCAGTGCTGCATGGTGCTGAACCATTGCCATATTATACTGCTGCCCACGCAATGAACGGACGCGGGTATAGCA
8751	threecomb		76	96	20	10.3418	9.3326	-2.9	121	0	0	-1	141	-0.4									20	0.00298463	TGCGAGTTAGGGGACGGTTCGGGACTGAGAACTAGTCTTGACGTCGCCAAATATTAGTTAGCATTATCTTATATTTTTAAATAGAGCAAGCTCTTTAACCTATATCTGTTTTTCCTAACAGTTTTGTCTCCTCTGTCTCAGTGCATAAACAACGACTGCTTTTTTCCTGTCTCTTATGGCTGACCTTTATGTACGGACGCGGGTATAGCA
8752	threecomb		76	96	20	10.3418	9.06141	-2.9	121	-8.6	-3.6	-1	141	-1.5	-6.30297								3598	0.383541	TGCGAGTTAGGGGACGGTTGCACCGAGACGACTAGTCTTGACGTCGCCAAATATTAGTTAGCATTATCTTATATTTTTAAATAGAGCAAGCTCTTTAACCTATATCTGTTTTTCCTAACAGTTTTGTCTCCTCTGTCTCAGAGGAAGCCTTTGACAAGTTGCCTCAGTCTACGGTTCCTGAGATGCAGCGTAACGGACGCGGGTATAGCA
8753	threecomb		76	96	20	10.3418	9.3326	-2.9	121	0	0	-1	141	-0.4	-2.88298								2446	0.348235	TGCGAGTTAGGGGACGGTATTAATCACCATACTAGTCTTGACGTCGCCAAATATTAGTTAGCATTATCTTATATTTTTAAATAGAGCAAGCTCTTTAACCTATATCTGTTTTTCCTAACAGTTTTGTCTCCTCTGTCTCAGTGCATAAACAACGACTGCTTTTTTCCTGTCTCTTATGGCTGACCTTTATGTACGGACGCGGGTATAGCA
8754	threecomb		76	96	20	10.3418	9.3326	-2.9	121	0	0	-1	141	-1.7	-2.16669								2454	0.774621	TGCGAGTTAGGGGACGGTATTTATTCACCAACTAGTCTTGACGTCGCCAAATATTAGTTAGCATTATCTTATATTTTTAAATAGAGCAAGCTCTTTAACCTATATCTGTTTTTCCTAACAGTTTTGTCTCCTCTGTCTCAGTGCCCGAAGGAGGAAACAGTGACAGACCTGGAGACTGCAGTTCTCTATCCTACGGACGCGGGTATAGCA
8755	threecomb		76	96	20	10.3418	9.3326	-2.9	121	0	0	-1	141	-6.2									2	0.000657895	TGCGAGTTAGGGGACGGTACGATCACCACGACTAGTCTTGACGTCGCCAAATATTAGTTAGCATTATCTTATATTTTTAAATAGAGCAAGCTCTTTAACCTATATCTGTTTTTCCTAACAGTTTTGTCTCCTCTGTCTCAGTGCTGCATGGTGCTGAACCATTGCCATATTATACTGCTGCCCACGCAATGAACGGACGCGGGTATAGCA
8756	threecomb		76	96	20	10.6442	8.15397	-2.9	121	-1.1	-1.1	-0.5	141	-0.4	-2.72362								1445	0.264604	TGCGAGTTAGGGGACGGTGCCGAACTATGCACTAGTCTTGACGTCGCCAAATATTAGTTAGCATTATCTTATATTTTTAAATAGAGCAAGCTCTTTAACCTATATCTGTTTTTCCTAACAGTTCTGATTTCCTATCCTCAGTGCATAAACAACGACTGCTTTTTTCCTGTCTCTTATGGCTGACCTTTATGTACGGACGCGGGTATAGCA
8757	threecomb		76	96	20	10.6442	8.1019	-2.9	121	-3.7	-3.3	-0.5	141	-1.5	-3.57872								1748	0.309326	TGCGAGTTAGGGGACGGTGGGCTATTACAAACTAGTCTTGACGTCGCCAAATATTAGTTAGCATTATCTTATATTTTTAAATAGAGCAAGCTCTTTAACCTATATCTGTTTTTCCTAACAGTTCTGATTTCCTATCCTCAGAGGAAGCCTTTGACAAGTTGCCTCAGTCTACGGTTCCTGAGATGCAGCGTAACGGACGCGGGTATAGCA
8758	threecomb		76	96	20	10.6442	8.15397	-2.9	121	-1.1	-1.1	-0.5	141	-0.4									2	0.000652955	TGCGAGTTAGGGGACGGTAAATTCATAGGCACTAGTCTTGACGTCGCCAAATATTAGTTAGCATTATCTTATATTTTTAAATAGAGCAAGCTCTTTAACCTATATCTGTTTTTCCTAACAGTTCTGATTTCCTATCCTCAGTGCATAAACAACGACTGCTTTTTTCCTGTCTCTTATGGCTGACCTTTATGTACGGACGCGGGTATAGCA
8759	threecomb		76	96	20	10.6442	8.15397	-2.9	121	-1.1	-1.1	-0.5	141	-1.7									1	0.000315457	TGCGAGTTAGGGGACGGTCGATGGGAAGATACTAGTCTTGACGTCGCCAAATATTAGTTAGCATTATCTTATATTTTTAAATAGAGCAAGCTCTTTAACCTATATCTGTTTTTCCTAACAGTTCTGATTTCCTATCCTCAGTGCCCGAAGGAGGAAACAGTGACAGACCTGGAGACTGCAGTTCTCTATCCTACGGACGCGGGTATAGCA
8760	threecomb		76	96	20	10.6442	8.15397	-2.9	121	-1.1	-1.1	-0.5	141	-6.2									5	0.00206697	TGCGAGTTAGGGGACGGTCCCTGGAACGCCACTAGTCTTGACGTCGCCAAATATTAGTTAGCATTATCTTATATTTTTAAATAGAGCAAGCTCTTTAACCTATATCTGTTTTTCCTAACAGTTCTGATTTCCTATCCTCAGTGCTGCATGGTGCTGAACCATTGCCATATTATACTGCTGCCCACGCAATGAACGGACGCGGGTATAGCA
8761	threecomb		76	96	20	10.3418	9.3326	-2.9	121	0	0	-1	141	-0.4	3.11894								155	0.0179731	TGCGAGTTAGGGGACGGTTGCGTCCTGAGTACTAGTCTTGACGTCGCCAAATATTAGTTAGCATTATCTTATATTTTTAAATAGAGCAAGCTCTTTAACCTATATCTGTTTTTCCTAACAGTTTTGTCTCCTCTGTCTCAGTGCATAAACAACGACTGCTTTTTTCCTGTCTCTTATGGCTGACCTTTATGTACGGACGCGGGTATAGCA
8762	threecomb		76	96	20	10.3418	9.06141	-2.9	121	-8.6	-3.6	-1	141	-1.5	-5.86024								3900	0.514105	TGCGAGTTAGGGGACGGTCCCGGTTTTAAGACTAGTCTTGACGTCGCCAAATATTAGTTAGCATTATCTTATATTTTTAAATAGAGCAAGCTCTTTAACCTATATCTGTTTTTCCTAACAGTTTTGTCTCCTCTGTCTCAGAGGAAGCCTTTGACAAGTTGCCTCAGTCTACGGTTCCTGAGATGCAGCGTAACGGACGCGGGTATAGCA
8763	threecomb		76	96	20	10.3418	9.3326	-2.9	121	0	0	-1	141	-0.4									40	0.0296736	TGCGAGTTAGGGGACGGTAGGTCACACCAAACTAGTCTTGACGTCGCCAAATATTAGTTAGCATTATCTTATATTTTTAAATAGAGCAAGCTCTTTAACCTATATCTGTTTTTCCTAACAGTTTTGTCTCCTCTGTCTCAGTGCATAAACAACGACTGCTTTTTTCCTGTCTCTTATGGCTGACCTTTATGTACGGACGCGGGTATAGCA
8764	threecomb		76	96	20	10.3418	9.3326	-2.9	121	0	0	-1	141	-1.7	-2.50316								2581	0.603743	TGCGAGTTAGGGGACGGTCAACATATGAGAACTAGTCTTGACGTCGCCAAATATTAGTTAGCATTATCTTATATTTTTAAATAGAGCAAGCTCTTTAACCTATATCTGTTTTTCCTAACAGTTTTGTCTCCTCTGTCTCAGTGCCCGAAGGAGGAAACAGTGACAGACCTGGAGACTGCAGTTCTCTATCCTACGGACGCGGGTATAGCA
8765	threecomb		76	96	20	10.3418	9.3326	-2.9	121	0	0	-1	141	-6.2									6	0.00201816	TGCGAGTTAGGGGACGGTAACTCCCTAATCACTAGTCTTGACGTCGCCAAATATTAGTTAGCATTATCTTATATTTTTAAATAGAGCAAGCTCTTTAACCTATATCTGTTTTTCCTAACAGTTTTGTCTCCTCTGTCTCAGTGCTGCATGGTGCTGAACCATTGCCATATTATACTGCTGCCCACGCAATGAACGGACGCGGGTATAGCA
8766	threecomb		76	96	20	10.6442	4.75012	-2.9	121	-0.3	-0.3	-0.3	141	-0.4	-2.48543								660	0.168755	TGCGAGTTAGGGGACGGTGAATCGAATGGAACTAGTCTTGACGTCGCCAAATATTAGTTAGCATTATCTTATATTTTTAAATAGAGCAAGCTCTTTAACCTATATCTGTTTTTCCTAACAGTTCTTGTTTGAAATTCCTAGTGCATAAACAACGACTGCTTTTTTCCTGTCTCTTATGGCTGACCTTTATGTACGGACGCGGGTATAGCA
8767	threecomb		76	96	20	10.6442	4.5496	-2.9	121	-1.1	-0.3	-0.3	141	-1.5	-3.66776								2166	0.701652	TGCGAGTTAGGGGACGGTCACCTTACCACAACTAGTCTTGACGTCGCCAAATATTAGTTAGCATTATCTTATATTTTTAAATAGAGCAAGCTCTTTAACCTATATCTGTTTTTCCTAACAGTTCTTGTTTGAAATTCCTAGAGGAAGCCTTTGACAAGTTGCCTCAGTCTACGGTTCCTGAGATGCAGCGTAACGGACGCGGGTATAGCA
8768	threecomb		76	96	20	10.6442	4.75012	-2.9	121	-0.3	-0.3	-0.3	141	-0.4	-2.72431								1263	0.30237	TGCGAGTTAGGGGACGGTGAATTCTTTCTAACTAGTCTTGACGTCGCCAAATATTAGTTAGCATTATCTTATATTTTTAAATAGAGCAAGCTCTTTAACCTATATCTGTTTTTCCTAACAGTTCTTGTTTGAAATTCCTAGTGCATAAACAACGACTGCTTTTTTCCTGTCTCTTATGGCTGACCTTTATGTACGGACGCGGGTATAGCA
8769	threecomb		76	96	20	10.6442	4.75012	-2.9	121	-0.3	-0.3	-0.3	141	-1.7	-1.99492								3899	0.76436	TGCGAGTTAGGGGACGGTCATTCGTCCGCTACTAGTCTTGACGTCGCCAAATATTAGTTAGCATTATCTTATATTTTTAAATAGAGCAAGCTCTTTAACCTATATCTGTTTTTCCTAACAGTTCTTGTTTGAAATTCCTAGTGCCCGAAGGAGGAAACAGTGACAGACCTGGAGACTGCAGTTCTCTATCCTACGGACGCGGGTATAGCA
8770	threecomb		76	96	20	10.6442	4.75012	-2.9	121	-0.3	-0.3	-0.3	141	-6.2									75	0.0128337	TGCGAGTTAGGGGACGGTCTGCCCTCCATGACTAGTCTTGACGTCGCCAAATATTAGTTAGCATTATCTTATATTTTTAAATAGAGCAAGCTCTTTAACCTATATCTGTTTTTCCTAACAGTTCTTGTTTGAAATTCCTAGTGCTGCATGGTGCTGAACCATTGCCATATTATACTGCTGCCCACGCAATGAACGGACGCGGGTATAGCA
8771	threecomb		76	96	20	10.3418	10.7616	-2.9	121	-0.8	-0.8	-0.6	141	-0.4									24	0.00471698	TGCGAGTTAGGGGACGGTCCATGCGCAAGCACTAGTCTTGACGTCGCCAAATATTAGTTAGCATTATCTTATATTTTTAAATAGAGCAAGCTCTTTAACCTATATCTGTTTTTCCTAACAGTTTGTGCCTTTCTTTCGCAGTGCATAAACAACGACTGCTTTTTTCCTGTCTCTTATGGCTGACCTTTATGTACGGACGCGGGTATAGCA
8772	threecomb		76	96	20	10.3418	11.2699	-2.9	121	-3	-2.3	-0.6	141	-1.5	4.45396								275	0.0790003	TGCGAGTTAGGGGACGGTGTTGGATACCCAACTAGTCTTGACGTCGCCAAATATTAGTTAGCATTATCTTATATTTTTAAATAGAGCAAGCTCTTTAACCTATATCTGTTTTTCCTAACAGTTTGTGCCTTTCTTTCGCAGAGGAAGCCTTTGACAAGTTGCCTCAGTCTACGGTTCCTGAGATGCAGCGTAACGGACGCGGGTATAGCA
8773	threecomb		76	96	20	10.3418	10.7616	-2.9	121	-0.8	-0.8	-0.6	141	-0.4	7.66178								1221	0.194706	TGCGAGTTAGGGGACGGTGCCGGTTGTTTGACTAGTCTTGACGTCGCCAAATATTAGTTAGCATTATCTTATATTTTTAAATAGAGCAAGCTCTTTAACCTATATCTGTTTTTCCTAACAGTTTGTGCCTTTCTTTCGCAGTGCATAAACAACGACTGCTTTTTTCCTGTCTCTTATGGCTGACCTTTATGTACGGACGCGGGTATAGCA
8774	threecomb		76	96	20	10.3418	10.7616	-2.9	121	-0.8	-0.8	-0.6	141	-1.7	2.7885								696	0.0557469	TGCGAGTTAGGGGACGGTTCCTCCTGCCCAACTAGTCTTGACGTCGCCAAATATTAGTTAGCATTATCTTATATTTTTAAATAGAGCAAGCTCTTTAACCTATATCTGTTTTTCCTAACAGTTTGTGCCTTTCTTTCGCAGTGCCCGAAGGAGGAAACAGTGACAGACCTGGAGACTGCAGTTCTCTATCCTACGGACGCGGGTATAGCA
8775	threecomb		76	96	20	10.3418	10.7616	-2.9	121	-0.8	-0.8	-0.6	141	-6.2									0	0	TGCGAGTTAGGGGACGGTAACATGTTAAACACTAGTCTTGACGTCGCCAAATATTAGTTAGCATTATCTTATATTTTTAAATAGAGCAAGCTCTTTAACCTATATCTGTTTTTCCTAACAGTTTGTGCCTTTCTTTCGCAGTGCTGCATGGTGCTGAACCATTGCCATATTATACTGCTGCCCACGCAATGAACGGACGCGGGTATAGCA
8776	threecomb		76	96	20	0.621604	9.3326	-0.3	121	0	0	-1.3	141	-0.4	2.49701								206	0.281421	TGCGAGTTAGGGGACGGTGATATTGCACAAACTAGTCTTGACGTCTTGCTTATTTTAACTCACTTTGAATTGGATTCATTAGTATTTGAATTTGGGTAGTGATTTATAACTTTAAAAGCAGTTTTGTCTCCTCTGTCTCAGTGCATAAACAACGACTGCTTTTTTCCTGTCTCTTATGGCTGACCTTTATGTACGGACGCGGGTATAGCA
8777	threecomb		76	96	20	0.621604	9.06141	-0.3	121	-8.6	-3.6	-1.3	141	-1.5	2.41456								1203	0.463405	TGCGAGTTAGGGGACGGTTTGTCGACGAATACTAGTCTTGACGTCTTGCTTATTTTAACTCACTTTGAATTGGATTCATTAGTATTTGAATTTGGGTAGTGATTTATAACTTTAAAAGCAGTTTTGTCTCCTCTGTCTCAGAGGAAGCCTTTGACAAGTTGCCTCAGTCTACGGTTCCTGAGATGCAGCGTAACGGACGCGGGTATAGCA
8778	threecomb		76	96	20	0.621604	9.3326	-0.3	121	0	0	-1.3	141	-0.4	1.85982								375	0.203583	TGCGAGTTAGGGGACGGTTTGTCGTCGGTTACTAGTCTTGACGTCTTGCTTATTTTAACTCACTTTGAATTGGATTCATTAGTATTTGAATTTGGGTAGTGATTTATAACTTTAAAAGCAGTTTTGTCTCCTCTGTCTCAGTGCATAAACAACGACTGCTTTTTTCCTGTCTCTTATGGCTGACCTTTATGTACGGACGCGGGTATAGCA
8779	threecomb		76	96	20	0.621604	9.3326	-0.3	121	0	0	-1.3	141	-1.7	1.7028								2800	0.240075	TGCGAGTTAGGGGACGGTGCGCCATCTGAAACTAGTCTTGACGTCTTGCTTATTTTAACTCACTTTGAATTGGATTCATTAGTATTTGAATTTGGGTAGTGATTTATAACTTTAAAAGCAGTTTTGTCTCCTCTGTCTCAGTGCCCGAAGGAGGAAACAGTGACAGACCTGGAGACTGCAGTTCTCTATCCTACGGACGCGGGTATAGCA
8780	threecomb		76	96	20	0.621604	9.3326	-0.3	121	0	0	-1.3	141	-6.2	2.87684								2078	0.327141	TGCGAGTTAGGGGACGGTCGACCCCGGGCTACTAGTCTTGACGTCTTGCTTATTTTAACTCACTTTGAATTGGATTCATTAGTATTTGAATTTGGGTAGTGATTTATAACTTTAAAAGCAGTTTTGTCTCCTCTGTCTCAGTGCTGCATGGTGCTGAACCATTGCCATATTATACTGCTGCCCACGCAATGAACGGACGCGGGTATAGCA
8781	threecomb		76	96	20	0.761559	8.15397	-0.3	121	-1.1	-1.1	-0.5	141	-0.4	2								230	0.179547	TGCGAGTTAGGGGACGGTGGGAGCGAGCTCACTAGTCTTGACGTCTTGCTTATTTTAACTCACTTTGAATTGGATTCATTAGTATTTGAATTTGGGTAGTGATTTATAACTTTAAAAGCAGTTCTGATTTCCTATCCTCAGTGCATAAACAACGACTGCTTTTTTCCTGTCTCTTATGGCTGACCTTTATGTACGGACGCGGGTATAGCA
8782	threecomb		76	96	20	0.761559	8.1019	-0.3	121	-3.7	-3.3	-0.5	141	-1.5	2.80323								399	0.241088	TGCGAGTTAGGGGACGGTGAGTTTGGGACGACTAGTCTTGACGTCTTGCTTATTTTAACTCACTTTGAATTGGATTCATTAGTATTTGAATTTGGGTAGTGATTTATAACTTTAAAAGCAGTTCTGATTTCCTATCCTCAGAGGAAGCCTTTGACAAGTTGCCTCAGTCTACGGTTCCTGAGATGCAGCGTAACGGACGCGGGTATAGCA
8783	threecomb		76	96	20	0.761559	8.15397	-0.3	121	-1.1	-1.1	-0.5	141	-0.4	1.61143								146	0.0766807	TGCGAGTTAGGGGACGGTTTTCTATCATCTACTAGTCTTGACGTCTTGCTTATTTTAACTCACTTTGAATTGGATTCATTAGTATTTGAATTTGGGTAGTGATTTATAACTTTAAAAGCAGTTCTGATTTCCTATCCTCAGTGCATAAACAACGACTGCTTTTTTCCTGTCTCTTATGGCTGACCTTTATGTACGGACGCGGGTATAGCA
8784	threecomb		76	96	20	0.761559	8.15397	-0.3	121	-1.1	-1.1	-0.5	141	-1.7	1.99629								1941	0.362668	TGCGAGTTAGGGGACGGTACTTGGCTATGTACTAGTCTTGACGTCTTGCTTATTTTAACTCACTTTGAATTGGATTCATTAGTATTTGAATTTGGGTAGTGATTTATAACTTTAAAAGCAGTTCTGATTTCCTATCCTCAGTGCCCGAAGGAGGAAACAGTGACAGACCTGGAGACTGCAGTTCTCTATCCTACGGACGCGGGTATAGCA
8785	threecomb		76	96	20	0.761559	8.15397	-0.3	121	-1.1	-1.1	-0.5	141	-6.2	3.04026								489	0.192899	TGCGAGTTAGGGGACGGTTGCATAGCGACTACTAGTCTTGACGTCTTGCTTATTTTAACTCACTTTGAATTGGATTCATTAGTATTTGAATTTGGGTAGTGATTTATAACTTTAAAAGCAGTTCTGATTTCCTATCCTCAGTGCTGCATGGTGCTGAACCATTGCCATATTATACTGCTGCCCACGCAATGAACGGACGCGGGTATAGCA
8786	threecomb		76	96	20	0.621604	9.3326	-0.3	121	0	0	-1.3	141	-0.4	1.85042								152	0.196891	TGCGAGTTAGGGGACGGTCTGTTTGGAATTACTAGTCTTGACGTCTTGCTTATTTTAACTCACTTTGAATTGGATTCATTAGTATTTGAATTTGGGTAGTGATTTATAACTTTAAAAGCAGTTTTGTCTCCTCTGTCTCAGTGCATAAACAACGACTGCTTTTTTCCTGTCTCTTATGGCTGACCTTTATGTACGGACGCGGGTATAGCA
8787	threecomb		76	96	20	0.621604	9.06141	-0.3	121	-8.6	-3.6	-1.3	141	-1.5	3.28065								418	0.412636	TGCGAGTTAGGGGACGGTCACTGGATACGAACTAGTCTTGACGTCTTGCTTATTTTAACTCACTTTGAATTGGATTCATTAGTATTTGAATTTGGGTAGTGATTTATAACTTTAAAAGCAGTTTTGTCTCCTCTGTCTCAGAGGAAGCCTTTGACAAGTTGCCTCAGTCTACGGTTCCTGAGATGCAGCGTAACGGACGCGGGTATAGCA
8788	threecomb		76	96	20	0.621604	9.3326	-0.3	121	0	0	-1.3	141	-0.4	1.28744								437	0.236728	TGCGAGTTAGGGGACGGTTGGACTCCACGTACTAGTCTTGACGTCTTGCTTATTTTAACTCACTTTGAATTGGATTCATTAGTATTTGAATTTGGGTAGTGATTTATAACTTTAAAAGCAGTTTTGTCTCCTCTGTCTCAGTGCATAAACAACGACTGCTTTTTTCCTGTCTCTTATGGCTGACCTTTATGTACGGACGCGGGTATAGCA
8789	threecomb		76	96	20	0.621604	9.3326	-0.3	121	0	0	-1.3	141	-1.7	2.62293								358	0.597663	TGCGAGTTAGGGGACGGTGAGTTGAGGATTACTAGTCTTGACGTCTTGCTTATTTTAACTCACTTTGAATTGGATTCATTAGTATTTGAATTTGGGTAGTGATTTATAACTTTAAAAGCAGTTTTGTCTCCTCTGTCTCAGTGCCCGAAGGAGGAAACAGTGACAGACCTGGAGACTGCAGTTCTCTATCCTACGGACGCGGGTATAGCA
8790	threecomb		76	96	20	0.621604	9.3326	-0.3	121	0	0	-1.3	141	-6.2	2.59656								2911	0.366671	TGCGAGTTAGGGGACGGTGCCCCGACCACGACTAGTCTTGACGTCTTGCTTATTTTAACTCACTTTGAATTGGATTCATTAGTATTTGAATTTGGGTAGTGATTTATAACTTTAAAAGCAGTTTTGTCTCCTCTGTCTCAGTGCTGCATGGTGCTGAACCATTGCCATATTATACTGCTGCCCACGCAATGAACGGACGCGGGTATAGCA
8791	threecomb		76	96	20	0.761559	4.75012	-0.3	121	-0.3	-0.3	-0.3	141	-0.4									50	0.0303767	TGCGAGTTAGGGGACGGTTACCACCCCTGTACTAGTCTTGACGTCTTGCTTATTTTAACTCACTTTGAATTGGATTCATTAGTATTTGAATTTGGGTAGTGATTTATAACTTTAAAAGCAGTTCTTGTTTGAAATTCCTAGTGCATAAACAACGACTGCTTTTTTCCTGTCTCTTATGGCTGACCTTTATGTACGGACGCGGGTATAGCA
8792	threecomb		76	96	20	0.761559	4.5496	-0.3	121	-1.1	-0.3	-0.3	141	-1.5									12	0.0350877	TGCGAGTTAGGGGACGGTAAGAATTTTGGTACTAGTCTTGACGTCTTGCTTATTTTAACTCACTTTGAATTGGATTCATTAGTATTTGAATTTGGGTAGTGATTTATAACTTTAAAAGCAGTTCTTGTTTGAAATTCCTAGAGGAAGCCTTTGACAAGTTGCCTCAGTCTACGGTTCCTGAGATGCAGCGTAACGGACGCGGGTATAGCA
8793	threecomb		76	96	20	0.761559	4.75012	-0.3	121	-0.3	-0.3	-0.3	141	-0.4									31	0.0217544	TGCGAGTTAGGGGACGGTGCTCGAAGGCTGACTAGTCTTGACGTCTTGCTTATTTTAACTCACTTTGAATTGGATTCATTAGTATTTGAATTTGGGTAGTGATTTATAACTTTAAAAGCAGTTCTTGTTTGAAATTCCTAGTGCATAAACAACGACTGCTTTTTTCCTGTCTCTTATGGCTGACCTTTATGTACGGACGCGGGTATAGCA
8794	threecomb		76	96	20	0.761559	4.75012	-0.3	121	-0.3	-0.3	-0.3	141	-1.7	2.54358								1892	0.869485	TGCGAGTTAGGGGACGGTGCTATCCGAGGTACTAGTCTTGACGTCTTGCTTATTTTAACTCACTTTGAATTGGATTCATTAGTATTTGAATTTGGGTAGTGATTTATAACTTTAAAAGCAGTTCTTGTTTGAAATTCCTAGTGCCCGAAGGAGGAAACAGTGACAGACCTGGAGACTGCAGTTCTCTATCCTACGGACGCGGGTATAGCA
8795	threecomb		76	96	20	0.761559	4.75012	-0.3	121	-0.3	-0.3	-0.3	141	-6.2	3.39107								632	0.180726	TGCGAGTTAGGGGACGGTATAGGACACAAAACTAGTCTTGACGTCTTGCTTATTTTAACTCACTTTGAATTGGATTCATTAGTATTTGAATTTGGGTAGTGATTTATAACTTTAAAAGCAGTTCTTGTTTGAAATTCCTAGTGCTGCATGGTGCTGAACCATTGCCATATTATACTGCTGCCCACGCAATGAACGGACGCGGGTATAGCA
8796	threecomb		76	96	20	0.621604	10.7616	-0.3	121	-0.8	-0.8	-1.7	141	-0.4	3.03271								5106	0.581284	TGCGAGTTAGGGGACGGTACCGAGCCTTTCACTAGTCTTGACGTCTTGCTTATTTTAACTCACTTTGAATTGGATTCATTAGTATTTGAATTTGGGTAGTGATTTATAACTTTAAAAGCAGTTTGTGCCTTTCTTTCGCAGTGCATAAACAACGACTGCTTTTTTCCTGTCTCTTATGGCTGACCTTTATGTACGGACGCGGGTATAGCA
8797	threecomb		76	96	20	0.621604	11.2699	-0.3	121	-3	-2.3	-1.7	141	-1.5	1.89381								8640	0.715113	TGCGAGTTAGGGGACGGTACTATTGCTACTACTAGTCTTGACGTCTTGCTTATTTTAACTCACTTTGAATTGGATTCATTAGTATTTGAATTTGGGTAGTGATTTATAACTTTAAAAGCAGTTTGTGCCTTTCTTTCGCAGAGGAAGCCTTTGACAAGTTGCCTCAGTCTACGGTTCCTGAGATGCAGCGTAACGGACGCGGGTATAGCA
8798	threecomb		76	96	20	0.621604	10.7616	-0.3	121	-0.8	-0.8	-1.7	141	-0.4	2.88857								5018	0.479641	TGCGAGTTAGGGGACGGTGGATCCAATTGGACTAGTCTTGACGTCTTGCTTATTTTAACTCACTTTGAATTGGATTCATTAGTATTTGAATTTGGGTAGTGATTTATAACTTTAAAAGCAGTTTGTGCCTTTCTTTCGCAGTGCATAAACAACGACTGCTTTTTTCCTGTCTCTTATGGCTGACCTTTATGTACGGACGCGGGTATAGCA
8799	threecomb		76	96	20	0.621604	10.7616	-0.3	121	-0.8	-0.8	-1.7	141	-1.7	2.00778								1858	0.329608	TGCGAGTTAGGGGACGGTACACATCAAGGGACTAGTCTTGACGTCTTGCTTATTTTAACTCACTTTGAATTGGATTCATTAGTATTTGAATTTGGGTAGTGATTTATAACTTTAAAAGCAGTTTGTGCCTTTCTTTCGCAGTGCCCGAAGGAGGAAACAGTGACAGACCTGGAGACTGCAGTTCTCTATCCTACGGACGCGGGTATAGCA
8800	threecomb		76	96	20	0.621604	10.7616	-0.3	121	-0.8	-0.8	-1.7	141	-6.2	2.98878								8509	0.49148	TGCGAGTTAGGGGACGGTTATCACCTCGCCACTAGTCTTGACGTCTTGCTTATTTTAACTCACTTTGAATTGGATTCATTAGTATTTGAATTTGGGTAGTGATTTATAACTTTAAAAGCAGTTTGTGCCTTTCTTTCGCAGTGCTGCATGGTGCTGAACCATTGCCATATTATACTGCTGCCCACGCAATGAACGGACGCGGGTATAGCA
8801	threecomb		76	96	20	0.563555	9.3326	0	121	0	0	0	141	-0.4									41	0.0169072	TGCGAGTTAGGGGACGGTTATCTAACTCTGACTAGTCTTGACGTCAATACCCAGTCATGTGTTCTGATAGTGCTTGCATTCACATTGTGTCTTTTGTTATATGCAATAAAGTTCTTTTTAGTTTTGTCTCCTCTGTCTCAGTGCATAAACAACGACTGCTTTTTTCCTGTCTCTTATGGCTGACCTTTATGTACGGACGCGGGTATAGCA
8802	threecomb		76	96	20	0.563555	9.06141	0	121	-8.6	-3.6	0	141	-1.5	-1.52702								986	0.379231	TGCGAGTTAGGGGACGGTGCTCACGCGGTCACTAGTCTTGACGTCAATACCCAGTCATGTGTTCTGATAGTGCTTGCATTCACATTGTGTCTTTTGTTATATGCAATAAAGTTCTTTTTAGTTTTGTCTCCTCTGTCTCAGAGGAAGCCTTTGACAAGTTGCCTCAGTCTACGGTTCCTGAGATGCAGCGTAACGGACGCGGGTATAGCA
8803	threecomb		76	96	20	0.563555	9.3326	0	121	0	0	0	141	-0.4									27	0.207692	TGCGAGTTAGGGGACGGTCCTAGCTCCTCAACTAGTCTTGACGTCAATACCCAGTCATGTGTTCTGATAGTGCTTGCATTCACATTGTGTCTTTTGTTATATGCAATAAAGTTCTTTTTAGTTTTGTCTCCTCTGTCTCAGTGCATAAACAACGACTGCTTTTTTCCTGTCTCTTATGGCTGACCTTTATGTACGGACGCGGGTATAGCA
8804	threecomb		76	96	20	0.563555	9.3326	0	121	0	0	0	141	-1.7	-0.37185								2528	0.385836	TGCGAGTTAGGGGACGGTTATCACATAACAACTAGTCTTGACGTCAATACCCAGTCATGTGTTCTGATAGTGCTTGCATTCACATTGTGTCTTTTGTTATATGCAATAAAGTTCTTTTTAGTTTTGTCTCCTCTGTCTCAGTGCCCGAAGGAGGAAACAGTGACAGACCTGGAGACTGCAGTTCTCTATCCTACGGACGCGGGTATAGCA
8805	threecomb		76	96	20	0.563555	9.3326	0	121	0	0	0	141	-6.2	-0.965648								251	0.0879159	TGCGAGTTAGGGGACGGTTGGTCTCGAAGTACTAGTCTTGACGTCAATACCCAGTCATGTGTTCTGATAGTGCTTGCATTCACATTGTGTCTTTTGTTATATGCAATAAAGTTCTTTTTAGTTTTGTCTCCTCTGTCTCAGTGCTGCATGGTGCTGAACCATTGCCATATTATACTGCTGCCCACGCAATGAACGGACGCGGGTATAGCA
8806	threecomb		76	96	20	0.457118	8.15397	0	121	-1.1	-1.1	-0.5	141	-0.4	7.40088								170	0.0761649	TGCGAGTTAGGGGACGGTGGAGAACGCGACACTAGTCTTGACGTCAATACCCAGTCATGTGTTCTGATAGTGCTTGCATTCACATTGTGTCTTTTGTTATATGCAATAAAGTTCTTTTTAGTTCTGATTTCCTATCCTCAGTGCATAAACAACGACTGCTTTTTTCCTGTCTCTTATGGCTGACCTTTATGTACGGACGCGGGTATAGCA
8807	threecomb		76	96	20	0.457118	8.1019	0	121	-3.7	-3.3	-0.5	141	-1.5	0.765535								378	0.108527	TGCGAGTTAGGGGACGGTCTGCGCGTTCTAACTAGTCTTGACGTCAATACCCAGTCATGTGTTCTGATAGTGCTTGCATTCACATTGTGTCTTTTGTTATATGCAATAAAGTTCTTTTTAGTTCTGATTTCCTATCCTCAGAGGAAGCCTTTGACAAGTTGCCTCAGTCTACGGTTCCTGAGATGCAGCGTAACGGACGCGGGTATAGCA
8808	threecomb		76	96	20	0.457118	8.15397	0	121	-1.1	-1.1	-0.5	141	-0.4									5	0.00211685	TGCGAGTTAGGGGACGGTGCGCGGTTATGTACTAGTCTTGACGTCAATACCCAGTCATGTGTTCTGATAGTGCTTGCATTCACATTGTGTCTTTTGTTATATGCAATAAAGTTCTTTTTAGTTCTGATTTCCTATCCTCAGTGCATAAACAACGACTGCTTTTTTCCTGTCTCTTATGGCTGACCTTTATGTACGGACGCGGGTATAGCA
8809	threecomb		76	96	20	0.457118	8.15397	0	121	-1.1	-1.1	-0.5	141	-1.7	-0.734241								847	0.30644	TGCGAGTTAGGGGACGGTCCCTTGATAACGACTAGTCTTGACGTCAATACCCAGTCATGTGTTCTGATAGTGCTTGCATTCACATTGTGTCTTTTGTTATATGCAATAAAGTTCTTTTTAGTTCTGATTTCCTATCCTCAGTGCCCGAAGGAGGAAACAGTGACAGACCTGGAGACTGCAGTTCTCTATCCTACGGACGCGGGTATAGCA
8810	threecomb		76	96	20	0.457118	8.15397	0	121	-1.1	-1.1	-0.5	141	-6.2									96	0.0153871	TGCGAGTTAGGGGACGGTCATATTTGCTCCACTAGTCTTGACGTCAATACCCAGTCATGTGTTCTGATAGTGCTTGCATTCACATTGTGTCTTTTGTTATATGCAATAAAGTTCTTTTTAGTTCTGATTTCCTATCCTCAGTGCTGCATGGTGCTGAACCATTGCCATATTATACTGCTGCCCACGCAATGAACGGACGCGGGTATAGCA
8811	threecomb		76	96	20	0.563555	9.3326	0	121	0	0	0	141	-0.4									54	0.0217129	TGCGAGTTAGGGGACGGTCCTACGGATGCAACTAGTCTTGACGTCAATACCCAGTCATGTGTTCTGATAGTGCTTGCATTCACATTGTGTCTTTTGTTATATGCAATAAAGTTCTTTTTAGTTTTGTCTCCTCTGTCTCAGTGCATAAACAACGACTGCTTTTTTCCTGTCTCTTATGGCTGACCTTTATGTACGGACGCGGGTATAGCA
8812	threecomb		76	96	20	0.563555	9.06141	0	121	-8.6	-3.6	0	141	-1.5	-2								200	0.133245	TGCGAGTTAGGGGACGGTACTATTTTCCTAACTAGTCTTGACGTCAATACCCAGTCATGTGTTCTGATAGTGCTTGCATTCACATTGTGTCTTTTGTTATATGCAATAAAGTTCTTTTTAGTTTTGTCTCCTCTGTCTCAGAGGAAGCCTTTGACAAGTTGCCTCAGTCTACGGTTCCTGAGATGCAGCGTAACGGACGCGGGTATAGCA
8813	threecomb		76	96	20	0.563555	9.3326	0	121	0	0	0	141	-0.4									15	0.0103734	TGCGAGTTAGGGGACGGTGCCTCAAACACTACTAGTCTTGACGTCAATACCCAGTCATGTGTTCTGATAGTGCTTGCATTCACATTGTGTCTTTTGTTATATGCAATAAAGTTCTTTTTAGTTTTGTCTCCTCTGTCTCAGTGCATAAACAACGACTGCTTTTTTCCTGTCTCTTATGGCTGACCTTTATGTACGGACGCGGGTATAGCA
8814	threecomb		76	96	20	0.563555	9.3326	0	121	0	0	0	141	-1.7	-0.789233								1967	0.33774	TGCGAGTTAGGGGACGGTCTTAACACGCCTACTAGTCTTGACGTCAATACCCAGTCATGTGTTCTGATAGTGCTTGCATTCACATTGTGTCTTTTGTTATATGCAATAAAGTTCTTTTTAGTTTTGTCTCCTCTGTCTCAGTGCCCGAAGGAGGAAACAGTGACAGACCTGGAGACTGCAGTTCTCTATCCTACGGACGCGGGTATAGCA
8815	threecomb		76	96	20	0.563555	9.3326	0	121	0	0	0	141	-6.2									34	0.0299033	TGCGAGTTAGGGGACGGTAATGTTCTCCCCACTAGTCTTGACGTCAATACCCAGTCATGTGTTCTGATAGTGCTTGCATTCACATTGTGTCTTTTGTTATATGCAATAAAGTTCTTTTTAGTTTTGTCTCCTCTGTCTCAGTGCTGCATGGTGCTGAACCATTGCCATATTATACTGCTGCCCACGCAATGAACGGACGCGGGTATAGCA
8816	threecomb		76	96	20	0.457118	4.75012	0	121	-0.3	-0.3	-0.3	141	-0.4									20	0.00766577	TGCGAGTTAGGGGACGGTAGTTTCCTGCGCACTAGTCTTGACGTCAATACCCAGTCATGTGTTCTGATAGTGCTTGCATTCACATTGTGTCTTTTGTTATATGCAATAAAGTTCTTTTTAGTTCTTGTTTGAAATTCCTAGTGCATAAACAACGACTGCTTTTTTCCTGTCTCTTATGGCTGACCTTTATGTACGGACGCGGGTATAGCA
8817	threecomb		76	96	20	0.457118	4.5496	0	121	-1.1	-0.3	-0.3	141	-1.5	-0.259112								1753	0.486809	TGCGAGTTAGGGGACGGTGGCCGTTCACGAACTAGTCTTGACGTCAATACCCAGTCATGTGTTCTGATAGTGCTTGCATTCACATTGTGTCTTTTGTTATATGCAATAAAGTTCTTTTTAGTTCTTGTTTGAAATTCCTAGAGGAAGCCTTTGACAAGTTGCCTCAGTCTACGGTTCCTGAGATGCAGCGTAACGGACGCGGGTATAGCA
8818	threecomb		76	96	20	0.457118	4.75012	0	121	-0.3	-0.3	-0.3	141	-0.4									6	0.0034904	TGCGAGTTAGGGGACGGTGTCACATTCTCCACTAGTCTTGACGTCAATACCCAGTCATGTGTTCTGATAGTGCTTGCATTCACATTGTGTCTTTTGTTATATGCAATAAAGTTCTTTTTAGTTCTTGTTTGAAATTCCTAGTGCATAAACAACGACTGCTTTTTTCCTGTCTCTTATGGCTGACCTTTATGTACGGACGCGGGTATAGCA
8819	threecomb		76	96	20	0.457118	4.75012	0	121	-0.3	-0.3	-0.3	141	-1.7	0.0916602								1543	0.562523	TGCGAGTTAGGGGACGGTGATCCCACTATCACTAGTCTTGACGTCAATACCCAGTCATGTGTTCTGATAGTGCTTGCATTCACATTGTGTCTTTTGTTATATGCAATAAAGTTCTTTTTAGTTCTTGTTTGAAATTCCTAGTGCCCGAAGGAGGAAACAGTGACAGACCTGGAGACTGCAGTTCTCTATCCTACGGACGCGGGTATAGCA
8820	threecomb		76	96	20	0.457118	4.75012	0	121	-0.3	-0.3	-0.3	141	-6.2									14	0.0109632	TGCGAGTTAGGGGACGGTTTTCCCTTAATAACTAGTCTTGACGTCAATACCCAGTCATGTGTTCTGATAGTGCTTGCATTCACATTGTGTCTTTTGTTATATGCAATAAAGTTCTTTTTAGTTCTTGTTTGAAATTCCTAGTGCTGCATGGTGCTGAACCATTGCCATATTATACTGCTGCCCACGCAATGAACGGACGCGGGTATAGCA
8821	threecomb		76	96	20	0.563555	10.7616	0	121	-0.8	-0.8	-0.6	141	-0.4	0.910916								481	0.116212	TGCGAGTTAGGGGACGGTCTCACGTTTGCTACTAGTCTTGACGTCAATACCCAGTCATGTGTTCTGATAGTGCTTGCATTCACATTGTGTCTTTTGTTATATGCAATAAAGTTCTTTTTAGTTTGTGCCTTTCTTTCGCAGTGCATAAACAACGACTGCTTTTTTCCTGTCTCTTATGGCTGACCTTTATGTACGGACGCGGGTATAGCA
8822	threecomb		76	96	20	0.563555	11.2699	0	121	-3	-2.3	-0.6	141	-1.5	0.115477								225	0.115741	TGCGAGTTAGGGGACGGTTATTCCTTCCCCACTAGTCTTGACGTCAATACCCAGTCATGTGTTCTGATAGTGCTTGCATTCACATTGTGTCTTTTGTTATATGCAATAAAGTTCTTTTTAGTTTGTGCCTTTCTTTCGCAGAGGAAGCCTTTGACAAGTTGCCTCAGTCTACGGTTCCTGAGATGCAGCGTAACGGACGCGGGTATAGCA
8823	threecomb		76	96	20	0.563555	10.7616	0	121	-0.8	-0.8	-0.6	141	-0.4	0.865251								443	0.22753	TGCGAGTTAGGGGACGGTCCCCTATCACACACTAGTCTTGACGTCAATACCCAGTCATGTGTTCTGATAGTGCTTGCATTCACATTGTGTCTTTTGTTATATGCAATAAAGTTCTTTTTAGTTTGTGCCTTTCTTTCGCAGTGCATAAACAACGACTGCTTTTTTCCTGTCTCTTATGGCTGACCTTTATGTACGGACGCGGGTATAGCA
8824	threecomb		76	96	20	0.563555	10.7616	0	121	-0.8	-0.8	-0.6	141	-1.7	0.356549								1521	0.698668	TGCGAGTTAGGGGACGGTAACTTAAACGTTACTAGTCTTGACGTCAATACCCAGTCATGTGTTCTGATAGTGCTTGCATTCACATTGTGTCTTTTGTTATATGCAATAAAGTTCTTTTTAGTTTGTGCCTTTCTTTCGCAGTGCCCGAAGGAGGAAACAGTGACAGACCTGGAGACTGCAGTTCTCTATCCTACGGACGCGGGTATAGCA
8825	threecomb		76	96	20	0.563555	10.7616	0	121	-0.8	-0.8	-0.6	141	-6.2	0.841788								1156	0.147656	TGCGAGTTAGGGGACGGTTTCGGAGGCAATACTAGTCTTGACGTCAATACCCAGTCATGTGTTCTGATAGTGCTTGCATTCACATTGTGTCTTTTGTTATATGCAATAAAGTTCTTTTTAGTTTGTGCCTTTCTTTCGCAGTGCTGCATGGTGCTGAACCATTGCCATATTATACTGCTGCCCACGCAATGAACGGACGCGGGTATAGCA
8826	threecomb		76	114	38	4.32757	5.06707	0	121	0	-0.7	-0.1	159	-2.1									0	0	TGCGAGTTAGGGGACGGTGGACTTAATGATACTAGTCTTGACGTCAGTAGTGAGAATGACTGGAAAGAGTTGCTAGTTTTATAAAATACATGTATTATTTTCACAATCTTATATTACGCAGCCGAGAAACCTACAATGCGCTTACTAATTGGTTAACAGATGCCCGAATGCTAGCGAGCCAGAACATTGTGAACGGACGCGGGTATAGCA
8827	threecomb		76	114	38	4.32757	3.37542	0	121	0	-0.7	-0.1	159	-5.9									0	0	TGCGAGTTAGGGGACGGTGTCCATGGAAGGACTAGTCTTGACGTCAGTAGTGAGAATGACTGGAAAGAGTTGCTAGTTTTATAAAATACATGTATTATTTTCACAATCTTATATTACGCAGCCGAGAAACCTACAATGCGCTTACTAATTGGTTAACAGCCACACAGGAGCCATGGAAGTGGCAGAGCCCAGACGGACGCGGGTATAGCA
8828	threecomb		76	114	38	4.32757	2.05186	0	121	0	-0.7	-0.1	159	-1.1									0	0	TGCGAGTTAGGGGACGGTTATTTGGCGAGCACTAGTCTTGACGTCAGTAGTGAGAATGACTGGAAAGAGTTGCTAGTTTTATAAAATACATGTATTATTTTCACAATCTTATATTACGCAGCCGAGAAACCTACAATGCGCTTACTAATTGGTTAACAGTAGAAGATGGTGGTGAAAGATCTGTTTGTGTCAACGGACGCGGGTATAGCA
8830	threecomb		76	114	38	5.22604	9.99538	0	121	-7.8	-0.9	0	159	-2.1									2	0.00192493	TGCGAGTTAGGGGACGGTAGGTCCATAAATACTAGTCTTGACGTCAGTAGTGAGAATGACTGGAAAGAGTTGCTAGTTTTATAAAATACATGTATTATTTTCACAATCTTATATTACGCAGGGGAGGATTCTGGCTTCCCCTGTCCGTGTTCCATCTAGATGCCCGAATGCTAGCGAGCCAGAACATTGTGAACGGACGCGGGTATAGCA
8831	threecomb		76	114	38	5.22604	7.84871	0	121	-7.8	-0.9	0	159	-5.9	-4.22005								648	0.727273	TGCGAGTTAGGGGACGGTGCTATTCTCGATACTAGTCTTGACGTCAGTAGTGAGAATGACTGGAAAGAGTTGCTAGTTTTATAAAATACATGTATTATTTTCACAATCTTATATTACGCAGGGGAGGATTCTGGCTTCCCCTGTCCGTGTTCCATCTAGCCACACAGGAGCCATGGAAGTGGCAGAGCCCAGACGGACGCGGGTATAGCA
8832	threecomb		76	114	38	5.22604	7.1157	0	121	-7.8	-0.9	0	159	-1.1	-6.16323								436	0.685535	TGCGAGTTAGGGGACGGTGCACAATACGAAACTAGTCTTGACGTCAGTAGTGAGAATGACTGGAAAGAGTTGCTAGTTTTATAAAATACATGTATTATTTTCACAATCTTATATTACGCAGGGGAGGATTCTGGCTTCCCCTGTCCGTGTTCCATCTAGTAGAAGATGGTGGTGAAAGATCTGTTTGTGTCAACGGACGCGGGTATAGCA
8833	threecomb		76	114	38	5.22604	8.63076	0	121	-7.8	-0.9	0	159	-3.4									49	0.170139	TGCGAGTTAGGGGACGGTATATCTGCGCCCACTAGTCTTGACGTCAGTAGTGAGAATGACTGGAAAGAGTTGCTAGTTTTATAAAATACATGTATTATTTTCACAATCTTATATTACGCAGGGGAGGATTCTGGCTTCCCCTGTCCGTGTTCCATCTAGCACCACCCAGCTATGCAGAAGTGGTAACAGAGGACGGACGCGGGTATAGCA
8834	threecomb		76	114	38	3.68302	2.32449	0	121	0	0	0	159	-2.1									11	0.22	TGCGAGTTAGGGGACGGTAACCCGTTGCCAACTAGTCTTGACGTCAGTAGTGAGAATGACTGGAAAGAGTTGCTAGTTTTATAAAATACATGTATTATTTTCACAATCTTATATTACGCAGCAAAGTTCTATTTTCATTAACTACACACTATTTTAAAGATGCCCGAATGCTAGCGAGCCAGAACATTGTGAACGGACGCGGGTATAGCA
8835	threecomb		76	114	38	3.68302	1.58976	0	121	0	0	0	159	-5.9	8.9571								496	0.41786	TGCGAGTTAGGGGACGGTACTACCGCCTCTACTAGTCTTGACGTCAGTAGTGAGAATGACTGGAAAGAGTTGCTAGTTTTATAAAATACATGTATTATTTTCACAATCTTATATTACGCAGCAAAGTTCTATTTTCATTAACTACACACTATTTTAAAGCCACACAGGAGCCATGGAAGTGGCAGAGCCCAGACGGACGCGGGTATAGCA
8836	threecomb		76	114	38	3.68302	-0.726175	0	121	0	0	0	159	-1.1									16	0.0416667	TGCGAGTTAGGGGACGGTCAACTCTTGGCAACTAGTCTTGACGTCAGTAGTGAGAATGACTGGAAAGAGTTGCTAGTTTTATAAAATACATGTATTATTTTCACAATCTTATATTACGCAGCAAAGTTCTATTTTCATTAACTACACACTATTTTAAAGTAGAAGATGGTGGTGAAAGATCTGTTTGTGTCAACGGACGCGGGTATAGCA
8837	threecomb		76	114	38	3.68302	2.10733	0	121	0	0	0	159	-3.4	4.88264								122	0.0617722	TGCGAGTTAGGGGACGGTTTTCGCTCGCCAACTAGTCTTGACGTCAGTAGTGAGAATGACTGGAAAGAGTTGCTAGTTTTATAAAATACATGTATTATTTTCACAATCTTATATTACGCAGCAAAGTTCTATTTTCATTAACTACACACTATTTTAAAGCACCACCCAGCTATGCAGAAGTGGTAACAGAGGACGGACGCGGGTATAGCA
8838	threecomb		76	114	38	5.2166	10.9091	0	121	-6.6	0	0	159	-2.1	11.158								2284	0.765672	TGCGAGTTAGGGGACGGTCGCCGCGGACTGACTAGTCTTGACGTCAGTAGTGAGAATGACTGGAAAGAGTTGCTAGTTTTATAAAATACATGTATTATTTTCACAATCTTATATTACGCAGAACATGCTGTTCGAATTGCGTGTATCTTTTTCCTTCAGATGCCCGAATGCTAGCGAGCCAGAACATTGTGAACGGACGCGGGTATAGCA
8839	threecomb		76	114	38	5.2166	8.07884	0	121	-6.6	0	0	159	-5.9									40	0.0479042	TGCGAGTTAGGGGACGGTGGACTTTACCCTACTAGTCTTGACGTCAGTAGTGAGAATGACTGGAAAGAGTTGCTAGTTTTATAAAATACATGTATTATTTTCACAATCTTATATTACGCAGAACATGCTGTTCGAATTGCGTGTATCTTTTTCCTTCAGCCACACAGGAGCCATGGAAGTGGCAGAGCCCAGACGGACGCGGGTATAGCA
8840	threecomb		76	114	38	5.2166	7.28802	0	121	-6.6	0	0	159	-1.1	3.08406								237	0.375594	TGCGAGTTAGGGGACGGTCGCCTGTTGCCTACTAGTCTTGACGTCAGTAGTGAGAATGACTGGAAAGAGTTGCTAGTTTTATAAAATACATGTATTATTTTCACAATCTTATATTACGCAGAACATGCTGTTCGAATTGCGTGTATCTTTTTCCTTCAGTAGAAGATGGTGGTGAAAGATCTGTTTGTGTCAACGGACGCGGGTATAGCA
8841	threecomb		76	114	38	5.2166	8.93263	0	121	-6.6	0	0	159	-3.4									32	0.0408163	TGCGAGTTAGGGGACGGTTTTCGGGGAGCTACTAGTCTTGACGTCAGTAGTGAGAATGACTGGAAAGAGTTGCTAGTTTTATAAAATACATGTATTATTTTCACAATCTTATATTACGCAGAACATGCTGTTCGAATTGCGTGTATCTTTTTCCTTCAGCACCACCCAGCTATGCAGAAGTGGTAACAGAGGACGGACGCGGGTATAGCA
8842	threecomb		76	114	38	0.109566	5.06707	0	121	0	-0.7	-0.1	159	-2.1	3.79256								208	0.0762463	TGCGAGTTAGGGGACGGTGAGTCTCATCTCACTAGTCTTGACGTCcggcctcccaaagtgctgggattacaggcatgagccaccgtgcccgaccGTAACCAAATGTTTTTAAAACTCCAAGCCGAGAAACCTACAATGCGCTTACTAATTGGTTAACAGATGCCCGAATGCTAGCGAGCCAGAACATTGTGAACGGACGCGGGTATAGCA
8843	threecomb		76	114	38	0.109566	3.37542	0	121	0	-0.7	-0.1	159	-5.9	3.62936								107	0.0330655	TGCGAGTTAGGGGACGGTATGGACGGGCCGACTAGTCTTGACGTCcggcctcccaaagtgctgggattacaggcatgagccaccgtgcccgaccGTAACCAAATGTTTTTAAAACTCCAAGCCGAGAAACCTACAATGCGCTTACTAATTGGTTAACAGCCACACAGGAGCCATGGAAGTGGCAGAGCCCAGACGGACGCGGGTATAGCA
8844	threecomb		76	114	38	0.109566	2.05186	0	121	0	-0.7	-0.1	159	-1.1									32	0.0457143	TGCGAGTTAGGGGACGGTGGCTGGGCGAATACTAGTCTTGACGTCcggcctcccaaagtgctgggattacaggcatgagccaccgtgcccgaccGTAACCAAATGTTTTTAAAACTCCAAGCCGAGAAACCTACAATGCGCTTACTAATTGGTTAACAGTAGAAGATGGTGGTGAAAGATCTGTTTGTGTCAACGGACGCGGGTATAGCA
8845	threecomb		76	114	38	0.109566	3.73075	0	121	0	-0.7	-0.1	159	-3.4									34	0.0939227	TGCGAGTTAGGGGACGGTGACTTCGCTGGAACTAGTCTTGACGTCcggcctcccaaagtgctgggattacaggcatgagccaccgtgcccgaccGTAACCAAATGTTTTTAAAACTCCAAGCCGAGAAACCTACAATGCGCTTACTAATTGGTTAACAGCACCACCCAGCTATGCAGAAGTGGTAACAGAGGACGGACGCGGGTATAGCA
8846	threecomb		76	114	38	1.98239	9.99538	0	121	-7.8	-0.9	0	159	-2.1									26	0.00951336	TGCGAGTTAGGGGACGGTCAATGTCGGGTCACTAGTCTTGACGTCcggcctcccaaagtgctgggattacaggcatgagccaccgtgcccgaccGTAACCAAATGTTTTTAAAACTCCAAGGGGAGGATTCTGGCTTCCCCTGTCCGTGTTCCATCTAGATGCCCGAATGCTAGCGAGCCAGAACATTGTGAACGGACGCGGGTATAGCA
8847	threecomb		76	114	38	1.98239	7.84871	0	121	-7.8	-0.9	0	159	-5.9									16	0.0747664	TGCGAGTTAGGGGACGGTGCTCGCTTTAAGACTAGTCTTGACGTCcggcctcccaaagtgctgggattacaggcatgagccaccgtgcccgaccGTAACCAAATGTTTTTAAAACTCCAAGGGGAGGATTCTGGCTTCCCCTGTCCGTGTTCCATCTAGCCACACAGGAGCCATGGAAGTGGCAGAGCCCAGACGGACGCGGGTATAGCA
8848	threecomb		76	114	38	1.98239	7.1157	0	121	-7.8	-0.9	0	159	-1.1									0	0	TGCGAGTTAGGGGACGGTCGCTCGGCTATCACTAGTCTTGACGTCcggcctcccaaagtgctgggattacaggcatgagccaccgtgcccgaccGTAACCAAATGTTTTTAAAACTCCAAGGGGAGGATTCTGGCTTCCCCTGTCCGTGTTCCATCTAGTAGAAGATGGTGGTGAAAGATCTGTTTGTGTCAACGGACGCGGGTATAGCA
8849	threecomb		76	114	38	1.98239	8.63076	0	121	-7.8	-0.9	0	159	-3.4									10	0.0123457	TGCGAGTTAGGGGACGGTCTCTCAAAATGCACTAGTCTTGACGTCcggcctcccaaagtgctgggattacaggcatgagccaccgtgcccgaccGTAACCAAATGTTTTTAAAACTCCAAGGGGAGGATTCTGGCTTCCCCTGTCCGTGTTCCATCTAGCACCACCCAGCTATGCAGAAGTGGTAACAGAGGACGGACGCGGGTATAGCA
8850	threecomb		76	114	38	-0.139335	2.32449	0	121	0	0	0	159	-2.1									29	0.0745501	TGCGAGTTAGGGGACGGTCGGAATACGTCAACTAGTCTTGACGTCcggcctcccaaagtgctgggattacaggcatgagccaccgtgcccgaccGTAACCAAATGTTTTTAAAACTCCAAGCAAAGTTCTATTTTCATTAACTACACACTATTTTAAAGATGCCCGAATGCTAGCGAGCCAGAACATTGTGAACGGACGCGGGTATAGCA
8851	threecomb		76	114	38	-0.139335	1.58976	0	121	0	0	0	159	-5.9									5	0.00813008	TGCGAGTTAGGGGACGGTAAGCAAAATACTACTAGTCTTGACGTCcggcctcccaaagtgctgggattacaggcatgagccaccgtgcccgaccGTAACCAAATGTTTTTAAAACTCCAAGCAAAGTTCTATTTTCATTAACTACACACTATTTTAAAGCCACACAGGAGCCATGGAAGTGGCAGAGCCCAGACGGACGCGGGTATAGCA
8852	threecomb		76	114	38	-0.139335	-0.726175	0	121	0	0	0	159	-1.1									9	0.00635593	TGCGAGTTAGGGGACGGTGCGGGACCAATAACTAGTCTTGACGTCcggcctcccaaagtgctgggattacaggcatgagccaccgtgcccgaccGTAACCAAATGTTTTTAAAACTCCAAGCAAAGTTCTATTTTCATTAACTACACACTATTTTAAAGTAGAAGATGGTGGTGAAAGATCTGTTTGTGTCAACGGACGCGGGTATAGCA
8853	threecomb		76	114	38	-0.139335	2.10733	0	121	0	0	0	159	-3.4									32	0.136752	TGCGAGTTAGGGGACGGTAGACGATTAAAAACTAGTCTTGACGTCcggcctcccaaagtgctgggattacaggcatgagccaccgtgcccgaccGTAACCAAATGTTTTTAAAACTCCAAGCAAAGTTCTATTTTCATTAACTACACACTATTTTAAAGCACCACCCAGCTATGCAGAAGTGGTAACAGAGGACGGACGCGGGTATAGCA
8854	threecomb		76	114	38	0.662806	10.9091	0	121	-6.6	0	0	159	-2.1	9.90049								3827	0.642545	TGCGAGTTAGGGGACGGTGCGGACACGTCAACTAGTCTTGACGTCcggcctcccaaagtgctgggattacaggcatgagccaccgtgcccgaccGTAACCAAATGTTTTTAAAACTCCAAGAACATGCTGTTCGAATTGCGTGTATCTTTTTCCTTCAGATGCCCGAATGCTAGCGAGCCAGAACATTGTGAACGGACGCGGGTATAGCA
8855	threecomb		76	114	38	0.662806	8.07884	0	121	-6.6	0	0	159	-5.9	9.61102								781	0.723818	TGCGAGTTAGGGGACGGTTTAGACATCTTAACTAGTCTTGACGTCcggcctcccaaagtgctgggattacaggcatgagccaccgtgcccgaccGTAACCAAATGTTTTTAAAACTCCAAGAACATGCTGTTCGAATTGCGTGTATCTTTTTCCTTCAGCCACACAGGAGCCATGGAAGTGGCAGAGCCCAGACGGACGCGGGTATAGCA
8856	threecomb		76	114	38	0.662806	7.28802	0	121	-6.6	0	0	159	-1.1	6.74147								106	0.229437	TGCGAGTTAGGGGACGGTACGATGACTTTTACTAGTCTTGACGTCcggcctcccaaagtgctgggattacaggcatgagccaccgtgcccgaccGTAACCAAATGTTTTTAAAACTCCAAGAACATGCTGTTCGAATTGCGTGTATCTTTTTCCTTCAGTAGAAGATGGTGGTGAAAGATCTGTTTGTGTCAACGGACGCGGGTATAGCA
8857	threecomb		76	114	38	0.662806	8.93263	0	121	-6.6	0	0	159	-3.4	9.24079								604	0.57799	TGCGAGTTAGGGGACGGTTATCATAAGTCAACTAGTCTTGACGTCcggcctcccaaagtgctgggattacaggcatgagccaccgtgcccgaccGTAACCAAATGTTTTTAAAACTCCAAGAACATGCTGTTCGAATTGCGTGTATCTTTTTCCTTCAGCACCACCCAGCTATGCAGAAGTGGTAACAGAGGACGGACGCGGGTATAGCA
8858	threecomb		76	114	38	9.39661	5.06707	0	121	0	-0.7	-0.1	159	-2.1	-5.2032								946	0.665728	TGCGAGTTAGGGGACGGTCAAAGACTCAAGACTAGTCTTGACGTCATCAAGTCCTATAAAGATCATTGTGTATAGCTCCTATAAATTTATTGTGGTTTTTCCTGAACTTTTCCTTCTGCAGCCGAGAAACCTACAATGCGCTTACTAATTGGTTAACAGATGCCCGAATGCTAGCGAGCCAGAACATTGTGAACGGACGCGGGTATAGCA
8859	threecomb		76	114	38	9.39661	3.37542	0	121	0	-0.7	-0.1	159	-5.9	-5.33151								1857	0.577425	TGCGAGTTAGGGGACGGTACGGCGGGGTTCACTAGTCTTGACGTCATCAAGTCCTATAAAGATCATTGTGTATAGCTCCTATAAATTTATTGTGGTTTTTCCTGAACTTTTCCTTCTGCAGCCGAGAAACCTACAATGCGCTTACTAATTGGTTAACAGCCACACAGGAGCCATGGAAGTGGCAGAGCCCAGACGGACGCGGGTATAGCA
8860	threecomb		76	114	38	9.39661	2.05186	0	121	0	-0.7	-0.1	159	-1.1	-5.65344								5852	0.838996	TGCGAGTTAGGGGACGGTACCAATCGGTCAACTAGTCTTGACGTCATCAAGTCCTATAAAGATCATTGTGTATAGCTCCTATAAATTTATTGTGGTTTTTCCTGAACTTTTCCTTCTGCAGCCGAGAAACCTACAATGCGCTTACTAATTGGTTAACAGTAGAAGATGGTGGTGAAAGATCTGTTTGTGTCAACGGACGCGGGTATAGCA
8861	threecomb		76	114	38	9.39661	3.73075	0	121	0	-0.7	-0.1	159	-3.4	-5.71613								2732	0.685055	TGCGAGTTAGGGGACGGTCGGCCATCAAGGACTAGTCTTGACGTCATCAAGTCCTATAAAGATCATTGTGTATAGCTCCTATAAATTTATTGTGGTTTTTCCTGAACTTTTCCTTCTGCAGCCGAGAAACCTACAATGCGCTTACTAATTGGTTAACAGCACCACCCAGCTATGCAGAAGTGGTAACAGAGGACGGACGCGGGTATAGCA
8862	threecomb		76	114	38	10.1864	9.99538	0	121	-7.8	-0.9	0	159	-2.1									60	0.023015	TGCGAGTTAGGGGACGGTTGTTTTCCACTAACTAGTCTTGACGTCATCAAGTCCTATAAAGATCATTGTGTATAGCTCCTATAAATTTATTGTGGTTTTTCCTGAACTTTTCCTTCTGCAGGGGAGGATTCTGGCTTCCCCTGTCCGTGTTCCATCTAGATGCCCGAATGCTAGCGAGCCAGAACATTGTGAACGGACGCGGGTATAGCA
8863	threecomb		76	114	38	10.1864	7.84871	0	121	-7.8	-0.9	0	159	-5.9	-5.48237								9461	0.792312	TGCGAGTTAGGGGACGGTCGCGGCGTCCCAACTAGTCTTGACGTCATCAAGTCCTATAAAGATCATTGTGTATAGCTCCTATAAATTTATTGTGGTTTTTCCTGAACTTTTCCTTCTGCAGGGGAGGATTCTGGCTTCCCCTGTCCGTGTTCCATCTAGCCACACAGGAGCCATGGAAGTGGCAGAGCCCAGACGGACGCGGGTATAGCA
8864	threecomb		76	114	38	10.1864	7.1157	0	121	-7.8	-0.9	0	159	-1.1	-5.40514								347	0.281427	TGCGAGTTAGGGGACGGTCAAGGCATACGCACTAGTCTTGACGTCATCAAGTCCTATAAAGATCATTGTGTATAGCTCCTATAAATTTATTGTGGTTTTTCCTGAACTTTTCCTTCTGCAGGGGAGGATTCTGGCTTCCCCTGTCCGTGTTCCATCTAGTAGAAGATGGTGGTGAAAGATCTGTTTGTGTCAACGGACGCGGGTATAGCA
8865	threecomb		76	114	38	10.1864	8.63076	0	121	-7.8	-0.9	0	159	-3.4	-5.52528								4282	0.783532	TGCGAGTTAGGGGACGGTGACCTGGAGTTAACTAGTCTTGACGTCATCAAGTCCTATAAAGATCATTGTGTATAGCTCCTATAAATTTATTGTGGTTTTTCCTGAACTTTTCCTTCTGCAGGGGAGGATTCTGGCTTCCCCTGTCCGTGTTCCATCTAGCACCACCCAGCTATGCAGAAGTGGTAACAGAGGACGGACGCGGGTATAGCA
8866	threecomb		76	114	38	9.17764	2.32449	0	121	0	0	0	159	-2.1	-4.13516								390	0.525606	TGCGAGTTAGGGGACGGTTACTTACCTAGAACTAGTCTTGACGTCATCAAGTCCTATAAAGATCATTGTGTATAGCTCCTATAAATTTATTGTGGTTTTTCCTGAACTTTTCCTTCTGCAGCAAAGTTCTATTTTCATTAACTACACACTATTTTAAAGATGCCCGAATGCTAGCGAGCCAGAACATTGTGAACGGACGCGGGTATAGCA
8867	threecomb		76	114	38	9.17764	1.58976	0	121	0	0	0	159	-5.9	7.50383								1825	0.305184	TGCGAGTTAGGGGACGGTCTTCCGGTTCCCACTAGTCTTGACGTCATCAAGTCCTATAAAGATCATTGTGTATAGCTCCTATAAATTTATTGTGGTTTTTCCTGAACTTTTCCTTCTGCAGCAAAGTTCTATTTTCATTAACTACACACTATTTTAAAGCCACACAGGAGCCATGGAAGTGGCAGAGCCCAGACGGACGCGGGTATAGCA
8868	threecomb		76	114	38	9.17764	-0.726175	0	121	0	0	0	159	-1.1	-5.51096								3728	0.659473	TGCGAGTTAGGGGACGGTCTCGTCGACCTAACTAGTCTTGACGTCATCAAGTCCTATAAAGATCATTGTGTATAGCTCCTATAAATTTATTGTGGTTTTTCCTGAACTTTTCCTTCTGCAGCAAAGTTCTATTTTCATTAACTACACACTATTTTAAAGTAGAAGATGGTGGTGAAAGATCTGTTTGTGTCAACGGACGCGGGTATAGCA
8869	threecomb		76	114	38	9.17764	2.10733	0	121	0	0	0	159	-3.4	-4.16993								190	0.685921	TGCGAGTTAGGGGACGGTAGAATCAACACGACTAGTCTTGACGTCATCAAGTCCTATAAAGATCATTGTGTATAGCTCCTATAAATTTATTGTGGTTTTTCCTGAACTTTTCCTTCTGCAGCAAAGTTCTATTTTCATTAACTACACACTATTTTAAAGCACCACCCAGCTATGCAGAAGTGGTAACAGAGGACGGACGCGGGTATAGCA
8870	threecomb		76	114	38	10.4468	10.9091	0	121	-6.6	0	0	159	-2.1	1.03597								3383	0.722554	TGCGAGTTAGGGGACGGTATGAGCACCTCCACTAGTCTTGACGTCATCAAGTCCTATAAAGATCATTGTGTATAGCTCCTATAAATTTATTGTGGTTTTTCCTGAACTTTTCCTTCTGCAGAACATGCTGTTCGAATTGCGTGTATCTTTTTCCTTCAGATGCCCGAATGCTAGCGAGCCAGAACATTGTGAACGGACGCGGGTATAGCA
8871	threecomb		76	114	38	10.4468	8.07884	0	121	-6.6	0	0	159	-5.9	0.346989								1504	0.369988	TGCGAGTTAGGGGACGGTAAACACCTCTCTACTAGTCTTGACGTCATCAAGTCCTATAAAGATCATTGTGTATAGCTCCTATAAATTTATTGTGGTTTTTCCTGAACTTTTCCTTCTGCAGAACATGCTGTTCGAATTGCGTGTATCTTTTTCCTTCAGCCACACAGGAGCCATGGAAGTGGCAGAGCCCAGACGGACGCGGGTATAGCA
8872	threecomb		76	114	38	10.4468	7.28802	0	121	-6.6	0	0	159	-1.1									24	0.0441989	TGCGAGTTAGGGGACGGTCTATTTAGCTTAACTAGTCTTGACGTCATCAAGTCCTATAAAGATCATTGTGTATAGCTCCTATAAATTTATTGTGGTTTTTCCTGAACTTTTCCTTCTGCAGAACATGCTGTTCGAATTGCGTGTATCTTTTTCCTTCAGTAGAAGATGGTGGTGAAAGATCTGTTTGTGTCAACGGACGCGGGTATAGCA
8873	threecomb		76	114	38	10.4468	8.93263	0	121	-6.6	0	0	159	-3.4	-2.88461								5618	0.787276	TGCGAGTTAGGGGACGGTCTTGTTTACTGGACTAGTCTTGACGTCATCAAGTCCTATAAAGATCATTGTGTATAGCTCCTATAAATTTATTGTGGTTTTTCCTGAACTTTTCCTTCTGCAGAACATGCTGTTCGAATTGCGTGTATCTTTTTCCTTCAGCACCACCCAGCTATGCAGAAGTGGTAACAGAGGACGGACGCGGGTATAGCA
8874	threecomb		76	114	38	-5.18263	5.06707	-4.3	121	0	-0.7	-0.1	159	-2.1									11	0.00294354	TGCGAGTTAGGGGACGGTTTACCGACTTGGACTAGTCTTGACGTCATCACCAAACAATAATTATTTTACCTTGACGTTGCTTTTTAATACCTACTATTCTGTGTATTTTGACATGCATAAGCCGAGAAACCTACAATGCGCTTACTAATTGGTTAACAGATGCCCGAATGCTAGCGAGCCAGAACATTGTGAACGGACGCGGGTATAGCA
8875	threecomb		76	114	38	-5.18263	3.37542	-4.3	121	0	-0.7	-0.1	159	-5.9									4	0.333333	TGCGAGTTAGGGGACGGTGTTTGGGTTCTAACTAGTCTTGACGTCATCACCAAACAATAATTATTTTACCTTGACGTTGCTTTTTAATACCTACTATTCTGTGTATTTTGACATGCATAAGCCGAGAAACCTACAATGCGCTTACTAATTGGTTAACAGCCACACAGGAGCCATGGAAGTGGCAGAGCCCAGACGGACGCGGGTATAGCA
8876	threecomb		76	114	38	-5.18263	2.05186	-4.3	121	0	-0.7	-0.1	159	-1.1									65	0.0386215	TGCGAGTTAGGGGACGGTCACACGATCTCCACTAGTCTTGACGTCATCACCAAACAATAATTATTTTACCTTGACGTTGCTTTTTAATACCTACTATTCTGTGTATTTTGACATGCATAAGCCGAGAAACCTACAATGCGCTTACTAATTGGTTAACAGTAGAAGATGGTGGTGAAAGATCTGTTTGTGTCAACGGACGCGGGTATAGCA
8877	threecomb		76	114	38	-5.18263	3.73075	-4.3	121	0	-0.7	-0.1	159	-3.4	-1.78136								213	0.427711	TGCGAGTTAGGGGACGGTGAGACCCCGAATACTAGTCTTGACGTCATCACCAAACAATAATTATTTTACCTTGACGTTGCTTTTTAATACCTACTATTCTGTGTATTTTGACATGCATAAGCCGAGAAACCTACAATGCGCTTACTAATTGGTTAACAGCACCACCCAGCTATGCAGAAGTGGTAACAGAGGACGGACGCGGGTATAGCA
8878	threecomb		76	114	38	-2.26159	9.99538	-4.3	121	-7.8	-0.9	0	159	-2.1	-2.33593								248	0.242899	TGCGAGTTAGGGGACGGTGTCCTAATCGCCACTAGTCTTGACGTCATCACCAAACAATAATTATTTTACCTTGACGTTGCTTTTTAATACCTACTATTCTGTGTATTTTGACATGCATAAGGGGAGGATTCTGGCTTCCCCTGTCCGTGTTCCATCTAGATGCCCGAATGCTAGCGAGCCAGAACATTGTGAACGGACGCGGGTATAGCA
8879	threecomb		76	114	38	-2.26159	7.84871	-4.3	121	-7.8	-0.9	0	159	-5.9	-2.92765								198	0.407407	TGCGAGTTAGGGGACGGTGGTCAAGCTTCAACTAGTCTTGACGTCATCACCAAACAATAATTATTTTACCTTGACGTTGCTTTTTAATACCTACTATTCTGTGTATTTTGACATGCATAAGGGGAGGATTCTGGCTTCCCCTGTCCGTGTTCCATCTAGCCACACAGGAGCCATGGAAGTGGCAGAGCCCAGACGGACGCGGGTATAGCA
8880	threecomb		76	114	38	-2.26159	7.1157	-4.3	121	-7.8	-0.9	0	159	-1.1									10	0.0130378	TGCGAGTTAGGGGACGGTAAGAACAATCATACTAGTCTTGACGTCATCACCAAACAATAATTATTTTACCTTGACGTTGCTTTTTAATACCTACTATTCTGTGTATTTTGACATGCATAAGGGGAGGATTCTGGCTTCCCCTGTCCGTGTTCCATCTAGTAGAAGATGGTGGTGAAAGATCTGTTTGTGTCAACGGACGCGGGTATAGCA
8881	threecomb		76	114	38	-2.26159	8.63076	-4.3	121	-7.8	-0.9	0	159	-3.4									3	0.004	TGCGAGTTAGGGGACGGTCTTCCGGGCGGTACTAGTCTTGACGTCATCACCAAACAATAATTATTTTACCTTGACGTTGCTTTTTAATACCTACTATTCTGTGTATTTTGACATGCATAAGGGGAGGATTCTGGCTTCCCCTGTCCGTGTTCCATCTAGCACCACCCAGCTATGCAGAAGTGGTAACAGAGGACGGACGCGGGTATAGCA
8882	threecomb		76	114	38	-4.59679	2.32449	-4.3	121	0	0	0	159	-2.1									35	0.116279	TGCGAGTTAGGGGACGGTGCCGAGCCCACAACTAGTCTTGACGTCATCACCAAACAATAATTATTTTACCTTGACGTTGCTTTTTAATACCTACTATTCTGTGTATTTTGACATGCATAAGCAAAGTTCTATTTTCATTAACTACACACTATTTTAAAGATGCCCGAATGCTAGCGAGCCAGAACATTGTGAACGGACGCGGGTATAGCA
8883	threecomb		76	114	38	-4.59679	1.58976	-4.3	121	0	0	0	159	-5.9	8.75822								434	0.471739	TGCGAGTTAGGGGACGGTACCGAGTTAGAAACTAGTCTTGACGTCATCACCAAACAATAATTATTTTACCTTGACGTTGCTTTTTAATACCTACTATTCTGTGTATTTTGACATGCATAAGCAAAGTTCTATTTTCATTAACTACACACTATTTTAAAGCCACACAGGAGCCATGGAAGTGGCAGAGCCCAGACGGACGCGGGTATAGCA
8884	threecomb		76	114	38	-4.59679	-0.726175	-4.3	121	0	0	0	159	-1.1									25	0.0164799	TGCGAGTTAGGGGACGGTAGGAATGAAGCAACTAGTCTTGACGTCATCACCAAACAATAATTATTTTACCTTGACGTTGCTTTTTAATACCTACTATTCTGTGTATTTTGACATGCATAAGCAAAGTTCTATTTTCATTAACTACACACTATTTTAAAGTAGAAGATGGTGGTGAAAGATCTGTTTGTGTCAACGGACGCGGGTATAGCA
8885	threecomb		76	114	38	-4.59679	2.10733	-4.3	121	0	0	0	159	-3.4	7.12928								141	0.15032	TGCGAGTTAGGGGACGGTGTCTTGCCAAGCACTAGTCTTGACGTCATCACCAAACAATAATTATTTTACCTTGACGTTGCTTTTTAATACCTACTATTCTGTGTATTTTGACATGCATAAGCAAAGTTCTATTTTCATTAACTACACACTATTTTAAAGCACCACCCAGCTATGCAGAAGTGGTAACAGAGGACGGACGCGGGTATAGCA
8886	threecomb		76	114	38	-3.66708	10.9091	-4.3	121	-6.6	0	0	159	-2.1	5.9471								2884	0.467954	TGCGAGTTAGGGGACGGTCTACAACAACACACTAGTCTTGACGTCATCACCAAACAATAATTATTTTACCTTGACGTTGCTTTTTAATACCTACTATTCTGTGTATTTTGACATGCATAAGAACATGCTGTTCGAATTGCGTGTATCTTTTTCCTTCAGATGCCCGAATGCTAGCGAGCCAGAACATTGTGAACGGACGCGGGTATAGCA
8887	threecomb		76	114	38	-3.66708	8.07884	-4.3	121	-6.6	0	0	159	-5.9	7.65105								2424	0.704651	TGCGAGTTAGGGGACGGTCGACTCTATCCGACTAGTCTTGACGTCATCACCAAACAATAATTATTTTACCTTGACGTTGCTTTTTAATACCTACTATTCTGTGTATTTTGACATGCATAAGAACATGCTGTTCGAATTGCGTGTATCTTTTTCCTTCAGCCACACAGGAGCCATGGAAGTGGCAGAGCCCAGACGGACGCGGGTATAGCA
8888	threecomb		76	114	38	-3.66708	7.28802	-4.3	121	-6.6	0	0	159	-1.1	6.21917								453	0.467492	TGCGAGTTAGGGGACGGTAGGATTTCTGAGACTAGTCTTGACGTCATCACCAAACAATAATTATTTTACCTTGACGTTGCTTTTTAATACCTACTATTCTGTGTATTTTGACATGCATAAGAACATGCTGTTCGAATTGCGTGTATCTTTTTCCTTCAGTAGAAGATGGTGGTGAAAGATCTGTTTGTGTCAACGGACGCGGGTATAGCA
8889	threecomb		76	114	38	-3.66708	8.93263	-4.3	121	-6.6	0	0	159	-3.4	9.05076								1594	0.855609	TGCGAGTTAGGGGACGGTCGACACCTCGGGACTAGTCTTGACGTCATCACCAAACAATAATTATTTTACCTTGACGTTGCTTTTTAATACCTACTATTCTGTGTATTTTGACATGCATAAGAACATGCTGTTCGAATTGCGTGTATCTTTTTCCTTCAGCACCACCCAGCTATGCAGAAGTGGTAACAGAGGACGGACGCGGGTATAGCA
8890	threecomb		76	120	44	4.41058	4.84283	-4.6	121	-5.6	-0.2	0	165	-4.5									33	0.0543657	TGCGAGTTAGGGGACGGTGCTCGGCGAAGTACTAGTCTTGACGTCTTGAATTTCATATTCATGGCCCGCCCCCTGTGGAGAGGAGCAGAAATCTGTGTGACCCTCTCCCCCCACCGGTCAGTGGTGAAGAACCAGGTCACCGGCAGCTTCATCCTCAACCCCAAGGGCAAGGAAGCCACAAGCCGGACCTTCACGGACGCGGGTATAGCA
8891	threecomb		76	120	44	4.41058	4.05681	-4.6	121	-5.6	-0.2	0	165	-0.7									10	0.0126103	TGCGAGTTAGGGGACGGTGTTTTCCCTGAGACTAGTCTTGACGTCTTGAATTTCATATTCATGGCCCGCCCCCTGTGGAGAGGAGCAGAAATCTGTGTGACCCTCTCCCCCCACCGGTCAGTGGTGAAGAACCAGGTCACCGGCAGCTTCATCCTCAACCCCAAGATCAACAGGCACTTGCATCTATCCTAAACGGACGCGGGTATAGCA
8892	threecomb		76	120	44	4.41058	4.59762	-4.6	121	-5.6	-0.2	0	165	-4.5									13	0.0107261	TGCGAGTTAGGGGACGGTCTTGCCCGACTTACTAGTCTTGACGTCTTGAATTTCATATTCATGGCCCGCCCCCTGTGGAGAGGAGCAGAAATCTGTGTGACCCTCTCCCCCCACCGGTCAGTGGTGAAGAACCAGGTCACCGGCAGCTTCATCCTCAACCCCAAGGCCTTGGGGATGAAGGTGAGAAATTCGACGGACGCGGGTATAGCA
8893	threecomb		76	120	44	4.41058	3.03664	-4.6	121	-5.6	-0.2	0	165	0									6	0.0035524	TGCGAGTTAGGGGACGGTTCGCTGCTACGCACTAGTCTTGACGTCTTGAATTTCATATTCATGGCCCGCCCCCTGTGGAGAGGAGCAGAAATCTGTGTGACCCTCTCCCCCCACCGGTCAGTGGTGAAGAACCAGGTCACCGGCAGCTTCATCCTCAACCCCAAGACCCGACACCTCAGACTGAAACCGTACACGGACGCGGGTATAGCA
8894	threecomb		76	120	44	6.99788	6.10567	-4.6	121	0	-2.1	-1.2	165	-4.5	7.79442								223	0.278402	TGCGAGTTAGGGGACGGTATGGCTTATCCTACTAGTCTTGACGTCTTGAATTTCATATTCATGGCCCGCCCCCTGTGGAGAGGAGCAGAAATCTGTGTGACCCTCTCCCCCCACCGGTCAGGTACCCTGACATGCCCACTGCTGCTGATGTTGTGAATGCTTTAGGGCAAGGAAGCCACAAGCCGGACCTTCACGGACGCGGGTATAGCA
8895	threecomb		76	120	44	6.99788	5.53399	-4.6	121	0	-2.1	-1.2	165	-0.7	10.1111								1107	0.574766	TGCGAGTTAGGGGACGGTAACTGGAGTCCCACTAGTCTTGACGTCTTGAATTTCATATTCATGGCCCGCCCCCTGTGGAGAGGAGCAGAAATCTGTGTGACCCTCTCCCCCCACCGGTCAGGTACCCTGACATGCCCACTGCTGCTGATGTTGTGAATGCTTTAGATCAACAGGCACTTGCATCTATCCTAAACGGACGCGGGTATAGCA
8896	threecomb		76	120	44	6.99788	5.49057	-4.6	121	0	-2.1	-1.2	165	-4.5									49	0.0533188	TGCGAGTTAGGGGACGGTCTAGAAAGCCGTACTAGTCTTGACGTCTTGAATTTCATATTCATGGCCCGCCCCCTGTGGAGAGGAGCAGAAATCTGTGTGACCCTCTCCCCCCACCGGTCAGGTACCCTGACATGCCCACTGCTGCTGATGTTGTGAATGCTTTAGGCCTTGGGGATGAAGGTGAGAAATTCGACGGACGCGGGTATAGCA
8897	threecomb		76	120	44	6.99788	4.39371	-4.6	121	0	-2.1	-1.2	165	0									15	0.00753012	TGCGAGTTAGGGGACGGTGCCTCACACTTTACTAGTCTTGACGTCTTGAATTTCATATTCATGGCCCGCCCCCTGTGGAGAGGAGCAGAAATCTGTGTGACCCTCTCCCCCCACCGGTCAGGTACCCTGACATGCCCACTGCTGCTGATGTTGTGAATGCTTTAGACCCGACACCTCAGACTGAAACCGTACACGGACGCGGGTATAGCA
8898	threecomb		76	120	44	7.25456	6.15571	-4.6	121	0	-0.9	-1.3	165	-4.5	10.0334								1049	0.604263	TGCGAGTTAGGGGACGGTCAATGGGCCGGAACTAGTCTTGACGTCTTGAATTTCATATTCATGGCCCGCCCCCTGTGGAGAGGAGCAGAAATCTGTGTGACCCTCTCCCCCCACCGGTCAGGTCTTCTAACAAGCCTTTTGCACACCTGCCATGTATTTTGTCAGGGCAAGGAAGCCACAAGCCGGACCTTCACGGACGCGGGTATAGCA
8899	threecomb		76	120	44	7.25456	6.92129	-4.6	121	0	-0.9	-1.3	165	-0.7	5.61471								250	0.550661	TGCGAGTTAGGGGACGGTCACTCACAAGGCACTAGTCTTGACGTCTTGAATTTCATATTCATGGCCCGCCCCCTGTGGAGAGGAGCAGAAATCTGTGTGACCCTCTCCCCCCACCGGTCAGGTCTTCTAACAAGCCTTTTGCACACCTGCCATGTATTTTGTCAGATCAACAGGCACTTGCATCTATCCTAAACGGACGCGGGTATAGCA
8900	threecomb		76	120	44	7.25456	5.62293	-4.6	121	0	-0.9	-1.3	165	-4.5	7.2384								150	0.120096	TGCGAGTTAGGGGACGGTCACGCGCCCTCAACTAGTCTTGACGTCTTGAATTTCATATTCATGGCCCGCCCCCTGTGGAGAGGAGCAGAAATCTGTGTGACCCTCTCCCCCCACCGGTCAGGTCTTCTAACAAGCCTTTTGCACACCTGCCATGTATTTTGTCAGGCCTTGGGGATGAAGGTGAGAAATTCGACGGACGCGGGTATAGCA
8901	threecomb		76	120	44	7.25456	5.22731	-4.6	121	0	-0.9	-1.3	165	0	4.77259								340	0.337302	TGCGAGTTAGGGGACGGTTACACGGTTCAAACTAGTCTTGACGTCTTGAATTTCATATTCATGGCCCGCCCCCTGTGGAGAGGAGCAGAAATCTGTGTGACCCTCTCCCCCCACCGGTCAGGTCTTCTAACAAGCCTTTTGCACACCTGCCATGTATTTTGTCAGACCCGACACCTCAGACTGAAACCGTACACGGACGCGGGTATAGCA
8902	threecomb		76	120	44	5.0479	10.3132	-4.6	121	-1.8	-2.7	-0.7	165	-4.5	9.35975								1974	0.454525	TGCGAGTTAGGGGACGGTCCTGAACTGTCCACTAGTCTTGACGTCTTGAATTTCATATTCATGGCCCGCCCCCTGTGGAGAGGAGCAGAAATCTGTGTGACCCTCTCCCCCCACCGGTCAGCTCCAATCATCTTTGTCCAGGAAAAACTCCTTTTCCATTTGCAGGGCAAGGAAGCCACAAGCCGGACCTTCACGGACGCGGGTATAGCA
8903	threecomb		76	120	44	5.0479	11.1773	-4.6	121	-1.8	-2.7	-0.7	165	-0.7	5.44294								534	0.105388	TGCGAGTTAGGGGACGGTCCCTCGGGACACACTAGTCTTGACGTCTTGAATTTCATATTCATGGCCCGCCCCCTGTGGAGAGGAGCAGAAATCTGTGTGACCCTCTCCCCCCACCGGTCAGCTCCAATCATCTTTGTCCAGGAAAAACTCCTTTTCCATTTGCAGATCAACAGGCACTTGCATCTATCCTAAACGGACGCGGGTATAGCA
8904	threecomb		76	120	44	5.0479	10.385	-4.6	121	-1.8	-2.7	-0.7	165	-4.5	7.03782								662	0.109894	TGCGAGTTAGGGGACGGTATCCTCCAACCTACTAGTCTTGACGTCTTGAATTTCATATTCATGGCCCGCCCCCTGTGGAGAGGAGCAGAAATCTGTGTGACCCTCTCCCCCCACCGGTCAGCTCCAATCATCTTTGTCCAGGAAAAACTCCTTTTCCATTTGCAGGCCTTGGGGATGAAGGTGAGAAATTCGACGGACGCGGGTATAGCA
8905	threecomb		76	120	44	5.0479	10.4624	-4.6	121	-1.8	-2.7	-0.7	165	0	5.57491								146	0.0838599	TGCGAGTTAGGGGACGGTGCTATTTTCATGACTAGTCTTGACGTCTTGAATTTCATATTCATGGCCCGCCCCCTGTGGAGAGGAGCAGAAATCTGTGTGACCCTCTCCCCCCACCGGTCAGCTCCAATCATCTTTGTCCAGGAAAAACTCCTTTTCCATTTGCAGACCCGACACCTCAGACTGAAACCGTACACGGACGCGGGTATAGCA
8906	threecomb		76	120	44	5.79674	4.84283	-1.5	121	-5.6	-0.2	0	165	-4.5	-8.91332								3382	0.622263	TGCGAGTTAGGGGACGGTCTCTCATTATTCACTAGTCTTGACGTCTCTCAGTACTCTGAAGTTTCACGTCTTGTCAATGAGAACTGATGTCAGTGAACTAATTGGCTCTTCTTGTGCGTAGTGGTGAAGAACCAGGTCACCGGCAGCTTCATCCTCAACCCCAAGGGCAAGGAAGCCACAAGCCGGACCTTCACGGACGCGGGTATAGCA
8907	threecomb		76	120	44	5.79674	4.05681	-1.5	121	-5.6	-0.2	0	165	-0.7	-9.13699								562	0.26091	TGCGAGTTAGGGGACGGTTACGTCCCCTACACTAGTCTTGACGTCTCTCAGTACTCTGAAGTTTCACGTCTTGTCAATGAGAACTGATGTCAGTGAACTAATTGGCTCTTCTTGTGCGTAGTGGTGAAGAACCAGGTCACCGGCAGCTTCATCCTCAACCCCAAGATCAACAGGCACTTGCATCTATCCTAAACGGACGCGGGTATAGCA
8908	threecomb		76	120	44	5.79674	4.59762	-1.5	121	-5.6	-0.2	0	165	-4.5	-8.97298								3021	0.676899	TGCGAGTTAGGGGACGGTGCTCCTCTAGGTACTAGTCTTGACGTCTCTCAGTACTCTGAAGTTTCACGTCTTGTCAATGAGAACTGATGTCAGTGAACTAATTGGCTCTTCTTGTGCGTAGTGGTGAAGAACCAGGTCACCGGCAGCTTCATCCTCAACCCCAAGGCCTTGGGGATGAAGGTGAGAAATTCGACGGACGCGGGTATAGCA
8909	threecomb		76	120	44	5.79674	3.03664	-1.5	121	-5.6	-0.2	0	165	0	-10.0717								5386	0.634842	TGCGAGTTAGGGGACGGTGACAATTTTCTTACTAGTCTTGACGTCTCTCAGTACTCTGAAGTTTCACGTCTTGTCAATGAGAACTGATGTCAGTGAACTAATTGGCTCTTCTTGTGCGTAGTGGTGAAGAACCAGGTCACCGGCAGCTTCATCCTCAACCCCAAGACCCGACACCTCAGACTGAAACCGTACACGGACGCGGGTATAGCA
8910	threecomb		76	120	44	8.36804	6.10567	-1.5	121	0	-2.1	-1.2	165	-4.5	-8.88681								10436	0.765103	TGCGAGTTAGGGGACGGTGAAATTTTGGGGACTAGTCTTGACGTCTCTCAGTACTCTGAAGTTTCACGTCTTGTCAATGAGAACTGATGTCAGTGAACTAATTGGCTCTTCTTGTGCGTAGGTACCCTGACATGCCCACTGCTGCTGATGTTGTGAATGCTTTAGGGCAAGGAAGCCACAAGCCGGACCTTCACGGACGCGGGTATAGCA
8911	threecomb		76	120	44	8.36804	5.53399	-1.5	121	0	-2.1	-1.2	165	-0.7	-3.54635								4122	0.571389	TGCGAGTTAGGGGACGGTTCAAGCGGGCTGACTAGTCTTGACGTCTCTCAGTACTCTGAAGTTTCACGTCTTGTCAATGAGAACTGATGTCAGTGAACTAATTGGCTCTTCTTGTGCGTAGGTACCCTGACATGCCCACTGCTGCTGATGTTGTGAATGCTTTAGATCAACAGGCACTTGCATCTATCCTAAACGGACGCGGGTATAGCA
8912	threecomb		76	120	44	8.36804	5.49057	-1.5	121	0	-2.1	-1.2	165	-4.5	-9.13795								22575	0.787986	TGCGAGTTAGGGGACGGTAGATACGCTGAGACTAGTCTTGACGTCTCTCAGTACTCTGAAGTTTCACGTCTTGTCAATGAGAACTGATGTCAGTGAACTAATTGGCTCTTCTTGTGCGTAGGTACCCTGACATGCCCACTGCTGCTGATGTTGTGAATGCTTTAGGCCTTGGGGATGAAGGTGAGAAATTCGACGGACGCGGGTATAGCA
8913	threecomb		76	120	44	8.36804	4.39371	-1.5	121	0	-2.1	-1.2	165	0	-9.67772								4100	0.644249	TGCGAGTTAGGGGACGGTATACGGTCACACACTAGTCTTGACGTCTCTCAGTACTCTGAAGTTTCACGTCTTGTCAATGAGAACTGATGTCAGTGAACTAATTGGCTCTTCTTGTGCGTAGGTACCCTGACATGCCCACTGCTGCTGATGTTGTGAATGCTTTAGACCCGACACCTCAGACTGAAACCGTACACGGACGCGGGTATAGCA
8914	threecomb		76	120	44	8.52931	6.15571	-1.5	121	0	-0.9	-1.3	165	-4.5	4.56768								1038	0.423846	TGCGAGTTAGGGGACGGTAATTCTCCGGGAACTAGTCTTGACGTCTCTCAGTACTCTGAAGTTTCACGTCTTGTCAATGAGAACTGATGTCAGTGAACTAATTGGCTCTTCTTGTGCGTAGGTCTTCTAACAAGCCTTTTGCACACCTGCCATGTATTTTGTCAGGGCAAGGAAGCCACAAGCCGGACCTTCACGGACGCGGGTATAGCA
8915	threecomb		76	120	44	8.52931	6.92129	-1.5	121	0	-0.9	-1.3	165	-0.7	0.504113								636	0.255217	TGCGAGTTAGGGGACGGTCTCGCGGCTAAAACTAGTCTTGACGTCTCTCAGTACTCTGAAGTTTCACGTCTTGTCAATGAGAACTGATGTCAGTGAACTAATTGGCTCTTCTTGTGCGTAGGTCTTCTAACAAGCCTTTTGCACACCTGCCATGTATTTTGTCAGATCAACAGGCACTTGCATCTATCCTAAACGGACGCGGGTATAGCA
8916	threecomb		76	120	44	8.52931	5.62293	-1.5	121	0	-0.9	-1.3	165	-4.5	-2.21095								1323	0.358439	TGCGAGTTAGGGGACGGTCCTACGCGACCCACTAGTCTTGACGTCTCTCAGTACTCTGAAGTTTCACGTCTTGTCAATGAGAACTGATGTCAGTGAACTAATTGGCTCTTCTTGTGCGTAGGTCTTCTAACAAGCCTTTTGCACACCTGCCATGTATTTTGTCAGGCCTTGGGGATGAAGGTGAGAAATTCGACGGACGCGGGTATAGCA
8917	threecomb		76	120	44	8.52931	5.22731	-1.5	121	0	-0.9	-1.3	165	0	-5.57503								4137	0.420128	TGCGAGTTAGGGGACGGTTTAAAGTTTACTACTAGTCTTGACGTCTCTCAGTACTCTGAAGTTTCACGTCTTGTCAATGAGAACTGATGTCAGTGAACTAATTGGCTCTTCTTGTGCGTAGGTCTTCTAACAAGCCTTTTGCACACCTGCCATGTATTTTGTCAGACCCGACACCTCAGACTGAAACCGTACACGGACGCGGGTATAGCA
8918	threecomb		76	120	44	6.55165	10.3132	-1.5	121	-1.8	-2.7	-0.7	165	-4.5	3.85909								698	0.143268	TGCGAGTTAGGGGACGGTCACTATCTCCGAACTAGTCTTGACGTCTCTCAGTACTCTGAAGTTTCACGTCTTGTCAATGAGAACTGATGTCAGTGAACTAATTGGCTCTTCTTGTGCGTAGCTCCAATCATCTTTGTCCAGGAAAAACTCCTTTTCCATTTGCAGGGCAAGGAAGCCACAAGCCGGACCTTCACGGACGCGGGTATAGCA
8919	threecomb		76	120	44	6.55165	11.1773	-1.5	121	-1.8	-2.7	-0.7	165	-0.7	3.51211								546	0.24106	TGCGAGTTAGGGGACGGTTCGATCGGGCCAACTAGTCTTGACGTCTCTCAGTACTCTGAAGTTTCACGTCTTGTCAATGAGAACTGATGTCAGTGAACTAATTGGCTCTTCTTGTGCGTAGCTCCAATCATCTTTGTCCAGGAAAAACTCCTTTTCCATTTGCAGATCAACAGGCACTTGCATCTATCCTAAACGGACGCGGGTATAGCA
8920	threecomb		76	120	44	6.55165	10.385	-1.5	121	-1.8	-2.7	-0.7	165	-4.5	3.81203								331	0.043656	TGCGAGTTAGGGGACGGTAGATCCACTGGCACTAGTCTTGACGTCTCTCAGTACTCTGAAGTTTCACGTCTTGTCAATGAGAACTGATGTCAGTGAACTAATTGGCTCTTCTTGTGCGTAGCTCCAATCATCTTTGTCCAGGAAAAACTCCTTTTCCATTTGCAGGCCTTGGGGATGAAGGTGAGAAATTCGACGGACGCGGGTATAGCA
8921	threecomb		76	120	44	6.55165	10.4624	-1.5	121	-1.8	-2.7	-0.7	165	0									54	0.00881777	TGCGAGTTAGGGGACGGTGCTTCCGATGTCACTAGTCTTGACGTCTCTCAGTACTCTGAAGTTTCACGTCTTGTCAATGAGAACTGATGTCAGTGAACTAATTGGCTCTTCTTGTGCGTAGCTCCAATCATCTTTGTCCAGGAAAAACTCCTTTTCCATTTGCAGACCCGACACCTCAGACTGAAACCGTACACGGACGCGGGTATAGCA
8922	threecomb		76	120	44	4.98493	4.84283	0	121	-5.6	-0.2	0	165	-4.5									2	0.0017094	TGCGAGTTAGGGGACGGTCACCCTTCCACTACTAGTCTTGACGTCaaaaaaaaaaaaGTCTCCATTGGCAAACATTGTTATTCGAATTATTTTTAAACCACTTTTCTTTAATTTTCTTAAGTGGTGAAGAACCAGGTCACCGGCAGCTTCATCCTCAACCCCAAGGGCAAGGAAGCCACAAGCCGGACCTTCACGGACGCGGGTATAGCA
8923	threecomb		76	120	44	4.98493	4.05681	0	121	-5.6	-0.2	0	165	-0.7	-9.90388								2877	0.598129	TGCGAGTTAGGGGACGGTGACAACCTGATAACTAGTCTTGACGTCaaaaaaaaaaaaGTCTCCATTGGCAAACATTGTTATTCGAATTATTTTTAAACCACTTTTCTTTAATTTTCTTAAGTGGTGAAGAACCAGGTCACCGGCAGCTTCATCCTCAACCCCAAGATCAACAGGCACTTGCATCTATCCTAAACGGACGCGGGTATAGCA
8924	threecomb		76	120	44	4.98493	4.59762	0	121	-5.6	-0.2	0	165	-4.5	-9.62068								6306	0.628902	TGCGAGTTAGGGGACGGTTTGGGCGGCCCGACTAGTCTTGACGTCaaaaaaaaaaaaGTCTCCATTGGCAAACATTGTTATTCGAATTATTTTTAAACCACTTTTCTTTAATTTTCTTAAGTGGTGAAGAACCAGGTCACCGGCAGCTTCATCCTCAACCCCAAGGCCTTGGGGATGAAGGTGAGAAATTCGACGGACGCGGGTATAGCA
8925	threecomb		76	120	44	4.98493	3.03664	0	121	-5.6	-0.2	0	165	0	-8.97441								1512	0.364865	TGCGAGTTAGGGGACGGTGCCCCGAAGAGAACTAGTCTTGACGTCaaaaaaaaaaaaGTCTCCATTGGCAAACATTGTTATTCGAATTATTTTTAAACCACTTTTCTTTAATTTTCTTAAGTGGTGAAGAACCAGGTCACCGGCAGCTTCATCCTCAACCCCAAGACCCGACACCTCAGACTGAAACCGTACACGGACGCGGGTATAGCA
8926	threecomb		76	120	44	9.07748	6.10567	0	121	0	-2.1	-1.2	165	-4.5	-8.75489								431	0.103556	TGCGAGTTAGGGGACGGTAGGGGCTCTCTAACTAGTCTTGACGTCaaaaaaaaaaaaGTCTCCATTGGCAAACATTGTTATTCGAATTATTTTTAAACCACTTTTCTTTAATTTTCTTAAGGTACCCTGACATGCCCACTGCTGCTGATGTTGTGAATGCTTTAGGGCAAGGAAGCCACAAGCCGGACCTTCACGGACGCGGGTATAGCA
8927	threecomb		76	120	44	9.07748	5.53399	0	121	0	-2.1	-1.2	165	-0.7	-5.8399								1049	0.429039	TGCGAGTTAGGGGACGGTATCCGGTCGCGTACTAGTCTTGACGTCaaaaaaaaaaaaGTCTCCATTGGCAAACATTGTTATTCGAATTATTTTTAAACCACTTTTCTTTAATTTTCTTAAGGTACCCTGACATGCCCACTGCTGCTGATGTTGTGAATGCTTTAGATCAACAGGCACTTGCATCTATCCTAAACGGACGCGGGTATAGCA
8928	threecomb		76	120	44	9.07748	5.49057	0	121	0	-2.1	-1.2	165	-4.5	-8.70436								6272	0.827878	TGCGAGTTAGGGGACGGTAATTCCGCACTAACTAGTCTTGACGTCaaaaaaaaaaaaGTCTCCATTGGCAAACATTGTTATTCGAATTATTTTTAAACCACTTTTCTTTAATTTTCTTAAGGTACCCTGACATGCCCACTGCTGCTGATGTTGTGAATGCTTTAGGCCTTGGGGATGAAGGTGAGAAATTCGACGGACGCGGGTATAGCA
8929	threecomb		76	120	44	9.07748	4.39371	0	121	0	-2.1	-1.2	165	0									18	0.138462	TGCGAGTTAGGGGACGGTAAGCTCGGGACCACTAGTCTTGACGTCaaaaaaaaaaaaGTCTCCATTGGCAAACATTGTTATTCGAATTATTTTTAAACCACTTTTCTTTAATTTTCTTAAGGTACCCTGACATGCCCACTGCTGCTGATGTTGTGAATGCTTTAGACCCGACACCTCAGACTGAAACCGTACACGGACGCGGGTATAGCA
8930	threecomb		76	120	44	9.28736	6.15571	0	121	0	-0.9	-1.3	165	-4.5	1.30251								2385	0.564096	TGCGAGTTAGGGGACGGTGCCGCCTTGCCAACTAGTCTTGACGTCaaaaaaaaaaaaGTCTCCATTGGCAAACATTGTTATTCGAATTATTTTTAAACCACTTTTCTTTAATTTTCTTAAGGTCTTCTAACAAGCCTTTTGCACACCTGCCATGTATTTTGTCAGGGCAAGGAAGCCACAAGCCGGACCTTCACGGACGCGGGTATAGCA
8931	threecomb		76	120	44	9.28736	6.92129	0	121	0	-0.9	-1.3	165	-0.7	-1.38606								1431	0.421626	TGCGAGTTAGGGGACGGTACCTTTTGGCGCACTAGTCTTGACGTCaaaaaaaaaaaaGTCTCCATTGGCAAACATTGTTATTCGAATTATTTTTAAACCACTTTTCTTTAATTTTCTTAAGGTCTTCTAACAAGCCTTTTGCACACCTGCCATGTATTTTGTCAGATCAACAGGCACTTGCATCTATCCTAAACGGACGCGGGTATAGCA
8932	threecomb		76	120	44	9.28736	5.62293	0	121	0	-0.9	-1.3	165	-4.5	-3.4834								4496	0.796598	TGCGAGTTAGGGGACGGTGCAATCTGTCAAACTAGTCTTGACGTCaaaaaaaaaaaaGTCTCCATTGGCAAACATTGTTATTCGAATTATTTTTAAACCACTTTTCTTTAATTTTCTTAAGGTCTTCTAACAAGCCTTTTGCACACCTGCCATGTATTTTGTCAGGCCTTGGGGATGAAGGTGAGAAATTCGACGGACGCGGGTATAGCA
8933	threecomb		76	120	44	9.28736	5.22731	0	121	0	-0.9	-1.3	165	0	-6.87986								2613	0.832166	TGCGAGTTAGGGGACGGTACTTGCGATCATACTAGTCTTGACGTCaaaaaaaaaaaaGTCTCCATTGGCAAACATTGTTATTCGAATTATTTTTAAACCACTTTTCTTTAATTTTCTTAAGGTCTTCTAACAAGCCTTTTGCACACCTGCCATGTATTTTGTCAGACCCGACACCTCAGACTGAAACCGTACACGGACGCGGGTATAGCA
8934	threecomb		76	120	44	6.86457	10.3132	0	121	-1.8	-2.7	-0.7	165	-4.5	11.3745								2656	0.748591	TGCGAGTTAGGGGACGGTAAAACGGGAGCAACTAGTCTTGACGTCaaaaaaaaaaaaGTCTCCATTGGCAAACATTGTTATTCGAATTATTTTTAAACCACTTTTCTTTAATTTTCTTAAGCTCCAATCATCTTTGTCCAGGAAAAACTCCTTTTCCATTTGCAGGGCAAGGAAGCCACAAGCCGGACCTTCACGGACGCGGGTATAGCA
8935	threecomb		76	120	44	6.86457	11.1773	0	121	-1.8	-2.7	-0.7	165	-0.7	5.98109								770	0.352887	TGCGAGTTAGGGGACGGTAATTCCTTCTTAACTAGTCTTGACGTCaaaaaaaaaaaaGTCTCCATTGGCAAACATTGTTATTCGAATTATTTTTAAACCACTTTTCTTTAATTTTCTTAAGCTCCAATCATCTTTGTCCAGGAAAAACTCCTTTTCCATTTGCAGATCAACAGGCACTTGCATCTATCCTAAACGGACGCGGGTATAGCA
8936	threecomb		76	120	44	6.86457	10.385	0	121	-1.8	-2.7	-0.7	165	-4.5	4.95652								641	0.306405	TGCGAGTTAGGGGACGGTGAGCAAAATCCAACTAGTCTTGACGTCaaaaaaaaaaaaGTCTCCATTGGCAAACATTGTTATTCGAATTATTTTTAAACCACTTTTCTTTAATTTTCTTAAGCTCCAATCATCTTTGTCCAGGAAAAACTCCTTTTCCATTTGCAGGCCTTGGGGATGAAGGTGAGAAATTCGACGGACGCGGGTATAGCA
8937	threecomb		76	120	44	6.86457	10.4624	0	121	-1.8	-2.7	-0.7	165	0									0	0	TGCGAGTTAGGGGACGGTCATAACCCAACCACTAGTCTTGACGTCaaaaaaaaaaaaGTCTCCATTGGCAAACATTGTTATTCGAATTATTTTTAAACCACTTTTCTTTAATTTTCTTAAGCTCCAATCATCTTTGTCCAGGAAAAACTCCTTTTCCATTTGCAGACCCGACACCTCAGACTGAAACCGTACACGGACGCGGGTATAGCA
8938	threecomb		76	120	44	7.38377	4.84283	0	121	-5.6	-0.2	0	165	-4.5	-9.53649								35694	0.807959	TGCGAGTTAGGGGACGGTACCGCCCTCCATACTAGTCTTGACGTCCTCTAATATTTTTACCTTAAAAAGTTACCTGATAATTTTTTATTAGTTTATGGGATTTTTTTGTTTGTTTGTTTAGTGGTGAAGAACCAGGTCACCGGCAGCTTCATCCTCAACCCCAAGGGCAAGGAAGCCACAAGCCGGACCTTCACGGACGCGGGTATAGCA
8939	threecomb		76	120	44	7.38377	4.05681	0	121	-5.6	-0.2	0	165	-0.7	-10.5051								5817	0.522735	TGCGAGTTAGGGGACGGTGTTAGGACAAAGACTAGTCTTGACGTCCTCTAATATTTTTACCTTAAAAAGTTACCTGATAATTTTTTATTAGTTTATGGGATTTTTTTGTTTGTTTGTTTAGTGGTGAAGAACCAGGTCACCGGCAGCTTCATCCTCAACCCCAAGATCAACAGGCACTTGCATCTATCCTAAACGGACGCGGGTATAGCA
8940	threecomb		76	120	44	7.38377	4.59762	0	121	-5.6	-0.2	0	165	-4.5	-9.18537								5832	0.510549	TGCGAGTTAGGGGACGGTCATCGCCACCGCACTAGTCTTGACGTCCTCTAATATTTTTACCTTAAAAAGTTACCTGATAATTTTTTATTAGTTTATGGGATTTTTTTGTTTGTTTGTTTAGTGGTGAAGAACCAGGTCACCGGCAGCTTCATCCTCAACCCCAAGGCCTTGGGGATGAAGGTGAGAAATTCGACGGACGCGGGTATAGCA
8941	threecomb		76	120	44	7.38377	3.03664	0	121	-5.6	-0.2	0	165	0	-10.1172								8893	0.768161	TGCGAGTTAGGGGACGGTGCCCATAGGCTAACTAGTCTTGACGTCCTCTAATATTTTTACCTTAAAAAGTTACCTGATAATTTTTTATTAGTTTATGGGATTTTTTTGTTTGTTTGTTTAGTGGTGAAGAACCAGGTCACCGGCAGCTTCATCCTCAACCCCAAGACCCGACACCTCAGACTGAAACCGTACACGGACGCGGGTATAGCA
8942	threecomb		76	120	44	10.4414	6.10567	0	121	0	-2.1	-1.2	165	-4.5	-7.62835								15909	0.798204	TGCGAGTTAGGGGACGGTGAGGGAGTTAATACTAGTCTTGACGTCCTCTAATATTTTTACCTTAAAAAGTTACCTGATAATTTTTTATTAGTTTATGGGATTTTTTTGTTTGTTTGTTTAGGTACCCTGACATGCCCACTGCTGCTGATGTTGTGAATGCTTTAGGGCAAGGAAGCCACAAGCCGGACCTTCACGGACGCGGGTATAGCA
8943	threecomb		76	120	44	10.4414	5.53399	0	121	0	-2.1	-1.2	165	-0.7	-2.88951								6274	0.700067	TGCGAGTTAGGGGACGGTAACTCTTTAGGGACTAGTCTTGACGTCCTCTAATATTTTTACCTTAAAAAGTTACCTGATAATTTTTTATTAGTTTATGGGATTTTTTTGTTTGTTTGTTTAGGTACCCTGACATGCCCACTGCTGCTGATGTTGTGAATGCTTTAGATCAACAGGCACTTGCATCTATCCTAAACGGACGCGGGTATAGCA
8944	threecomb		76	120	44	10.4414	5.49057	0	121	0	-2.1	-1.2	165	-4.5	-9.71118								11749	0.800777	TGCGAGTTAGGGGACGGTCTCCCTACTGAAACTAGTCTTGACGTCCTCTAATATTTTTACCTTAAAAAGTTACCTGATAATTTTTTATTAGTTTATGGGATTTTTTTGTTTGTTTGTTTAGGTACCCTGACATGCCCACTGCTGCTGATGTTGTGAATGCTTTAGGCCTTGGGGATGAAGGTGAGAAATTCGACGGACGCGGGTATAGCA
8945	threecomb		76	120	44	10.4414	4.39371	0	121	0	-2.1	-1.2	165	0	-9.82479								17250	0.829367	TGCGAGTTAGGGGACGGTAACAAGATCTCAACTAGTCTTGACGTCCTCTAATATTTTTACCTTAAAAAGTTACCTGATAATTTTTTATTAGTTTATGGGATTTTTTTGTTTGTTTGTTTAGGTACCCTGACATGCCCACTGCTGCTGATGTTGTGAATGCTTTAGACCCGACACCTCAGACTGAAACCGTACACGGACGCGGGTATAGCA
8946	threecomb		76	120	44	10.7675	6.15571	0	121	0	-0.9	-1.3	165	-4.5	-0.334563								9408	0.818799	TGCGAGTTAGGGGACGGTCAATTATCGTCCACTAGTCTTGACGTCCTCTAATATTTTTACCTTAAAAAGTTACCTGATAATTTTTTATTAGTTTATGGGATTTTTTTGTTTGTTTGTTTAGGTCTTCTAACAAGCCTTTTGCACACCTGCCATGTATTTTGTCAGGGCAAGGAAGCCACAAGCCGGACCTTCACGGACGCGGGTATAGCA
8947	threecomb		76	120	44	10.7675	6.92129	0	121	0	-0.9	-1.3	165	-0.7	-1.70114								16832	0.727556	TGCGAGTTAGGGGACGGTTGCGAATCCCCAACTAGTCTTGACGTCCTCTAATATTTTTACCTTAAAAAGTTACCTGATAATTTTTTATTAGTTTATGGGATTTTTTTGTTTGTTTGTTTAGGTCTTCTAACAAGCCTTTTGCACACCTGCCATGTATTTTGTCAGATCAACAGGCACTTGCATCTATCCTAAACGGACGCGGGTATAGCA
8948	threecomb		76	120	44	10.7675	5.62293	0	121	0	-0.9	-1.3	165	-4.5	-3.63782								9790	0.75094	TGCGAGTTAGGGGACGGTCTTAGAGGGGCGACTAGTCTTGACGTCCTCTAATATTTTTACCTTAAAAAGTTACCTGATAATTTTTTATTAGTTTATGGGATTTTTTTGTTTGTTTGTTTAGGTCTTCTAACAAGCCTTTTGCACACCTGCCATGTATTTTGTCAGGCCTTGGGGATGAAGGTGAGAAATTCGACGGACGCGGGTATAGCA
8949	threecomb		76	120	44	10.7675	5.22731	0	121	0	-0.9	-1.3	165	0	-4.8179								20327	0.788388	TGCGAGTTAGGGGACGGTTCAATCTGGCTAACTAGTCTTGACGTCCTCTAATATTTTTACCTTAAAAAGTTACCTGATAATTTTTTATTAGTTTATGGGATTTTTTTGTTTGTTTGTTTAGGTCTTCTAACAAGCCTTTTGCACACCTGCCATGTATTTTGTCAGACCCGACACCTCAGACTGAAACCGTACACGGACGCGGGTATAGCA
8950	threecomb		76	120	44	8.32895	10.3132	0	121	-1.8	-2.7	-0.7	165	-4.5	5.44756								3839	0.877285	TGCGAGTTAGGGGACGGTTCACGCGAATGTACTAGTCTTGACGTCCTCTAATATTTTTACCTTAAAAAGTTACCTGATAATTTTTTATTAGTTTATGGGATTTTTTTGTTTGTTTGTTTAGCTCCAATCATCTTTGTCCAGGAAAAACTCCTTTTCCATTTGCAGGGCAAGGAAGCCACAAGCCGGACCTTCACGGACGCGGGTATAGCA
8951	threecomb		76	120	44	8.32895	11.1773	0	121	-1.8	-2.7	-0.7	165	-0.7	1.94308								6638	0.634426	TGCGAGTTAGGGGACGGTGTTCGCCGATCGACTAGTCTTGACGTCCTCTAATATTTTTACCTTAAAAAGTTACCTGATAATTTTTTATTAGTTTATGGGATTTTTTTGTTTGTTTGTTTAGCTCCAATCATCTTTGTCCAGGAAAAACTCCTTTTCCATTTGCAGATCAACAGGCACTTGCATCTATCCTAAACGGACGCGGGTATAGCA
8952	threecomb		76	120	44	8.32895	10.385	0	121	-1.8	-2.7	-0.7	165	-4.5	2.10956								3099	0.776108	TGCGAGTTAGGGGACGGTGGTTACCTATGCACTAGTCTTGACGTCCTCTAATATTTTTACCTTAAAAAGTTACCTGATAATTTTTTATTAGTTTATGGGATTTTTTTGTTTGTTTGTTTAGCTCCAATCATCTTTGTCCAGGAAAAACTCCTTTTCCATTTGCAGGCCTTGGGGATGAAGGTGAGAAATTCGACGGACGCGGGTATAGCA
8953	threecomb		76	120	44	8.32895	10.4624	0	121	-1.8	-2.7	-0.7	165	0	-0.696825								1853	0.685788	TGCGAGTTAGGGGACGGTAGTCCGGCCCTTACTAGTCTTGACGTCCTCTAATATTTTTACCTTAAAAAGTTACCTGATAATTTTTTATTAGTTTATGGGATTTTTTTGTTTGTTTGTTTAGCTCCAATCATCTTTGTCCAGGAAAAACTCCTTTTCCATTTGCAGACCCGACACCTCAGACTGAAACCGTACACGGACGCGGGTATAGCA
8954	threeconstvar	ADAMTSL4	76	111	35	8.47437	4.15088	0	121	-4.5	-2.8	-1.1	156	-3.2					endogenous	endogenous			1	0.00221239	TGCGAGTTAGGGGACGGTCTTCCTGTTTATACTAGTCTTGACGTCGCTCCCGAGGGGACCGGGGTGGGGTTGAGGTGGTGTCTGGCGTTCTGTGGCCACTGCCTCACCTCACTCTCTCCAGAGCCCCGGCTGTGATGGGATCCTTGGCTCTGGCAGGCGTCCTGATGGCTGTGGAGTCTGTGGGGGTGATGAACGGACGCGGGTATAGCA
8955	threeconstvar	ADAMTSL4	76	111	35	12.0158	4.15088	0	121	-4.5	-2.8	-1.1	156	-3.2					constitutive	endogenous			14	0.0100143	TGCGAGTTAGGGGACGGTCTTGGAAATCTCACTAGTCTTGACGTCGCTCCCGAGGGGACCGGGGTGGGGTTGAGGTGGTGTCTGGCGTTCTGTGGCCACTGCCTCACTCCTTTCCTTTCAGGTCCCCGGCTGTGATGGGATCCTTGGCTCTGGCAGGCGTCCTGATGGCTGTGGAGTCTGTGGGGGTGATGAACGGACGCGGGTATAGCA
8956	threeconstvar	ADAMTSL4	76	111	35	8.47437	10.9761	0	121	-4.5	-2.9	-6.2	156	-5.2					endogenous	constitutive			22	0.00877543	TGCGAGTTAGGGGACGGTTTACTGCCGTTCACTAGTCTTGACGTCGCTCCCGAGGGGACCGGGGTGGGGTTGAGGTGGTGTCTGGCGTTCTGTGGCCACTGCCTCACCTCACTCTCTCCAGAGCCCCGGCTGTGATGGGATCTCCTTTCCTTTCAGGTCTCCTGATGGCTGTGGAGTCTGTGGGGGTGATGAACGGACGCGGGTATAGCA
8957	threeconstvar	ADAMTSL4	76	111	35	12.0158	10.9761	0	121	-4.5	-2.9	-6.2	156	-5.2	1.08915				constitutive	constitutive			785	0.264132	TGCGAGTTAGGGGACGGTCCCGATTCTCTTACTAGTCTTGACGTCGCTCCCGAGGGGACCGGGGTGGGGTTGAGGTGGTGTCTGGCGTTCTGTGGCCACTGCCTCACTCCTTTCCTTTCAGGTCCCCGGCTGTGATGGGATCTCCTTTCCTTTCAGGTCTCCTGATGGCTGTGGAGTCTGTGGGGGTGATGAACGGACGCGGGTATAGCA
8958	threeconstvar	ADAMTSL4	76	111	35	-44.6266	4.15088	-5	121	-4.5	-2.8	-1.1	156	-3.2					unsplicable	endogenous			45	0.0188521	TGCGAGTTAGGGGACGGTCCACGTCCCCACACTAGTCTTGACGTCGCTCCCGAGGGGACCGGGGTGGGGTTGAGGTGGTGTCTGGCGTTCTGTGGCCACTGCCTCACCTCACCAGAGAGGAAGCCCCGGCTGTGATGGGATCCTTGGCTCTGGCAGGCGTCCTGATGGCTGTGGAGTCTGTGGGGGTGATGAACGGACGCGGGTATAGCA
8959	threeconstvar	ADAMTSL4	76	111	35	8.47437	-37.9852	0	121	-4.5	-4.7	-4.4	156	-3.2	-3.77761				endogenous	unsplicable			103	0.0130067	TGCGAGTTAGGGGACGGTATCTCCAAGGATACTAGTCTTGACGTCGCTCCCGAGGGGACCGGGGTGGGGTTGAGGTGGTGTCTGGCGTTCTGTGGCCACTGCCTCACCTCACTCTCTCCAGAGCCCCGGCTGTGATGGGATCCTTGGCAGAGAGGAGCGTCCTGATGGCTGTGGAGTCTGTGGGGGTGATGAACGGACGCGGGTATAGCA
8960	threeconstvar	HSD17B7	76	102	26	8.95201	8.26922	-0.8	121	0	-0.4	-0.4	147	-4.2	-1.5822	-1.43429	-0.147902		endogenous	endogenous			4170	0.550495	TGCGAGTTAGGGGACGGTCCTTTATCGACAACTAGTCTTGACGTCTGGGTTGGAAAGTGTTTTCAGTATTTCCAGTTAAAGAAGCTTTAAAAAGTCATGCAATTATCTTCTGCTGTTTCAGAAAAGTGATTCATATGTTCTCCACAGCTGAAGGCCTGCTGACCCAGGGTGATAAGATCACTGCTGATGGACACGGACGCGGGTATAGCA
8961	threeconstvar	HSD17B7	76	102	26	13.2038	8.26922	0	121	0	-0.4	-0.4	147	-4.2	-9.7933	-1.43429	-8.359		constitutive	endogenous			39974	0.834861	TGCGAGTTAGGGGACGGTCGGAATGATCCAACTAGTCTTGACGTCTGGGTTGGAAAGTGTTTTCAGTATTTCCAGTTAAAGAAGCTTTAAAAAGTCATGCAATTATCTCCTTTCCTTTCAGGTCAGTGATTCATATGTTCTCCACAGCTGAAGGCCTGCTGACCCAGGGTGATAAGATCACTGCTGATGGACACGGACGCGGGTATAGCA
8962	threeconstvar	HSD17B7	76	102	26	8.95201	12.5217	-0.8	121	-0.8	-0.2	0	147	-4.2	2.9542	-1.43429	4.38849		endogenous	constitutive			140	0.0763775	TGCGAGTTAGGGGACGGTGACACTCATACCACTAGTCTTGACGTCTGGGTTGGAAAGTGTTTTCAGTATTTCCAGTTAAAGAAGCTTTAAAAAGTCATGCAATTATCTTCTGCTGTTTCAGAAAAGTGATTCCTCCTTTCCTTTCAGGTCAAGGCCTGCTGACCCAGGGTGATAAGATCACTGCTGATGGACACGGACGCGGGTATAGCA
8963	threeconstvar	HSD17B7	76	102	26	13.2038	12.5217	0	121	0	0	0	147	-4.2	-4.5174	-1.43429	-3.08311		constitutive	constitutive			17568	0.778034	TGCGAGTTAGGGGACGGTAATGAGGGAAACACTAGTCTTGACGTCTGGGTTGGAAAGTGTTTTCAGTATTTCCAGTTAAAGAAGCTTTAAAAAGTCATGCAATTATCTCCTTTCCTTTCAGGTCAGTGATTCCTCCTTTCCTTTCAGGTCAAGGCCTGCTGACCCAGGGTGATAAGATCACTGCTGATGGACACGGACGCGGGTATAGCA
8964	threeconstvar	HSD17B7	76	102	26	-37.6785	8.26922	-5.3	121	0	-0.4	-0.4	147	-4.2	8.92407	-1.43429	10.3584		unsplicable	endogenous			1947	0.299446	TGCGAGTTAGGGGACGGTCGCTCGACCTTAACTAGTCTTGACGTCTGGGTTGGAAAGTGTTTTCAGTATTTCCAGTTAAAGAAGCTTTAAAAAGTCATGCAATTATCTTCTGCAGAGAGGAAAAAGTGATTCATATGTTCTCCACAGCTGAAGGCCTGCTGACCCAGGGTGATAAGATCACTGCTGATGGACACGGACGCGGGTATAGCA
8965	threeconstvar	HSD17B7	76	102	26	8.95201	-36.0311	-0.8	121	-1.7	-1.7	-1.7	147	-4.2	-12.9793	-1.43429	-11.545		endogenous	unsplicable			24229	0.794889	TGCGAGTTAGGGGACGGTTCAAAGTCAACAACTAGTCTTGACGTCTGGGTTGGAAAGTGTTTTCAGTATTTCCAGTTAAAGAAGCTTTAAAAAGTCATGCAATTATCTTCTGCTGTTTCAGAAAAGTGATTCATATGTCAGAGAGGACTGAAGGCCTGCTGACCCAGGGTGATAAGATCACTGCTGATGGACACGGACGCGGGTATAGCA
8967	threeconstvar	RAB4A	76	114	38	11.26	5.06707	0	121	0	-0.7	-0.1	159	-2.1	-5.74685	-1.24393	-4.50292		constitutive	endogenous			547	0.645047	TGCGAGTTAGGGGACGGTTTAACTTTACGGACTAGTCTTGACGTCAGTAGTGAGAATGACTGGAAAGAGTTGCTAGTTTTATAAAATACATGTATTATTTTCACAACTCCTTTCCTTTCAGGTCAGAAACCTACAATGCGCTTACTAATTGGTTAACAGATGCCCGAATGCTAGCGAGCCAGAACATTGTGAACGGACGCGGGTATAGCA
8968	threeconstvar	RAB4A	76	114	38	4.32757	11.7213	0	121	0	0	0	159	-1.2	8.71081	-1.24393	9.95474		endogenous	constitutive			418	0.865424	TGCGAGTTAGGGGACGGTTCGCTCTTTTCAACTAGTCTTGACGTCAGTAGTGAGAATGACTGGAAAGAGTTGCTAGTTTTATAAAATACATGTATTATTTTCACAATCTTATATTACGCAGCCGAGAAACCTACAATGCGCTTACTCCTTTCCTTTCAGGTCCCCGAATGCTAGCGAGCCAGAACATTGTGAACGGACGCGGGTATAGCA
8969	threeconstvar	RAB4A	76	114	38	11.26	11.7213	0	121	0	0	0	159	-1.2	4.29234	-1.24393	5.53628		constitutive	constitutive			4160	0.787133	TGCGAGTTAGGGGACGGTGATGTCCGAGGCACTAGTCTTGACGTCAGTAGTGAGAATGACTGGAAAGAGTTGCTAGTTTTATAAAATACATGTATTATTTTCACAACTCCTTTCCTTTCAGGTCAGAAACCTACAATGCGCTTACTCCTTTCCTTTCAGGTCCCCGAATGCTAGCGAGCCAGAACATTGTGAACGGACGCGGGTATAGCA
8970	threeconstvar	RAB4A	76	114	38	-36.3706	5.06707	-1	121	0	-0.7	-0.1	159	-2.1		-1.24393			unsplicable	endogenous			24	0.6	TGCGAGTTAGGGGACGGTATTATTCTAGGTACTAGTCTTGACGTCAGTAGTGAGAATGACTGGAAAGAGTTGCTAGTTTTATAAAATACATGTATTATTTTCACAATCTTATCAGAGAGGACCGAGAAACCTACAATGCGCTTACTAATTGGTTAACAGATGCCCGAATGCTAGCGAGCCAGAACATTGTGAACGGACGCGGGTATAGCA
8972	threeconstvar	ADAMTS14	76	120	44	4.41058	4.84283	-4.6	121	-5.6	-0.2	0	165	-4.5					endogenous	endogenous			6	0.0141509	TGCGAGTTAGGGGACGGTGGCGTTTTGATTACTAGTCTTGACGTCTTGAATTTCATATTCATGGCCCGCCCCCTGTGGAGAGGAGCAGAAATCTGTGTGACCCTCTCCCCCCACCGGTCAGTGGTGAAGAACCAGGTCACCGGCAGCTTCATCCTCAACCCCAAGGGCAAGGAAGCCACAAGCCGGACCTTCACGGACGCGGGTATAGCA
8973	threeconstvar	ADAMTS14	76	120	44	14.0827	4.84283	0	121	-2.2	-0.2	0	165	-4.5	-10.3966				constitutive	endogenous			6745	0.584286	TGCGAGTTAGGGGACGGTAACATGCGTTATACTAGTCTTGACGTCTTGAATTTCATATTCATGGCCCGCCCCCTGTGGAGAGGAGCAGAAATCTGTGTGACCCTCTCTCCTTTCCTTTCAGGTCTGAAGAACCAGGTCACCGGCAGCTTCATCCTCAACCCCAAGGGCAAGGAAGCCACAAGCCGGACCTTCACGGACGCGGGTATAGCA
8974	threeconstvar	ADAMTS14	76	120	44	4.41058	13.2663	-4.6	121	-5.6	-0.5	-0.3	165	-2.4	10.3015				endogenous	constitutive			1263	0.670738	TGCGAGTTAGGGGACGGTAGGTCTGTCCTGACTAGTCTTGACGTCTTGAATTTCATATTCATGGCCCGCCCCCTGTGGAGAGGAGCAGAAATCTGTGTGACCCTCTCCCCCCACCGGTCAGTGGTGAAGAACCAGGTCACCGGCAGCTTCCTCCTTTCCTTTCAGGTCAAGGAAGCCACAAGCCGGACCTTCACGGACGCGGGTATAGCA
8975	threeconstvar	ADAMTS14	76	120	44	14.0827	13.2663	0	121	-2.2	-0.5	-0.3	165	-2.4	-3.96583				constitutive	constitutive			15761	0.672398	TGCGAGTTAGGGGACGGTTATTTCGAACTGACTAGTCTTGACGTCTTGAATTTCATATTCATGGCCCGCCCCCTGTGGAGAGGAGCAGAAATCTGTGTGACCCTCTCTCCTTTCCTTTCAGGTCTGAAGAACCAGGTCACCGGCAGCTTCCTCCTTTCCTTTCAGGTCAAGGAAGCCACAAGCCGGACCTTCACGGACGCGGGTATAGCA
8976	threeconstvar	ADAMTS14	76	120	44	-43.0326	4.84283	-8.8	121	-5.6	-0.2	0	165	-4.5					unsplicable	endogenous			7	0.0210843	TGCGAGTTAGGGGACGGTGAGACATTGATCACTAGTCTTGACGTCTTGAATTTCATATTCATGGCCCGCCCCCTGTGGAGAGGAGCAGAAATCTGTGTGACCCTCTCCCCCCCAGAGAGGATGGTGAAGAACCAGGTCACCGGCAGCTTCATCCTCAACCCCAAGGGCAAGGAAGCCACAAGCCGGACCTTCACGGACGCGGGTATAGCA
8977	threeconstvar	ADAMTS14	76	120	44	4.41058	-40.4906	-4.6	121	-5.6	-0.2	-5.4	165	-4.5					endogenous	unsplicable			1	0.00190476	TGCGAGTTAGGGGACGGTAAGATTTCCGACACTAGTCTTGACGTCTTGAATTTCATATTCATGGCCCGCCCCCTGTGGAGAGGAGCAGAAATCTGTGTGACCCTCTCCCCCCACCGGTCAGTGGTGAAGAACCAGGTCACCGGCAGCTTCATCCTCCAGAGAGGAGGCAAGGAAGCCACAAGCCGGACCTTCACGGACGCGGGTATAGCA
8978	threeconstvar	METTL15	76	120	44	8.36804	5.53399	-1.5	121	0	-2.1	-1.2	165	-0.7	-3.26887	-3.6561	0.387237		endogenous	endogenous			5745	0.639826	TGCGAGTTAGGGGACGGTGGGGCTTTTGCGACTAGTCTTGACGTCTCTCAGTACTCTGAAGTTTCACGTCTTGTCAATGAGAACTGATGTCAGTGAACTAATTGGCTCTTCTTGTGCGTAGGTACCCTGACATGCCCACTGCTGCTGATGTTGTGAATGCTTTAGATCAACAGGCACTTGCATCTATCCTAAACGGACGCGGGTATAGCA
8979	threeconstvar	METTL15	76	120	44	12.7198	5.53399	0	121	-1.5	-2.1	-1.2	165	-0.7	-6.10567	-3.6561	-2.44957		constitutive	endogenous			3074	0.446478	TGCGAGTTAGGGGACGGTTACCTGTCCCCAACTAGTCTTGACGTCTCTCAGTACTCTGAAGTTTCACGTCTTGTCAATGAGAACTGATGTCAGTGAACTAATTGGCCTCCTTTCCTTTCAGGTCCCCTGACATGCCCACTGCTGCTGATGTTGTGAATGCTTTAGATCAACAGGCACTTGCATCTATCCTAAACGGACGCGGGTATAGCA
8980	threeconstvar	METTL15	76	120	44	8.36804	12.4043	-1.5	121	0	-1.1	-1.2	165	-1.6	3.66416	-3.6561	7.32026		endogenous	constitutive			3050	0.492174	TGCGAGTTAGGGGACGGTCCTATTTCTTTCACTAGTCTTGACGTCTCTCAGTACTCTGAAGTTTCACGTCTTGTCAATGAGAACTGATGTCAGTGAACTAATTGGCTCTTCTTGTGCGTAGGTACCCTGACATGCCCACTGCTGCTGATGCTCCTTTCCTTTCAGGTCAACAGGCACTTGCATCTATCCTAAACGGACGCGGGTATAGCA
8981	threeconstvar	METTL15	76	120	44	12.7198	12.4043	0	121	-1.5	-1.1	-1.2	165	-1.6	-1.8706	-3.6561	1.7855		constitutive	constitutive			4112	0.39741	TGCGAGTTAGGGGACGGTAACAAGCCACGGACTAGTCTTGACGTCTCTCAGTACTCTGAAGTTTCACGTCTTGTCAATGAGAACTGATGTCAGTGAACTAATTGGCCTCCTTTCCTTTCAGGTCCCCTGACATGCCCACTGCTGCTGATGCTCCTTTCCTTTCAGGTCAACAGGCACTTGCATCTATCCTAAACGGACGCGGGTATAGCA
8982	threeconstvar	METTL15	76	120	44	-33.638	5.53399	-3.9	121	0	-2.1	-1.2	165	-0.7	7.16239	-3.6561	10.8185		unsplicable	endogenous			577	0.188193	TGCGAGTTAGGGGACGGTTCCCGCCGAAATACTAGTCTTGACGTCTCTCAGTACTCTGAAGTTTCACGTCTTGTCAATGAGAACTGATGTCAGTGAACTAATTGGCTCTTCTCAGAGAGGAGTACCCTGACATGCCCACTGCTGCTGATGTTGTGAATGCTTTAGATCAACAGGCACTTGCATCTATCCTAAACGGACGCGGGTATAGCA
8983	threeconstvar	METTL15	76	120	44	8.36804	-38.1648	-1.5	121	0	-2.1	-0.7	165	-0.7	-9.49305	-3.6561	-5.83695		endogenous	unsplicable			7216	0.782562	TGCGAGTTAGGGGACGGTCTTCTAAAATGCACTAGTCTTGACGTCTCTCAGTACTCTGAAGTTTCACGTCTTGTCAATGAGAACTGATGTCAGTGAACTAATTGGCTCTTCTTGTGCGTAGGTACCCTGACATGCCCACTGCTGCTGATGTTGTGACAGAGAGGAATCAACAGGCACTTGCATCTATCCTAAACGGACGCGGGTATAGCA
8984	threeconstvar	ZDHHC17	76	117	41	12.9742	6.78852	0	121	-0.7	0	-0.4	162	-3	-3.62846	-3.20715	-0.421307		endogenous	endogenous			5641	0.755761	TGCGAGTTAGGGGACGGTCCTCCTTTAAAAACTAGTCTTGACGTCTTAGTATTTGTAATGATTTCTATAATTGAAATTAGGGTTGTTGTTGTTGTTTGTTTTTTTTTTTTTTCCTTTTCAGTGTGGATCCAACTAGATTGCTTTTAACATTCAATGTTTCAGTTAACCTTGGTGACAAGTATCACAAAAACAACGGACGCGGGTATAGCA
8985	threeconstvar	ZDHHC17	76	117	41	14.6605	6.78852	0	121	-0.7	0	-0.4	162	-3	-6.31692	-3.20715	-3.10976		constitutive	endogenous			13965	0.744363	TGCGAGTTAGGGGACGGTATACCTGAGCATACTAGTCTTGACGTCTTAGTATTTGTAATGATTTCTATAATTGAAATTAGGGTTGTTGTTGTTGTTTGTTTTTTTTCTCCTTTCCTTTCAGGTCGGATCCAACTAGATTGCTTTTAACATTCAATGTTTCAGTTAACCTTGGTGACAAGTATCACAAAAACAACGGACGCGGGTATAGCA
8986	threeconstvar	ZDHHC17	76	117	41	12.9742	12.8183	0	121	-0.7	0	0	162	-6	7.45101	-3.20715	10.6582		endogenous	constitutive			7391	0.872094	TGCGAGTTAGGGGACGGTATGGTCGACCTGACTAGTCTTGACGTCTTAGTATTTGTAATGATTTCTATAATTGAAATTAGGGTTGTTGTTGTTGTTTGTTTTTTTTTTTTTTCCTTTTCAGTGTGGATCCAACTAGATTGCTTTTAACTCCTTTCCTTTCAGGTCACCTTGGTGACAAGTATCACAAAAACAACGGACGCGGGTATAGCA
8987	threeconstvar	ZDHHC17	76	117	41	14.6605	12.8183	0	121	-0.7	0	0	162	-6	0.0277339	-3.20715	3.23489		constitutive	constitutive			9988	0.750808	TGCGAGTTAGGGGACGGTCCTAGGCTCCAAACTAGTCTTGACGTCTTAGTATTTGTAATGATTTCTATAATTGAAATTAGGGTTGTTGTTGTTGTTTGTTTTTTTTCTCCTTTCCTTTCAGGTCGGATCCAACTAGATTGCTTTTAACTCCTTTCCTTTCAGGTCACCTTGGTGACAAGTATCACAAAAACAACGGACGCGGGTATAGCA
8988	threeconstvar	ZDHHC17	76	117	41	-39.7456	6.78852	-0.6	121	-0.7	0	-0.4	162	-3	6.67243	-3.20715	9.87958		unsplicable	endogenous			101	0.0134649	TGCGAGTTAGGGGACGGTCGCCCTGGGAGTACTAGTCTTGACGTCTTAGTATTTGTAATGATTTCTATAATTGAAATTAGGGTTGTTGTTGTTGTTTGTTTTTTTTTTTTTTCAGAGAGGATGTGGATCCAACTAGATTGCTTTTAACATTCAATGTTTCAGTTAACCTTGGTGACAAGTATCACAAAAACAACGGACGCGGGTATAGCA
8989	threeconstvar	ZDHHC17	76	117	41	12.9742	-41.8448	0	121	-0.7	0	-0.7	162	-3	-8.23745	-3.20715	-5.0303		endogenous	unsplicable			6056	0.606024	TGCGAGTTAGGGGACGGTCATCTGTCCAAGACTAGTCTTGACGTCTTAGTATTTGTAATGATTTCTATAATTGAAATTAGGGTTGTTGTTGTTGTTTGTTTTTTTTTTTTTTCCTTTTCAGTGTGGATCCAACTAGATTGCTTTTAACATTCACAGAGAGGATTAACCTTGGTGACAAGTATCACAAAAACAACGGACGCGGGTATAGCA
8990	threeconstvar	PRSS21	76	102	26	6.18709	8.48524	0	121	0	0	0	147	0	-3.99666	-2.16693	-1.82972		endogenous	endogenous			458	0.0793074	TGCGAGTTAGGGGACGGTTCGGACGGCGCGACTAGTCTTGACGTCCCCCGCAGCCTATGCCATCCCTCCATAGAGGGGCCTCAGGTTGCTGTCTCTCTCCTTCCCACTATCGTCCGCACAGCACTGCCATCTCCCCACACCCTCCAGGAAGTTCAGGTCGCCATCATAAACAACTCTATGTGCAACCACCTCACGGACGCGGGTATAGCA
8991	threeconstvar	PRSS21	76	102	26	12.3911	8.48524	0	121	0	0	0	147	0	-10.8824	-2.16693	-8.71542		constitutive	endogenous			15109	0.554662	TGCGAGTTAGGGGACGGTTATTTTGCCTCTACTAGTCTTGACGTCCCCCGCAGCCTATGCCATCCCTCCATAGAGGGGCCTCAGGTTGCTGTCTCTCTCCTTCCCACTCCTTTCCTTTCAGGTCTGCCATCTCCCCACACCCTCCAGGAAGTTCAGGTCGCCATCATAAACAACTCTATGTGCAACCACCTCACGGACGCGGGTATAGCA
8992	threeconstvar	PRSS21	76	102	26	6.18709	13.3543	0	121	0	0	0	147	0	11.9776	-2.16693	14.1446		endogenous	constitutive			8068	0.653491	TGCGAGTTAGGGGACGGTTATCTATCTTCCACTAGTCTTGACGTCCCCCGCAGCCTATGCCATCCCTCCATAGAGGGGCCTCAGGTTGCTGTCTCTCTCCTTCCCACTATCGTCCGCACAGCACTGCCATCTCTCCTTTCCTTTCAGGTCGTTCAGGTCGCCATCATAAACAACTCTATGTGCAACCACCTCACGGACGCGGGTATAGCA
8993	threeconstvar	PRSS21	76	102	26	12.3911	13.3543	0	121	0	0	0	147	0	1.39643	-2.16693	3.56336		constitutive	constitutive			4606	0.382781	TGCGAGTTAGGGGACGGTAAGGGGCGATCTACTAGTCTTGACGTCCCCCGCAGCCTATGCCATCCCTCCATAGAGGGGCCTCAGGTTGCTGTCTCTCTCCTTCCCACTCCTTTCCTTTCAGGTCTGCCATCTCTCCTTTCCTTTCAGGTCGTTCAGGTCGCCATCATAAACAACTCTATGTGCAACCACCTCACGGACGCGGGTATAGCA
8994	threeconstvar	PRSS21	76	102	26	-38.2692	8.48524	-2.2	121	0	0	0	147	0		-2.16693			unsplicable	endogenous			33	0.00859375	TGCGAGTTAGGGGACGGTACTCACTTTAACACTAGTCTTGACGTCCCCCGCAGCCTATGCCATCCCTCCATAGAGGGGCCTCAGGTTGCTGTCTCTCTCCTTCCCACTATCGCAGAGAGGACACTGCCATCTCCCCACACCCTCCAGGAAGTTCAGGTCGCCATCATAAACAACTCTATGTGCAACCACCTCACGGACGCGGGTATAGCA
8995	threeconstvar	PRSS21	76	102	26	6.18709	-35.9262	0	121	-2.2	-3.7	-4.8	147	0	-5.74416	-2.16693	-3.57723		endogenous	unsplicable			273	0.148531	TGCGAGTTAGGGGACGGTATCGGGAGAGATACTAGTCTTGACGTCCCCCGCAGCCTATGCCATCCCTCCATAGAGGGGCCTCAGGTTGCTGTCTCTCTCCTTCCCACTATCGTCCGCACAGCACTGCCATCTCCCCACCAGAGAGGAGAAGTTCAGGTCGCCATCATAAACAACTCTATGTGCAACCACCTCACGGACGCGGGTATAGCA
8996	threeconstvar	HEATR3	76	102	26	6.34671	6.94705	-1.7	121	-5.3	-5.3	-5.3	147	-4.6					endogenous	endogenous			5	0.0058072	TGCGAGTTAGGGGACGGTAATTACTGTCCCACTAGTCTTGACGTCGTTAACATTTACATTTAGACATTTTCCCCCTGAGCCAAGAGGGAAACTCCCGTGGAGATTTTCTTAACTATTCCAGTTCTGCGTGGTTTGCCCGCTTCCCAGATCCCTCTGATGACGAATGGGAAGAGCTTTCTAGCAGTGATGAAAACGGACGCGGGTATAGCA
8997	threeconstvar	HEATR3	76	102	26	12.6986	6.94705	-4.9	121	-5.3	-5.3	-5.3	147	-4.6					constitutive	endogenous			1	0.000441112	TGCGAGTTAGGGGACGGTGATGCTTTCCACACTAGTCTTGACGTCGTTAACATTTACATTTAGACATTTTCCCCCTGAGCCAAGAGGGAAACTCCCGTGGAGATTTCTCCTTTCCTTTCAGGTCTGCGTGGTTTGCCCGCTTCCCAGATCCCTCTGATGACGAATGGGAAGAGCTTTCTAGCAGTGATGAAAACGGACGCGGGTATAGCA
8998	threeconstvar	HEATR3	76	102	26	6.34671	12.7165	-1.7	121	-0.6	-0.6	-2.2	147	-4.6	9.35975				endogenous	constitutive			1316	0.268956	TGCGAGTTAGGGGACGGTCATCTACATCTCACTAGTCTTGACGTCGTTAACATTTACATTTAGACATTTTCCCCCTGAGCCAAGAGGGAAACTCCCGTGGAGATTTTCTTAACTATTCCAGTTCTGCGTGGTCTCCTTTCCTTTCAGGTCCCTCTGATGACGAATGGGAAGAGCTTTCTAGCAGTGATGAAAACGGACGCGGGTATAGCA
8999	threeconstvar	HEATR3	76	102	26	12.6986	12.7165	-4.9	121	-0.6	-0.6	-2.2	147	-4.6	-0.888743				constitutive	constitutive			1095	0.34984	TGCGAGTTAGGGGACGGTCCTGCCCATGACACTAGTCTTGACGTCGTTAACATTTACATTTAGACATTTTCCCCCTGAGCCAAGAGGGAAACTCCCGTGGAGATTTCTCCTTTCCTTTCAGGTCTGCGTGGTCTCCTTTCCTTTCAGGTCCCTCTGATGACGAATGGGAAGAGCTTTCTAGCAGTGATGAAAACGGACGCGGGTATAGCA
9000	threeconstvar	HEATR3	76	102	26	-43.4279	6.94705	-2.9	121	-5.3	-5.3	-5.3	147	-4.6					unsplicable	endogenous			6	0.00238758	TGCGAGTTAGGGGACGGTTGCGGGACTCATACTAGTCTTGACGTCGTTAACATTTACATTTAGACATTTTCCCCCTGAGCCAAGAGGGAAACTCCCGTGGAGATTTTCTTAACAGAGAGGATTCTGCGTGGTTTGCCCGCTTCCCAGATCCCTCTGATGACGAATGGGAAGAGCTTTCTAGCAGTGATGAAAACGGACGCGGGTATAGCA
9001	threeconstvar	HEATR3	76	102	26	6.34671	-38.2159	-1.7	121	-5.3	-4.7	-3.1	147	-4.6					endogenous	unsplicable			0	0	TGCGAGTTAGGGGACGGTACCAAACTCCGAACTAGTCTTGACGTCGTTAACATTTACATTTAGACATTTTCCCCCTGAGCCAAGAGGGAAACTCCCGTGGAGATTTTCTTAACTATTCCAGTTCTGCGTGGTTTGCCCCAGAGAGGAATCCCTCTGATGACGAATGGGAAGAGCTTTCTAGCAGTGATGAAAACGGACGCGGGTATAGCA
9002	threeconstvar	SLC7A6	76	99	23	2.12651	4.72953	0	121	-2.5	-1.3	-1.3	144	-5.1		4.664			endogenous	endogenous			11	0.0114345	TGCGAGTTAGGGGACGGTCTGCTCAATCAAACTAGTCTTGACGTCGCAGCAACATGGGAGAGTGAGGTAGGTGTTGCAGACACAGTGATACCCAGGCATGTAttttttttttttttttgagaccaagtcttgctctgttgccaggcagtggcgtgatcttggctcactgcaacctccgactccctggttcaaACGGACGCGGGTATAGCA
9003	threeconstvar	SLC7A6	76	99	23	13.8838	4.72953	0	121	-2.5	-2.3	-2.3	144	-5.1	-12.6649	4.664	-17.3289		constitutive	endogenous			6495	0.511015	TGCGAGTTAGGGGACGGTACACGCCTACGTACTAGTCTTGACGTCGCAGCAACATGGGAGAGTGAGGTAGGTGTTGCAGACACAGTGATACCCAGGCATGTAttttCTCCTTTCCTTTCAGGTCaagtcttgctctgttgccaggcagtggcgtgatcttggctcactgcaacctccgactccctggttcaaACGGACGCGGGTATAGCA
9004	threeconstvar	SLC7A6	76	99	23	2.12651	10.6846	0	121	-0.1	0	0	144	-4.6		4.664			endogenous	constitutive			39	0.00538451	TGCGAGTTAGGGGACGGTTCGCAAACTCCGACTAGTCTTGACGTCGCAGCAACATGGGAGAGTGAGGTAGGTGTTGCAGACACAGTGATACCCAGGCATGTAttttttttttttttttgagaccaagtcCTCCTTTCCTTTCAGGTCgtggcgtgatcttggctcactgcaacctccgactccctggttcaaACGGACGCGGGTATAGCA
9005	threeconstvar	SLC7A6	76	99	23	13.8838	10.6846	0	121	-0.1	-0.7	-0.7	144	-4.6	-5.64542	4.664	-10.3094		constitutive	constitutive			3778	0.556652	TGCGAGTTAGGGGACGGTTTAACGAAGGGGACTAGTCTTGACGTCGCAGCAACATGGGAGAGTGAGGTAGGTGTTGCAGACACAGTGATACCCAGGCATGTAttttCTCCTTTCCTTTCAGGTCaagtcCTCCTTTCCTTTCAGGTCgtggcgtgatcttggctcactgcaacctccgactccctggttcaaACGGACGCGGGTATAGCA
9006	threeconstvar	SLC7A6	76	99	23	-33.8005	4.72953	-0.1	121	-2.5	-1.1	-1.1	144	-5.1		4.664			unsplicable	endogenous			7	0.00248315	TGCGAGTTAGGGGACGGTATGACAAAAGTTACTAGTCTTGACGTCGCAGCAACATGGGAGAGTGAGGTAGGTGTTGCAGACACAGTGATACCCAGGCATGTAttttttttttCAGAGAGGAaccaagtcttgctctgttgccaggcagtggcgtgatcttggctcactgcaacctccgactccctggttcaaACGGACGCGGGTATAGCA
9007	threeconstvar	SLC7A6	76	99	23	2.12651	-37.7212	0	121	-3.8	-2	-2	144	-5.1		4.664			endogenous	unsplicable			16	0.00506489	TGCGAGTTAGGGGACGGTCGCGACTATCCCACTAGTCTTGACGTCGCAGCAACATGGGAGAGTGAGGTAGGTGTTGCAGACACAGTGATACCCAGGCATGTAttttttttttttttttgagaccaagtcttgctcCAGAGAGGAgcagtggcgtgatcttggctcactgcaacctccgactccctggttcaaACGGACGCGGGTATAGCA
9008	threeconstvar	BABAM1	76	114	38	1.98239	7.84871	0	121	-7.8	-0.9	0	159	-5.9					endogenous	endogenous			23	0.0310391	TGCGAGTTAGGGGACGGTAATGCCAATCTGACTAGTCTTGACGTCcggcctcccaaagtgctgggattacaggcatgagccaccgtgcccgaccGTAACCAAATGTTTTTAAAACTCCAAGGGGAGGATTCTGGCTTCCCCTGTCCGTGTTCCATCTAGCCACACAGGAGCCATGGAAGTGGCAGAGCCCAGACGGACGCGGGTATAGCA
9009	threeconstvar	BABAM1	76	114	38	13.2334	7.84871	0	121	-5.3	-0.9	0	159	-5.9	-5.69024				constitutive	endogenous			5316	0.62637	TGCGAGTTAGGGGACGGTATAGCCACCCGGACTAGTCTTGACGTCcggcctcccaaagtgctgggattacaggcatgagccaccgtgcccgaccGTAACCAAATGTCTCCTTTCCTTTCAGGTCAGGATTCTGGCTTCCCCTGTCCGTGTTCCATCTAGCCACACAGGAGCCATGGAAGTGGCAGAGCCCAGACGGACGCGGGTATAGCA
9010	threeconstvar	BABAM1	76	114	38	1.98239	14.3637	0	121	-7.8	-1.3	0	159	-6.3	3.40038				endogenous	constitutive			1965	0.196697	TGCGAGTTAGGGGACGGTTTTGTCGCTACAACTAGTCTTGACGTCcggcctcccaaagtgctgggattacaggcatgagccaccgtgcccgaccGTAACCAAATGTTTTTAAAACTCCAAGGGGAGGATTCTGGCTTCCCCTGTCTCCTTTCCTTTCAGGTCCACAGGAGCCATGGAAGTGGCAGAGCCCAGACGGACGCGGGTATAGCA
9011	threeconstvar	BABAM1	76	114	38	13.2334	14.3637	0	121	-5.3	-1.3	0	159	-6.3	-4.40896				constitutive	constitutive			20175	0.598754	TGCGAGTTAGGGGACGGTCGGGCGAGTCGGACTAGTCTTGACGTCcggcctcccaaagtgctgggattacaggcatgagccaccgtgcccgaccGTAACCAAATGTCTCCTTTCCTTTCAGGTCAGGATTCTGGCTTCCCCTGTCTCCTTTCCTTTCAGGTCCACAGGAGCCATGGAAGTGGCAGAGCCCAGACGGACGCGGGTATAGCA
9012	threeconstvar	BABAM1	76	114	38	-40.6093	7.84871	-1.3	121	-7.8	-0.9	0	159	-5.9					unsplicable	endogenous			0	0	TGCGAGTTAGGGGACGGTACCAATGGATGGACTAGTCTTGACGTCcggcctcccaaagtgctgggattacaggcatgagccaccgtgcccgaccGTAACCAAATGTTTTTAACAGAGAGGAGGGAGGATTCTGGCTTCCCCTGTCCGTGTTCCATCTAGCCACACAGGAGCCATGGAAGTGGCAGAGCCCAGACGGACGCGGGTATAGCA
9013	threeconstvar	BABAM1	76	114	38	1.98239	-34.6522	0	121	-7.8	-1	-5	159	-5.9					endogenous	unsplicable			5	0.0235849	TGCGAGTTAGGGGACGGTCGGAGTTACTCTACTAGTCTTGACGTCcggcctcccaaagtgctgggattacaggcatgagccaccgtgcccgaccGTAACCAAATGTTTTTAAAACTCCAAGGGGAGGATTCTGGCTTCCCCTGTCCGTGTCAGAGAGGACCACACAGGAGCCATGGAAGTGGCAGAGCCCAGACGGACGCGGGTATAGCA
9014	threeconstvar	RNASEH1-AS1	76	120	44	9.28736	5.62293	0	121	0	-0.9	-1.3	165	-4.5	-2.29844	-3.10983	0.811384		endogenous	endogenous			2273	0.628074	TGCGAGTTAGGGGACGGTATCATTGTTCGCACTAGTCTTGACGTCaaaaaaaaaaaaGTCTCCATTGGCAAACATTGTTATTCGAATTATTTTTAAACCACTTTTCTTTAATTTTCTTAAGGTCTTCTAACAAGCCTTTTGCACACCTGCCATGTATTTTGTCAGGCCTTGGGGATGAAGGTGAGAAATTCGACGGACGCGGGTATAGCA
9015	threeconstvar	RNASEH1-AS1	76	120	44	14.892	5.62293	0	121	0	-0.9	-1.3	165	-4.5	-9.98228	-3.10983	-6.87245		constitutive	endogenous			4050	0.538206	TGCGAGTTAGGGGACGGTTACGCCCGCTGTACTAGTCTTGACGTCaaaaaaaaaaaaGTCTCCATTGGCAAACATTGTTATTCGAATTATTTTTAAACCACTTTTCCTCCTTTCCTTTCAGGTCTTCTAACAAGCCTTTTGCACACCTGCCATGTATTTTGTCAGGCCTTGGGGATGAAGGTGAGAAATTCGACGGACGCGGGTATAGCA
9016	threeconstvar	RNASEH1-AS1	76	120	44	9.28736	14.4237	0	121	0	-0.9	0	165	-0.4	11.242	-3.10983	14.3518		endogenous	constitutive			2421	0.876856	TGCGAGTTAGGGGACGGTGAGATCTATGGTACTAGTCTTGACGTCaaaaaaaaaaaaGTCTCCATTGGCAAACATTGTTATTCGAATTATTTTTAAACCACTTTTCTTTAATTTTCTTAAGGTCTTCTAACAAGCCTTTTGCACACCTGCCTCCTTTCCTTTCAGGTCTTGGGGATGAAGGTGAGAAATTCGACGGACGCGGGTATAGCA
9017	threeconstvar	RNASEH1-AS1	76	120	44	14.892	14.4237	0	121	0	-0.9	0	165	-0.4	-1.08489	-3.10983	2.02494		constitutive	constitutive			103	0.125	TGCGAGTTAGGGGACGGTATGCTTCACTGGACTAGTCTTGACGTCaaaaaaaaaaaaGTCTCCATTGGCAAACATTGTTATTCGAATTATTTTTAAACCACTTTTCCTCCTTTCCTTTCAGGTCTTCTAACAAGCCTTTTGCACACCTGCCTCCTTTCCTTTCAGGTCTTGGGGATGAAGGTGAGAAATTCGACGGACGCGGGTATAGCA
9018	threeconstvar	RNASEH1-AS1	76	120	44	-33.9708	5.62293	-4.9	121	0	-0.9	-1.3	165	-4.5	7.49985	-3.10983	10.6097		unsplicable	endogenous			182	0.222494	TGCGAGTTAGGGGACGGTGCATCCCCATGTACTAGTCTTGACGTCaaaaaaaaaaaaGTCTCCATTGGCAAACATTGTTATTCGAATTATTTTTAAACCACTTTTCTTTAATCAGAGAGGAGTCTTCTAACAAGCCTTTTGCACACCTGCCATGTATTTTGTCAGGCCTTGGGGATGAAGGTGAGAAATTCGACGGACGCGGGTATAGCA
9019	threeconstvar	RNASEH1-AS1	76	120	44	9.28736	-36.7155	0	121	0	-0.9	-1.7	165	-4.5	-9.73492	-3.10983	-6.62509		endogenous	unsplicable			6825	0.759177	TGCGAGTTAGGGGACGGTCTTTACCCCTTCACTAGTCTTGACGTCaaaaaaaaaaaaGTCTCCATTGGCAAACATTGTTATTCGAATTATTTTTAAACCACTTTTCTTTAATTTTCTTAAGGTCTTCTAACAAGCCTTTTGCACACCTGCCATGTACAGAGAGGAGCCTTGGGGATGAAGGTGAGAAATTCGACGGACGCGGGTATAGCA
9020	threeconstvar	GLS	76	135	59	3.91046	2.33776	0	121	-1	0	-2.1	180						endogenous	endogenous			44	0.0276208	TGCGAGTTAGGGGACGGTCCACTAAGATCGACTAGTCTTGACGTCTGAAGCAAAATGTCAGAGGTGGTGGTTTAAAATGTTAACATTTTAATAATGCTCATTGAAAAATACCATTTTATAGCTTGGACCTTTCTTCACTCAAGTGCACTAATAAATTATGTATGTTGCTTGAACAACTAGCATTCCTTTGGAACGGACGCGGGTATAGCA
9021	threeconstvar	GLS	76	135	59	11.4959	2.33776	-0.6	121	0	0	-2.1	180		-9.10103				constitutive	endogenous			19805	0.840192	TGCGAGTTAGGGGACGGTCAAAGCAAGAGCACTAGTCTTGACGTCTGAAGCAAAATGTCAGAGGTGGTGGTTTAAAATGTTAACATTTTAATAATGCTCATTGAAACTCCTTTCCTTTCAGGTCGGACCTTTCTTCACTCAAGTGCACTAATAAATTATGTATGTTGCTTGAACAACTAGCATTCCTTTGGAACGGACGCGGGTATAGCA
9022	threeconstvar	GLS	76	135	59	3.91046	13.7507	0	121	-1	0	0	180						endogenous	constitutive			8	0.000458505	TGCGAGTTAGGGGACGGTTTGCTGGCGGTCACTAGTCTTGACGTCTGAAGCAAAATGTCAGAGGTGGTGGTTTAAAATGTTAACATTTTAATAATGCTCATTGAAAAATACCATTTTATAGCTTGGACCTTTCTTCACTCAAGTGCACTAATAAATTATGTATGTCTCCTTTCCTTTCAGGTCTCCTTTGGAACGGACGCGGGTATAGCA
9023	threeconstvar	GLS	76	135	59	11.4959	13.7507	-0.6	121	0	0	0	180						constitutive	constitutive			42	0.00166819	TGCGAGTTAGGGGACGGTAACACGAATGGCACTAGTCTTGACGTCTGAAGCAAAATGTCAGAGGTGGTGGTTTAAAATGTTAACATTTTAATAATGCTCATTGAAACTCCTTTCCTTTCAGGTCGGACCTTTCTTCACTCAAGTGCACTAATAAATTATGTATGTCTCCTTTCCTTTCAGGTCTCCTTTGGAACGGACGCGGGTATAGCA
9024	threeconstvar	GLS	76	135	59	-38.5589	2.33776	-0.6	121	-1	0	-2.1	180						unsplicable	endogenous			9	0.0034338	TGCGAGTTAGGGGACGGTTGGGTCGTCGGAACTAGTCTTGACGTCTGAAGCAAAATGTCAGAGGTGGTGGTTTAAAATGTTAACATTTTAATAATGCTCATTGAAAAATACCCAGAGAGGACTTGGACCTTTCTTCACTCAAGTGCACTAATAAATTATGTATGTTGCTTGAACAACTAGCATTCCTTTGGAACGGACGCGGGTATAGCA
9025	threeconstvar	GLS	76	135	59	3.91046	-34.7542	0	121	-1	0	-1.1	180						endogenous	unsplicable			0	0	TGCGAGTTAGGGGACGGTCTATTATCCGTCACTAGTCTTGACGTCTGAAGCAAAATGTCAGAGGTGGTGGTTTAAAATGTTAACATTTTAATAATGCTCATTGAAAAATACCATTTTATAGCTTGGACCTTTCTTCACTCAAGTGCACTAATAAATTATGTATGTTGCTTGCAGAGAGGACATTCCTTTGGAACGGACGCGGGTATAGCA
9026	threeconstvar	MCM8	76	126	50	10.4918	7.03528	0	121	-4.7	-3.2	-0.9	171		-4.10596	-3.81175	-0.294214		endogenous	endogenous			12207	0.629324	TGCGAGTTAGGGGACGGTCACGAGGTCTCAACTAGTCTTGACGTCAATAAGTGAGTAGACAGTTTTCTAGTTTTTCCTTTTGATTCCAATCATTGTTTCTTCTTTCTTTCATCCTTCATAGAATGGGGAGTGCACTACTATCCAGATTTGATTTGGTCTTTATCCTGTTAGATACTCCAAATGAGCATCATGACGGACGCGGGTATAGCA
9027	threeconstvar	MCM8	76	126	50	14.9353	7.03528	0	121	-3.8	-3.2	-0.9	171			-3.81175			constitutive	endogenous			49	0.0856643	TGCGAGTTAGGGGACGGTATTCCGGACACCACTAGTCTTGACGTCAATAAGTGAGTAGACAGTTTTCTAGTTTTTCCTTTTGATTCCAATCATTGTTTCTTCTTTCCTCCTTTCCTTTCAGGTCGGGGAGTGCACTACTATCCAGATTTGATTTGGTCTTTATCCTGTTAGATACTCCAAATGAGCATCATGACGGACGCGGGTATAGCA
9028	threeconstvar	MCM8	76	126	50	10.4918	12.759	0	121	-4.7	-3	-0.1	171		8.73857	-3.81175	12.5503		endogenous	constitutive			2997	0.195639	TGCGAGTTAGGGGACGGTCAAGTCGCACTGACTAGTCTTGACGTCAATAAGTGAGTAGACAGTTTTCTAGTTTTTCCTTTTGATTCCAATCATTGTTTCTTCTTTCTTTCATCCTTCATAGAATGGGGAGTGCACTACTATCCAGATTTGATTTGGCTCCTTTCCTTTCAGGTCCTCCAAATGAGCATCATGACGGACGCGGGTATAGCA
9029	threeconstvar	MCM8	76	126	50	14.9353	12.759	0	121	-3.8	-3	-0.1	171		0.911247	-3.81175	4.723		constitutive	constitutive			9970	0.748105	TGCGAGTTAGGGGACGGTGAGCTGACCAATACTAGTCTTGACGTCAATAAGTGAGTAGACAGTTTTCTAGTTTTTCCTTTTGATTCCAATCATTGTTTCTTCTTTCCTCCTTTCCTTTCAGGTCGGGGAGTGCACTACTATCCAGATTTGATTTGGCTCCTTTCCTTTCAGGTCCTCCAAATGAGCATCATGACGGACGCGGGTATAGCA
9030	threeconstvar	MCM8	76	126	50	-32.1344	7.03528	-5.6	121	-4.7	-3.2	-0.9	171		8.53138	-3.81175	12.3431		unsplicable	endogenous			742	0.0503871	TGCGAGTTAGGGGACGGTCGAGCGCATGCTACTAGTCTTGACGTCAATAAGTGAGTAGACAGTTTTCTAGTTTTTCCTTTTGATTCCAATCATTGTTTCTTCTTTCTTTCATCAGAGAGGAAATGGGGAGTGCACTACTATCCAGATTTGATTTGGTCTTTATCCTGTTAGATACTCCAAATGAGCATCATGACGGACGCGGGTATAGCA
9031	threeconstvar	MCM8	76	126	50	10.4918	-36.9922	0	121	-4.7	-3.2	-1.1	171		-9.53391	-3.81175	-5.72216		endogenous	unsplicable			20042	0.452293	TGCGAGTTAGGGGACGGTCTCGGCCTCTTTACTAGTCTTGACGTCAATAAGTGAGTAGACAGTTTTCTAGTTTTTCCTTTTGATTCCAATCATTGTTTCTTCTTTCTTTCATCCTTCATAGAATGGGGAGTGCACTACTATCCAGATTTGATTTGGTCTTTACAGAGAGGAATACTCCAAATGAGCATCATGACGGACGCGGGTATAGCA
9032	threeconstvar	TRMT44	76	105	29	9.15357	7.22712	0	121	0	0	0	150	-2	-0.913966	-0.882156	-0.0318097		endogenous	endogenous			7822	0.258852	TGCGAGTTAGGGGACGGTACGGCCCATCCAACTAGTCTTGACGTCTAGGTAAATAAATAGATAATTTTAAAATAAGAATTGAACATATCTGTGCTTATTCATATTTCTCTTATTTTTAAAGGTTCATATCTGTTTTAATTTTCTGTCCAGAAAGATGGCATTCAGATGGAATCGTGTATCCCAAACCCACGTACGGACGCGGGTATAGCA
9033	threeconstvar	TRMT44	76	105	29	13.0616	7.22712	0	121	0	0	0	150	-2	-11.8414	-0.882156	-10.9592		constitutive	endogenous			29364	0.875022	TGCGAGTTAGGGGACGGTTGGTTACATAAGACTAGTCTTGACGTCTAGGTAAATAAATAGATAATTTTAAAATAAGAATTGAACATATCTGTGCTTATTCATATTTCTCCTTTCCTTTCAGGTCCATATCTGTTTTAATTTTCTGTCCAGAAAGATGGCATTCAGATGGAATCGTGTATCCCAAACCCACGTACGGACGCGGGTATAGCA
9034	threeconstvar	TRMT44	76	105	29	9.15357	13.9478	0	121	0	0	0	150	-3.1	12.116	-0.882156	12.9982		endogenous	constitutive			4438	0.14689	TGCGAGTTAGGGGACGGTTCTGTTAGGCAAACTAGTCTTGACGTCTAGGTAAATAAATAGATAATTTTAAAATAAGAATTGAACATATCTGTGCTTATTCATATTTCTCTTATTTTTAAAGGTTCATATCTGTTTCTCCTTTCCTTTCAGGTCGATGGCATTCAGATGGAATCGTGTATCCCAAACCCACGTACGGACGCGGGTATAGCA
9035	threeconstvar	TRMT44	76	105	29	13.0616	13.9478	0	121	0	0	0	150	-3.1	-6.07292	-0.882156	-5.19077		constitutive	constitutive			18036	0.48411	TGCGAGTTAGGGGACGGTACACCGCCTCTGACTAGTCTTGACGTCTAGGTAAATAAATAGATAATTTTAAAATAAGAATTGAACATATCTGTGCTTATTCATATTTCTCCTTTCCTTTCAGGTCCATATCTGTTTCTCCTTTCCTTTCAGGTCGATGGCATTCAGATGGAATCGTGTATCCCAAACCCACGTACGGACGCGGGTATAGCA
9036	threeconstvar	TRMT44	76	105	29	-31.8876	7.22712	-4.5	121	0	0	0	150	-2	10.2854	-0.882156	11.1676		unsplicable	endogenous			1249	0.231382	TGCGAGTTAGGGGACGGTTTATTTCTACGAACTAGTCTTGACGTCTAGGTAAATAAATAGATAATTTTAAAATAAGAATTGAACATATCTGTGCTTATTCATATTTCTCTTACAGAGAGGAGTTCATATCTGTTTTAATTTTCTGTCCAGAAAGATGGCATTCAGATGGAATCGTGTATCCCAAACCCACGTACGGACGCGGGTATAGCA
9037	threeconstvar	TRMT44	76	105	29	9.15357	-35.7213	0	121	-1.6	-2.1	-2.1	150	-2	-9.15228	-0.882156	-8.27013		endogenous	unsplicable			568	0.0489655	TGCGAGTTAGGGGACGGTGCGTCTATCGGTACTAGTCTTGACGTCTAGGTAAATAAATAGATAATTTTAAAATAAGAATTGAACATATCTGTGCTTATTCATATTTCTCTTATTTTTAAAGGTTCATATCTGTTTTAATTTCAGAGAGGAAAAGATGGCATTCAGATGGAATCGTGTATCCCAAACCCACGTACGGACGCGGGTATAGCA
9038	threeconstvar	PLK4	76	120	44	8.32895	10.4624	0	121	-1.8	-2.7	-0.7	165	0	-0.0848097	-0.535416	0.450607		endogenous	endogenous			4288	0.515509	TGCGAGTTAGGGGACGGTTATCATGGCGAAACTAGTCTTGACGTCCTCTAATATTTTTACCTTAAAAAGTTACCTGATAATTTTTTATTAGTTTATGGGATTTTTTTGTTTGTTTGTTTAGCTCCAATCATCTTTGTCCAGGAAAAACTCCTTTTCCATTTGCAGACCCGACACCTCAGACTGAAACCGTACACGGACGCGGGTATAGCA
9039	threeconstvar	PLK4	76	120	44	14.6605	10.4624	-1.4	121	-1.6	-2.7	-0.7	165	0	-6.65513	-0.535416	-6.11971		constitutive	endogenous			5191	0.453997	TGCGAGTTAGGGGACGGTTTGCTGAAAGCTACTAGTCTTGACGTCCTCTAATATTTTTACCTTAAAAAGTTACCTGATAATTTTTTATTAGTTTATGGGATTTTTTCTCCTTTCCTTTCAGGTCCAATCATCTTTGTCCAGGAAAAACTCCTTTTCCATTTGCAGACCCGACACCTCAGACTGAAACCGTACACGGACGCGGGTATAGCA
9040	threeconstvar	PLK4	76	120	44	8.32895	12.2977	0	121	-1.8	-2.7	0	165	-2.3	5.79316	-0.535416	6.32857		endogenous	constitutive			1750	0.28665	TGCGAGTTAGGGGACGGTAGAAGTCTTGGTACTAGTCTTGACGTCCTCTAATATTTTTACCTTAAAAAGTTACCTGATAATTTTTTATTAGTTTATGGGATTTTTTTGTTTGTTTGTTTAGCTCCAATCATCTTTGTCCAGGAAAAACTCCTCCTTTCCTTTCAGGTCCGACACCTCAGACTGAAACCGTACACGGACGCGGGTATAGCA
9041	threeconstvar	PLK4	76	120	44	14.6605	12.2977	-1.4	121	-1.6	-2.7	0	165	-2.3	-5.59098	-0.535416	-5.05557		constitutive	constitutive			14219	0.775596	TGCGAGTTAGGGGACGGTCCACTGCCCAAGACTAGTCTTGACGTCCTCTAATATTTTTACCTTAAAAAGTTACCTGATAATTTTTTATTAGTTTATGGGATTTTTTCTCCTTTCCTTTCAGGTCCAATCATCTTTGTCCAGGAAAAACTCCTCCTTTCCTTTCAGGTCCGACACCTCAGACTGAAACCGTACACGGACGCGGGTATAGCA
9042	threeconstvar	PLK4	76	120	44	-35.9867	10.4624	-2.5	121	-1.8	-2.7	-0.7	165	0	7.0625	-0.535416	7.59791		unsplicable	endogenous			404	0.0288819	TGCGAGTTAGGGGACGGTTCCGGGAGCCACACTAGTCTTGACGTCCTCTAATATTTTTACCTTAAAAAGTTACCTGATAATTTTTTATTAGTTTATGGGATTTTTTTGTTTGCAGAGAGGACTCCAATCATCTTTGTCCAGGAAAAACTCCTTTTCCATTTGCAGACCCGACACCTCAGACTGAAACCGTACACGGACGCGGGTATAGCA
9043	threeconstvar	PLK4	76	120	44	8.32895	-36.2258	0	121	-1.8	-2.7	-4.7	165	0	-8.56432	-0.535416	-8.02891		endogenous	unsplicable			8350	0.779427	TGCGAGTTAGGGGACGGTGAACAAAAGCACACTAGTCTTGACGTCCTCTAATATTTTTACCTTAAAAAGTTACCTGATAATTTTTTATTAGTTTATGGGATTTTTTTGTTTGTTTGTTTAGCTCCAATCATCTTTGTCCAGGAAAAACTCCTTTTCCAGAGAGGAACCCGACACCTCAGACTGAAACCGTACACGGACGCGGGTATAGCA
9044	threeconstvar	SRP19	76	108	32	10.9382	7.20877	-1.9	121	0	-3.2	-3.2	153	-0.1	4.59991	2.34002	2.25989		endogenous	endogenous			404	0.15013	TGCGAGTTAGGGGACGGTCACTCTTACTCTACTAGTCTTGACGTCTTCCATTTTCTTGATGTGATAGTTTCTTACACTTTGTGATATTCAATTTGATGACTTTTTATGTCTTATTTCTCAGATTATACACTAAGCCTAACTTCTGGTTCCTAGGTAAGTCAGTAATGTTGTATGCAGCAGAAATGATACCTAACGGACGCGGGTATAGCA
9045	threeconstvar	SRP19	76	108	32	13.2546	7.20877	0	121	0	-3.2	-3.2	153	-0.1	-10.2228	2.34002	-12.5628		constitutive	endogenous			1196	0.366085	TGCGAGTTAGGGGACGGTGCTGAGCTGCGAACTAGTCTTGACGTCTTCCATTTTCTTGATGTGATAGTTTCTTACACTTTGTGATATTCAATTTGATGACTTTTTACTCCTTTCCTTTCAGGTCATACACTAAGCCTAACTTCTGGTTCCTAGGTAAGTCAGTAATGTTGTATGCAGCAGAAATGATACCTAACGGACGCGGGTATAGCA
9046	threeconstvar	SRP19	76	108	32	10.9382	12.0798	-1.9	121	0	0	0	153	-0.6	10.0265	2.34002	7.6865		endogenous	constitutive			4176	0.274882	TGCGAGTTAGGGGACGGTGACATCTCACTGACTAGTCTTGACGTCTTCCATTTTCTTGATGTGATAGTTTCTTACACTTTGTGATATTCAATTTGATGACTTTTTATGTCTTATTTCTCAGATTATACACTAAGCCTACTCCTTTCCTTTCAGGTCAGTCAGTAATGTTGTATGCAGCAGAAATGATACCTAACGGACGCGGGTATAGCA
9047	threeconstvar	SRP19	76	108	32	13.2546	12.0798	0	121	0	0	0	153	-0.6	3.7085	2.34002	1.36847		constitutive	constitutive			2899	0.870571	TGCGAGTTAGGGGACGGTTTATCTGAGACGACTAGTCTTGACGTCTTCCATTTTCTTGATGTGATAGTTTCTTACACTTTGTGATATTCAATTTGATGACTTTTTACTCCTTTCCTTTCAGGTCATACACTAAGCCTACTCCTTTCCTTTCAGGTCAGTCAGTAATGTTGTATGCAGCAGAAATGATACCTAACGGACGCGGGTATAGCA
9048	threeconstvar	SRP19	76	108	32	-31.8529	7.20877	-2.3	121	0	-3.2	-3.2	153	-0.1	7.99435	2.34002	5.65433		unsplicable	endogenous			512	0.184771	TGCGAGTTAGGGGACGGTAGACCGCTCCCCACTAGTCTTGACGTCTTCCATTTTCTTGATGTGATAGTTTCTTACACTTTGTGATATTCAATTTGATGACTTTTTATGTCTTCAGAGAGGAATTATACACTAAGCCTAACTTCTGGTTCCTAGGTAAGTCAGTAATGTTGTATGCAGCAGAAATGATACCTAACGGACGCGGGTATAGCA
9049	threeconstvar	SRP19	76	108	32	10.9382	-34.6231	-1.9	121	0	0	-2.4	153	-0.1	-12.1904	2.34002	-14.5305		endogenous	unsplicable			4675	0.728193	TGCGAGTTAGGGGACGGTTCATTAAGCGGGACTAGTCTTGACGTCTTCCATTTTCTTGATGTGATAGTTTCTTACACTTTGTGATATTCAATTTGATGACTTTTTATGTCTTATTTCTCAGATTATACACTAAGCCTAACTTCTCAGAGAGGAGTAAGTCAGTAATGTTGTATGCAGCAGAAATGATACCTAACGGACGCGGGTATAGCA
9050	threeconstvar	DMTF1	76	129	53	6.78737	8.31464	0	121	-2.6	-2.1	0	174		3.56144	4.09884	-0.537396		endogenous	endogenous			858	0.360807	TGCGAGTTAGGGGACGGTTCTCTTCCTCTAACTAGTCTTGACGTCCTCTCACATCCAGTATGCAGTTATTTATTCCAAATACTTTCCCTCCTTACCTCCCCCCACCTCCCTTGCTGCTTAGATGGTGGTCTGTCGGAGAATCAATGTTCTTTTTGTCTACCCATCTCCCTTCAGTCTTAATAAAAGGTCTTAACGGACGCGGGTATAGCA
9051	threeconstvar	DMTF1	76	129	53	13.6536	8.31464	0	121	-1.8	-2.1	0	174		-4.89402	4.09884	-8.99287		constitutive	endogenous			6577	0.609828	TGCGAGTTAGGGGACGGTATTGCAAACCAAACTAGTCTTGACGTCCTCTCACATCCAGTATGCAGTTATTTATTCCAAATACTTTCCCTCCTTACCTCCCCCCACCCTCCTTTCCTTTCAGGTCGTGGTCTGTCGGAGAATCAATGTTCTTTTTGTCTACCCATCTCCCTTCAGTCTTAATAAAAGGTCTTAACGGACGCGGGTATAGCA
9052	threeconstvar	DMTF1	76	129	53	6.78737	11.9888	0	121	-2.6	-2.1	0	174		13.3783	4.09884	9.27945		endogenous	constitutive			10647	0.609968	TGCGAGTTAGGGGACGGTACGCCGGCCGGTACTAGTCTTGACGTCCTCTCACATCCAGTATGCAGTTATTTATTCCAAATACTTTCCCTCCTTACCTCCCCCCACCTCCCTTGCTGCTTAGATGGTGGTCTGTCGGAGAATCAATGTTCTTTTTGTCTACTCCTTTCCTTTCAGGTCTAATAAAAGGTCTTAACGGACGCGGGTATAGCA
9053	threeconstvar	DMTF1	76	129	53	13.6536	11.9888	0	121	-1.8	-2.1	0	174		7.85545	4.09884	3.75661		constitutive	constitutive			7443	0.447753	TGCGAGTTAGGGGACGGTAACGCTGCAAGTACTAGTCTTGACGTCCTCTCACATCCAGTATGCAGTTATTTATTCCAAATACTTTCCCTCCTTACCTCCCCCCACCCTCCTTTCCTTTCAGGTCGTGGTCTGTCGGAGAATCAATGTTCTTTTTGTCTACTCCTTTCCTTTCAGGTCTAATAAAAGGTCTTAACGGACGCGGGTATAGCA
9054	threeconstvar	DMTF1	76	129	53	-32.3903	8.31464	-4.4	121	-2.6	-2.1	0	174		7.13443	4.09884	3.03559		unsplicable	endogenous			283	0.254496	TGCGAGTTAGGGGACGGTTACAAATGTCGTACTAGTCTTGACGTCCTCTCACATCCAGTATGCAGTTATTTATTCCAAATACTTTCCCTCCTTACCTCCCCCCACCTCCCTTCAGAGAGGAATGGTGGTCTGTCGGAGAATCAATGTTCTTTTTGTCTACCCATCTCCCTTCAGTCTTAATAAAAGGTCTTAACGGACGCGGGTATAGCA
9055	threeconstvar	DMTF1	76	129	53	6.78737	-38.4991	0	121	-2.6	-2.1	-1.9	174		-7.01123	4.09884	-11.1101		endogenous	unsplicable			130	0.110733	TGCGAGTTAGGGGACGGTCTCCAAATTCTAACTAGTCTTGACGTCCTCTCACATCCAGTATGCAGTTATTTATTCCAAATACTTTCCCTCCTTACCTCCCCCCACCTCCCTTGCTGCTTAGATGGTGGTCTGTCGGAGAATCAATGTTCTTTTTGTCTACCCATCCAGAGAGGATCTTAATAAAAGGTCTTAACGGACGCGGGTATAGCA
9056	threeconstvar	MYC	76	117	41	5.3708	4.37809	-3.4	121	-0.6	-1.8	0	162	-0.5	-3.36923	-2.81979	-0.549442		endogenous	endogenous			170	0.222222	TGCGAGTTAGGGGACGGTTGCTTTATCAACACTAGTCTTGACGTCGCGCTGCGCCAGGTTTCCGCACCAAGACCCCTTTAACTCAAGACTGCCTCCCGCTTTGTGTGCCCCGCTCCAGCAGCCTCCCGCGACGATGCCCCTCAACGTTAGCTTCACCAACAGGAACTATGACCTCGACTACGACTCGGTGCAACGGACGCGGGTATAGCA
9057	threeconstvar	MYC	76	117	41	14.3094	4.37809	0	121	-1.7	-1.8	0	162	-0.5	-6.06967	-2.81979	-3.24988		constitutive	endogenous			409	0.0943048	TGCGAGTTAGGGGACGGTAATATTAGAACCACTAGTCTTGACGTCGCGCTGCGCCAGGTTTCCGCACCAAGACCCCTTTAACTCAAGACTGCCTCCCGCTTTGTGTCTCCTTTCCTTTCAGGTCCCCGCGACGATGCCCCTCAACGTTAGCTTCACCAACAGGAACTATGACCTCGACTACGACTCGGTGCAACGGACGCGGGTATAGCA
9058	threeconstvar	MYC	76	117	41	5.3708	12.7668	-3.4	121	-0.6	-3.9	0	162	-1.1	7.18275	-2.81979	10.0025		endogenous	constitutive			1024	0.155836	TGCGAGTTAGGGGACGGTCTGCGCGGAAGTACTAGTCTTGACGTCGCGCTGCGCCAGGTTTCCGCACCAAGACCCCTTTAACTCAAGACTGCCTCCCGCTTTGTGTGCCCCGCTCCAGCAGCCTCCCGCGACGATGCCCCTCAACGTCTCCTTTCCTTTCAGGTCCTATGACCTCGACTACGACTCGGTGCAACGGACGCGGGTATAGCA
9059	threeconstvar	MYC	76	117	41	14.3094	12.7668	0	121	-1.7	-3.9	0	162	-1.1	-4.30831	-2.81979	-1.48852		constitutive	constitutive			3101	0.385457	TGCGAGTTAGGGGACGGTCATGGGTCCGCCACTAGTCTTGACGTCGCGCTGCGCCAGGTTTCCGCACCAAGACCCCTTTAACTCAAGACTGCCTCCCGCTTTGTGTCTCCTTTCCTTTCAGGTCCCCGCGACGATGCCCCTCAACGTCTCCTTTCCTTTCAGGTCCTATGACCTCGACTACGACTCGGTGCAACGGACGCGGGTATAGCA
9060	threeconstvar	MYC	76	117	41	-34.9687	4.37809	-6.7	121	-0.6	-1.8	0	162	-0.5		-2.81979			unsplicable	endogenous			9	0.00226358	TGCGAGTTAGGGGACGGTTTTGATCAATGTACTAGTCTTGACGTCGCGCTGCGCCAGGTTTCCGCACCAAGACCCCTTTAACTCAAGACTGCCTCCCGCTTTGTGTGCCCCGCAGAGAGGACCTCCCGCGACGATGCCCCTCAACGTTAGCTTCACCAACAGGAACTATGACCTCGACTACGACTCGGTGCAACGGACGCGGGTATAGCA
9061	threeconstvar	MYC	76	117	41	5.3708	-38.5011	-3.4	121	-0.6	-1.8	-3.5	162	-0.5	-5.62205	-2.81979	-2.80226		endogenous	unsplicable			804	0.220879	TGCGAGTTAGGGGACGGTAAACAAAGAGTCACTAGTCTTGACGTCGCGCTGCGCCAGGTTTCCGCACCAAGACCCCTTTAACTCAAGACTGCCTCCCGCTTTGTGTGCCCCGCTCCAGCAGCCTCCCGCGACGATGCCCCTCAACGTTAGCTTCAGAGAGGAGAACTATGACCTCGACTACGACTCGGTGCAACGGACGCGGGTATAGCA
9062	threeconstvar	SMC5	76	102	26	0.869185	5.26152	0	121	-0.5	-0.5	-0.5	147	-2.6	6.82655	7.55883	-0.732277		endogenous	endogenous			687	0.232645	TGCGAGTTAGGGGACGGTGAGGGAAGGGTTACTAGTCTTGACGTCTCTCAGGATGCTTTTTTAGTTCTTCATAAGTGCAGTATAAAGTTCTAACTTCTTGCTCTCTTTCAATGCCCCACATATTCTGGACCCATTCTACCAATTCAGCAAGTACCCACCATTCCAAATGGACACAACTCCTCACTCCCCATGACGGACGCGGGTATAGCA
9063	threeconstvar	SMC5	76	102	26	14.3284	5.26152	0	121	-0.5	-0.5	-0.6	147	-2.6	-13.5801	7.55883	-21.139		constitutive	endogenous			12246	0.728668	TGCGAGTTAGGGGACGGTCGGAGACCTTTGACTAGTCTTGACGTCTCTCAGGATGCTTTTTTAGTTCTTCATAAGTGCAGTATAAAGTTCTAACTTCTTGCTCTCTCTCCTTTCCTTTCAGGTCCTGGACCCATTCTACCAATTCAGCAAGTACCCACCATTCCAAATGGACACAACTCCTCACTCCCCATGACGGACGCGGGTATAGCA
9064	threeconstvar	SMC5	76	102	26	0.869185	13.0204	0	121	-1.5	-1.5	-1.5	147	-2.6	5.96578	7.55883	-1.59304		endogenous	constitutive			127	0.182734	TGCGAGTTAGGGGACGGTAAGGGAACATACACTAGTCTTGACGTCTCTCAGGATGCTTTTTTAGTTCTTCATAAGTGCAGTATAAAGTTCTAACTTCTTGCTCTCTTTCAATGCCCCACATATTCTGGACCCCTCCTTTCCTTTCAGGTCGTACCCACCATTCCAAATGGACACAACTCCTCACTCCCCATGACGGACGCGGGTATAGCA
9065	threeconstvar	SMC5	76	102	26	14.3284	13.0204	0	121	-1.5	-1.5	-1.5	147	-2.6	-14.6637	7.55883	-22.2226		constitutive	constitutive			25954	0.77551	TGCGAGTTAGGGGACGGTAGCACCCAAGGAACTAGTCTTGACGTCTCTCAGGATGCTTTTTTAGTTCTTCATAAGTGCAGTATAAAGTTCTAACTTCTTGCTCTCTCTCCTTTCCTTTCAGGTCCTGGACCCCTCCTTTCCTTTCAGGTCGTACCCACCATTCCAAATGGACACAACTCCTCACTCCCCATGACGGACGCGGGTATAGCA
9066	threeconstvar	SMC5	76	102	26	-33.7822	5.26152	-6.6	121	-0.5	-0.5	-0.5	147	-2.6		7.55883			unsplicable	endogenous			18	0.00136312	TGCGAGTTAGGGGACGGTCCAATAGATCGCACTAGTCTTGACGTCTCTCAGGATGCTTTTTTAGTTCTTCATAAGTGCAGTATAAAGTTCTAACTTCTTGCTCTCTTTCAATCAGAGAGGAATTCTGGACCCATTCTACCAATTCAGCAAGTACCCACCATTCCAAATGGACACAACTCCTCACTCCCCATGACGGACGCGGGTATAGCA
9067	threeconstvar	SMC5	76	102	26	0.869185	-37.827	0	121	-3	-3.4	-2.8	147	-2.6		7.55883			endogenous	unsplicable			33	0.0023837	TGCGAGTTAGGGGACGGTAACTGCGTTGCTACTAGTCTTGACGTCTCTCAGGATGCTTTTTTAGTTCTTCATAAGTGCAGTATAAAGTTCTAACTTCTTGCTCTCTTTCAATGCCCCACATATTCTGGACCCATTCTACAGAGAGGACAAGTACCCACCATTCCAAATGGACACAACTCCTCACTCCCCATGACGGACGCGGGTATAGCA
9068	threeconstvar	CD58	76	111	35	9.90384	10.7018	0	121	-2.2	-3.8	-3.8	156	-3.4	4.15955	3.76979	0.389754		endogenous	endogenous			1170	0.196177	TGCGAGTTAGGGGACGGTCTCCCGATTTATACTAGTCTTGACGTCGGGCTCTGGCTTAGTTTTCCATATTTAGGCCTCTAATAGGCAGTCAGTAACTCCACATTTCACCTTTTCTTTTCAGTTCTTTAATTGAGAAGACAATTTCTTCATTTTTAGGTATTCTGAAATGTGACAGAAAACCAGACAGAACCAACGGACGCGGGTATAGCA
9069	threeconstvar	CD58	76	111	35	14.1056	10.7018	0	121	-5.7	-3.8	-3.8	156	-3.4	-5.18306	3.76979	-8.95285		constitutive	endogenous			6234	0.443985	TGCGAGTTAGGGGACGGTATTCAAGGAACCACTAGTCTTGACGTCGGGCTCTGGCTTAGTTTTCCATATTTAGGCCTCTAATAGGCAGTCAGTAACTCCACATTTCCTCCTTTCCTTTCAGGTCTTTAATTGAGAAGACAATTTCTTCATTTTTAGGTATTCTGAAATGTGACAGAAAACCAGACAGAACCAACGGACGCGGGTATAGCA
9070	threeconstvar	CD58	76	111	35	9.90384	11.3045	0	121	-2.2	-0.9	0	156	-3.6	4.00419	3.76979	0.234396		endogenous	constitutive			733	0.426163	TGCGAGTTAGGGGACGGTAGGCACATATTCACTAGTCTTGACGTCGGGCTCTGGCTTAGTTTTCCATATTTAGGCCTCTAATAGGCAGTCAGTAACTCCACATTTCACCTTTTCTTTTCAGTTCTTTAATTGAGAAGACAACTCCTTTCCTTTCAGGTCTTCTGAAATGTGACAGAAAACCAGACAGAACCAACGGACGCGGGTATAGCA
9071	threeconstvar	CD58	76	111	35	14.1056	11.3045	0	121	-5.7	-0.9	0	156	-3.6	1.01249	3.76979	-2.7573		constitutive	constitutive			694	0.597246	TGCGAGTTAGGGGACGGTAATTTAACTGAAACTAGTCTTGACGTCGGGCTCTGGCTTAGTTTTCCATATTTAGGCCTCTAATAGGCAGTCAGTAACTCCACATTTCCTCCTTTCCTTTCAGGTCTTTAATTGAGAAGACAACTCCTTTCCTTTCAGGTCTTCTGAAATGTGACAGAAAACCAGACAGAACCAACGGACGCGGGTATAGCA
9072	threeconstvar	CD58	76	111	35	-39.1294	10.7018	-2.5	121	-2.2	-3.8	-3.8	156	-3.4	8.07414	3.76979	4.30435		unsplicable	endogenous			541	0.272957	TGCGAGTTAGGGGACGGTCAATTATGCTGTACTAGTCTTGACGTCGGGCTCTGGCTTAGTTTTCCATATTTAGGCCTCTAATAGGCAGTCAGTAACTCCACATTTCACCTTTCAGAGAGGATTCTTTAATTGAGAAGACAATTTCTTCATTTTTAGGTATTCTGAAATGTGACAGAAAACCAGACAGAACCAACGGACGCGGGTATAGCA
9073	threeconstvar	CD58	76	111	35	9.90384	-34.3064	0	121	-2.2	-3.8	-3.8	156	-3.4	-8.99152	3.76979	-12.7613		endogenous	unsplicable			508	0.328378	TGCGAGTTAGGGGACGGTGCTGCGCTAAATACTAGTCTTGACGTCGGGCTCTGGCTTAGTTTTCCATATTTAGGCCTCTAATAGGCAGTCAGTAACTCCACATTTCACCTTTTCTTTTCAGTTCTTTAATTGAGAAGACAATTTCTTCAGAGAGGAGTATTCTGAAATGTGACAGAAAACCAGACAGAACCAACGGACGCGGGTATAGCA
9074	threeconstvar	DPM3	76	102	26	10.3596	9.6383	-0.3	121	-7.4	-3.7	-1	147	0	3.07455	1.34176	1.73279		endogenous	endogenous			311	0.0581961	TGCGAGTTAGGGGACGGTGCCTCTCCTGGCACTAGTCTTGACGTCggccagggctggttttaatgctctccgtgggcgggcttcggttgagtttggtccgcttttcctttctgctcctcaggggagcattgCTTCCTTCTCTCGCAGTGACCATGACGAAATTAGCGCAGTGGCTTTGGGGACTAGCGATCCACGGACGCGGGTATAGCA
9075	threeconstvar	DPM3	76	102	26	14.892	9.6383	0	121	-0.2	-0.2	-0.8	147	0		1.34176			constitutive	endogenous			51	0.0101715	TGCGAGTTAGGGGACGGTAAGCTCCTACATACTAGTCTTGACGTCggccagggctggttttaatgctctccgtgggcgggcttcggttgagtttggtccgcttttcCTCCTTTCCTTTCAGGTCagcattgCTTCCTTCTCTCGCAGTGACCATGACGAAATTAGCGCAGTGGCTTTGGGGACTAGCGATCCACGGACGCGGGTATAGCA
9076	threeconstvar	DPM3	76	102	26	10.3596	13.4982	-0.3	121	-4.8	-4.3	-0.6	147	-1.5	3.14729	1.34176	1.80553		endogenous	constitutive			2041	0.314678	TGCGAGTTAGGGGACGGTGTCGCTGCATGTACTAGTCTTGACGTCggccagggctggttttaatgctctccgtgggcgggcttcggttgagtttggtccgcttttcctttctgctcctcaggggagcattgCCTCCTTTCCTTTCAGGTCCCATGACGAAATTAGCGCAGTGGCTTTGGGGACTAGCGATCCACGGACGCGGGTATAGCA
9077	threeconstvar	DPM3	76	102	26	14.892	13.4982	0	121	0	0	0	147	-1.5	1.76798	1.34176	0.426217		constitutive	constitutive			3366	0.555629	TGCGAGTTAGGGGACGGTTCACTTTGCCCAACTAGTCTTGACGTCggccagggctggttttaatgctctccgtgggcgggcttcggttgagtttggtccgcttttcCTCCTTTCCTTTCAGGTCagcattgCCTCCTTTCCTTTCAGGTCCCATGACGAAATTAGCGCAGTGGCTTTGGGGACTAGCGATCCACGGACGCGGGTATAGCA
9078	threeconstvar	DPM3	76	102	26	-35.2144	9.6383	-6.4	121	-7.4	-3.7	-1	147	0		1.34176			unsplicable	endogenous			25	0.00699105	TGCGAGTTAGGGGACGGTCTTACATTAATTACTAGTCTTGACGTCggccagggctggttttaatgctctccgtgggcgggcttcggttgagtttggtccgcttttcctttctCAGAGAGGAgggagcattgCTTCCTTCTCTCGCAGTGACCATGACGAAATTAGCGCAGTGGCTTTGGGGACTAGCGATCCACGGACGCGGGTATAGCA
9079	threeconstvar	DPM3	76	102	26	10.3596	-44.4459	-0.3	121	-7.4	-3.7	-3.8	147	0	-4.72247	1.34176	-6.06423		endogenous	unsplicable			137	0.0826297	TGCGAGTTAGGGGACGGTCACTCCTTAGAAACTAGTCTTGACGTCggccagggctggttttaatgctctccgtgggcgggcttcggttgagtttggtccgcttttcctttctgctcctcaggggagcattgCTTCCTTCAGAGAGGATGACCATGACGAAATTAGCGCAGTGGCTTTGGGGACTAGCGATCCACGGACGCGGGTATAGCA
9080	threeconstvar	ZNF692	76	114	38	8.52433	6.31721	-8.3	121	-10.2	-0.9	-0.5	159	0		-4.02975			endogenous	endogenous			36	0.0225847	TGCGAGTTAGGGGACGGTAATGAACATGTCACTAGTCTTGACGTCGGAGAGAAAAGGCGGAATTGCATAGGTGGGAGGATGAGGGAGCAGGACCTCAGGCTTGCCTTCTTTGGGCCTGCAGGAGGGTGGGACCCCCACCAGAGACCTTCCCACCTCCaggagaggaagagggtgaggaagaagaggacaatgACGGACGCGGGTATAGCA
9081	threeconstvar	ZNF692	76	114	38	13.64	6.31721	0	121	-10.3	-0.9	-0.5	159	0	-4.16465	-4.02975	-0.134906		constitutive	endogenous			3749	0.562744	TGCGAGTTAGGGGACGGTTCTAACGCTACCACTAGTCTTGACGTCGGAGAGAAAAGGCGGAATTGCATAGGTGGGAGGATGAGGGAGCAGGACCTCAGGCTTGCCTCTCCTTTCCTTTCAGGTCGGTGGGACCCCCACCAGAGACCTTCCCACCTCCaggagaggaagagggtgaggaagaagaggacaatgACGGACGCGGGTATAGCA
9082	threeconstvar	ZNF692	76	114	38	8.52433	8.52348	-8.3	121	-10.2	-0.9	0	159	0	8.86728	-4.02975	12.897		endogenous	constitutive			468	0.252291	TGCGAGTTAGGGGACGGTGCTGCCGAAAACACTAGTCTTGACGTCGGAGAGAAAAGGCGGAATTGCATAGGTGGGAGGATGAGGGAGCAGGACCTCAGGCTTGCCTTCTTTGGGCCTGCAGGAGGGTGGGACCCCCACCAGAGACTCCTTTCCTTTCAGGTCaggaagagggtgaggaagaagaggacaatgACGGACGCGGGTATAGCA
9083	threeconstvar	ZNF692	76	114	38	13.64	8.52348	0	121	-10.3	-0.9	0	159	0	-3.0156	-4.02975	1.01415		constitutive	constitutive			1045	0.43578	TGCGAGTTAGGGGACGGTTGCCGACCACCTACTAGTCTTGACGTCGGAGAGAAAAGGCGGAATTGCATAGGTGGGAGGATGAGGGAGCAGGACCTCAGGCTTGCCTCTCCTTTCCTTTCAGGTCGGTGGGACCCCCACCAGAGACTCCTTTCCTTTCAGGTCaggaagagggtgaggaagaagaggacaatgACGGACGCGGGTATAGCA
9084	threeconstvar	ZNF692	76	114	38	-32.5332	6.31721	-4.6	121	-10.2	-0.9	-0.5	159	0		-4.02975			unsplicable	endogenous			20	0.00597729	TGCGAGTTAGGGGACGGTCTTCACGGGCCTACTAGTCTTGACGTCGGAGAGAAAAGGCGGAATTGCATAGGTGGGAGGATGAGGGAGCAGGACCTCAGGCTTGCCTTCTTTGCAGAGAGGAGAGGGTGGGACCCCCACCAGAGACCTTCCCACCTCCaggagaggaagagggtgaggaagaagaggacaatgACGGACGCGGGTATAGCA
9085	threeconstvar	ZNF692	76	114	38	8.52433	-36.5358	-8.3	121	-10.2	-0.9	-2.6	159	0		-4.02975			endogenous	unsplicable			78	0.00454864	TGCGAGTTAGGGGACGGTTACCCGTTGTTGACTAGTCTTGACGTCGGAGAGAAAAGGCGGAATTGCATAGGTGGGAGGATGAGGGAGCAGGACCTCAGGCTTGCCTTCTTTGGGCCTGCAGGAGGGTGGGACCCCCACCAGAGACCTTCCCAGAGAGGAgagaggaagagggtgaggaagaagaggacaatgACGGACGCGGGTATAGCA
9086	threeconstvar	CARS	76	105	29	-12.6716	10.6366	-0.5	121	-2.5	-1.4	-2.5	150	-5.6	4.13837	4.36681	-0.228434		endogenous	endogenous			2103	0.470891	TGCGAGTTAGGGGACGGTATTGAGATCTCAACTAGTCTTGACGTCTACACTGGCTTCTCCCACAGACCCCCCAACCACCTTCTCATACATGTGTAATGGCTGTAGCACTCGGGAGAATAAGGGCGTTGGCTGTCTTGTGTCCCCCCACAGCACGGCAGTTGCGGCTGGCCTTCCTCATGCACTCGTGGAAGGACGGACGCGGGTATAGCA
9087	threeconstvar	CARS	76	105	29	10.962	10.6366	-3.3	121	-1.4	-1.4	-2.5	150	-5.6	-14.0479	4.36681	-18.4147		constitutive	endogenous			33876	0.809888	TGCGAGTTAGGGGACGGTATGGCTTGGCACACTAGTCTTGACGTCTACACTGGCTTCTCCCACAGACCCCCCAACCACCTTCTCATACATGTGTAATGGCTGTAGCCTCCTTTCCTTTCAGGTCGTTGGCTGTCTTGTGTCCCCCCACAGCACGGCAGTTGCGGCTGGCCTTCCTCATGCACTCGTGGAAGGACGGACGCGGGTATAGCA
9088	threeconstvar	CARS	76	105	29	-12.6716	14.1982	-0.5	121	-2.5	0	0	150	-7.1	6.61203	4.36681	2.24522		endogenous	constitutive			3261	0.472609	TGCGAGTTAGGGGACGGTTGTCTTAGACATACTAGTCTTGACGTCTACACTGGCTTCTCCCACAGACCCCCCAACCACCTTCTCATACATGTGTAATGGCTGTAGCACTCGGGAGAATAAGGGCGTTGGCTGTCTCTCCTTTCCTTTCAGGTCGGCAGTTGCGGCTGGCCTTCCTCATGCACTCGTGGAAGGACGGACGCGGGTATAGCA
9089	threeconstvar	CARS	76	105	29	10.962	14.1982	-3.3	121	0	0	0	150	-7.1	-4.621	4.36681	-8.98781		constitutive	constitutive			17336	0.665592	TGCGAGTTAGGGGACGGTAAAGAGCGAATCACTAGTCTTGACGTCTACACTGGCTTCTCCCACAGACCCCCCAACCACCTTCTCATACATGTGTAATGGCTGTAGCCTCCTTTCCTTTCAGGTCGTTGGCTGTCTCTCCTTTCCTTTCAGGTCGGCAGTTGCGGCTGGCCTTCCTCATGCACTCGTGGAAGGACGGACGCGGGTATAGCA
9090	threeconstvar	CARS	76	105	29	-47.1139	10.6366	-3.9	121	-2.5	-1.4	-2.5	150	-5.6		4.36681			unsplicable	endogenous			4	0.00176523	TGCGAGTTAGGGGACGGTCCTTTGCATGGAACTAGTCTTGACGTCTACACTGGCTTCTCCCACAGACCCCCCAACCACCTTCTCATACATGTGTAATGGCTGTAGCACTCGGCAGAGAGGAGGCGTTGGCTGTCTTGTGTCCCCCCACAGCACGGCAGTTGCGGCTGGCCTTCCTCATGCACTCGTGGAAGGACGGACGCGGGTATAGCA
9091	threeconstvar	CARS	76	105	29	-12.6716	-35.6062	-0.5	121	-2.5	-3.5	-2.8	150	-5.6		4.36681			endogenous	unsplicable			7	0.00239153	TGCGAGTTAGGGGACGGTACACAAACCGATACTAGTCTTGACGTCTACACTGGCTTCTCCCACAGACCCCCCAACCACCTTCTCATACATGTGTAATGGCTGTAGCACTCGGGAGAATAAGGGCGTTGGCTGTCTTGTGTCCAGAGAGGACACGGCAGTTGCGGCTGGCCTTCCTCATGCACTCGTGGAAGGACGGACGCGGGTATAGCA
9092	threeconstvar	SAAL1	76	102	26	2.50267	6.81566	-0.2	121	0	0	0	147	-0.9	-0.450661	-0.254814	-0.195848		endogenous	endogenous			213	0.200188	TGCGAGTTAGGGGACGGTTTGTCCGAGGAAACTAGTCTTGACGTCGAGTAGATAAGAAAAAAAAGTTAATTTTTTATTTTCGAATTTCCTTTACTGTTTTTTTTTTTTTTTTGAAAAGTAGAAATTCAACCCACGTTTACCATGTAGGTTGTTGCTTACTTGCCTTTCCCAGGCAGAAGTGGCCAGTGTTTGACGGACGCGGGTATAGCA
9093	threeconstvar	SAAL1	76	102	26	14.6605	6.81566	0	121	0	0	0	147	-0.9	-7.33344	-0.254814	-7.07863		constitutive	endogenous			13794	0.861694	TGCGAGTTAGGGGACGGTTATCAATGTTCAACTAGTCTTGACGTCGAGTAGATAAGAAAAAAAAGTTAATTTTTTATTTTCGAATTTCCTTTACTGTTTTTTTTTTCTCCTTTCCTTTCAGGTCTTCAACCCACGTTTACCATGTAGGTTGTTGCTTACTTGCCTTTCCCAGGCAGAAGTGGCCAGTGTTTGACGGACGCGGGTATAGCA
9094	threeconstvar	SAAL1	76	102	26	2.50267	12.6634	-0.2	121	0	0	0	147	-0.9	5.56859	-0.254814	5.8234		endogenous	constitutive			1163	0.130235	TGCGAGTTAGGGGACGGTCTAGCCTCGCCGACTAGTCTTGACGTCGAGTAGATAAGAAAAAAAAGTTAATTTTTTATTTTCGAATTTCCTTTACTGTTTTTTTTTTTTTTTTGAAAAGTAGAAATTCAACCCCTCCTTTCCTTTCAGGTCGTTGCTTACTTGCCTTTCCCAGGCAGAAGTGGCCAGTGTTTGACGGACGCGGGTATAGCA
9095	threeconstvar	SAAL1	76	102	26	14.6605	12.6634	0	121	0	0	0	147	-0.9		-0.254814			constitutive	constitutive			3	0.5	TGCGAGTTAGGGGACGGTAAGTTAACCCCAACTAGTCTTGACGTCGAGTAGATAAGAAAAAAAAGTTAATTTTTTATTTTCGAATTTCCTTTACTGTTTTTTTTTTCTCCTTTCCTTTCAGGTCTTCAACCCCTCCTTTCCTTTCAGGTCGTTGCTTACTTGCCTTTCCCAGGCAGAAGTGGCCAGTGTTTGACGGACGCGGGTATAGCA
9096	threeconstvar	SAAL1	76	102	26	-33.2713	6.81566	-0.6	121	0	0	0	147	-0.9		-0.254814			unsplicable	endogenous			13	0.000964893	TGCGAGTTAGGGGACGGTTATCCTGAGATTACTAGTCTTGACGTCGAGTAGATAAGAAAAAAAAGTTAATTTTTTATTTTCGAATTTCCTTTACTGTTTTTTTTTTTTTTTTCAGAGAGGAAAATTCAACCCACGTTTACCATGTAGGTTGTTGCTTACTTGCCTTTCCCAGGCAGAAGTGGCCAGTGTTTGACGGACGCGGGTATAGCA
9097	threeconstvar	SAAL1	76	102	26	2.50267	-31.8002	-0.2	121	0	0	-0.7	147	-0.9	-12.2061	-0.254814	-11.9513		endogenous	unsplicable			9452	0.667608	TGCGAGTTAGGGGACGGTGGGCCCTGCATCACTAGTCTTGACGTCGAGTAGATAAGAAAAAAAAGTTAATTTTTTATTTTCGAATTTCCTTTACTGTTTTTTTTTTTTTTTTGAAAAGTAGAAATTCAACCCACGTTTCAGAGAGGAGTTGTTGCTTACTTGCCTTTCCCAGGCAGAAGTGGCCAGTGTTTGACGGACGCGGGTATAGCA
9098	threeconstvar	NACA	76	102	26	6.7295	10.7746	-0.3	121	0	0	0	147	-2.8	3.79898	4.38711	-0.58813		endogenous	endogenous			2208	0.220977	TGCGAGTTAGGGGACGGTTTCTACGGGAGCACTAGTCTTGACGTCTCTAACAGCCCTCCTCGGAGTTTTTAAGAATACTTATCTCCGGGTTGGGCAAGTGAATGTATCCCAATCAATTTAGGCCTCCTTTTTATTCCCTTCCTTCAGAAATGCCCGGCGAAGCCACAGAAACCGTCCCTGCTACAGAGCAGGACGGACGCGGGTATAGCA
9099	threeconstvar	NACA	76	102	26	12.0114	10.7746	0	121	0	0	0	147	-2.8	-4.47888	4.38711	-8.86598		constitutive	endogenous			7805	0.587992	TGCGAGTTAGGGGACGGTTTAAATGGTCGGACTAGTCTTGACGTCTCTAACAGCCCTCCTCGGAGTTTTTAAGAATACTTATCTCCGGGTTGGGCAAGTGAATGTACTCCTTTCCTTTCAGGTCTCCTTTTTATTCCCTTCCTTCAGAAATGCCCGGCGAAGCCACAGAAACCGTCCCTGCTACAGAGCAGGACGGACGCGGGTATAGCA
9100	threeconstvar	NACA	76	102	26	6.7295	14.6605	-0.3	121	0	0	0	147	-5.9	6.43393	4.38711	2.04683		endogenous	constitutive			4198	0.556248	TGCGAGTTAGGGGACGGTGGTTCATGGTTGACTAGTCTTGACGTCTCTAACAGCCCTCCTCGGAGTTTTTAAGAATACTTATCTCCGGGTTGGGCAAGTGAATGTATCCCAATCAATTTAGGCCTCCTTTTTCTCCTTTCCTTTCAGGTCTGCCCGGCGAAGCCACAGAAACCGTCCCTGCTACAGAGCAGGACGGACGCGGGTATAGCA
9101	threeconstvar	NACA	76	102	26	12.0114	14.6605	0	121	0	0	0	147	-5.9	0.621391	4.38711	-3.76571		constitutive	constitutive			20779	0.827025	TGCGAGTTAGGGGACGGTATCGTCGATAAAACTAGTCTTGACGTCTCTAACAGCCCTCCTCGGAGTTTTTAAGAATACTTATCTCCGGGTTGGGCAAGTGAATGTACTCCTTTCCTTTCAGGTCTCCTTTTTCTCCTTTCCTTTCAGGTCTGCCCGGCGAAGCCACAGAAACCGTCCCTGCTACAGAGCAGGACGGACGCGGGTATAGCA
9102	threeconstvar	NACA	76	102	26	-38.1164	10.7746	-1.1	121	0	0	0	147	-2.8		4.38711			unsplicable	endogenous			57	0.0644796	TGCGAGTTAGGGGACGGTGCTCAATGTCCAACTAGTCTTGACGTCTCTAACAGCCCTCCTCGGAGTTTTTAAGAATACTTATCTCCGGGTTGGGCAAGTGAATGTATCCCAACAGAGAGGAGCCTCCTTTTTATTCCCTTCCTTCAGAAATGCCCGGCGAAGCCACAGAAACCGTCCCTGCTACAGAGCAGGACGGACGCGGGTATAGCA
9103	threeconstvar	NACA	76	102	26	6.7295	-36.1369	-0.3	121	-0.5	-3.6	-5.5	147	-2.8		4.38711			endogenous	unsplicable			66	0.0317766	TGCGAGTTAGGGGACGGTCAACGTCTACTCACTAGTCTTGACGTCTCTAACAGCCCTCCTCGGAGTTTTTAAGAATACTTATCTCCGGGTTGGGCAAGTGAATGTATCCCAATCAATTTAGGCCTCCTTTTTATTCCCCAGAGAGGAAAATGCCCGGCGAAGCCACAGAAACCGTCCCTGCTACAGAGCAGGACGGACGCGGGTATAGCA
9104	threeconstvar	MPHOSPH9	76	102	26	6.84086	5.3025	-0.7	121	0	0	0	147	-0.3		1.24195			endogenous	endogenous			31	0.133047	TGCGAGTTAGGGGACGGTATTACGCGGTTCACTAGTCTTGACGTCAGCTCATCTTTGTAGTGGAGATAGGGAAAATCAGTTAACATTTTTTTTCTCACAAGTAACTTGCTTCATTCAATAGATTTGATATACTTTTGGATGATTTAGATACTGTTCCTGTGTCTACATTACAACGTACCAATCCAAGAAAGCACGGACGCGGGTATAGCA
9105	threeconstvar	MPHOSPH9	76	102	26	12.5957	5.3025	0	121	-2.3	-0.8	0	147	-0.3		1.24195			constitutive	endogenous			14	0.736842	TGCGAGTTAGGGGACGGTGAGTTTCGGGTCACTAGTCTTGACGTCAGCTCATCTTTGTAGTGGAGATAGGGAAAATCAGTTAACATTTTTTTTCTCACAAGTAACTCTCCTTTCCTTTCAGGTCTGATATACTTTTGGATGATTTAGATACTGTTCCTGTGTCTACATTACAACGTACCAATCCAAGAAAGCACGGACGCGGGTATAGCA
9106	threeconstvar	MPHOSPH9	76	102	26	6.84086	13.354	-0.7	121	0	0	0	147	0	10.6221	1.24195	9.3801		endogenous	constitutive			1575	0.903614	TGCGAGTTAGGGGACGGTCGGTTAGCCGCGACTAGTCTTGACGTCAGCTCATCTTTGTAGTGGAGATAGGGAAAATCAGTTAACATTTTTTTTCTCACAAGTAACTTGCTTCATTCAATAGATTTGATATACCTCCTTTCCTTTCAGGTCCTGTTCCTGTGTCTACATTACAACGTACCAATCCAAGAAAGCACGGACGCGGGTATAGCA
9107	threeconstvar	MPHOSPH9	76	102	26	12.5957	13.354	0	121	0	0	-0.8	147	0	-3.0297	1.24195	-4.27165		constitutive	constitutive			21321	0.859787	TGCGAGTTAGGGGACGGTAACGAGGGGCTTACTAGTCTTGACGTCAGCTCATCTTTGTAGTGGAGATAGGGAAAATCAGTTAACATTTTTTTTCTCACAAGTAACTCTCCTTTCCTTTCAGGTCTGATATACCTCCTTTCCTTTCAGGTCCTGTTCCTGTGTCTACATTACAACGTACCAATCCAAGAAAGCACGGACGCGGGTATAGCA
9108	threeconstvar	MPHOSPH9	76	102	26	-33.7224	5.3025	-1.9	121	0	0	0	147	-0.3	6.90689	1.24195	5.66494		unsplicable	endogenous			119	0.168555	TGCGAGTTAGGGGACGGTCTTAATTCCGGGACTAGTCTTGACGTCAGCTCATCTTTGTAGTGGAGATAGGGAAAATCAGTTAACATTTTTTTTCTCACAAGTAACTTGCTTCCAGAGAGGAATTTGATATACTTTTGGATGATTTAGATACTGTTCCTGTGTCTACATTACAACGTACCAATCCAAGAAAGCACGGACGCGGGTATAGCA
9109	threeconstvar	MPHOSPH9	76	102	26	6.84086	-38.2336	-0.7	121	-1.1	-2.2	-2.2	147	-0.3		1.24195			endogenous	unsplicable			100	0.0996016	TGCGAGTTAGGGGACGGTGTCTCACATACGACTAGTCTTGACGTCAGCTCATCTTTGTAGTGGAGATAGGGAAAATCAGTTAACATTTTTTTTCTCACAAGTAACTTGCTTCATTCAATAGATTTGATATACTTTTGGCAGAGAGGAATACTGTTCCTGTGTCTACATTACAACGTACCAATCCAAGAAAGCACGGACGCGGGTATAGCA
9111	threeconstvar	POLE2	76	108	32	13.2038	-4.02091	0	121	0	0	0	153	-2.3	-7.344				constitutive	endogenous			2452	0.739891	TGCGAGTTAGGGGACGGTGAAGAGCCCATAACTAGTCTTGACGTCAGAAGCTAAATGTATACAACTATTAGAAAAATATCTCTAGTGGTATATAGAAGATAATTATCTCCTTTCCTTTCAGGTCATACTATGGAAATATTAATTTTTTTGGAGGTCCTTCTAATACATCTGTGAAGACTTCTGCAAAACTAAACGGACGCGGGTATAGCA
9112	threeconstvar	POLE2	76	108	32	6.28005	10.2992	-5.4	121	-1.7	-3.6	-3.6	153	-2.3	10.8986				endogenous	constitutive			1908	0.76565	TGCGAGTTAGGGGACGGTACCTTAACATTTACTAGTCTTGACGTCAGAAGCTAAATGTATACAACTATTAGAAAAATATCTCTAGTGGTATATAGAAGATAATTATGTTATAATTATCTAGGGCATACTATGGAAATACTCCTTTCCTTTCAGGTCCTTCTAATACATCTGTGAAGACTTCTGCAAAACTAAACGGACGCGGGTATAGCA
9113	threeconstvar	POLE2	76	108	32	13.2038	10.2992	0	121	-1.7	-3.6	-3.6	153	-2.3	-1.64052				constitutive	constitutive			11188	0.721388	TGCGAGTTAGGGGACGGTTGGCATACATTCACTAGTCTTGACGTCAGAAGCTAAATGTATACAACTATTAGAAAAATATCTCTAGTGGTATATAGAAGATAATTATCTCCTTTCCTTTCAGGTCATACTATGGAAATACTCCTTTCCTTTCAGGTCCTTCTAATACATCTGTGAAGACTTCTGCAAAACTAAACGGACGCGGGTATAGCA
9114	threeconstvar	POLE2	76	108	32	-42.31	-4.02091	0	121	0	0	0	153	-2.3					unsplicable	endogenous			10	0.0675676	TGCGAGTTAGGGGACGGTAAGGTTCGACAAACTAGTCTTGACGTCAGAAGCTAAATGTATACAACTATTAGAAAAATATCTCTAGTGGTATATAGAAGATAATTATGTTATACAGAGAGGAGGCATACTATGGAAATATTAATTTTTTTGGAGGTCCTTCTAATACATCTGTGAAGACTTCTGCAAAACTAAACGGACGCGGGTATAGCA
9115	threeconstvar	POLE2	76	108	32	6.28005	-37.232	-5.4	121	0	-0.4	0	153	-2.3	-6.94251				endogenous	unsplicable			122	0.655914	TGCGAGTTAGGGGACGGTACTCGCTTACCCACTAGTCTTGACGTCAGAAGCTAAATGTATACAACTATTAGAAAAATATCTCTAGTGGTATATAGAAGATAATTATGTTATAATTATCTAGGGCATACTATGGAAATATTAATTCAGAGAGGAGTCCTTCTAATACATCTGTGAAGACTTCTGCAAAACTAAACGGACGCGGGTATAGCA
9116	threeconstvar	HERC2P2	76	105	29	2.53576	3.51679	-4.2	121	-1	-4.3	-5.4	150	-3.1		4.48253			endogenous	endogenous			26	0.0536082	TGCGAGTTAGGGGACGGTTTTCCCCAACAAACTAGTCTTGACGTCCAGTGCTTATTAGTCAGATGTTTAGAGTAATTGCCCGTGCTTTCTGCATTACATTTATTCTTGTATCCATTACAAGAAATGTCAGTGGGTGCCAATGCTCATTAGGTATCCAGCCGGTTCCCCTGCAAACCATCACCAATGAGAACCACGGACGCGGGTATAGCA
9117	threeconstvar	HERC2P2	76	105	29	13.3641	3.51679	0	121	-1	-4.3	-5.4	150	-3.1	-12.9979	4.48253	-17.4804		constitutive	endogenous			8179	0.463794	TGCGAGTTAGGGGACGGTACACCCGCGGAAACTAGTCTTGACGTCCAGTGCTTATTAGTCAGATGTTTAGAGTAATTGCCCGTGCTTTCTGCATTACATTTATTCTCTCCTTTCCTTTCAGGTCTGTCAGTGGGTGCCAATGCTCATTAGGTATCCAGCCGGTTCCCCTGCAAACCATCACCAATGAGAACCACGGACGCGGGTATAGCA
9118	threeconstvar	HERC2P2	76	105	29	2.53576	12.4498	-4.2	121	-1.2	-1.5	-1.5	150	-3.1	11.5874	4.48253	7.10485		endogenous	constitutive			18469	0.715603	TGCGAGTTAGGGGACGGTCCTAGAACCGCCACTAGTCTTGACGTCCAGTGCTTATTAGTCAGATGTTTAGAGTAATTGCCCGTGCTTTCTGCATTACATTTATTCTTGTATCCATTACAAGAAATGTCAGTGGGTCTCCTTTCCTTTCAGGTCTCCAGCCGGTTCCCCTGCAAACCATCACCAATGAGAACCACGGACGCGGGTATAGCA
9119	threeconstvar	HERC2P2	76	105	29	13.3641	12.4498	0	121	-1.2	-1.5	-1.5	150	-3.1	-3.29495	4.48253	-7.77749		constitutive	constitutive			19207	0.807526	TGCGAGTTAGGGGACGGTTCGGTTGATTTTACTAGTCTTGACGTCCAGTGCTTATTAGTCAGATGTTTAGAGTAATTGCCCGTGCTTTCTGCATTACATTTATTCTCTCCTTTCCTTTCAGGTCTGTCAGTGGGTCTCCTTTCCTTTCAGGTCTCCAGCCGGTTCCCCTGCAAACCATCACCAATGAGAACCACGGACGCGGGTATAGCA
9120	threeconstvar	HERC2P2	76	105	29	-37.1617	3.51679	-1.4	121	-1	-4.3	-5.4	150	-3.1		4.48253			unsplicable	endogenous			36	0.00923077	TGCGAGTTAGGGGACGGTGAAACGTTGTCAACTAGTCTTGACGTCCAGTGCTTATTAGTCAGATGTTTAGAGTAATTGCCCGTGCTTTCTGCATTACATTTATTCTTGTATCCAGAGAGGAAAATGTCAGTGGGTGCCAATGCTCATTAGGTATCCAGCCGGTTCCCCTGCAAACCATCACCAATGAGAACCACGGACGCGGGTATAGCA
9121	threeconstvar	HERC2P2	76	105	29	2.53576	-37.1337	-4.2	121	-0.3	-0.5	-1.1	150	-3.1	-8.49319	4.48253	-12.9757		endogenous	unsplicable			1084	0.221632	TGCGAGTTAGGGGACGGTCATCACTTTCCGACTAGTCTTGACGTCCAGTGCTTATTAGTCAGATGTTTAGAGTAATTGCCCGTGCTTTCTGCATTACATTTATTCTTGTATCCATTACAAGAAATGTCAGTGGGTGCCAATCAGAGAGGAGTATCCAGCCGGTTCCCCTGCAAACCATCACCAATGAGAACCACGGACGCGGGTATAGCA
9122	threeconstvar	PKD1P6-NPIPP1	76	123	47	5.41923	4.86236	-3.3	121	-7	-3.8	0	168						endogenous	endogenous			1	0.00122699	TGCGAGTTAGGGGACGGTAATTGCTGCTTGACTAGTCTTGACGTCAAGCAGCACCCCGACGTTCCGCTCCCAGCAGCCACACCCACCGGGCCCTCTCCGGCGTCTGCTTTCCACAATGCAGCCCCCGCCCAGGAGGGCCCATGTGCTTACCCTGTTTTGCCCATGAAGAAACAGCTCAGTGTTGCGGGTCAAACGGACGCGGGTATAGCA
9123	threeconstvar	PKD1P6-NPIPP1	76	123	47	13.085	4.86236	-1.5	121	-7	-3.8	0	168						constitutive	endogenous			16	0.0147059	TGCGAGTTAGGGGACGGTATGAACATTAGCACTAGTCTTGACGTCAAGCAGCACCCCGACGTTCCGCTCCCAGCAGCCACACCCACCGGGCCCTCTCCGGCGTCTGCTCCTTTCCTTTCAGGTCCCGCCCAGGAGGGCCCATGTGCTTACCCTGTTTTGCCCATGAAGAAACAGCTCAGTGTTGCGGGTCAAACGGACGCGGGTATAGCA
9124	threeconstvar	PKD1P6-NPIPP1	76	123	47	5.41923	13.9181	-3.3	121	-7	-6.7	0	168		9.54754				endogenous	constitutive			2248	0.887485	TGCGAGTTAGGGGACGGTACATGTCAAAAGACTAGTCTTGACGTCAAGCAGCACCCCGACGTTCCGCTCCCAGCAGCCACACCCACCGGGCCCTCTCCGGCGTCTGCTTTCCACAATGCAGCCCCCGCCCAGGAGGGCCCATGTGCTTACCCTCTCCTTTCCTTTCAGGTCCAGCTCAGTGTTGCGGGTCAAACGGACGCGGGTATAGCA
9125	threeconstvar	PKD1P6-NPIPP1	76	123	47	13.085	13.9181	-1.5	121	-7	-6.7	0	168		12.2488				constitutive	constitutive			4868	0.807967	TGCGAGTTAGGGGACGGTATTAGGCGGAGTACTAGTCTTGACGTCAAGCAGCACCCCGACGTTCCGCTCCCAGCAGCCACACCCACCGGGCCCTCTCCGGCGTCTGCTCCTTTCCTTTCAGGTCCCGCCCAGGAGGGCCCATGTGCTTACCCTCTCCTTTCCTTTCAGGTCCAGCTCAGTGTTGCGGGTCAAACGGACGCGGGTATAGCA
9126	threeconstvar	PKD1P6-NPIPP1	76	123	47	-35.3378	4.86236	-2.5	121	-7	-3.8	0	168						unsplicable	endogenous			5	0.00272183	TGCGAGTTAGGGGACGGTCACAAAATTGACACTAGTCTTGACGTCAAGCAGCACCCCGACGTTCCGCTCCCAGCAGCCACACCCACCGGGCCCTCTCCGGCGTCTGCTTTCCCAGAGAGGACCCCCGCCCAGGAGGGCCCATGTGCTTACCCTGTTTTGCCCATGAAGAAACAGCTCAGTGTTGCGGGTCAAACGGACGCGGGTATAGCA
9127	threeconstvar	PKD1P6-NPIPP1	76	123	47	5.41923	-36.0186	-3.3	121	-7	-3.8	-3.6	168						endogenous	unsplicable			0	0	TGCGAGTTAGGGGACGGTGTCATATCTCTTACTAGTCTTGACGTCAAGCAGCACCCCGACGTTCCGCTCCCAGCAGCCACACCCACCGGGCCCTCTCCGGCGTCTGCTTTCCACAATGCAGCCCCCGCCCAGGAGGGCCCATGTGCTTACCCTGTTTTGCAGAGAGGAAAACAGCTCAGTGTTGCGGGTCAAACGGACGCGGGTATAGCA
9128	threeconstvar	PIEZO1	76	129	53	10.2984	3.74629	-2.8	121	-3.1	-2.8	-5	174		-3.57154	-5.5542	1.98266		endogenous	endogenous			232	0.217025	TGCGAGTTAGGGGACGGTGAGACCGTTACGACTAGTCTTGACGTCCCGAggccgcgggggagggggcgcccggcccaccgcgccgTGACCCTCCCCGCGTGCTGAGCCCCCTCCCCCACAGATCGCGGTGGTCGTCAAGTACCTGTTCCAGTTTGGGTTCTTCCCCTGGAACAGCCACGTGGTGCTGCGGCGACGGACGCGGGTATAGCA
9129	threeconstvar	PIEZO1	76	129	53	11.4635	3.74629	-1.1	121	-3.1	-2.8	-5	174		-10.0447	-5.5542	-4.49053		constitutive	endogenous			4229	0.87142	TGCGAGTTAGGGGACGGTAGCGAAGCGGGCACTAGTCTTGACGTCCCGAggccgcgggggagggggcgcccggcccaccgcgccgTGACCCTCCCCGCGTGCTGAGCTCCTTTCCTTTCAGGTCGCGGTGGTCGTCAAGTACCTGTTCCAGTTTGGGTTCTTCCCCTGGAACAGCCACGTGGTGCTGCGGCGACGGACGCGGGTATAGCA
9130	threeconstvar	PIEZO1	76	129	53	10.2984	12.0253	-2.8	121	-3.1	-2.8	-1.5	174		11.5411	-5.5542	17.0953		endogenous	constitutive			2979	0.879539	TGCGAGTTAGGGGACGGTGTTGAACCCGATACTAGTCTTGACGTCCCGAggccgcgggggagggggcgcccggcccaccgcgccgTGACCCTCCCCGCGTGCTGAGCCCCCTCCCCCACAGATCGCGGTGGTCGTCAAGTACCTGTTCCAGTTTGGGTTCTCCTTTCCTTTCAGGTCCGTGGTGCTGCGGCGACGGACGCGGGTATAGCA
9131	threeconstvar	PIEZO1	76	129	53	11.4635	12.0253	-1.1	121	-3.1	-2.8	-1.5	174		5.80108	-5.5542	11.3553		constitutive	constitutive			10273	0.873852	TGCGAGTTAGGGGACGGTCGCGACCAAAGCACTAGTCTTGACGTCCCGAggccgcgggggagggggcgcccggcccaccgcgccgTGACCCTCCCCGCGTGCTGAGCTCCTTTCCTTTCAGGTCGCGGTGGTCGTCAAGTACCTGTTCCAGTTTGGGTTCTCCTTTCCTTTCAGGTCCGTGGTGCTGCGGCGACGGACGCGGGTATAGCA
9132	threeconstvar	PIEZO1	76	129	53	-36.9298	3.74629	-5.1	121	-3.1	-2.8	-5	174			-5.5542			unsplicable	endogenous			7	0.00257732	TGCGAGTTAGGGGACGGTAAGCTTGGGTCTACTAGTCTTGACGTCCCGAggccgcgggggagggggcgcccggcccaccgcgccgTGACCCTCCCCGCGTGCTGAGCCCCCTCAGAGAGGAATCGCGGTGGTCGTCAAGTACCTGTTCCAGTTTGGGTTCTTCCCCTGGAACAGCCACGTGGTGCTGCGGCGACGGACGCGGGTATAGCA
9133	threeconstvar	PIEZO1	76	129	53	10.2984	-38.2162	-2.8	121	-3.1	-2.8	-6.5	174		-9.45327	-5.5542	-3.89907		endogenous	unsplicable			700	0.665399	TGCGAGTTAGGGGACGGTCGCTTATTGGACACTAGTCTTGACGTCCCGAggccgcgggggagggggcgcccggcccaccgcgccgTGACCCTCCCCGCGTGCTGAGCCCCCTCCCCCACAGATCGCGGTGGTCGTCAAGTACCTGTTCCAGTTTGGGTTCTTCCCCAGAGAGGACCACGTGGTGCTGCGGCGACGGACGCGGGTATAGCA
9134	threeconstvar	STAT3	76	126	50	10.1886	7.57765	0	121	0	-3	-1	171		-5.83902	-5.54961	-0.289412		endogenous	endogenous			4077	0.672218	TGCGAGTTAGGGGACGGTGATCGATCTGAAACTAGTCTTGACGTCTTTTGTTCTTTTTTTTTTTTCCATTGTGTCTTGTCAACCCCCCGTTTCCCCTCCTGCTGCCCCCCATTTCCTACAGAACGACCTGCAGCAATACCATTGACCTGCCGATGTCCCCCCGCACTTTAGATTCATTGATGCAGTTTGGAAACGGACGCGGGTATAGCA
9135	threeconstvar	STAT3	76	126	50	14.1398	7.57765	0	121	0	-3	-1	171		-7.36077	-5.54961	-1.81116		constitutive	endogenous			16702	0.640291	TGCGAGTTAGGGGACGGTGACCCGATTGCTACTAGTCTTGACGTCTTTTGTTCTTTTTTTTTTTTCCATTGTGTCTTGTCAACCCCCCGTTTCCCCTCCTGCTGCCCTCCTTTCCTTTCAGGTCGACCTGCAGCAATACCATTGACCTGCCGATGTCCCCCCGCACTTTAGATTCATTGATGCAGTTTGGAAACGGACGCGGGTATAGCA
9136	threeconstvar	STAT3	76	126	50	10.1886	13.077	0	121	0	-3	0	171		12.6357	-5.54961	18.1853		endogenous	constitutive			6363	0.912389	TGCGAGTTAGGGGACGGTACGTCTGCCACGACTAGTCTTGACGTCTTTTGTTCTTTTTTTTTTTTCCATTGTGTCTTGTCAACCCCCCGTTTCCCCTCCTGCTGCCCCCCATTTCCTACAGAACGACCTGCAGCAATACCATTGACCTGCCGATGTCTCCTTTCCTTTCAGGTCCATTGATGCAGTTTGGAAACGGACGCGGGTATAGCA
9137	threeconstvar	STAT3	76	126	50	14.1398	13.077	0	121	0	-3	0	171		8.18982	-5.54961	13.7394		constitutive	constitutive			586	0.665153	TGCGAGTTAGGGGACGGTCGTCTTTATTGTACTAGTCTTGACGTCTTTTGTTCTTTTTTTTTTTTCCATTGTGTCTTGTCAACCCCCCGTTTCCCCTCCTGCTGCCCTCCTTTCCTTTCAGGTCGACCTGCAGCAATACCATTGACCTGCCGATGTCTCCTTTCCTTTCAGGTCCATTGATGCAGTTTGGAAACGGACGCGGGTATAGCA
9138	threeconstvar	STAT3	76	126	50	-36.1907	7.57765	-3.8	121	0	-3	-1	171		4.40599	-5.54961	9.9556		unsplicable	endogenous			111	0.00961622	TGCGAGTTAGGGGACGGTTGCCTCGAGACAACTAGTCTTGACGTCTTTTGTTCTTTTTTTTTTTTCCATTGTGTCTTGTCAACCCCCCGTTTCCCCTCCTGCTGCCCCCCATCAGAGAGGAAACGACCTGCAGCAATACCATTGACCTGCCGATGTCCCCCCGCACTTTAGATTCATTGATGCAGTTTGGAAACGGACGCGGGTATAGCA
9139	threeconstvar	STAT3	76	126	50	10.1886	-33.8786	0	121	0	-3	-0.7	171		-7.15234	-5.54961	-1.60273		endogenous	unsplicable			6160	0.692913	TGCGAGTTAGGGGACGGTCTGGAGCATATCACTAGTCTTGACGTCTTTTGTTCTTTTTTTTTTTTCCATTGTGTCTTGTCAACCCCCCGTTTCCCCTCCTGCTGCCCCCCATTTCCTACAGAACGACCTGCAGCAATACCATTGACCTGCCGATGTCCCCCCCAGAGAGGAATTCATTGATGCAGTTTGGAAACGGACGCGGGTATAGCA
9140	threeconstvar	USP36	76	99	23	9.57384	7.84067	-1.1	121	-2	-2.5	-2.5	144	-4.4	-1.54796	-1.27274	-0.275221		endogenous	endogenous			2221	0.293977	TGCGAGTTAGGGGACGGTGAGTCCCCTCGAACTAGTCTTGACGTCATGCATTGGGTTCCTAGGTTGGACTCATACCCGAGGGTGGCAGTGGGAAGATTCGGGTCTCGTTTCTCTCTGTCAGGACTACCGTGGTTTGTTCTGCAGCCTCCTGGAGACAAGGCGTCCCTTCCCGGGAGCTGTCGGTCTGGATCTACGGACGCGGGTATAGCA
9141	threeconstvar	USP36	76	99	23	13.8675	7.84067	-1.7	121	-2	-2.5	-2.5	144	-4.4	-4.19868	-1.27274	-2.92594		constitutive	endogenous			13573	0.723353	TGCGAGTTAGGGGACGGTGCTAACTCTGTCACTAGTCTTGACGTCATGCATTGGGTTCCTAGGTTGGACTCATACCCGAGGGTGGCAGTGGGAAGATTCGGGTCTCCTCCTTTCCTTTCAGGTCTACCGTGGTTTGTTCTGCAGCCTCCTGGAGACAAGGCGTCCCTTCCCGGGAGCTGTCGGTCTGGATCTACGGACGCGGGTATAGCA
9142	threeconstvar	USP36	76	99	23	9.57384	12.2873	-1.1	121	-0.1	-1.1	-1.1	144	-4.4	10.2919	-1.27274	11.5646		endogenous	constitutive			6273	0.5065	TGCGAGTTAGGGGACGGTAATACGTCTGCAACTAGTCTTGACGTCATGCATTGGGTTCCTAGGTTGGACTCATACCCGAGGGTGGCAGTGGGAAGATTCGGGTCTCGTTTCTCTCTGTCAGGACTACCGCTCCTTTCCTTTCAGGTCCCTGGAGACAAGGCGTCCCTTCCCGGGAGCTGTCGGTCTGGATCTACGGACGCGGGTATAGCA
9143	threeconstvar	USP36	76	99	23	13.8675	12.2873	-1.7	121	-0.1	-0.5	-0.5	144	-4.4	2.10244	-1.27274	3.37517		constitutive	constitutive			1403	0.692156	TGCGAGTTAGGGGACGGTCTCTGCATTTTCACTAGTCTTGACGTCATGCATTGGGTTCCTAGGTTGGACTCATACCCGAGGGTGGCAGTGGGAAGATTCGGGTCTCCTCCTTTCCTTTCAGGTCTACCGCTCCTTTCCTTTCAGGTCCCTGGAGACAAGGCGTCCCTTCCCGGGAGCTGTCGGTCTGGATCTACGGACGCGGGTATAGCA
9144	threeconstvar	USP36	76	99	23	-32.5297	7.84067	-4	121	-2	-2	-2	144	-4.4	6.45396	-1.27274	7.72669		unsplicable	endogenous			266	0.0999624	TGCGAGTTAGGGGACGGTTTCCAACTCTGTACTAGTCTTGACGTCATGCATTGGGTTCCTAGGTTGGACTCATACCCGAGGGTGGCAGTGGGAAGATTCGGGTCTCGTTTCTCAGAGAGGAGACTACCGTGGTTTGTTCTGCAGCCTCCTGGAGACAAGGCGTCCCTTCCCGGGAGCTGTCGGTCTGGATCTACGGACGCGGGTATAGCA
9145	threeconstvar	USP36	76	99	23	9.57384	-34.0055	-1.1	121	-0.3	-0.9	-0.9	144	-4.4	-12.9961	-1.27274	-11.7234		endogenous	unsplicable			8169	0.727232	TGCGAGTTAGGGGACGGTTACCAAAACGCAACTAGTCTTGACGTCATGCATTGGGTTCCTAGGTTGGACTCATACCCGAGGGTGGCAGTGGGAAGATTCGGGTCTCGTTTCTCTCTGTCAGGACTACCGTGGTTTCAGAGAGGACCTCCTGGAGACAAGGCGTCCCTTCCCGGGAGCTGTCGGTCTGGATCTACGGACGCGGGTATAGCA
9146	threeconstvar	ATP5J	76	99	23	2.14411	7.1416	-2.6	121	-2.5	-1.9	-1.9	144	-3.3	2.38125	1.97814	0.403113		endogenous	endogenous			503	0.523413	TGCGAGTTAGGGGACGGTTTTAGTCCGCTCACTAGTCTTGACGTCTTAAGAGGGAAAAAATTAGTCATAATATTGAAAGTTTGCATCCCACCTAAAAACGATGGTGCTAACACTTCATTAGGCGACTTTATGGATTGTTCATAGGAATATGCACTGAAGAGGCAGCGAACCTACTAACCTTTGGCCGGTCAGACGGACGCGGGTATAGCA
9147	threeconstvar	ATP5J	76	99	23	12.135	7.1416	-0.6	121	-2.5	-1.9	-1.9	144	-3.3	-11.8129	1.97814	-13.791		constitutive	endogenous			21593	0.782468	TGCGAGTTAGGGGACGGTTGGTCGATCTTTACTAGTCTTGACGTCTTAAGAGGGAAAAAATTAGTCATAATATTGAAAGTTTGCATCCCACCTAAAAACGATGGTGCTCCTTTCCTTTCAGGTCACTTTATGGATTGTTCATAGGAATATGCACTGAAGAGGCAGCGAACCTACTAACCTTTGGCCGGTCAGACGGACGCGGGTATAGCA
9148	threeconstvar	ATP5J	76	99	23	2.14411	14.1354	-2.6	121	-0.1	-1	-1	144	-3.7	0.739629	1.97814	-1.23851		endogenous	constitutive			5780	0.614894	TGCGAGTTAGGGGACGGTTACTCACAAACAACTAGTCTTGACGTCTTAAGAGGGAAAAAATTAGTCATAATATTGAAAGTTTGCATCCCACCTAAAAACGATGGTGCTAACACTTCATTAGGCGACTTTCTCCTTTCCTTTCAGGTCTATGCACTGAAGAGGCAGCGAACCTACTAACCTTTGGCCGGTCAGACGGACGCGGGTATAGCA
9149	threeconstvar	ATP5J	76	99	23	12.135	14.1354	-0.6	121	-0.1	0	0	144	-3.7	-0.364296	1.97814	-2.34243		constitutive	constitutive			19110	0.842518	TGCGAGTTAGGGGACGGTCGCGACTTCTCAACTAGTCTTGACGTCTTAAGAGGGAAAAAATTAGTCATAATATTGAAAGTTTGCATCCCACCTAAAAACGATGGTGCTCCTTTCCTTTCAGGTCACTTTCTCCTTTCCTTTCAGGTCTATGCACTGAAGAGGCAGCGAACCTACTAACCTTTGGCCGGTCAGACGGACGCGGGTATAGCA
9150	threeconstvar	ATP5J	76	99	23	-37.7346	7.1416	-1.2	121	-2.5	-1.9	-1.9	144	-3.3		1.97814			unsplicable	endogenous			9	0.0096463	TGCGAGTTAGGGGACGGTTATTGCCTCTGCACTAGTCTTGACGTCTTAAGAGGGAAAAAATTAGTCATAATATTGAAAGTTTGCATCCCACCTAAAAACGATGGTGCTAACACAGAGAGGAGCGACTTTATGGATTGTTCATAGGAATATGCACTGAAGAGGCAGCGAACCTACTAACCTTTGGCCGGTCAGACGGACGCGGGTATAGCA
9151	threeconstvar	ATP5J	76	99	23	2.14411	-36.3319	-2.6	121	-0.7	-0.4	-0.4	144	-3.3	-8.66534	1.97814	-10.6435		endogenous	unsplicable			407	0.473807	TGCGAGTTAGGGGACGGTGTTCCCGAATTAACTAGTCTTGACGTCTTAAGAGGGAAAAAATTAGTCATAATATTGAAAGTTTGCATCCCACCTAAAAACGATGGTGCTAACACTTCATTAGGCGACTTTATGGATCAGAGAGGAGAATATGCACTGAAGAGGCAGCGAACCTACTAACCTTTGGCCGGTCAGACGGACGCGGGTATAGCA
9152	threeconstvar	PI4KAP1	76	105	29	10.7159	7.42114	-1.5	121	-2.7	0	0	150	-3.2	-3.83794	-2.7905	-1.04745		endogenous	endogenous			153	0.195153	TGCGAGTTAGGGGACGGTACGTTAATGAATACTAGTCTTGACGTCaatcttattcagtgagcacgtgttcctttttttaattagagaaaaCTTGACAGTAGCCCCTTTTTGTGTTTCACAGAGGAGCTAACATTCCTTCTGTACCTGTAGTTCATGCGGGAGATGGCAGGGGCTGGCACATGACAGTGGAGCACGGACGCGGGTATAGCA
9153	threeconstvar	PI4KAP1	76	105	29	14.1131	7.42114	0	121	0	0	0	150	-3.2	-10.3587	-2.7905	-7.56816		constitutive	endogenous			6570	0.747185	TGCGAGTTAGGGGACGGTCGAGACAATAATACTAGTCTTGACGTCaatcttattcagtgagcacgtgttcctttttttaattagagaaaaCTTGACAGTAGCCCCTCTCCTTTCCTTTCAGGTCAGCTAACATTCCTTCTGTACCTGTAGTTCATGCGGGAGATGGCAGGGGCTGGCACATGACAGTGGAGCACGGACGCGGGTATAGCA
9154	threeconstvar	PI4KAP1	76	105	29	10.7159	13.4341	-1.5	121	-3.8	0	0	150	-5.7	11.0168	-2.7905	13.8073		endogenous	constitutive			2073	0.348286	TGCGAGTTAGGGGACGGTGCTCACCGCATCACTAGTCTTGACGTCaatcttattcagtgagcacgtgttcctttttttaattagagaaaaCTTGACAGTAGCCCCTTTTTGTGTTTCACAGAGGAGCTAACATTCCTCCTTTCCTTTCAGGTCATGCGGGAGATGGCAGGGGCTGGCACATGACAGTGGAGCACGGACGCGGGTATAGCA
9155	threeconstvar	PI4KAP1	76	105	29	14.1131	13.4341	0	121	0	0	0	150	-5.7	8.91886	-2.7905	11.7094		constitutive	constitutive			485	0.0420642	TGCGAGTTAGGGGACGGTCCTAAAAGTCATACTAGTCTTGACGTCaatcttattcagtgagcacgtgttcctttttttaattagagaaaaCTTGACAGTAGCCCCTCTCCTTTCCTTTCAGGTCAGCTAACATTCCTCCTTTCCTTTCAGGTCATGCGGGAGATGGCAGGGGCTGGCACATGACAGTGGAGCACGGACGCGGGTATAGCA
9156	threeconstvar	PI4KAP1	76	105	29	-38.0945	7.42114	-4.8	121	-2.7	0	0	150	-3.2		-2.7905			unsplicable	endogenous			7	0.0115702	TGCGAGTTAGGGGACGGTTTGCATAATCTAACTAGTCTTGACGTCaatcttattcagtgagcacgtgttcctttttttaattagagaaaaCTTGACAGTAGCCCCTTTTTGTCAGAGAGGAAGGAGCTAACATTCCTTCTGTACCTGTAGTTCATGCGGGAGATGGCAGGGGCTGGCACATGACAGTGGAGCACGGACGCGGGTATAGCA
9157	threeconstvar	PI4KAP1	76	105	29	10.7159	-41.1307	-1.5	121	-2.7	-0.2	-4.6	150	-3.2	-10.224	-2.7905	-7.43351		endogenous	unsplicable			2394	0.544586	TGCGAGTTAGGGGACGGTTGGAATATTTTCACTAGTCTTGACGTCaatcttattcagtgagcacgtgttcctttttttaattagagaaaaCTTGACAGTAGCCCCTTTTTGTGTTTCACAGAGGAGCTAACATTCCTTCTGCAGAGAGGATTCATGCGGGAGATGGCAGGGGCTGGCACATGACAGTGGAGCACGGACGCGGGTATAGCA
9158	threeconstvar	PI4KAP2	76	105	29	10.7159	7.42114	-1.5	121	-2.7	0	0	150	-3.2	-2.50779	-3.34598	0.838182		endogenous	endogenous			107	0.0874898	TGCGAGTTAGGGGACGGTAATGCGGCTTGGACTAGTCTTGACGTCaatcttattcagtgagcacgtgttcctttttttaattagagaaaaCTTGACAGTAGCCCCTTTTTGTGTTTCACAGAGGAGCTAACATTCCTTCTGTACCTGTAGTTCATGCGGGAGATGGCAGGGGCTGGCACATGACAGTGGAGCACGGACGCGGGTATAGCA
9159	threeconstvar	PI4KAP2	76	105	29	14.1131	7.42114	0	121	0	0	0	150	-3.2	-7.64386	-3.34598	-4.29788		constitutive	endogenous			199	0.173647	TGCGAGTTAGGGGACGGTTCTCGCATGCGAACTAGTCTTGACGTCaatcttattcagtgagcacgtgttcctttttttaattagagaaaaCTTGACAGTAGCCCCTCTCCTTTCCTTTCAGGTCAGCTAACATTCCTTCTGTACCTGTAGTTCATGCGGGAGATGGCAGGGGCTGGCACATGACAGTGGAGCACGGACGCGGGTATAGCA
9160	threeconstvar	PI4KAP2	76	105	29	10.7159	13.4341	-1.5	121	-3.8	0	0	150	-5.7		-3.34598			endogenous	constitutive			71	0.00596238	TGCGAGTTAGGGGACGGTAGCAATATCACGACTAGTCTTGACGTCaatcttattcagtgagcacgtgttcctttttttaattagagaaaaCTTGACAGTAGCCCCTTTTTGTGTTTCACAGAGGAGCTAACATTCCTCCTTTCCTTTCAGGTCATGCGGGAGATGGCAGGGGCTGGCACATGACAGTGGAGCACGGACGCGGGTATAGCA
9161	threeconstvar	PI4KAP2	76	105	29	14.1131	13.4341	0	121	0	0	0	150	-5.7		-3.34598			constitutive	constitutive			50	0.00710026	TGCGAGTTAGGGGACGGTTGGAAAACATACACTAGTCTTGACGTCaatcttattcagtgagcacgtgttcctttttttaattagagaaaaCTTGACAGTAGCCCCTCTCCTTTCCTTTCAGGTCAGCTAACATTCCTCCTTTCCTTTCAGGTCATGCGGGAGATGGCAGGGGCTGGCACATGACAGTGGAGCACGGACGCGGGTATAGCA
9162	threeconstvar	PI4KAP2	76	105	29	-38.0945	7.42114	-4.8	121	-2.7	0	0	150	-3.2	6.89482	-3.34598	10.2408		unsplicable	endogenous			118	0.386885	TGCGAGTTAGGGGACGGTGGGACTATCCACACTAGTCTTGACGTCaatcttattcagtgagcacgtgttcctttttttaattagagaaaaCTTGACAGTAGCCCCTTTTTGTCAGAGAGGAAGGAGCTAACATTCCTTCTGTACCTGTAGTTCATGCGGGAGATGGCAGGGGCTGGCACATGACAGTGGAGCACGGACGCGGGTATAGCA
9163	threeconstvar	PI4KAP2	76	105	29	10.7159	-41.1307	-1.5	121	-2.7	-0.2	-4.6	150	-3.2	-9.96241	-3.34598	-6.61644		endogenous	unsplicable			2996	0.684644	TGCGAGTTAGGGGACGGTTGCTCGACGCCTACTAGTCTTGACGTCaatcttattcagtgagcacgtgttcctttttttaattagagaaaaCTTGACAGTAGCCCCTTTTTGTGTTTCACAGAGGAGCTAACATTCCTTCTGCAGAGAGGATTCATGCGGGAGATGGCAGGGGCTGGCACATGACAGTGGAGCACGGACGCGGGTATAGCA
9164	threeconstvar	TMEM161B	76	114	38	9.17764	-0.726175	0	121	0	0	0	159	-1.1	-6.26444	-5.50838	-0.756059		endogenous	endogenous			623	0.767241	TGCGAGTTAGGGGACGGTATCGAGGATACAACTAGTCTTGACGTCATCAAGTCCTATAAAGATCATTGTGTATAGCTCCTATAAATTTATTGTGGTTTTTCCTGAACTTTTCCTTCTGCAGCAAAGTTCTATTTTCATTAACTACACACTATTTTAAAGTAGAAGATGGTGGTGAAAGATCTGTTTGTGTCAACGGACGCGGGTATAGCA
9165	threeconstvar	TMEM161B	76	114	38	11.5993	-0.726175	-1.5	121	0	0	0	159	-1.1	-5.1039	-5.50838	0.404483		constitutive	endogenous			2725	0.525149	TGCGAGTTAGGGGACGGTATGAAAACATCCACTAGTCTTGACGTCATCAAGTCCTATAAAGATCATTGTGTATAGCTCCTATAAATTTATTGTGGTTTTTCCTGAACTCCTTTCCTTTCAGGTCAGTTCTATTTTCATTAACTACACACTATTTTAAAGTAGAAGATGGTGGTGAAAGATCTGTTTGTGTCAACGGACGCGGGTATAGCA
9166	threeconstvar	TMEM161B	76	114	38	9.17764	10.9101	0	121	0	0	0	159	-1.1		-5.50838			endogenous	constitutive			7	0.35	TGCGAGTTAGGGGACGGTAAGATCAAAGATACTAGTCTTGACGTCATCAAGTCCTATAAAGATCATTGTGTATAGCTCCTATAAATTTATTGTGGTTTTTCCTGAACTTTTCCTTCTGCAGCAAAGTTCTATTTTCATTAACTACTCCTTTCCTTTCAGGTCAAGATGGTGGTGAAAGATCTGTTTGTGTCAACGGACGCGGGTATAGCA
9167	threeconstvar	TMEM161B	76	114	38	11.5993	10.9101	-1.5	121	0	0	0	159	-1.1	9.65105	-5.50838	15.1594		constitutive	constitutive			803	0.849735	TGCGAGTTAGGGGACGGTCTTGTCTGGAGTACTAGTCTTGACGTCATCAAGTCCTATAAAGATCATTGTGTATAGCTCCTATAAATTTATTGTGGTTTTTCCTGAACTCCTTTCCTTTCAGGTCAGTTCTATTTTCATTAACTACTCCTTTCCTTTCAGGTCAAGATGGTGGTGAAAGATCTGTTTGTGTCAACGGACGCGGGTATAGCA
9168	threeconstvar	TMEM161B	76	114	38	-36.5596	-0.726175	-3.5	121	0	0	0	159	-1.1		-5.50838			unsplicable	endogenous			13	0.0214521	TGCGAGTTAGGGGACGGTCCAAACTTAGACACTAGTCTTGACGTCATCAAGTCCTATAAAGATCATTGTGTATAGCTCCTATAAATTTATTGTGGTTTTTCCTGAACTTTTCCAGAGAGGACAAAGTTCTATTTTCATTAACTACACACTATTTTAAAGTAGAAGATGGTGGTGAAAGATCTGTTTGTGTCAACGGACGCGGGTATAGCA
9169	threeconstvar	TMEM161B	76	114	38	9.17764	-43.4662	0	121	0	0	-0.7	159	-1.1	-6.09381	-5.50838	-0.58543		endogenous	unsplicable			2079	0.771715	TGCGAGTTAGGGGACGGTGTCGATATGGCAACTAGTCTTGACGTCATCAAGTCCTATAAAGATCATTGTGTATAGCTCCTATAAATTTATTGTGGTTTTTCCTGAACTTTTCCTTCTGCAGCAAAGTTCTATTTTCATTAACTACACACTCAGAGAGGATAGAAGATGGTGGTGAAAGATCTGTTTGTGTCAACGGACGCGGGTATAGCA
9170	threeconstvar	ARRDC3	76	114	38	-3.66708	8.93263	-4.3	121	-6.6	0	0	159	-3.4	4.90173	6.88432	-1.98259		endogenous	endogenous			1730	0.709016	TGCGAGTTAGGGGACGGTCCCGCGCTCTGCACTAGTCTTGACGTCATCACCAAACAATAATTATTTTACCTTGACGTTGCTTTTTAATACCTACTATTCTGTGTATTTTGACATGCATAAGAACATGCTGTTCGAATTGCGTGTATCTTTTTCCTTCAGCACCACCCAGCTATGCAGAAGTGGTAACAGAGGACGGACGCGGGTATAGCA
9171	threeconstvar	ARRDC3	76	114	38	13.2849	8.93263	0	121	-4.6	0	0	159	-3.4	-5.37595	6.88432	-12.2603		constitutive	endogenous			808	0.171295	TGCGAGTTAGGGGACGGTCGGATAATTGCAACTAGTCTTGACGTCATCACCAAACAATAATTATTTTACCTTGACGTTGCTTTTTAATACCTACTATTCTGTGTATCTCCTTTCCTTTCAGGTCATGCTGTTCGAATTGCGTGTATCTTTTTCCTTCAGCACCACCCAGCTATGCAGAAGTGGTAACAGAGGACGGACGCGGGTATAGCA
9172	threeconstvar	ARRDC3	76	114	38	-3.66708	14.0304	-4.3	121	-6.3	0	0	159	-3	5.25118	6.88432	-1.63314		endogenous	constitutive			1368	0.757475	TGCGAGTTAGGGGACGGTGGTCGCCCGCCCACTAGTCTTGACGTCATCACCAAACAATAATTATTTTACCTTGACGTTGCTTTTTAATACCTACTATTCTGTGTATTTTGACATGCATAAGAACATGCTGTTCGAATTGCGTGTCTCCTTTCCTTTCAGGTCCACCCAGCTATGCAGAAGTGGTAACAGAGGACGGACGCGGGTATAGCA
9173	threeconstvar	ARRDC3	76	114	38	13.2849	14.0304	0	121	-4.6	0	0	159	-3	-2.22615	6.88432	-9.11047		constitutive	constitutive			9955	0.751718	TGCGAGTTAGGGGACGGTAGCCCTGAATATACTAGTCTTGACGTCATCACCAAACAATAATTATTTTACCTTGACGTTGCTTTTTAATACCTACTATTCTGTGTATCTCCTTTCCTTTCAGGTCATGCTGTTCGAATTGCGTGTCTCCTTTCCTTTCAGGTCCACCCAGCTATGCAGAAGTGGTAACAGAGGACGGACGCGGGTATAGCA
9174	threeconstvar	ARRDC3	76	114	38	-39.1944	8.93263	-3.7	121	-6.6	0	0	159	-3.4	9.29692	6.88432	2.4126		unsplicable	endogenous			628	0.150925	TGCGAGTTAGGGGACGGTTGGCTAAAGCCCACTAGTCTTGACGTCATCACCAAACAATAATTATTTTACCTTGACGTTGCTTTTTAATACCTACTATTCTGTGTATTTTGACCAGAGAGGAAACATGCTGTTCGAATTGCGTGTATCTTTTTCCTTCAGCACCACCCAGCTATGCAGAAGTGGTAACAGAGGACGGACGCGGGTATAGCA
9175	threeconstvar	ARRDC3	76	114	38	-3.66708	-34.9565	-4.3	121	-6.6	0	-0.8	159	-3.4	-6.14749	6.88432	-13.0318		endogenous	unsplicable			647	0.109309	TGCGAGTTAGGGGACGGTCTTGGGCCTAACACTAGTCTTGACGTCATCACCAAACAATAATTATTTTACCTTGACGTTGCTTTTTAATACCTACTATTCTGTGTATTTTGACATGCATAAGAACATGCTGTTCGAATTGCGTGTATCTTTCAGAGAGGACACCACCCAGCTATGCAGAAGTGGTAACAGAGGACGGACGCGGGTATAGCA
9176	threeconstvar	VWDE	76	99	23	3.97515	7.70624	-2.3	121	0	-1.3	-1.3	144	-0.4	3.70688	3.63682	0.0700623		endogenous	endogenous			2657	0.427652	TGCGAGTTAGGGGACGGTGCACTTGTTGGTACTAGTCTTGACGTCTGCCTTATGTCCTCATTGATGACAAGCACATGATGCAATGTATCATATGTAGTAATGGGATGTGTAATATTCACAGATTGCTGCCATGTGTTCTTTTAGCTTTCTGTCACCCTCCCTGTAAGAATGGTGGCCACTGCATGAGAAATAACGGACGCGGGTATAGCA
9177	threeconstvar	VWDE	76	99	23	10.9761	7.70624	-3.1	121	-1.3	-1.9	-1.9	144	-0.4	-9.74137	3.63682	-13.3782		constitutive	endogenous			15425	0.399808	TGCGAGTTAGGGGACGGTCTAGACACAAGTACTAGTCTTGACGTCTGCCTTATGTCCTCATTGATGACAAGCACATGATGCAATGTATCATATGTAGTAATGGGATCTCCTTTCCTTTCAGGTCGCTGCCATGTGTTCTTTTAGCTTTCTGTCACCCTCCCTGTAAGAATGGTGGCCACTGCATGAGAAATAACGGACGCGGGTATAGCA
9178	threeconstvar	VWDE	76	99	23	3.97515	12.8421	-2.3	121	-0.1	0	0	144	-0.3	14.1352	3.63682	10.4984		endogenous	constitutive			17995	0.811756	TGCGAGTTAGGGGACGGTCGCGGAGACTTTACTAGTCTTGACGTCTGCCTTATGTCCTCATTGATGACAAGCACATGATGCAATGTATCATATGTAGTAATGGGATGTGTAATATTCACAGATTGCTGCCTCCTTTCCTTTCAGGTCTCTGTCACCCTCCCTGTAAGAATGGTGGCCACTGCATGAGAAATAACGGACGCGGGTATAGCA
9179	threeconstvar	VWDE	76	99	23	10.9761	12.8421	-3.1	121	-0.1	-1.4	-1.4	144	-0.3		3.63682			constitutive	constitutive			0	0	TGCGAGTTAGGGGACGGTAAGTCGGGATACACTAGTCTTGACGTCTGCCTTATGTCCTCATTGATGACAAGCACATGATGCAATGTATCATATGTAGTAATGGGATCTCCTTTCCTTTCAGGTCGCTGCCTCCTTTCCTTTCAGGTCTCTGTCACCCTCCCTGTAAGAATGGTGGCCACTGCATGAGAAATAACGGACGCGGGTATAGCA
9180	threeconstvar	VWDE	76	99	23	-38.9976	7.70624	0	121	0	0	0	144	-0.4	7.10852	3.63682	3.4717		unsplicable	endogenous			137	0.033869	TGCGAGTTAGGGGACGGTGGCGGAAAAGTTACTAGTCTTGACGTCTGCCTTATGTCCTCATTGATGACAAGCACATGATGCAATGTATCATATGTAGTAATGGGATGTGTAACAGAGAGGAATTGCTGCCATGTGTTCTTTTAGCTTTCTGTCACCCTCCCTGTAAGAATGGTGGCCACTGCATGAGAAATAACGGACGCGGGTATAGCA
9181	threeconstvar	VWDE	76	99	23	3.97515	-37.7274	-2.3	121	-4	-4	-4	144	-0.4	-7.85798	3.63682	-11.4948		endogenous	unsplicable			2330	0.411806	TGCGAGTTAGGGGACGGTCAATCGGAGCATACTAGTCTTGACGTCTGCCTTATGTCCTCATTGATGACAAGCACATGATGCAATGTATCATATGTAGTAATGGGATGTGTAATATTCACAGATTGCTGCCATGTGCAGAGAGGACTTTCTGTCACCCTCCCTGTAAGAATGGTGGCCACTGCATGAGAAATAACGGACGCGGGTATAGCA
9182	threeconstvar	SLC37A3	76	111	35	6.79393	8.51081	-0.1	121	-2.8	-1.8	0	156	-5.4	0.316857	1.30066	-0.983802		endogenous	endogenous			256	0.230423	TGCGAGTTAGGGGACGGTTTAAACCAAAACACTAGTCTTGACGTCTCCCTTCCCACCTCTCCCCCACCCCCACCTTCCCCCACACACCTTTAATGAATGTGCTTGTGATGACTGTCCCCAGATATGTAAGGACCACCTTTCACCCCTCTCCTCCAGTATGCCTTTCTGGTGACGGCGTCTGTGCAGTTTGCTACGGACGCGGGTATAGCA
9183	threeconstvar	SLC37A3	76	111	35	14.0041	8.51081	0	121	-2.9	-1.8	0	156	-5.4	-13.7193	1.30066	-15.0199		constitutive	endogenous			13486	0.763214	TGCGAGTTAGGGGACGGTCATGGAGCTAGCACTAGTCTTGACGTCTCCCTTCCCACCTCTCCCCCACCCCCACCTTCCCCCACACACCTTTAATGAATGTGCTTGTCTCCTTTCCTTTCAGGTCTGTAAGGACCACCTTTCACCCCTCTCCTCCAGTATGCCTTTCTGGTGACGGCGTCTGTGCAGTTTGCTACGGACGCGGGTATAGCA
9184	threeconstvar	SLC37A3	76	111	35	6.79393	14.9353	-0.1	121	-2.2	-2.4	0	156	-9.9	10.0688	1.30066	8.76812		endogenous	constitutive			4300	0.872919	TGCGAGTTAGGGGACGGTAGTTCTGGGGCTACTAGTCTTGACGTCTCCCTTCCCACCTCTCCCCCACCCCCACCTTCCCCCACACACCTTTAATGAATGTGCTTGTGATGACTGTCCCCAGATATGTAAGGACCACCTTTCCTCCTTTCCTTTCAGGTCGCCTTTCTGGTGACGGCGTCTGTGCAGTTTGCTACGGACGCGGGTATAGCA
9185	threeconstvar	SLC37A3	76	111	35	14.0041	14.9353	0	121	-2.8	-2.4	0	156	-9.9	-5.91051	1.30066	-7.21117		constitutive	constitutive			10151	0.817706	TGCGAGTTAGGGGACGGTTTGCCATCTATCACTAGTCTTGACGTCTCCCTTCCCACCTCTCCCCCACCCCCACCTTCCCCCACACACCTTTAATGAATGTGCTTGTCTCCTTTCCTTTCAGGTCTGTAAGGACCACCTTTCCTCCTTTCCTTTCAGGTCGCCTTTCTGGTGACGGCGTCTGTGCAGTTTGCTACGGACGCGGGTATAGCA
9186	threeconstvar	SLC37A3	76	111	35	-41.4743	8.51081	-0.3	121	-2.8	-1.8	0	156	-5.4	7.60733	1.30066	6.30667		unsplicable	endogenous			194	0.298921	TGCGAGTTAGGGGACGGTGCCGTTCTATCAACTAGTCTTGACGTCTCCCTTCCCACCTCTCCCCCACCCCCACCTTCCCCCACACACCTTTAATGAATGTGCTTGTGATGACCAGAGAGGAATATGTAAGGACCACCTTTCACCCCTCTCCTCCAGTATGCCTTTCTGGTGACGGCGTCTGTGCAGTTTGCTACGGACGCGGGTATAGCA
9187	threeconstvar	SLC37A3	76	111	35	6.79393	-37.7071	-0.1	121	-2.8	-1.8	-6.8	156	-5.4	-8.80413	1.30066	-10.1048		endogenous	unsplicable			446	0.323893	TGCGAGTTAGGGGACGGTTGCAACGGTTCTACTAGTCTTGACGTCTCCCTTCCCACCTCTCCCCCACCCCCACCTTCCCCCACACACCTTTAATGAATGTGCTTGTGATGACTGTCCCCAGATATGTAAGGACCACCTTTCACCCCTCAGAGAGGATATGCCTTTCTGGTGACGGCGTCTGTGCAGTTTGCTACGGACGCGGGTATAGCA
9188	threeconstvar	XIST	76	132	56	2.13164	6.50529	-1.4	121	0	0	0	177			0.811555			endogenous	endogenous			82	0.0266493	TGCGAGTTAGGGGACGGTGTTTTCGACGTTACTAGTCTTGACGTCGCCCCTCACTGTATCTTGCCTCTTCTACTACTTACTTCCTCTGAATGTCTGCCTTTGCTTATCTCTTGCACTCAAGTGTGTATTTCTTTGTCTCTTTCTTTCTTGTCTTTGCTCTTTGTTCTCTATCTAAAGTGTGTCTTACCCATTACGGACGCGGGTATAGCA
9189	threeconstvar	XIST	76	132	56	11.7213	6.50529	0	121	0	0	0	177			0.811555			constitutive	endogenous			41	0.00927182	TGCGAGTTAGGGGACGGTCACTATTACTTGACTAGTCTTGACGTCGCCCCTCACTGTATCTTGCCTCTTCTACTACTTACTTCCTCTGAATGTCTGCCTTTGCTTACTCCTTTCCTTTCAGGTCGTATTTCTTTGTCTCTTTCTTTCTTGTCTTTGCTCTTTGTTCTCTATCTAAAGTGTGTCTTACCCATTACGGACGCGGGTATAGCA
9190	threeconstvar	XIST	76	132	56	2.13164	14.3072	-1.4	121	0	0	0	177		-1.6608	0.811555	-2.47235		endogenous	constitutive			3213	0.210385	TGCGAGTTAGGGGACGGTATGTTCCGAACCACTAGTCTTGACGTCGCCCCTCACTGTATCTTGCCTCTTCTACTACTTACTTCCTCTGAATGTCTGCCTTTGCTTATCTCTTGCACTCAAGTGTGTATTTCTTTGTCTCTTTCTTTCTTGTCTTTGCTCTTTCTCCTTTCCTTTCAGGTCGTCTTACCCATTACGGACGCGGGTATAGCA
9191	threeconstvar	XIST	76	132	56	11.7213	14.3072	0	121	0	0	0	177		-4.08608	0.811555	-4.89764		constitutive	constitutive			2212	0.298194	TGCGAGTTAGGGGACGGTGATGTCCATCGCACTAGTCTTGACGTCGCCCCTCACTGTATCTTGCCTCTTCTACTACTTACTTCCTCTGAATGTCTGCCTTTGCTTACTCCTTTCCTTTCAGGTCGTATTTCTTTGTCTCTTTCTTTCTTGTCTTTGCTCTTTCTCCTTTCCTTTCAGGTCGTCTTACCCATTACGGACGCGGGTATAGCA
9192	threeconstvar	XIST	76	132	56	-42.4206	6.50529	-2.7	121	0	0	0	177			0.811555			unsplicable	endogenous			4	0.0027137	TGCGAGTTAGGGGACGGTTTACCCTGCTCAACTAGTCTTGACGTCGCCCCTCACTGTATCTTGCCTCTTCTACTACTTACTTCCTCTGAATGTCTGCCTTTGCTTATCTCTTCAGAGAGGATGTGTATTTCTTTGTCTCTTTCTTTCTTGTCTTTGCTCTTTGTTCTCTATCTAAAGTGTGTCTTACCCATTACGGACGCGGGTATAGCA
9193	threeconstvar	XIST	76	132	56	2.13164	-41.6874	-1.4	121	0	0	-7.3	177			0.811555			endogenous	unsplicable			16	0.00181694	TGCGAGTTAGGGGACGGTTATCATACCGGGACTAGTCTTGACGTCGCCCCTCACTGTATCTTGCCTCTTCTACTACTTACTTCCTCTGAATGTCTGCCTTTGCTTATCTCTTGCACTCAAGTGTGTATTTCTTTGTCTCTTTCTTTCTTGTCTTTGCTCTTTGTTCTCCAGAGAGGATGTGTCTTACCCATTACGGACGCGGGTATAGCA
9194	threeconstvar	ADAMTSL4	76	111	35	8.47437	4.15088	0	121	-4.5	-2.8	-1.1	156	-3.2					constBP	endogenous			73	0.058121	TGCGAGTTAGGGGACGGTAACGATGGCGAGACTAGTCTTGACGTCGCTCCCGAGGGGACCGGGGTGGGGTTGAGGTGGTGTCTGGCGTTCTGTGGCTCACGCCTCACCTCACTCTCTCCAGAGCCCCGGCTGTGATGGGATCCTTGGCTCTGGCAGGCGTCCTGATGGCTGTGGAGTCTGTGGGGGTGATGAACGGACGCGGGTATAGCA
9195	threeconstvar	ADAMTSL4	76	111	35	8.47437	4.15088	0	121	-7	-4.1	-1	156	-3.2	0.975338				endogenous	constBP			175	0.0636595	TGCGAGTTAGGGGACGGTGTCAAGTCACAAACTAGTCTTGACGTCGCTCCCGAGGGGACCGGGGTGGGGTTGAGGTGGTGTCTGGCGTTCTGTGGCCACTGCCTCACCTCACTCTCTCCAGAGCCCCGGCCTCACTGGGATCCTTGGCTCTGGCAGGCGTCCTGATGGCTGTGGAGTCTGTGGGGGTGATGAACGGACGCGGGTATAGCA
9196	threeconstvar	ADAMTSL4	76	111	35	8.47437	4.15088	0	121	-7	-4.1	-1	156	-3.2					constBP	constBP			47	0.0233598	TGCGAGTTAGGGGACGGTCGGAGAATAAACACTAGTCTTGACGTCGCTCCCGAGGGGACCGGGGTGGGGTTGAGGTGGTGTCTGGCGTTCTGTGGCTCACGCCTCACCTCACTCTCTCCAGAGCCCCGGCCTCACTGGGATCCTTGGCTCTGGCAGGCGTCCTGATGGCTGTGGAGTCTGTGGGGGTGATGAACGGACGCGGGTATAGCA
9197	threeconstvar	RAB4A	76	114	38	4.32757	5.06707	0	121	0	-0.7	-0.1	159	-2.1	-1.54005	-1.24393	-0.296117		constBP	endogenous			340	0.515933	TGCGAGTTAGGGGACGGTCTGTCTATCATAACTAGTCTTGACGTCAGTAGTGAGAATGACTGGAAAGAGTTGCTAGTTTTATAAAATACATGTATCTCACTCACAATCTTATATTACGCAGCCGAGAAACCTACAATGCGCTTACTAATTGGTTAACAGATGCCCGAATGCTAGCGAGCCAGAACATTGTGAACGGACGCGGGTATAGCA
9198	threeconstvar	RAB4A	76	114	38	4.32757	5.06707	0	121	-1.1	0	-0.8	159	-2.1	2.057	-1.24393	3.30093		endogenous	constBP			1889	0.64405	TGCGAGTTAGGGGACGGTGCGAGCCGATTGACTAGTCTTGACGTCAGTAGTGAGAATGACTGGAAAGAGTTGCTAGTTTTATAAAATACATGTATTATTTTCACAATCTTATATTACGCAGCCGAGAAACCTACTCACCGCTTACTAATTGGTTAACAGATGCCCGAATGCTAGCGAGCCAGAACATTGTGAACGGACGCGGGTATAGCA
9199	threeconstvar	RAB4A	76	114	38	4.32757	5.06707	0	121	-1.1	0	-0.8	159	-2.1	2.35755	-1.24393	3.60149		constBP	constBP			784	0.16347	TGCGAGTTAGGGGACGGTGATGGAGCCCTTACTAGTCTTGACGTCAGTAGTGAGAATGACTGGAAAGAGTTGCTAGTTTTATAAAATACATGTATCTCACTCACAATCTTATATTACGCAGCCGAGAAACCTACTCACCGCTTACTAATTGGTTAACAGATGCCCGAATGCTAGCGAGCCAGAACATTGTGAACGGACGCGGGTATAGCA
9200	threeconstvar	ADAMTS14	76	120	44	4.41058	4.84283	0	121	-5.6	-0.2	0	165	-4.5					constBP	endogenous			20	0.00293815	TGCGAGTTAGGGGACGGTTTACGGCGACTGACTAGTCTTGACGTCTTGAATTTCATATTCATGGCCCGCCCCCTGTGGAGAGGAGCAGAAATCTGCTCACCCCTCTCCCCCCACCGGTCAGTGGTGAAGAACCAGGTCACCGGCAGCTTCATCCTCAACCCCAAGGGCAAGGAAGCCACAAGCCGGACCTTCACGGACGCGGGTATAGCA
9201	threeconstvar	ADAMTS14	76	120	44	4.41058	4.84283	-4.6	121	-3.7	0	0	165	-4.5	6.79442				endogenous	constBP			110	0.0743243	TGCGAGTTAGGGGACGGTGATTCTTTGCTAACTAGTCTTGACGTCTTGAATTTCATATTCATGGCCCGCCCCCTGTGGAGAGGAGCAGAAATCTGTGTGACCCTCTCCCCCCACCGGTCAGTGGTGAAGAACCAGGTCACTCACAGCTTCATCCTCAACCCCAAGGGCAAGGAAGCCACAAGCCGGACCTTCACGGACGCGGGTATAGCA
9202	threeconstvar	ADAMTS14	76	120	44	4.41058	4.84283	0	121	-3.7	0	0	165	-4.5	8.25739				constBP	constBP			307	0.218973	TGCGAGTTAGGGGACGGTACGGGCAAGGTTACTAGTCTTGACGTCTTGAATTTCATATTCATGGCCCGCCCCCTGTGGAGAGGAGCAGAAATCTGCTCACCCCTCTCCCCCCACCGGTCAGTGGTGAAGAACCAGGTCACTCACAGCTTCATCCTCAACCCCAAGGGCAAGGAAGCCACAAGCCGGACCTTCACGGACGCGGGTATAGCA
9203	threeconstvar	METTL15	76	120	44	8.36804	5.53399	-1.5	121	0	-2.1	-1.2	165	-0.7	-2.19545	-3.6561	1.46065		constBP	endogenous			1702	0.720881	TGCGAGTTAGGGGACGGTCTAGCACCACGCACTAGTCTTGACGTCTCTCAGTACTCTGAAGTTTCACGTCTTGTCAATGAGAACTGATGTCAGTGCTCACATTGGCTCTTCTTGTGCGTAGGTACCCTGACATGCCCACTGCTGCTGATGTTGTGAATGCTTTAGATCAACAGGCACTTGCATCTATCCTAAACGGACGCGGGTATAGCA
9204	threeconstvar	METTL15	76	120	44	8.36804	5.53399	-1.5	121	0	-0.9	-1.3	165	-0.7	-2.32918	-3.6561	1.32692		endogenous	constBP			4302	0.276283	TGCGAGTTAGGGGACGGTATGGGCATGGGCACTAGTCTTGACGTCTCTCAGTACTCTGAAGTTTCACGTCTTGTCAATGAGAACTGATGTCAGTGAACTAATTGGCTCTTCTTGTGCGTAGGTACCCTGACATGCCCACCTCACCTGATGTTGTGAATGCTTTAGATCAACAGGCACTTGCATCTATCCTAAACGGACGCGGGTATAGCA
9205	threeconstvar	METTL15	76	120	44	8.36804	5.53399	-1.5	121	0	-0.9	-1.3	165	-0.7	-0.420751	-3.6561	3.23535		constBP	constBP			442	0.212705	TGCGAGTTAGGGGACGGTTGGACTAGCGGCACTAGTCTTGACGTCTCTCAGTACTCTGAAGTTTCACGTCTTGTCAATGAGAACTGATGTCAGTGCTCACATTGGCTCTTCTTGTGCGTAGGTACCCTGACATGCCCACCTCACCTGATGTTGTGAATGCTTTAGATCAACAGGCACTTGCATCTATCCTAAACGGACGCGGGTATAGCA
9206	threeconstvar	ZDHHC17	76	117	41	12.9742	6.78852	0	121	-0.7	0	-0.4	162	-3	-9.03782	-3.20715	-5.83067		constBP	endogenous			10532	0.867188	TGCGAGTTAGGGGACGGTTCGTTATCATGCACTAGTCTTGACGTCTTAGTATTTGTAATGATTTCTATAATTGAAATTAGGGTTGTTGTTGTTGTCTCACTTTTTTTTTTTTCCTTTTCAGTGTGGATCCAACTAGATTGCTTTTAACATTCAATGTTTCAGTTAACCTTGGTGACAAGTATCACAAAAACAACGGACGCGGGTATAGCA
9207	threeconstvar	ZDHHC17	76	117	41	12.9742	6.78852	0	121	-0.9	0	-0.4	162	-3	1.1819	-3.20715	4.38905		endogenous	constBP			2092	0.285286	TGCGAGTTAGGGGACGGTCGATTTGATAAGACTAGTCTTGACGTCTTAGTATTTGTAATGATTTCTATAATTGAAATTAGGGTTGTTGTTGTTGTTTGTTTTTTTTTTTTTTCCTTTTCAGTGTGGATCCAACTAGCTCACTTTTAACATTCAATGTTTCAGTTAACCTTGGTGACAAGTATCACAAAAACAACGGACGCGGGTATAGCA
9208	threeconstvar	ZDHHC17	76	117	41	12.9742	6.78852	0	121	-0.9	0	-0.4	162	-3	-4.04866	-3.20715	-0.84151		constBP	constBP			2334	0.600772	TGCGAGTTAGGGGACGGTTACTCTCATTGCACTAGTCTTGACGTCTTAGTATTTGTAATGATTTCTATAATTGAAATTAGGGTTGTTGTTGTTGTCTCACTTTTTTTTTTTTCCTTTTCAGTGTGGATCCAACTAGCTCACTTTTAACATTCAATGTTTCAGTTAACCTTGGTGACAAGTATCACAAAAACAACGGACGCGGGTATAGCA
9209	threeconstvar	TECR	76	108	32	8.21461	11.2897	-3	121	-0.7	-1.1	-0.7	153	-5.2	9.04166				endogenous	constBP			1056	0.754286	TGCGAGTTAGGGGACGGTTACACAACCCGCACTAGTCTTGACGTCTCCCATAGCTACAGCCCAACCCCCAGCCTGCCATCCCCTTTAGTACCTCCCCATCCTGAGTCTGGGCTCCCCGCAGAGCTGACTCACCTGCGCCTGTGCTTCCCCCAGGTGGAGCCCCACGCCACCATTGCGGAGATCAAGAACCTCACGGACGCGGGTATAGCA
9210	threeconstvar	TECR	76	108	32	8.21461	11.2897	-3	121	-0.7	-1.1	-0.7	153	-5.2	8.6798				constBP	constBP			4522	0.603416	TGCGAGTTAGGGGACGGTGTCGCTCGACGTACTAGTCTTGACGTCTCCCATAGCTACAGCCCAACCCCCAGCCTGCCATCCCCTTTAGTACCTCCCTCACCTGAGTCTGGGCTCCCCGCAGAGCTGACTCACCTGCGCCTGTGCTTCCCCCAGGTGGAGCCCCACGCCACCATTGCGGAGATCAAGAACCTCACGGACGCGGGTATAGCA
9211	threeconstvar	BABAM1	76	114	38	1.98239	7.84871	0	121	-7.8	-0.9	0	159	-5.9					constBP	endogenous			5	0.00162075	TGCGAGTTAGGGGACGGTCTACATCGCGATACTAGTCTTGACGTCcggcctcccaaagtgctgggattacaggcatgagccaccgtgcccgaccGCTCACAAATGTTTTTAAAACTCCAAGGGGAGGATTCTGGCTTCCCCTGTCCGTGTTCCATCTAGCCACACAGGAGCCATGGAAGTGGCAGAGCCCAGACGGACGCGGGTATAGCA
9212	threeconstvar	BABAM1	76	114	38	1.98239	7.84871	0	121	-6.1	-0.6	-0.5	159	-5.9	2.64386				endogenous	constBP			116	0.524887	TGCGAGTTAGGGGACGGTTTCAATTGCACAACTAGTCTTGACGTCcggcctcccaaagtgctgggattacaggcatgagccaccgtgcccgaccGTAACCAAATGTTTTTAAAACTCCAAGGGGAGGATTCTGCTCACCCCTGTCCGTGTTCCATCTAGCCACACAGGAGCCATGGAAGTGGCAGAGCCCAGACGGACGCGGGTATAGCA
9213	threeconstvar	BABAM1	76	114	38	1.98239	7.84871	0	121	-6.1	-0.6	-0.5	159	-5.9	4.74953				constBP	constBP			279	0.486063	TGCGAGTTAGGGGACGGTTCTTCCCCTGCAACTAGTCTTGACGTCcggcctcccaaagtgctgggattacaggcatgagccaccgtgcccgaccGCTCACAAATGTTTTTAAAACTCCAAGGGGAGGATTCTGCTCACCCCTGTCCGTGTTCCATCTAGCCACACAGGAGCCATGGAAGTGGCAGAGCCCAGACGGACGCGGGTATAGCA
9214	threeconstvar	RNASEH1-AS1	76	120	44	9.28736	5.62293	0	121	0	-0.9	-1.3	165	-4.5	-2.70163	-3.10983	0.408196		constBP	endogenous			6282	0.803428	TGCGAGTTAGGGGACGGTACATGCTTTTGGACTAGTCTTGACGTCaaaaaaaaaaaaGTCTCCATTGGCAAACATTGTTATTCGAATTATTTTTACTCACCTTTTCTTTAATTTTCTTAAGGTCTTCTAACAAGCCTTTTGCACACCTGCCATGTATTTTGTCAGGCCTTGGGGATGAAGGTGAGAAATTCGACGGACGCGGGTATAGCA
9215	threeconstvar	RNASEH1-AS1	76	120	44	9.28736	5.62293	0	121	0	0	-1.3	165	-4.5	2.52098	-3.10983	5.63081		endogenous	constBP			1476	0.611433	TGCGAGTTAGGGGACGGTAGGTCCCATCTGACTAGTCTTGACGTCaaaaaaaaaaaaGTCTCCATTGGCAAACATTGTTATTCGAATTATTTTTAAACCACTTTTCTTTAATTTTCTTAAGGTCTTCTAACAAGCCTTTCTCACACCTGCCATGTATTTTGTCAGGCCTTGGGGATGAAGGTGAGAAATTCGACGGACGCGGGTATAGCA
9216	threeconstvar	RNASEH1-AS1	76	120	44	9.28736	5.62293	0	121	0	0	-1.3	165	-4.5	1.38589	-3.10983	4.49572		constBP	constBP			813	0.159381	TGCGAGTTAGGGGACGGTTCTCACCCTAATACTAGTCTTGACGTCaaaaaaaaaaaaGTCTCCATTGGCAAACATTGTTATTCGAATTATTTTTACTCACCTTTTCTTTAATTTTCTTAAGGTCTTCTAACAAGCCTTTCTCACACCTGCCATGTATTTTGTCAGGCCTTGGGGATGAAGGTGAGAAATTCGACGGACGCGGGTATAGCA
9217	threeconstvar	GLS	76	135	59	3.91046	2.33776	0	121	-1	0	-2.1	180		-5.69116				constBP	endogenous			158	0.0832455	TGCGAGTTAGGGGACGGTACATCGGTCGGCACTAGTCTTGACGTCTGAAGCAAAATGTCAGAGGTGGTGGTTTAAAATGTTAACATTTTAATAATCTCACTTGAAAAATACCATTTTATAGCTTGGACCTTTCTTCACTCAAGTGCACTAATAAATTATGTATGTTGCTTGAACAACTAGCATTCCTTTGGAACGGACGCGGGTATAGCA
9218	threeconstvar	GLS	76	135	59	3.91046	2.33776	0	121	-1	0	-2.1	180		-7.6865				endogenous	constBP			207	0.0893011	TGCGAGTTAGGGGACGGTAACACGATTTACACTAGTCTTGACGTCTGAAGCAAAATGTCAGAGGTGGTGGTTTAAAATGTTAACATTTTAATAATGCTCATTGAAAAATACCATTTTATAGCTTGGACCTTTCTTCACTCAAGTGCACTAATAACTCACGTATGTTGCTTGAACAACTAGCATTCCTTTGGAACGGACGCGGGTATAGCA
9219	threeconstvar	GLS	76	135	59	3.91046	2.33776	0	121	-1	0	-2.1	180						constBP	constBP			99	0.353571	TGCGAGTTAGGGGACGGTTGTTGGGCGCGGACTAGTCTTGACGTCTGAAGCAAAATGTCAGAGGTGGTGGTTTAAAATGTTAACATTTTAATAATCTCACTTGAAAAATACCATTTTATAGCTTGGACCTTTCTTCACTCAAGTGCACTAATAACTCACGTATGTTGCTTGAACAACTAGCATTCCTTTGGAACGGACGCGGGTATAGCA
9220	threeconstvar	MCM8	76	126	50	10.4918	7.03528	0	121	-4.7	-3.2	-0.9	171		-0.275634	-3.81175	3.53611		constBP	endogenous			3276	0.488809	TGCGAGTTAGGGGACGGTCGCTACTGGAGAACTAGTCTTGACGTCAATAAGTGAGTAGACAGTTTTCTAGTTTTTCCTTTTGATTCCAATCATTGCTCACTCTTTCTTTCATCCTTCATAGAATGGGGAGTGCACTACTATCCAGATTTGATTTGGTCTTTATCCTGTTAGATACTCCAAATGAGCATCATGACGGACGCGGGTATAGCA
9221	threeconstvar	MCM8	76	126	50	10.4918	7.03528	0	121	-4.7	-0.9	-0.1	171		-2.43959	-3.81175	1.37216		endogenous	constBP			5474	0.795987	TGCGAGTTAGGGGACGGTGGCTTATTTATCACTAGTCTTGACGTCAATAAGTGAGTAGACAGTTTTCTAGTTTTTCCTTTTGATTCCAATCATTGTTTCTTCTTTCTTTCATCCTTCATAGAATGGGGAGTGCACTACTATCCAGCTCACATTTGGTCTTTATCCTGTTAGATACTCCAAATGAGCATCATGACGGACGCGGGTATAGCA
9222	threeconstvar	MCM8	76	126	50	10.4918	7.03528	0	121	-4.7	-0.9	-0.1	171		2.99406	-3.81175	6.8058		constBP	constBP			1363	0.183941	TGCGAGTTAGGGGACGGTGAGCCAAACGGCACTAGTCTTGACGTCAATAAGTGAGTAGACAGTTTTCTAGTTTTTCCTTTTGATTCCAATCATTGCTCACTCTTTCTTTCATCCTTCATAGAATGGGGAGTGCACTACTATCCAGCTCACATTTGGTCTTTATCCTGTTAGATACTCCAAATGAGCATCATGACGGACGCGGGTATAGCA
9223	threeconstvar	TRMT44	76	105	29	9.15357	7.22712	0	121	0	0	0	150	-2	1.29455	-0.882156	2.1767		constBP	endogenous			9734	0.691188	TGCGAGTTAGGGGACGGTTTAATTACTTTTACTAGTCTTGACGTCTAGGTAAATAAATAGATAATTTTAAAATAAGAATTGAACATATCTGTGCTCTCACATATTTCTCTTATTTTTAAAGGTTCATATCTGTTTTAATTTTCTGTCCAGAAAGATGGCATTCAGATGGAATCGTGTATCCCAAACCCACGTACGGACGCGGGTATAGCA
9224	threeconstvar	TRMT44	76	105	29	9.15357	7.22712	0	121	0	0	0	150	-2	-1.39186	-0.882156	-0.509703		endogenous	constBP			27203	0.732563	TGCGAGTTAGGGGACGGTCGCCCGCTAGGAACTAGTCTTGACGTCTAGGTAAATAAATAGATAATTTTAAAATAAGAATTGAACATATCTGTGCTTATTCATATTTCTCTTATTTTTAAAGGTTCTCACCTGTTTTAATTTTCTGTCCAGAAAGATGGCATTCAGATGGAATCGTGTATCCCAAACCCACGTACGGACGCGGGTATAGCA
9225	threeconstvar	TRMT44	76	105	29	9.15357	7.22712	0	121	0	0	0	150	-2	1.58986	-0.882156	2.47201		constBP	constBP			14156	0.747058	TGCGAGTTAGGGGACGGTTTCACTCCTACAACTAGTCTTGACGTCTAGGTAAATAAATAGATAATTTTAAAATAAGAATTGAACATATCTGTGCTCTCACATATTTCTCTTATTTTTAAAGGTTCTCACCTGTTTTAATTTTCTGTCCAGAAAGATGGCATTCAGATGGAATCGTGTATCCCAAACCCACGTACGGACGCGGGTATAGCA
9226	threeconstvar	PLK4	76	120	44	8.32895	10.4624	0	121	-1.8	-2.7	-0.7	165	0	-2.79299	-0.535416	-2.25757		constBP	endogenous			5718	0.449811	TGCGAGTTAGGGGACGGTTTTAATAACGTCACTAGTCTTGACGTCCTCTAATATTTTTACCTTAAAAAGTTACCTGATAATTTTTTATTAGTTTACTCACTTTTTTTGTTTGTTTGTTTAGCTCCAATCATCTTTGTCCAGGAAAAACTCCTTTTCCATTTGCAGACCCGACACCTCAGACTGAAACCGTACACGGACGCGGGTATAGCA
9227	threeconstvar	PLK4	76	120	44	8.32895	10.4624	0	121	0	-0.7	0	165	0	13.6079	-0.535416	14.1433		endogenous	constBP			12484	0.806877	TGCGAGTTAGGGGACGGTGCCTGGAGGCTGACTAGTCTTGACGTCCTCTAATATTTTTACCTTAAAAAGTTACCTGATAATTTTTTATTAGTTTATGGGATTTTTTTGTTTGTTTGTTTAGCTCCAATCATCTTTGTCCCTCACAAACTCCTTTTCCATTTGCAGACCCGACACCTCAGACTGAAACCGTACACGGACGCGGGTATAGCA
9228	threeconstvar	PLK4	76	120	44	8.32895	10.4624	0	121	0	-0.7	0	165	0	11.1118	-0.535416	11.6472		constBP	constBP			2212	0.343105	TGCGAGTTAGGGGACGGTATTTACACACCCACTAGTCTTGACGTCCTCTAATATTTTTACCTTAAAAAGTTACCTGATAATTTTTTATTAGTTTACTCACTTTTTTTGTTTGTTTGTTTAGCTCCAATCATCTTTGTCCCTCACAAACTCCTTTTCCATTTGCAGACCCGACACCTCAGACTGAAACCGTACACGGACGCGGGTATAGCA
9229	threeconstvar	SRP19	76	108	32	10.9382	7.20877	0	121	0	-3.2	-3.2	153	-0.1	1.17713	2.34002	-1.1629		constBP	endogenous			362	0.564743	TGCGAGTTAGGGGACGGTCCTAGCGGACGCACTAGTCTTGACGTCTTCCATTTTCTTGATGTGATAGTTTCTTACACTTTGTGATATTCAATTTGCTCACTTTTTATGTCTTATTTCTCAGATTATACACTAAGCCTAACTTCTGGTTCCTAGGTAAGTCAGTAATGTTGTATGCAGCAGAAATGATACCTAACGGACGCGGGTATAGCA
9230	threeconstvar	SRP19	76	108	32	10.9382	7.20877	-1.9	121	0	-3.1	-3.1	153	-0.1	0.313891	2.34002	-2.02613		endogenous	constBP			969	0.312782	TGCGAGTTAGGGGACGGTCGGGTCACCGGCACTAGTCTTGACGTCTTCCATTTTCTTGATGTGATAGTTTCTTACACTTTGTGATATTCAATTTGATGACTTTTTATGTCTTATTTCTCAGATTATACTCACAGCCTAACTTCTGGTTCCTAGGTAAGTCAGTAATGTTGTATGCAGCAGAAATGATACCTAACGGACGCGGGTATAGCA
9231	threeconstvar	SRP19	76	108	32	10.9382	7.20877	0	121	0	-3.1	-3.1	153	-0.1		2.34002			constBP	constBP			1	0.00909091	TGCGAGTTAGGGGACGGTAAGTCCGATTCAACTAGTCTTGACGTCTTCCATTTTCTTGATGTGATAGTTTCTTACACTTTGTGATATTCAATTTGCTCACTTTTTATGTCTTATTTCTCAGATTATACTCACAGCCTAACTTCTGGTTCCTAGGTAAGTCAGTAATGTTGTATGCAGCAGAAATGATACCTAACGGACGCGGGTATAGCA
9232	threeconstvar	DMTF1	76	129	53	6.78737	8.31464	0	121	-2.6	-2.1	0	174		3.89007	4.09884	-0.208775		constBP	endogenous			364	0.43385	TGCGAGTTAGGGGACGGTACCCCGTCACCCACTAGTCTTGACGTCCTCTCACATCCAGTATGCAGTTATTTATTCCAAATACTTTCCCTCCTTACCTCACCCCACCTCCCTTGCTGCTTAGATGGTGGTCTGTCGGAGAATCAATGTTCTTTTTGTCTACCCATCTCCCTTCAGTCTTAATAAAAGGTCTTAACGGACGCGGGTATAGCA
9233	threeconstvar	DMTF1	76	129	53	6.78737	8.31464	0	121	-2.6	-5.3	0	174		2.40561	4.09884	-1.69323		endogenous	constBP			907	0.520666	TGCGAGTTAGGGGACGGTGGCCTTACCATGACTAGTCTTGACGTCCTCTCACATCCAGTATGCAGTTATTTATTCCAAATACTTTCCCTCCTTACCTCCCCCCACCTCCCTTGCTGCTTAGATGGTGGTCTGTCGGAGAATCAATGTTCTCACTGTCTACCCATCTCCCTTCAGTCTTAATAAAAGGTCTTAACGGACGCGGGTATAGCA
9234	threeconstvar	DMTF1	76	129	53	6.78737	8.31464	0	121	-2.6	-5.3	0	174		2.74076	4.09884	-1.35808		constBP	constBP			438	0.30459	TGCGAGTTAGGGGACGGTCGATACTACGATACTAGTCTTGACGTCCTCTCACATCCAGTATGCAGTTATTTATTCCAAATACTTTCCCTCCTTACCTCACCCCACCTCCCTTGCTGCTTAGATGGTGGTCTGTCGGAGAATCAATGTTCTCACTGTCTACCCATCTCCCTTCAGTCTTAATAAAAGGTCTTAACGGACGCGGGTATAGCA
9235	threeconstvar	MYC	76	117	41	5.3708	4.37809	-1.5	121	-0.6	-1.8	0	162	-0.5		-2.81979			constBP	endogenous			19	0.00845948	TGCGAGTTAGGGGACGGTACGCCACCAATGACTAGTCTTGACGTCGCGCTGCGCCAGGTTTCCGCACCAAGACCCCTTTAACTCAAGACTGCCTCCTCACTTGTGTGCCCCGCTCCAGCAGCCTCCCGCGACGATGCCCCTCAACGTTAGCTTCACCAACAGGAACTATGACCTCGACTACGACTCGGTGCAACGGACGCGGGTATAGCA
9236	threeconstvar	MYC	76	117	41	5.3708	4.37809	-3.4	121	-0.9	-2.5	0	162	-0.5		-2.81979			endogenous	constBP			12	0.00647249	TGCGAGTTAGGGGACGGTGCACGCCGGCTTACTAGTCTTGACGTCGCGCTGCGCCAGGTTTCCGCACCAAGACCCCTTTAACTCAAGACTGCCTCCCGCTTTGTGTGCCCCGCTCCAGCAGCCTCCCGCGACGATGCTCACCAACGTTAGCTTCACCAACAGGAACTATGACCTCGACTACGACTCGGTGCAACGGACGCGGGTATAGCA
9237	threeconstvar	MYC	76	117	41	5.3708	4.37809	-1.5	121	-0.9	-2.5	0	162	-0.5		-2.81979			constBP	constBP			53	0.0203533	TGCGAGTTAGGGGACGGTTTACGCGTTACAACTAGTCTTGACGTCGCGCTGCGCCAGGTTTCCGCACCAAGACCCCTTTAACTCAAGACTGCCTCCTCACTTGTGTGCCCCGCTCCAGCAGCCTCCCGCGACGATGCTCACCAACGTTAGCTTCACCAACAGGAACTATGACCTCGACTACGACTCGGTGCAACGGACGCGGGTATAGCA
9238	threeconstvar	CD58	76	111	35	9.90384	10.7018	0	121	-2.2	-3.8	-3.8	156	-3.4	2.14043	3.76979	-1.62936		constBP	endogenous			1574	0.659681	TGCGAGTTAGGGGACGGTGGAGTCTTTTCTACTAGTCTTGACGTCGGGCTCTGGCTTAGTTTTCCATATTTAGGCCTCTAATAGGCAGTCAGTAACTCACCATTTCACCTTTTCTTTTCAGTTCTTTAATTGAGAAGACAATTTCTTCATTTTTAGGTATTCTGAAATGTGACAGAAAACCAGACAGAACCAACGGACGCGGGTATAGCA
9239	threeconstvar	CD58	76	111	35	9.90384	10.7018	0	121	0	0	0	156	-3.4	7.43879	3.76979	3.669		endogenous	constBP			349	0.155457	TGCGAGTTAGGGGACGGTCTAATGAGGGATACTAGTCTTGACGTCGGGCTCTGGCTTAGTTTTCCATATTTAGGCCTCTAATAGGCAGTCAGTAACTCCACATTTCACCTTTTCTTTTCAGTTCTTTAATCTCACAGACAATTTCTTCATTTTTAGGTATTCTGAAATGTGACAGAAAACCAGACAGAACCAACGGACGCGGGTATAGCA
9240	threeconstvar	CD58	76	111	35	9.90384	10.7018	0	121	0	0	0	156	-3.4	9.47675	3.76979	5.70695		constBP	constBP			1427	0.213623	TGCGAGTTAGGGGACGGTGCCCCTAGGAAGACTAGTCTTGACGTCGGGCTCTGGCTTAGTTTTCCATATTTAGGCCTCTAATAGGCAGTCAGTAACTCACCATTTCACCTTTTCTTTTCAGTTCTTTAATCTCACAGACAATTTCTTCATTTTTAGGTATTCTGAAATGTGACAGAAAACCAGACAGAACCAACGGACGCGGGTATAGCA
9241	threeconstvar	ZNF692	76	114	38	8.52433	6.31721	-4.8	121	-10.2	-0.9	-0.5	159	0	-3.43539	-4.02975	0.594361		constBP	endogenous			260	0.0868114	TGCGAGTTAGGGGACGGTAACGTTGATGACACTAGTCTTGACGTCGGAGAGAAAAGGCGGAATTGCATAGGTGGGAGGATGAGGGAGCAGGACCTCTCACTTGCCTTCTTTGGGCCTGCAGGAGGGTGGGACCCCCACCAGAGACCTTCCCACCTCCaggagaggaagagggtgaggaagaagaggacaatgACGGACGCGGGTATAGCA
9242	threeconstvar	ZNF692	76	114	38	8.52433	6.31721	-8.3	121	-9.1	-3	-0.5	159	0		-4.02975			endogenous	constBP			64	0.069869	TGCGAGTTAGGGGACGGTTCTTCATCCTGGACTAGTCTTGACGTCGGAGAGAAAAGGCGGAATTGCATAGGTGGGAGGATGAGGGAGCAGGACCTCAGGCTTGCCTTCTTTGGGCCTGCAGGAGGGTGGGACCCTCACCAGAGACCTTCCCACCTCCaggagaggaagagggtgaggaagaagaggacaatgACGGACGCGGGTATAGCA
9243	threeconstvar	ZNF692	76	114	38	8.52433	6.31721	-4.8	121	-9.1	-3	-0.5	159	0		-4.02975			constBP	constBP			55	0.0131989	TGCGAGTTAGGGGACGGTTACCGGATCCGTACTAGTCTTGACGTCGGAGAGAAAAGGCGGAATTGCATAGGTGGGAGGATGAGGGAGCAGGACCTCTCACTTGCCTTCTTTGGGCCTGCAGGAGGGTGGGACCCTCACCAGAGACCTTCCCACCTCCaggagaggaagagggtgaggaagaagaggacaatgACGGACGCGGGTATAGCA
9244	threeconstvar	CARS	76	105	29	-12.6716	10.6366	-0.7	121	-2.5	-1.4	-2.5	150	-5.6	5.65323	4.36681	1.28643		constBP	endogenous			2361	0.284081	TGCGAGTTAGGGGACGGTTCGGACCTCTTCACTAGTCTTGACGTCTACACTGGCTTCTCCCACAGACCCCCCAACCACCTTCTCATACATGTGTACTCACTGTAGCACTCGGGAGAATAAGGGCGTTGGCTGTCTTGTGTCCCCCCACAGCACGGCAGTTGCGGCTGGCCTTCCTCATGCACTCGTGGAAGGACGGACGCGGGTATAGCA
9245	threeconstvar	CARS	76	105	29	-12.6716	10.6366	-0.5	121	-1.8	0	-2.5	150	-5.6	8.12756	4.36681	3.76076		endogenous	constBP			3368	0.346466	TGCGAGTTAGGGGACGGTCACTTGGAAATCACTAGTCTTGACGTCTACACTGGCTTCTCCCACAGACCCCCCAACCACCTTCTCATACATGTGTAATGGCTGTAGCACTCGGGAGAATAAGGGCCTCACCTGTCTTGTGTCCCCCCACAGCACGGCAGTTGCGGCTGGCCTTCCTCATGCACTCGTGGAAGGACGGACGCGGGTATAGCA
9246	threeconstvar	CARS	76	105	29	-12.6716	10.6366	-0.7	121	-1.8	0	-2.5	150	-5.6	10.6177	4.36681	6.25084		constBP	constBP			7861	0.586861	TGCGAGTTAGGGGACGGTATGGCCCTTGCGACTAGTCTTGACGTCTACACTGGCTTCTCCCACAGACCCCCCAACCACCTTCTCATACATGTGTACTCACTGTAGCACTCGGGAGAATAAGGGCCTCACCTGTCTTGTGTCCCCCCACAGCACGGCAGTTGCGGCTGGCCTTCCTCATGCACTCGTGGAAGGACGGACGCGGGTATAGCA
9247	threeconstvar	POLE2	76	108	32	6.28005	-4.02091	0	121	0	0	0	153	-2.3	-3.85798				constBP	endogenous			341	0.653257	TGCGAGTTAGGGGACGGTGTCAAATCCACCACTAGTCTTGACGTCAGAAGCTAAATGTATACAACTATTAGAAAAATATCTCTAGTGGTATATAGCTCACAATTATGTTATAATTATCTAGGGCATACTATGGAAATATTAATTTTTTTGGAGGTCCTTCTAATACATCTGTGAAGACTTCTGCAAAACTAAACGGACGCGGGTATAGCA
9248	threeconstvar	POLE2	76	108	32	6.28005	-4.02091	-5.4	121	0	0	-0.9	153	-2.3	9.24317				endogenous	constBP			605	0.849719	TGCGAGTTAGGGGACGGTGGAACTGCCCGAACTAGTCTTGACGTCAGAAGCTAAATGTATACAACTATTAGAAAAATATCTCTAGTGGTATATAGAAGATAATTATGTTATAATTATCTAGGGCATACTCACGAAATATTAATTTTTTTGGAGGTCCTTCTAATACATCTGTGAAGACTTCTGCAAAACTAAACGGACGCGGGTATAGCA
9249	threeconstvar	POLE2	76	108	32	6.28005	-4.02091	0	121	0	0	-0.9	153	-2.3					constBP	constBP			0	0	TGCGAGTTAGGGGACGGTTTAGATGGTCCCACTAGTCTTGACGTCAGAAGCTAAATGTATACAACTATTAGAAAAATATCTCTAGTGGTATATAGCTCACAATTATGTTATAATTATCTAGGGCATACTCACGAAATATTAATTTTTTTGGAGGTCCTTCTAATACATCTGTGAAGACTTCTGCAAAACTAAACGGACGCGGGTATAGCA
9250	threeconstvar	HERC2P2	76	105	29	2.53576	3.51679	-4.2	121	-1	-4.3	-5.4	150	-3.1	1.67516	4.48253	-2.80737		constBP	endogenous			130	0.0625301	TGCGAGTTAGGGGACGGTAACATACGCTCTACTAGTCTTGACGTCCAGTGCTTATTAGTCAGATGTTTAGAGTAATTGCCCGTGCTTTCTGCATTCTCACTATTCTTGTATCCATTACAAGAAATGTCAGTGGGTGCCAATGCTCATTAGGTATCCAGCCGGTTCCCCTGCAAACCATCACCAATGAGAACCACGGACGCGGGTATAGCA
9251	threeconstvar	HERC2P2	76	105	29	2.53576	3.51679	-4.2	121	-2.3	-4.3	-4.6	150	-3.1	7.63351	4.48253	3.15098		endogenous	constBP			1397	0.55813	TGCGAGTTAGGGGACGGTGGGAGAAGAAGCACTAGTCTTGACGTCCAGTGCTTATTAGTCAGATGTTTAGAGTAATTGCCCGTGCTTTCTGCATTACATTTATTCTTGTATCCATTACAAGAAACTCACGTGGGTGCCAATGCTCATTAGGTATCCAGCCGGTTCCCCTGCAAACCATCACCAATGAGAACCACGGACGCGGGTATAGCA
9252	threeconstvar	HERC2P2	76	105	29	2.53576	3.51679	-4.2	121	-2.3	-4.3	-4.6	150	-3.1	5.71319	4.48253	1.23065		constBP	constBP			695	0.419686	TGCGAGTTAGGGGACGGTCTTGCGACGGGGACTAGTCTTGACGTCCAGTGCTTATTAGTCAGATGTTTAGAGTAATTGCCCGTGCTTTCTGCATTCTCACTATTCTTGTATCCATTACAAGAAACTCACGTGGGTGCCAATGCTCATTAGGTATCCAGCCGGTTCCCCTGCAAACCATCACCAATGAGAACCACGGACGCGGGTATAGCA
9253	threeconstvar	PKD1P6-NPIPP1	76	123	47	5.41923	4.86236	-3.3	121	-7	-3.8	0	168						constBP	endogenous			36	0.0103389	TGCGAGTTAGGGGACGGTTCCTGCGCAATGACTAGTCTTGACGTCAAGCAGCACCCCGACGTTCCGCTCCCAGCAGCCACACCCACCGGGCCCTCCTCACCGTCTGCTTTCCACAATGCAGCCCCCGCCCAGGAGGGCCCATGTGCTTACCCTGTTTTGCCCATGAAGAAACAGCTCAGTGTTGCGGGTCAAACGGACGCGGGTATAGCA
9254	threeconstvar	PKD1P6-NPIPP1	76	123	47	5.41923	4.86236	-3.3	121	-7	-3.8	0	168						endogenous	constBP			16	0.0034188	TGCGAGTTAGGGGACGGTTTGCATGTTTGCACTAGTCTTGACGTCAAGCAGCACCCCGACGTTCCGCTCCCAGCAGCCACACCCACCGGGCCCTCTCCGGCGTCTGCTTTCCACAATGCAGCCCCCGCCCAGGAGGGCCCATCTCACTACCCTGTTTTGCCCATGAAGAAACAGCTCAGTGTTGCGGGTCAAACGGACGCGGGTATAGCA
9255	threeconstvar	PKD1P6-NPIPP1	76	123	47	5.41923	4.86236	-3.3	121	-7	-3.8	0	168						constBP	constBP			35	0.0991501	TGCGAGTTAGGGGACGGTTGTCTCATACAAACTAGTCTTGACGTCAAGCAGCACCCCGACGTTCCGCTCCCAGCAGCCACACCCACCGGGCCCTCCTCACCGTCTGCTTTCCACAATGCAGCCCCCGCCCAGGAGGGCCCATCTCACTACCCTGTTTTGCCCATGAAGAAACAGCTCAGTGTTGCGGGTCAAACGGACGCGGGTATAGCA
9256	threeconstvar	PIEZO1	76	129	53	10.2984	3.74629	-0.4	121	-3.1	-2.8	-5	174		-9.94203	-5.5542	-4.38782		constBP	endogenous			2954	0.846904	TGCGAGTTAGGGGACGGTTCCCTGATATGCACTAGTCTTGACGTCCCGAggccgcgggggagggggcgcccggcccaccgcgccgTGACCCTCCCCTCACGCTGAGCCCCCTCCCCCACAGATCGCGGTGGTCGTCAAGTACCTGTTCCAGTTTGGGTTCTTCCCCTGGAACAGCCACGTGGTGCTGCGGCGACGGACGCGGGTATAGCA
9257	threeconstvar	PIEZO1	76	129	53	10.2984	3.74629	-2.8	121	-3.1	-2.1	-4.5	174		1.94164	-5.5542	7.49584		endogenous	constBP			1099	0.802776	TGCGAGTTAGGGGACGGTGAAGAACTTCACACTAGTCTTGACGTCCCGAggccgcgggggagggggcgcccggcccaccgcgccgTGACCCTCCCCGCGTGCTGAGCCCCCTCCCCCACAGATCGCGGTGGTCGTCAAGTACCTGTTCCTCACTGGGTTCTTCCCCTGGAACAGCCACGTGGTGCTGCGGCGACGGACGCGGGTATAGCA
9258	threeconstvar	PIEZO1	76	129	53	10.2984	3.74629	-0.4	121	-3.1	-2.1	-4.5	174		-4.09307	-5.5542	1.46113		constBP	constBP			2728	0.798829	TGCGAGTTAGGGGACGGTTTCGAACTATGGACTAGTCTTGACGTCCCGAggccgcgggggagggggcgcccggcccaccgcgccgTGACCCTCCCCTCACGCTGAGCCCCCTCCCCCACAGATCGCGGTGGTCGTCAAGTACCTGTTCCTCACTGGGTTCTTCCCCTGGAACAGCCACGTGGTGCTGCGGCGACGGACGCGGGTATAGCA
9259	threeconstvar	STAT3	76	126	50	10.1886	7.57765	0	121	0	-3	-1	171		-6.06443	-5.54961	-0.51482		constBP	endogenous			883	0.401546	TGCGAGTTAGGGGACGGTAGTCTGCGACTCACTAGTCTTGACGTCTTTTGTTCTTTTTTTTTTTTCCATTGTGTCTTGTCAACCCCCCGTTTCCCCTCACGCTGCCCCCCATTTCCTACAGAACGACCTGCAGCAATACCATTGACCTGCCGATGTCCCCCCGCACTTTAGATTCATTGATGCAGTTTGGAAACGGACGCGGGTATAGCA
9260	threeconstvar	STAT3	76	126	50	10.1886	7.57765	0	121	0	-3	0	171		-5.67652	-5.54961	-0.126907		endogenous	constBP			3598	0.508695	TGCGAGTTAGGGGACGGTGCGCATCCCCTCACTAGTCTTGACGTCTTTTGTTCTTTTTTTTTTTTCCATTGTGTCTTGTCAACCCCCCGTTTCCCCTCCTGCTGCCCCCCATTTCCTACAGAACGACCTGCAGCAATACCATTGACTCACCGATGTCCCCCCGCACTTTAGATTCATTGATGCAGTTTGGAAACGGACGCGGGTATAGCA
9261	threeconstvar	STAT3	76	126	50	10.1886	7.57765	0	121	0	-3	0	171		-6.62498	-5.54961	-1.07537		constBP	constBP			3988	0.846529	TGCGAGTTAGGGGACGGTAATGGCACCCGCACTAGTCTTGACGTCTTTTGTTCTTTTTTTTTTTTCCATTGTGTCTTGTCAACCCCCCGTTTCCCCTCACGCTGCCCCCCATTTCCTACAGAACGACCTGCAGCAATACCATTGACTCACCGATGTCCCCCCGCACTTTAGATTCATTGATGCAGTTTGGAAACGGACGCGGGTATAGCA
9262	threeconstvar	PI4KAP1	76	105	29	10.7159	7.42114	-1.5	121	-2.7	0	0	150	-3.2	-3.94017	-2.7905	-1.14967		constBP	endogenous			2289	0.76173	TGCGAGTTAGGGGACGGTTTCCCGAATGAGACTAGTCTTGACGTCaatcttattcagtgagcacgtgttcctttttttaattagagaaaaCTTGACTCACGCCCCTTTTTGTGTTTCACAGAGGAGCTAACATTCCTTCTGTACCTGTAGTTCATGCGGGAGATGGCAGGGGCTGGCACATGACAGTGGAGCACGGACGCGGGTATAGCA
9263	threeconstvar	PI4KAP1	76	105	29	10.7159	7.42114	-1.5	121	0	0	0	150	-3.2	-6.20716	-2.7905	-3.41666		endogenous	constBP			1273	0.565778	TGCGAGTTAGGGGACGGTACACGATGCTGCACTAGTCTTGACGTCaatcttattcagtgagcacgtgttcctttttttaattagagaaaaCTTGACAGTAGCCCCTTTTTGTGTTTCACAGAGGCTCACACATTCCTTCTGTACCTGTAGTTCATGCGGGAGATGGCAGGGGCTGGCACATGACAGTGGAGCACGGACGCGGGTATAGCA
9264	threeconstvar	PI4KAP1	76	105	29	10.7159	7.42114	-1.5	121	0	0	0	150	-3.2	-7.98523	-2.7905	-5.19474		constBP	constBP			7123	0.783264	TGCGAGTTAGGGGACGGTTTGCTGAAATTAACTAGTCTTGACGTCaatcttattcagtgagcacgtgttcctttttttaattagagaaaaCTTGACTCACGCCCCTTTTTGTGTTTCACAGAGGCTCACACATTCCTTCTGTACCTGTAGTTCATGCGGGAGATGGCAGGGGCTGGCACATGACAGTGGAGCACGGACGCGGGTATAGCA
9265	threeconstvar	PI4KAP2	76	105	29	10.7159	7.42114	-1.5	121	-2.7	0	0	150	-3.2	-2.51175	-3.34598	0.834224		constBP	endogenous			429	0.294845	TGCGAGTTAGGGGACGGTCTAGCCATAGTCACTAGTCTTGACGTCaatcttattcagtgagcacgtgttcctttttttaattagagaaaaCTTGACTCACGCCCCTTTTTGTGTTTCACAGAGGAGCTAACATTCCTTCTGTACCTGTAGTTCATGCGGGAGATGGCAGGGGCTGGCACATGACAGTGGAGCACGGACGCGGGTATAGCA
9266	threeconstvar	PI4KAP2	76	105	29	10.7159	7.42114	-1.5	121	0	0	0	150	-3.2	-5.67299	-3.34598	-2.32701		endogenous	constBP			2601	0.654834	TGCGAGTTAGGGGACGGTTGCCCCGGAGAAACTAGTCTTGACGTCaatcttattcagtgagcacgtgttcctttttttaattagagaaaaCTTGACAGTAGCCCCTTTTTGTGTTTCACAGAGGCTCACACATTCCTTCTGTACCTGTAGTTCATGCGGGAGATGGCAGGGGCTGGCACATGACAGTGGAGCACGGACGCGGGTATAGCA
9267	threeconstvar	PI4KAP2	76	105	29	10.7159	7.42114	-1.5	121	0	0	0	150	-3.2	-11.3778	-3.34598	-8.03178		constBP	constBP			2662	0.815064	TGCGAGTTAGGGGACGGTGGCGCTTGCATCACTAGTCTTGACGTCaatcttattcagtgagcacgtgttcctttttttaattagagaaaaCTTGACTCACGCCCCTTTTTGTGTTTCACAGAGGCTCACACATTCCTTCTGTACCTGTAGTTCATGCGGGAGATGGCAGGGGCTGGCACATGACAGTGGAGCACGGACGCGGGTATAGCA
9268	threeconstvar	TMEM161B	76	114	38	9.17764	-0.726175	0	121	0	0	0	159	-1.1	-5.14405	-5.50838	0.364337		constBP	endogenous			909	0.419668	TGCGAGTTAGGGGACGGTGCTGTCACGATCACTAGTCTTGACGTCATCAAGTCCTATAAAGATCATTGTGTATAGCTCCTATAAATTTATTGTGGCTCACCCTGAACTTTTCCTTCTGCAGCAAAGTTCTATTTTCATTAACTACACACTATTTTAAAGTAGAAGATGGTGGTGAAAGATCTGTTTGTGTCAACGGACGCGGGTATAGCA
9269	threeconstvar	TMEM161B	76	114	38	9.17764	-0.726175	0	121	0	0	0	159	-1.1	-5.20859	-5.50838	0.299797		endogenous	constBP			1709	0.501762	TGCGAGTTAGGGGACGGTCTTACCGGCGCGACTAGTCTTGACGTCATCAAGTCCTATAAAGATCATTGTGTATAGCTCCTATAAATTTATTGTGGTTTTTCCTGAACTTTTCCTTCTGCAGCAAAGTTCTATTCTCACTAACTACACACTATTTTAAAGTAGAAGATGGTGGTGAAAGATCTGTTTGTGTCAACGGACGCGGGTATAGCA
9270	threeconstvar	TMEM161B	76	114	38	9.17764	-0.726175	0	121	0	0	0	159	-1.1	-5.2462	-5.50838	0.262183		constBP	constBP			857	0.283119	TGCGAGTTAGGGGACGGTCGATACATCGACACTAGTCTTGACGTCATCAAGTCCTATAAAGATCATTGTGTATAGCTCCTATAAATTTATTGTGGCTCACCCTGAACTTTTCCTTCTGCAGCAAAGTTCTATTCTCACTAACTACACACTATTTTAAAGTAGAAGATGGTGGTGAAAGATCTGTTTGTGTCAACGGACGCGGGTATAGCA
9271	threeconstvar	ARRDC3	76	114	38	-3.66708	8.93263	-3.3	121	-6.6	0	0	159	-3.4	5.23227	6.88432	-1.65205		constBP	endogenous			1505	0.598172	TGCGAGTTAGGGGACGGTCCCAAGAATTCAACTAGTCTTGACGTCATCACCAAACAATAATTATTTTACCTTGACGTTGCTTTTTAATACCTACTCTCACGTGTATTTTGACATGCATAAGAACATGCTGTTCGAATTGCGTGTATCTTTTTCCTTCAGCACCACCCAGCTATGCAGAAGTGGTAACAGAGGACGGACGCGGGTATAGCA
9272	threeconstvar	ARRDC3	76	114	38	-3.66708	8.93263	-4.3	121	-7.3	0	0	159	-3.4	10.2228	6.88432	3.33848		endogenous	constBP			1194	0.715398	TGCGAGTTAGGGGACGGTCCCTTACTCATTACTAGTCTTGACGTCATCACCAAACAATAATTATTTTACCTTGACGTTGCTTTTTAATACCTACTATTCTGTGTATTTTGACATGCATAAGAACATGCTGTTCCTCACGCGTGTATCTTTTTCCTTCAGCACCACCCAGCTATGCAGAAGTGGTAACAGAGGACGGACGCGGGTATAGCA
9274	threeconstvar	SLC37A3	76	111	35	6.79393	8.51081	-1.4	121	-2.8	-1.8	0	156	-5.4	2.10962	1.30066	0.808965		constBP	endogenous			707	0.666352	TGCGAGTTAGGGGACGGTTTCCCGAGGACCACTAGTCTTGACGTCTCCCTTCCCACCTCTCCCCCACCCCCACCTTCCCCCACACACCTTTAATGCTCACGCTTGTGATGACTGTCCCCAGATATGTAAGGACCACCTTTCACCCCTCTCCTCCAGTATGCCTTTCTGGTGACGGCGTCTGTGCAGTTTGCTACGGACGCGGGTATAGCA
9275	threeconstvar	SLC37A3	76	111	35	6.79393	8.51081	-0.1	121	0	0	0	156	-5.4	9.08746	1.30066	7.7868		endogenous	constBP			545	0.282823	TGCGAGTTAGGGGACGGTTCAAAGCATATCACTAGTCTTGACGTCTCCCTTCCCACCTCTCCCCCACCCCCACCTTCCCCCACACACCTTTAATGAATGTGCTTGTGATGACTGTCCCCAGATATGTAAGCTCACCCTTTCACCCCTCTCCTCCAGTATGCCTTTCTGGTGACGGCGTCTGTGCAGTTTGCTACGGACGCGGGTATAGCA
9276	threeconstvar	SLC37A3	76	111	35	6.79393	8.51081	-1.4	121	0	0	0	156	-5.4		1.30066			constBP	constBP			0	0	TGCGAGTTAGGGGACGGTGTCCATCTCATCACTAGTCTTGACGTCTCCCTTCCCACCTCTCCCCCACCCCCACCTTCCCCCACACACCTTTAATGCTCACGCTTGTGATGACTGTCCCCAGATATGTAAGCTCACCCTTTCACCCCTCTCCTCCAGTATGCCTTTCTGGTGACGGCGTCTGTGCAGTTTGCTACGGACGCGGGTATAGCA
9277	threeconstvar	XIST	76	132	56	2.13164	6.50529	-1.4	121	0	0	0	177		3.15381	0.811555	2.34225		constBP	endogenous			198	0.237695	TGCGAGTTAGGGGACGGTCGGACGGGAAAAACTAGTCTTGACGTCGCCCCTCACTGTATCTTGCCTCTTCTACTACTTACTTCCTCTGAATGTCTCTCACTGCTTATCTCTTGCACTCAAGTGTGTATTTCTTTGTCTCTTTCTTTCTTGTCTTTGCTCTTTGTTCTCTATCTAAAGTGTGTCTTACCCATTACGGACGCGGGTATAGCA
9278	threeconstvar	XIST	76	132	56	2.13164	6.50529	-1.4	121	0	0	0	177		2.82517	0.811555	2.01361		endogenous	constBP			186	0.0121983	TGCGAGTTAGGGGACGGTCTTCGGATTCCTACTAGTCTTGACGTCGCCCCTCACTGTATCTTGCCTCTTCTACTACTTACTTCCTCTGAATGTCTGCCTTTGCTTATCTCTTGCACTCAAGTGTGTATTTCTTTGTCTCTTTCTTTCTTGTCTCACCTCTTTGTTCTCTATCTAAAGTGTGTCTTACCCATTACGGACGCGGGTATAGCA
9279	threeconstvar	XIST	76	132	56	2.13164	6.50529	-1.4	121	0	0	0	177			0.811555			constBP	constBP			85	0.043257	TGCGAGTTAGGGGACGGTTTACTGGGATTTACTAGTCTTGACGTCGCCCCTCACTGTATCTTGCCTCTTCTACTACTTACTTCCTCTGAATGTCTCTCACTGCTTATCTCTTGCACTCAAGTGTGTATTTCTTTGTCTCTTTCTTTCTTGTCTCACCTCTTTGTTCTCTATCTAAAGTGTGTCTTACCCATTACGGACGCGGGTATAGCA
9280	threeconstvar	GPR89B	76	96	20	10.3418	9.3326	-2.9	121	0	0	-1	141	-0.4	-2.69713	-2.76846	0.0713255		endogenous	endogenous			3271	0.535527	TGCGAGTTAGGGGACGGTGACGCTAAACCTACTAGTCTTGACGTCGCCAAATATTAGTTAGCATTATCTTATATTTTTAAATAGAGCAAGCTCTTTAACCTATATCTGTTTTTCCTAACAGTTTTGTCTCCTCTGTCTCAGTGCATAAACAACGACTGCTTTTTTCCTGTCTCTTATGGCTGACCTTTATGTACGGACGCGGGTATAGCA
9281	threeconstvar	GPR89B	76	96	20	13.7209	8.85605	0	121	-1	-0.6	-1.1	141	-0.4	-9.90087	-2.76846	-7.13241		constitutive	endogenous			955	0.714286	TGCGAGTTAGGGGACGGTCCCGGGGTTAGAACTAGTCTTGACGTCGCCAAATATTAGTTAGCATTATCTTATATTTTTAAATAGAGCAAGCTCTTTAACCTATATCTGTTTTTCCTTTCAGGTCTGTCTCCTCTGTCTCAGTGCATAAACAACGACTGCTTTTTTCCTGTCTCTTATGGCTGACCTTTATGTACGGACGCGGGTATAGCA
9282	threeconstvar	GPR89B	76	96	20	10.3418	13.7117	-2.9	121	-0.2	-0.2	0	141	-0.9	6.47573	-2.76846	9.24419		endogenous	constitutive			270	0.00581796	TGCGAGTTAGGGGACGGTCCCTCATCTTCCACTAGTCTTGACGTCGCCAAATATTAGTTAGCATTATCTTATATTTTTAAATAGAGCAAGCTCTTTAACCTATATCTGTTTTTCCTAACAGTTTTGTCTCCTTCCTTTCAGGTCATAAACAACGACTGCTTTTTTCCTGTCTCTTATGGCTGACCTTTATGTACGGACGCGGGTATAGCA
9283	threeconstvar	GPR89B	76	96	20	13.7209	13.2351	0	121	-1	-0.8	-1.1	141	-0.9		-2.76846			constitutive	constitutive			21	0.00234978	TGCGAGTTAGGGGACGGTCGCCGAACAAGCACTAGTCTTGACGTCGCCAAATATTAGTTAGCATTATCTTATATTTTTAAATAGAGCAAGCTCTTTAACCTATATCTGTTTTTCCTTTCAGGTCTGTCTCCTTCCTTTCAGGTCATAAACAACGACTGCTTTTTTCCTGTCTCTTATGGCTGACCTTTATGTACGGACGCGGGTATAGCA
9284	threeconstvar	GPR89B	76	96	20	-35.6994	9.3326	-5.4	121	0	0	-1.7	141	-0.4		-2.76846			unsplicable	endogenous			19	0.00321435	TGCGAGTTAGGGGACGGTCTATGGTTGAAAACTAGTCTTGACGTCGCCAAATATTAGTTAGCATTATCTTATATTTTTAAATAGAGCAAGCTCTTTAACCTATATCTGTTTTCAGAGAGGATTTTGTCTCCTCTGTCTCAGTGCATAAACAACGACTGCTTTTTTCCTGTCTCTTATGGCTGACCTTTATGTACGGACGCGGGTATAGCA
9285	threeconstvar	GPR89B	76	96	20	10.3418	-43.7948	-2.9	121	-7.2	-5.1	-4.4	141	-0.4	-9.92926	-2.76846	-7.1608		endogenous	unsplicable			974	0.088089	TGCGAGTTAGGGGACGGTATCCGGTTACCGACTAGTCTTGACGTCGCCAAATATTAGTTAGCATTATCTTATATTTTTAAATAGAGCAAGCTCTTTAACCTATATCTGTTTTTCCTAACAGTTTTGTCTCCTCAGAGAGGATGCATAAACAACGACTGCTTTTTTCCTGTCTCTTATGGCTGACCTTTATGTACGGACGCGGGTATAGCA
9286	threeconstvar	TARBP2	76	93	17	3.0198	8.62729	-6.9	121	0	-0.4	-5	138	-4.3	-3.31005	-3.0628	-0.247253		endogenous	endogenous			666	0.0886581	TGCGAGTTAGGGGACGGTGCACGGATGACTACTAGTCTTGACGTCGGAGGACGTGGGTCCCCCACCCCTCTCTTCCCCCTATACATGGGTGTGAATCAAAGGCCCCCTTCCCCTCGGGAAGTTCTTTTTCTCCCCTAGACTCTTCACTGCCTGAGGACATTCCGGTTTTTACTGCTGCAGCAGCTGCTACCCACGGACGCGGGTATAGCA
9287	threeconstvar	TARBP2	76	93	17	13.7592	9.3039	-1.1	121	-2.2	-2.9	-0.1	138	-4.3	-3.74416	-3.0628	-0.68136		constitutive	endogenous			144	0.6	TGCGAGTTAGGGGACGGTAATATTCGCTTAACTAGTCTTGACGTCGGAGGACGTGGGTCCCCCACCCCTCTCTTCCCCCTATACATGGGTGTGAATCAAAGGCCCCCTTCCTTCCTTTCAGGTCTTTTTCTCCCCTAGACTCTTCACTGCCTGAGGACATTCCGGTTTTTACTGCTGCAGCAGCTGCTACCCACGGACGCGGGTATAGCA
9288	threeconstvar	TARBP2	76	93	17	3.0198	11.0179	-6.9	121	-0.2	-0.3	-5	138	-7.5	-4.40166	-3.0628	-1.33885		endogenous	constitutive			487	0.131302	TGCGAGTTAGGGGACGGTACTATTATTCTCACTAGTCTTGACGTCGGAGGACGTGGGTCCCCCACCCCTCTCTTCCCCCTATACATGGGTGTGAATCAAAGGCCCCCTTCCCCTCGGGAAGTTCTTTTTTCCTTTCAGGTCCTTCACTGCCTGAGGACATTCCGGTTTTTACTGCTGCAGCAGCTGCTACCCACGGACGCGGGTATAGCA
9289	threeconstvar	TARBP2	76	93	17	13.7592	11.6945	-1.1	121	-0.2	-1.6	-1.6	138	-7.5		-3.0628			constitutive	constitutive			1	0.0070922	TGCGAGTTAGGGGACGGTAAGCGCAAATTAACTAGTCTTGACGTCGGAGGACGTGGGTCCCCCACCCCTCTCTTCCCCCTATACATGGGTGTGAATCAAAGGCCCCCTTCCTTCCTTTCAGGTCTTTTTTCCTTTCAGGTCCTTCACTGCCTGAGGACATTCCGGTTTTTACTGCTGCAGCAGCTGCTACCCACGGACGCGGGTATAGCA
9290	threeconstvar	TARBP2	76	93	17	-39.7597	9.34181	-2.4	121	0	-0.6	-5.7	138	-4.3	5.54226	-3.0628	8.60506		unsplicable	endogenous			476	0.105263	TGCGAGTTAGGGGACGGTCTTCTTGCGTTAACTAGTCTTGACGTCGGAGGACGTGGGTCCCCCACCCCTCTCTTCCCCCTATACATGGGTGTGAATCAAAGGCCCCCTTCCCCAGAGAGGATTCTTTTTCTCCCCTAGACTCTTCACTGCCTGAGGACATTCCGGTTTTTACTGCTGCAGCAGCTGCTACCCACGGACGCGGGTATAGCA
9291	threeconstvar	TARBP2	76	93	17	3.0198	-34.8249	-6.9	121	-2.7	-6.6	-1.9	138	-4.3		-3.0628			endogenous	unsplicable			7	0.00295234	TGCGAGTTAGGGGACGGTATCGTCACACTTACTAGTCTTGACGTCGGAGGACGTGGGTCCCCCACCCCTCTCTTCCCCCTATACATGGGTGTGAATCAAAGGCCCCCTTCCCCTCGGGAAGTTCTTTTTCAGAGAGGAACTCTTCACTGCCTGAGGACATTCCGGTTTTTACTGCTGCAGCAGCTGCTACCCACGGACGCGGGTATAGCA
9292	threeconstvar	D2HGDH	76	93	17	7.68902	1.56167	-4.5	121	-4.7	-4.7	-3.1	138	-6.1	-2.70571	-2.24936	-0.456359		endogenous	endogenous			632	0.274306	TGCGAGTTAGGGGACGGTGCGGAGATGATAACTAGTCTTGACGTCAGATGGGGGTTGGGACTCACCAGCCCGGGGGCCCACTGGAAGCCAAGTGCTGCGGCAGCCTGGTCACTCTCTGCAGGAATTCTGGTTTGCCAGGCGGGCTGCGTCCTGGAGGAGCTGAGCCGGTATGTGGAGGAACGGGACTTCATCACGGACGCGGGTATAGCA
9293	threeconstvar	D2HGDH	76	93	17	8.99468	4.70219	-1.5	121	-8.5	-4.7	-3.1	138	-6.1	-5.15381	-2.24936	-2.90445		constitutive	endogenous			1830	0.382685	TGCGAGTTAGGGGACGGTACTTTCAACGCCACTAGTCTTGACGTCAGATGGGGGTTGGGACTCACCAGCCCGGGGGCCCACTGGAAGCCAAGTGCTGCGGCAGCCTGGTCATTCCTTTCAGGTCTTCTGGTTTGCCAGGCGGGCTGCGTCCTGGAGGAGCTGAGCCGGTATGTGGAGGAACGGGACTTCATCACGGACGCGGGTATAGCA
9294	threeconstvar	D2HGDH	76	93	17	7.68902	8.64139	-4.5	121	-1	-4.4	-5.6	138	-7.3	0.969166	-2.24936	3.21852		endogenous	constitutive			8882	0.590284	TGCGAGTTAGGGGACGGTGGGCGCATGCGGACTAGTCTTGACGTCAGATGGGGGTTGGGACTCACCAGCCCGGGGGCCCACTGGAAGCCAAGTGCTGCGGCAGCCTGGTCACTCTCTGCAGGAATTCTTTCCTTTCAGGTCGGCTGCGTCCTGGAGGAGCTGAGCCGGTATGTGGAGGAACGGGACTTCATCACGGACGCGGGTATAGCA
9295	threeconstvar	D2HGDH	76	93	17	8.99468	11.7819	-1.5	121	-1.6	-1.6	-1.6	138	-7.3		-2.24936			constitutive	constitutive			0	0	TGCGAGTTAGGGGACGGTAAGTTGCATGGAACTAGTCTTGACGTCAGATGGGGGTTGGGACTCACCAGCCCGGGGGCCCACTGGAAGCCAAGTGCTGCGGCAGCCTGGTCATTCCTTTCAGGTCTTCTTTCCTTTCAGGTCGGCTGCGTCCTGGAGGAGCTGAGCCGGTATGTGGAGGAACGGGACTTCATCACGGACGCGGGTATAGCA
9296	threeconstvar	D2HGDH	76	93	17	-39.3278	0.239923	-3.6	121	-4.7	-4.7	-3.1	138	-6.1		-2.24936			unsplicable	endogenous			34	0.00410678	TGCGAGTTAGGGGACGGTAGAGCCACAAACACTAGTCTTGACGTCAGATGGGGGTTGGGACTCACCAGCCCGGGGGCCCACTGGAAGCCAAGTGCTGCGGCAGCCTGGTCACCAGAGAGGAGAATTCTGGTTTGCCAGGCGGGCTGCGTCCTGGAGGAGCTGAGCCGGTATGTGGAGGAACGGGACTTCATCACGGACGCGGGTATAGCA
9297	threeconstvar	D2HGDH	76	93	17	7.68902	-39.2971	-4.5	121	-4.6	-5.1	-10.3	138	-6.1		-2.24936			endogenous	unsplicable			89	0.0708035	TGCGAGTTAGGGGACGGTTCCTGGAACCCTACTAGTCTTGACGTCAGATGGGGGTTGGGACTCACCAGCCCGGGGGCCCACTGGAAGCCAAGTGCTGCGGCAGCCTGGTCACTCTCTGCAGGAATTCTGCAGAGAGGAGCGGGCTGCGTCCTGGAGGAGCTGAGCCGGTATGTGGAGGAACGGGACTTCATCACGGACGCGGGTATAGCA
9298	threeconstvar	DHX35	76	96	20	6.65046	8.1019	-3	121	-3.7	-3.3	-0.5	141	-1.5	0.567221	0.661518	-0.094297		endogenous	endogenous			1489	0.508018	TGCGAGTTAGGGGACGGTAACTGTCCTGTTACTAGTCTTGACGTCCTTGTTCAAGATAGAGAAGAAAATTTGTCCCTTGGCATAGTGATTGCATTTGATTGTGACATTTGGTCCCAAACAGTTCTGATTTCCTATCCTCAGAGGAAGCCTTTGACAAGTTGCCTCAGTCTACGGTTCCTGAGATGCAGCGTAACGGACGCGGGTATAGCA
9299	threeconstvar	DHX35	76	96	20	11.0966	7.97296	0	121	-3.1	-3.1	-1.8	141	-1.5	-8.32474	0.661518	-8.98626		constitutive	endogenous			10292	0.775058	TGCGAGTTAGGGGACGGTTCCGCTTACCTCACTAGTCTTGACGTCCTTGTTCAAGATAGAGAAGAAAATTTGTCCCTTGGCATAGTGATTGCATTTGATTGTGACATTTGGTTCCTTTCAGGTCTGATTTCCTATCCTCAGAGGAAGCCTTTGACAAGTTGCCTCAGTCTACGGTTCCTGAGATGCAGCGTAACGGACGCGGGTATAGCA
9300	threeconstvar	DHX35	76	96	20	6.65046	12.3709	-3	121	-2.9	-2.9	-1.4	141	-4.2	8.20043	0.661518	7.53891		endogenous	constitutive			3837	0.662694	TGCGAGTTAGGGGACGGTTTACGGCATAGGACTAGTCTTGACGTCCTTGTTCAAGATAGAGAAGAAAATTTGTCCCTTGGCATAGTGATTGCATTTGATTGTGACATTTGGTCCCAAACAGTTCTGATTTCTTCCTTTCAGGTCAAGCCTTTGACAAGTTGCCTCAGTCTACGGTTCCTGAGATGCAGCGTAACGGACGCGGGTATAGCA
9301	threeconstvar	DHX35	76	96	20	11.0966	12.242	0	121	-3.2	-2.9	-1.4	141	-4.2	-2.63066	0.661518	-3.29218		constitutive	constitutive			22054	0.651849	TGCGAGTTAGGGGACGGTTTCCGGCCGCTGACTAGTCTTGACGTCCTTGTTCAAGATAGAGAAGAAAATTTGTCCCTTGGCATAGTGATTGCATTTGATTGTGACATTTGGTTCCTTTCAGGTCTGATTTCTTCCTTTCAGGTCAAGCCTTTGACAAGTTGCCTCAGTCTACGGTTCCTGAGATGCAGCGTAACGGACGCGGGTATAGCA
9302	threeconstvar	DHX35	76	96	20	-41.051	8.1019	-3.6	121	-3.7	-3.3	-3.7	141	-1.5		0.661518			unsplicable	endogenous			99	0.0313788	TGCGAGTTAGGGGACGGTTACGATACGCCTACTAGTCTTGACGTCCTTGTTCAAGATAGAGAAGAAAATTTGTCCCTTGGCATAGTGATTGCATTTGATTGTGACATTTGGTCAGAGAGGATTCTGATTTCCTATCCTCAGAGGAAGCCTTTGACAAGTTGCCTCAGTCTACGGTTCCTGAGATGCAGCGTAACGGACGCGGGTATAGCA
9303	threeconstvar	DHX35	76	96	20	6.65046	-40.9926	-3	121	-3.6	-3.6	-3.6	141	-1.5	-9.94251	0.661518	-10.604		endogenous	unsplicable			1970	0.533586	TGCGAGTTAGGGGACGGTATCCTCATCGCAACTAGTCTTGACGTCCTTGTTCAAGATAGAGAAGAAAATTTGTCCCTTGGCATAGTGATTGCATTTGATTGTGACATTTGGTCCCAAACAGTTCTGATTTCCCAGAGAGGAAGGAAGCCTTTGACAAGTTGCCTCAGTCTACGGTTCCTGAGATGCAGCGTAACGGACGCGGGTATAGCA
9304	threeconstvar	GPR89A	76	96	20	10.3418	9.3326	-2.9	121	0	0	-1	141	-0.4	-3.29768	-1.03865	-2.25903		endogenous	endogenous			260	0.0690204	TGCGAGTTAGGGGACGGTTTGGCGCGTTGTACTAGTCTTGACGTCGCCAAATATTAGTTAGCATTATCTTATATTTTTAAATAGAGCAAGCTCTTTAACCTATATCTGTTTTTCCTAACAGTTTTGTCTCCTCTGTCTCAGTGCATAAACAACGACTGCTTTTTTCCTGTCTCTTATGGCTGACCTTTATGTACGGACGCGGGTATAGCA
9305	threeconstvar	GPR89A	76	96	20	13.7209	8.85605	0	121	-1	-0.6	-1.1	141	-0.4		-1.03865			constitutive	endogenous			3	0.000893921	TGCGAGTTAGGGGACGGTGTTAACCCCACCACTAGTCTTGACGTCGCCAAATATTAGTTAGCATTATCTTATATTTTTAAATAGAGCAAGCTCTTTAACCTATATCTGTTTTTCCTTTCAGGTCTGTCTCCTCTGTCTCAGTGCATAAACAACGACTGCTTTTTTCCTGTCTCTTATGGCTGACCTTTATGTACGGACGCGGGTATAGCA
9306	threeconstvar	GPR89A	76	96	20	10.3418	13.7117	-2.9	121	-0.2	-0.2	0	141	-0.9	9.02698	-1.03865	10.0656		endogenous	constitutive			6272	0.807519	TGCGAGTTAGGGGACGGTGATCACTCTAAAACTAGTCTTGACGTCGCCAAATATTAGTTAGCATTATCTTATATTTTTAAATAGAGCAAGCTCTTTAACCTATATCTGTTTTTCCTAACAGTTTTGTCTCCTTCCTTTCAGGTCATAAACAACGACTGCTTTTTTCCTGTCTCTTATGGCTGACCTTTATGTACGGACGCGGGTATAGCA
9307	threeconstvar	GPR89A	76	96	20	13.7209	13.2351	0	121	-1	-0.8	-1.1	141	-0.9	-6.02237	-1.03865	-4.98372		constitutive	constitutive			132	0.111392	TGCGAGTTAGGGGACGGTGTTAGCCTATTGACTAGTCTTGACGTCGCCAAATATTAGTTAGCATTATCTTATATTTTTAAATAGAGCAAGCTCTTTAACCTATATCTGTTTTTCCTTTCAGGTCTGTCTCCTTCCTTTCAGGTCATAAACAACGACTGCTTTTTTCCTGTCTCTTATGGCTGACCTTTATGTACGGACGCGGGTATAGCA
9308	threeconstvar	GPR89A	76	96	20	-35.6994	9.3326	-5.4	121	0	0	-1.7	141	-0.4		-1.03865			unsplicable	endogenous			7	0.00222434	TGCGAGTTAGGGGACGGTTGTCACATAGTCACTAGTCTTGACGTCGCCAAATATTAGTTAGCATTATCTTATATTTTTAAATAGAGCAAGCTCTTTAACCTATATCTGTTTTCAGAGAGGATTTTGTCTCCTCTGTCTCAGTGCATAAACAACGACTGCTTTTTTCCTGTCTCTTATGGCTGACCTTTATGTACGGACGCGGGTATAGCA
9309	threeconstvar	GPR89A	76	96	20	10.3418	-43.7948	-2.9	121	-7.2	-5.1	-4.4	141	-0.4	-8.21513	-1.03865	-7.17648		endogenous	unsplicable			1789	0.190036	TGCGAGTTAGGGGACGGTATTCCCTTGCCTACTAGTCTTGACGTCGCCAAATATTAGTTAGCATTATCTTATATTTTTAAATAGAGCAAGCTCTTTAACCTATATCTGTTTTTCCTAACAGTTTTGTCTCCTCAGAGAGGATGCATAAACAACGACTGCTTTTTTCCTGTCTCTTATGGCTGACCTTTATGTACGGACGCGGGTATAGCA
9310	threeconstvar	LYL1	76	96	20	3.91313	3.20674	-0.3	121	-2.1	-2.2	-3.3	141	0	0.0397799	-0.9738	1.01358		endogenous	endogenous			943	0.695428	TGCGAGTTAGGGGACGGTTACCGGGGCGAAACTAGTCTTGACGTCCTGGGGTGGGGGGCAGTGGGGATTGGGGGCCAGGGTCCTTGCCCACAAGGCATTAGTGACCCACGACCCCTTACAGTGTCTACATTGGGCCAGCAGGACCTTTTAGCATCTTCCCTAGCAGCCGGTTGAAGCGGAGACCAAGCCACTACGGACGCGGGTATAGCA
9311	threeconstvar	LYL1	76	96	20	7.80989	2.69496	-0.3	121	-4.8	-8.8	-8.8	141	0	-11.3426	-0.9738	-10.3688		constitutive	endogenous			20783	0.814956	TGCGAGTTAGGGGACGGTCTCTGTTTTATGACTAGTCTTGACGTCCTGGGGTGGGGGGCAGTGGGGATTGGGGGCCAGGGTCCTTGCCCACAAGGCATTAGTGACCCACGATTCCTTTCAGGTCCTACATTGGGCCAGCAGGACCTTTTAGCATCTTCCCTAGCAGCCGGTTGAAGCGGAGACCAAGCCACTACGGACGCGGGTATAGCA
9312	threeconstvar	LYL1	76	96	20	3.91313	12.3107	-0.3	121	-0.2	-0.2	0	141	0	9.15608	-0.9738	10.1299		endogenous	constitutive			9144	0.81179	TGCGAGTTAGGGGACGGTACGCTCATGCCCACTAGTCTTGACGTCCTGGGGTGGGGGGCAGTGGGGATTGGGGGCCAGGGTCCTTGCCCACAAGGCATTAGTGACCCACGACCCCTTACAGTGTCTACATTTTCCTTTCAGGTCCTTTTAGCATCTTCCCTAGCAGCCGGTTGAAGCGGAGACCAAGCCACTACGGACGCGGGTATAGCA
9313	threeconstvar	LYL1	76	96	20	7.80989	11.7989	-0.3	121	-0.3	-0.2	-0.5	141	0	2.06033	-0.9738	3.03413		constitutive	constitutive			23884	0.752181	TGCGAGTTAGGGGACGGTCAACGACCTTGGACTAGTCTTGACGTCCTGGGGTGGGGGGCAGTGGGGATTGGGGGCCAGGGTCCTTGCCCACAAGGCATTAGTGACCCACGATTCCTTTCAGGTCCTACATTTTCCTTTCAGGTCCTTTTAGCATCTTCCCTAGCAGCCGGTTGAAGCGGAGACCAAGCCACTACGGACGCGGGTATAGCA
9314	threeconstvar	LYL1	76	96	20	-49.2895	3.20674	-0.5	121	-2.1	-2	-2	141	0		-0.9738			unsplicable	endogenous			22	0.0151934	TGCGAGTTAGGGGACGGTGCACGGAGGCTAACTAGTCTTGACGTCCTGGGGTGGGGGGCAGTGGGGATTGGGGGCCAGGGTCCTTGCCCACAAGGCATTAGTGACCCACGACCAGAGAGGATGTCTACATTGGGCCAGCAGGACCTTTTAGCATCTTCCCTAGCAGCCGGTTGAAGCGGAGACCAAGCCACTACGGACGCGGGTATAGCA
9315	threeconstvar	LYL1	76	96	20	3.91313	-35.5638	-0.3	121	-2.2	-0.2	-2.8	141	0	-8.58965	-0.9738	-7.61585		endogenous	unsplicable			1545	0.696573	TGCGAGTTAGGGGACGGTGTCGGAATCTGTACTAGTCTTGACGTCCTGGGGTGGGGGGCAGTGGGGATTGGGGGCCAGGGTCCTTGCCCACAAGGCATTAGTGACCCACGACCCCTTACAGTGTCTACATTGCAGAGAGGAGACCTTTTAGCATCTTCCCTAGCAGCCGGTTGAAGCGGAGACCAAGCCACTACGGACGCGGGTATAGCA
9316	threeconstvar	HMGCS1	76	96	20	0.761559	4.75012	-0.3	121	-0.3	-0.3	-0.3	141	-1.7	2.25485	3.77267	-1.51781		endogenous	endogenous			1957	0.293184	TGCGAGTTAGGGGACGGTTTCCTAGAAGTTACTAGTCTTGACGTCTTGCTTATTTTAACTCACTTTGAATTGGATTCATTAGTATTTGAATTTGGGTAGTGATTTATAACTTTAAAAGCAGTTCTTGTTTGAAATTCCTAGTGCCCGAAGGAGGAAACAGTGACAGACCTGGAGACTGCAGTTCTCTATCCTACGGACGCGGGTATAGCA
9317	threeconstvar	HMGCS1	76	96	20	11.0325	4.75733	0	121	0	-1.7	-1.8	141	-1.7	-9.29954	3.77267	-13.0722		constitutive	endogenous			22090	0.841812	TGCGAGTTAGGGGACGGTTCATGCTTATCGACTAGTCTTGACGTCTTGCTTATTTTAACTCACTTTGAATTGGATTCATTAGTATTTGAATTTGGGTAGTGATTTATAACTTTCCTTTCAGGTCTTGTTTGAAATTCCTAGTGCCCGAAGGAGGAAACAGTGACAGACCTGGAGACTGCAGTTCTCTATCCTACGGACGCGGGTATAGCA
9318	threeconstvar	HMGCS1	76	96	20	0.761559	12.1873	-0.3	121	-0.5	-0.5	0	141	-2.3	1.78213	3.77267	-1.99054		endogenous	constitutive			4244	0.410524	TGCGAGTTAGGGGACGGTTGTTCCAAACCAACTAGTCTTGACGTCTTGCTTATTTTAACTCACTTTGAATTGGATTCATTAGTATTTGAATTTGGGTAGTGATTTATAACTTTAAAAGCAGTTCTTGTTTGTTCCTTTCAGGTCCCGAAGGAGGAAACAGTGACAGACCTGGAGACTGCAGTTCTCTATCCTACGGACGCGGGTATAGCA
9319	threeconstvar	HMGCS1	76	96	20	11.0325	12.1945	0	121	-1.2	-0.5	-0.7	141	-2.3	-1.57209	3.77267	-5.34475		constitutive	constitutive			13565	0.635512	TGCGAGTTAGGGGACGGTTTCCTCCGGATAACTAGTCTTGACGTCTTGCTTATTTTAACTCACTTTGAATTGGATTCATTAGTATTTGAATTTGGGTAGTGATTTATAACTTTCCTTTCAGGTCTTGTTTGTTCCTTTCAGGTCCCGAAGGAGGAAACAGTGACAGACCTGGAGACTGCAGTTCTCTATCCTACGGACGCGGGTATAGCA
9320	threeconstvar	HMGCS1	76	96	20	-41.5944	4.75012	-0.8	121	-0.3	-0.3	-4.2	141	-1.7		3.77267			unsplicable	endogenous			1	0.000869565	TGCGAGTTAGGGGACGGTAAATGTTGGAAAACTAGTCTTGACGTCTTGCTTATTTTAACTCACTTTGAATTGGATTCATTAGTATTTGAATTTGGGTAGTGATTTATAACTTCAGAGAGGATTCTTGTTTGAAATTCCTAGTGCCCGAAGGAGGAAACAGTGACAGACCTGGAGACTGCAGTTCTCTATCCTACGGACGCGGGTATAGCA
9321	threeconstvar	HMGCS1	76	96	20	0.761559	-46.8558	-0.3	121	-2.1	-2.1	-2.1	141	-1.7	-9.44708	3.77267	-13.2197		endogenous	unsplicable			697	0.120338	TGCGAGTTAGGGGACGGTCGGAAGAGACAAACTAGTCTTGACGTCTTGCTTATTTTAACTCACTTTGAATTGGATTCATTAGTATTTGAATTTGGGTAGTGATTTATAACTTTAAAAGCAGTTCTTGTTTGACAGAGAGGATGCCCGAAGGAGGAAACAGTGACAGACCTGGAGACTGCAGTTCTCTATCCTACGGACGCGGGTATAGCA
9322	threeconstvar	MAP3K7	76	96	20	0.563555	10.7616	0	121	-0.8	-0.8	-0.6	141	-6.2	0.995383	2.04957	-1.05419		endogenous	endogenous			1874	0.444286	TGCGAGTTAGGGGACGGTCCAAAATCTGCGACTAGTCTTGACGTCAATACCCAGTCATGTGTTCTGATAGTGCTTGCATTCACATTGTGTCTTTTGTTATATGCAATAAAGTTCTTTTTAGTTTGTGCCTTTCTTTCGCAGTGCTGCATGGTGCTGAACCATTGCCATATTATACTGCTGCCCACGCAATGAACGGACGCGGGTATAGCA
9323	threeconstvar	MAP3K7	76	96	20	3.16724	9.73055	0	121	-2.9	-1.6	-2.1	141	-6.2	3.08558	2.04957	1.036		constitutive	endogenous			427	0.175793	TGCGAGTTAGGGGACGGTCGAATTGTCGCTACTAGTCTTGACGTCAATACCCAGTCATGTGTTCTGATAGTGCTTGCATTCACATTGTGTCTTTTGTTATATGCAATAAAGTTCCTTTCAGGTCGTGCCTTTCTTTCGCAGTGCTGCATGGTGCTGAACCATTGCCATATTATACTGCTGCCCACGCAATGAACGGACGCGGGTATAGCA
9324	threeconstvar	MAP3K7	76	96	20	0.563555	13.4282	0	121	-1.6	-1.3	0	141	-6.2	1.74941	2.04957	-0.300167		endogenous	constitutive			2770	0.693888	TGCGAGTTAGGGGACGGTTATCCCATAGGAACTAGTCTTGACGTCAATACCCAGTCATGTGTTCTGATAGTGCTTGCATTCACATTGTGTCTTTTGTTATATGCAATAAAGTTCTTTTTAGTTTGTGCCTTTTCCTTTCAGGTCTGCATGGTGCTGAACCATTGCCATATTATACTGCTGCCCACGCAATGAACGGACGCGGGTATAGCA
9325	threeconstvar	MAP3K7	76	96	20	3.16724	12.3971	0	121	-1.6	-1.8	-2.1	141	-6.2	7.05528	2.04957	5.00571		constitutive	constitutive			1340	0.412308	TGCGAGTTAGGGGACGGTTGTTCGGTTTCAACTAGTCTTGACGTCAATACCCAGTCATGTGTTCTGATAGTGCTTGCATTCACATTGTGTCTTTTGTTATATGCAATAAAGTTCCTTTCAGGTCGTGCCTTTTCCTTTCAGGTCTGCATGGTGCTGAACCATTGCCATATTATACTGCTGCCCACGCAATGAACGGACGCGGGTATAGCA
9326	threeconstvar	MAP3K7	76	96	20	-46.4129	10.7616	0	121	-0.8	-0.8	-0.6	141	-6.2	10.6636	2.04957	8.61398		unsplicable	endogenous			1621	0.263235	TGCGAGTTAGGGGACGGTCGGAATGCCCGAACTAGTCTTGACGTCAATACCCAGTCATGTGTTCTGATAGTGCTTGCATTCACATTGTGTCTTTTGTTATATGCAATAAAGTCAGAGAGGATTTGTGCCTTTCTTTCGCAGTGCTGCATGGTGCTGAACCATTGCCATATTATACTGCTGCCCACGCAATGAACGGACGCGGGTATAGCA
9327	threeconstvar	MAP3K7	76	96	20	0.563555	-42.9803	0	121	-3.5	-2.7	-2.7	141	-6.2	-10.2062	2.04957	-12.2558		endogenous	unsplicable			3547	0.517508	TGCGAGTTAGGGGACGGTGAGGGTTACTTAACTAGTCTTGACGTCAATACCCAGTCATGTGTTCTGATAGTGCTTGCATTCACATTGTGTCTTTTGTTATATGCAATAAAGTTCTTTTTAGTTTGTGCCTTTCAGAGAGGATGCTGCATGGTGCTGAACCATTGCCATATTATACTGCTGCCCACGCAATGAACGGACGCGGGTATAGCA
9328	threeSFvar	TMEM161B	76	114	38	9.17764	-0.726175	0	121	0	0	0	159	-1.1	-7.70044	-5.50838	-2.19206		SRSF1 [-58:-49]	endogenous			209	0.585434	TGCGAGTTAGGGGACGGTAGAGGGCAATTCACTAGTCTTGACGTCATCAAGTCCTATAAAGATTCACACGACTAGCTCCTATAAATTTATTGTGGTTTTTCCTGAACTTTTCCTTCTGCAGCAAAGTTCTATTTTCATTAACTACACACTATTTTAAAGTAGAAGATGGTGGTGAAAGATCTGTTTGTGTCAACGGACGCGGGTATAGCA
9329	threeSFvar	TMEM161B	76	114	38	9.17764	-0.726175	0	121	0	0	0	159	-1.1	-4.58496	-5.50838	0.923421		SRSF1 [-49:--40]	endogenous			925	0.20956	TGCGAGTTAGGGGACGGTTTGAAGTCATCCACTAGTCTTGACGTCATCAAGTCCTATAAAGATCATTGTGTATCACACGACTAAATTTATTGTGGTTTTTCCTGAACTTTTCCTTCTGCAGCAAAGTTCTATTTTCATTAACTACACACTATTTTAAAGTAGAAGATGGTGGTGAAAGATCTGTTTGTGTCAACGGACGCGGGTATAGCA
9330	threeSFvar	TMEM161B	76	114	38	9.17764	-0.726175	0	121	0	0	0	159	-1.1		-5.50838			SRSF1 [-40:-31]	endogenous			80	0.13468	TGCGAGTTAGGGGACGGTGGGCTAATGCACACTAGTCTTGACGTCATCAAGTCCTATAAAGATCATTGTGTATAGCTCCTATCACACGACTGTGGTTTTTCCTGAACTTTTCCTTCTGCAGCAAAGTTCTATTTTCATTAACTACACACTATTTTAAAGTAGAAGATGGTGGTGAAAGATCTGTTTGTGTCAACGGACGCGGGTATAGCA
9331	threeSFvar	TMEM161B	76	114	38	9.17764	-0.726175	0	121	0	0	0	159	-1.1	-1.65695	-5.50838	3.85144		SRSF1 [4:13]	endogenous			893	0.49039	TGCGAGTTAGGGGACGGTCACTGTCCGACGACTAGTCTTGACGTCATCAAGTCCTATAAAGATCATTGTGTATAGCTCCTATAAATTTATTGTGGTTTTTCCTGAACTTTTCCTTCTGCAGCAAATCACACGACTCATTAACTACACACTATTTTAAAGTAGAAGATGGTGGTGAAAGATCTGTTTGTGTCAACGGACGCGGGTATAGCA
9332	threeSFvar	TMEM161B	76	114	38	9.17764	-1.20125	0	121	0	0	0	159	-1.1		-5.50838			SRSF1 [13:22]	endogenous			78	0.0226612	TGCGAGTTAGGGGACGGTGCCCGCGCCCGAACTAGTCTTGACGTCATCAAGTCCTATAAAGATCATTGTGTATAGCTCCTATAAATTTATTGTGGTTTTTCCTGAACTTTTCCTTCTGCAGCAAAGTTCTATTTTCACACGACACACACTATTTTAAAGTAGAAGATGGTGGTGAAAGATCTGTTTGTGTCAACGGACGCGGGTATAGCA
9333	threeSFvar	TMEM161B	76	114	38	9.17764	-0.726175	0	121	0	0	0	159	0		-5.50838			endogenous	SRSF1 [diff+3:diff+12]			32	0.0383234	TGCGAGTTAGGGGACGGTGCGGCGGGAAAGACTAGTCTTGACGTCATCAAGTCCTATAAAGATCATTGTGTATAGCTCCTATAAATTTATTGTGGTTTTTCCTGAACTTTTCCTTCTGCAGCAAAGTTCTATTTTCATTAACTACACACTATTTTAAAGTAGAATCACACGACGAAAGATCTGTTTGTGTCAACGGACGCGGGTATAGCA
9334	threeSFvar	TMEM161B	76	114	38	9.17764	-0.726175	0	121	0	0	0	159	-2.7	-5.27302	-5.50838	0.235365		endogenous	SRSF1 [diff+12:diff+21]			2261	0.653657	TGCGAGTTAGGGGACGGTGGATTTTATGCTACTAGTCTTGACGTCATCAAGTCCTATAAAGATCATTGTGTATAGCTCCTATAAATTTATTGTGGTTTTTCCTGAACTTTTCCTTCTGCAGCAAAGTTCTATTTTCATTAACTACACACTATTTTAAAGTAGAAGATGGTGGTTCACACGACGTTTGTGTCAACGGACGCGGGTATAGCA
9335	threeSFvar	TMEM161B	76	114	38	9.17764	-0.726175	0	121	0	0	0	159	-1.3	-4.52704	-5.50838	0.981341		endogenous	SRSF1 [diff+21:diff+30]			433	0.412381	TGCGAGTTAGGGGACGGTCATTCTGCTTCAACTAGTCTTGACGTCATCAAGTCCTATAAAGATCATTGTGTATAGCTCCTATAAATTTATTGTGGTTTTTCCTGAACTTTTCCTTCTGCAGCAAAGTTCTATTTTCATTAACTACACACTATTTTAAAGTAGAAGATGGTGGTGAAAGATCTTCACACGACAACGGACGCGGGTATAGCA
9336	threeSFvar	TMEM161B	76	114	38	9.17764	-0.726175	0	121	0	0	0	159	-1.1	-5.2381	-5.50838	0.270287		SRSF2 [-58:-49]	endogenous			1201	0.634108	TGCGAGTTAGGGGACGGTCTAGTTCTCGCGACTAGTCTTGACGTCATCAAGTCCTATAAAGATTGGCCTCTGTAGCTCCTATAAATTTATTGTGGTTTTTCCTGAACTTTTCCTTCTGCAGCAAAGTTCTATTTTCATTAACTACACACTATTTTAAAGTAGAAGATGGTGGTGAAAGATCTGTTTGTGTCAACGGACGCGGGTATAGCA
9337	threeSFvar	TMEM161B	76	114	38	9.17764	-0.726175	0	121	0	0	0	159	-1.1	-5.24274	-5.50838	0.265643		SRSF2 [-49:--40]	endogenous			855	0.630996	TGCGAGTTAGGGGACGGTGGTCTCGCTACTACTAGTCTTGACGTCATCAAGTCCTATAAAGATCATTGTGTATGGCCTCTGTAAATTTATTGTGGTTTTTCCTGAACTTTTCCTTCTGCAGCAAAGTTCTATTTTCATTAACTACACACTATTTTAAAGTAGAAGATGGTGGTGAAAGATCTGTTTGTGTCAACGGACGCGGGTATAGCA
9338	threeSFvar	TMEM161B	76	114	38	9.17764	-0.726175	0	121	0	0	0	159	-1.1		-5.50838			SRSF2 [-40:-31]	endogenous			8	0.0217984	TGCGAGTTAGGGGACGGTGCCAACAACACCACTAGTCTTGACGTCATCAAGTCCTATAAAGATCATTGTGTATAGCTCCTATGGCCTCTGTGTGGTTTTTCCTGAACTTTTCCTTCTGCAGCAAAGTTCTATTTTCATTAACTACACACTATTTTAAAGTAGAAGATGGTGGTGAAAGATCTGTTTGTGTCAACGGACGCGGGTATAGCA
9339	threeSFvar	TMEM161B	76	114	38	9.17764	-0.726175	0	121	-3.8	0	0	159	-1.1	-5.54432	-5.50838	-0.0359369		SRSF2 [4:13]	endogenous			2145	0.684647	TGCGAGTTAGGGGACGGTTTGCCACATGACACTAGTCTTGACGTCATCAAGTCCTATAAAGATCATTGTGTATAGCTCCTATAAATTTATTGTGGTTTTTCCTGAACTTTTCCTTCTGCAGCAAATGGCCTCTGTCATTAACTACACACTATTTTAAAGTAGAAGATGGTGGTGAAAGATCTGTTTGTGTCAACGGACGCGGGTATAGCA
9340	threeSFvar	TMEM161B	76	114	38	9.17764	0.660239	0	121	-1.3	0	0	159	-1.1	-5.3443	-5.50838	0.164088		SRSF2 [13:22]	endogenous			2331	0.801031	TGCGAGTTAGGGGACGGTAACCGCAAAATTACTAGTCTTGACGTCATCAAGTCCTATAAAGATCATTGTGTATAGCTCCTATAAATTTATTGTGGTTTTTCCTGAACTTTTCCTTCTGCAGCAAAGTTCTATTTTGGCCTCTGACACACTATTTTAAAGTAGAAGATGGTGGTGAAAGATCTGTTTGTGTCAACGGACGCGGGTATAGCA
9341	threeSFvar	TMEM161B	76	114	38	9.17764	-0.726175	0	121	0	0	0	159	-0.9		-5.50838			endogenous	SRSF2 [diff+3:diff+12]			53	0.0514064	TGCGAGTTAGGGGACGGTATACTTGCTTGGACTAGTCTTGACGTCATCAAGTCCTATAAAGATCATTGTGTATAGCTCCTATAAATTTATTGTGGTTTTTCCTGAACTTTTCCTTCTGCAGCAAAGTTCTATTTTCATTAACTACACACTATTTTAAAGTAGAATGGCCTCTGGAAAGATCTGTTTGTGTCAACGGACGCGGGTATAGCA
9342	threeSFvar	TMEM161B	76	114	38	9.17764	-0.726175	0	121	0	0	0	159	-4.6	-4.57743	-5.50838	0.930955		endogenous	SRSF2 [diff+12:diff+21]			597	0.40175	TGCGAGTTAGGGGACGGTCGAGGAGCCCTTACTAGTCTTGACGTCATCAAGTCCTATAAAGATCATTGTGTATAGCTCCTATAAATTTATTGTGGTTTTTCCTGAACTTTTCCTTCTGCAGCAAAGTTCTATTTTCATTAACTACACACTATTTTAAAGTAGAAGATGGTGGTTGGCCTCTGGTTTGTGTCAACGGACGCGGGTATAGCA
9343	threeSFvar	TMEM161B	76	114	38	9.17764	-0.726175	0	121	0	0	0	159	-1.3	-5.055	-5.50838	0.453379		endogenous	SRSF2 [diff+21:diff+30]			2671	0.738662	TGCGAGTTAGGGGACGGTCTGAGCTACGATACTAGTCTTGACGTCATCAAGTCCTATAAAGATCATTGTGTATAGCTCCTATAAATTTATTGTGGTTTTTCCTGAACTTTTCCTTCTGCAGCAAAGTTCTATTTTCATTAACTACACACTATTTTAAAGTAGAAGATGGTGGTGAAAGATCTTGGCCTCTGAACGGACGCGGGTATAGCA
9344	threeSFvar	TMEM161B	76	114	38	9.17764	-0.726175	0	121	0	0	0	159	-1.1	-5.44626	-5.50838	0.0621274		SRSF5 [-58:-49]	endogenous			223	0.342025	TGCGAGTTAGGGGACGGTGCCCTGTTTAGGACTAGTCTTGACGTCATCAAGTCCTATAAAGATTTCACAGGCTAGCTCCTATAAATTTATTGTGGTTTTTCCTGAACTTTTCCTTCTGCAGCAAAGTTCTATTTTCATTAACTACACACTATTTTAAAGTAGAAGATGGTGGTGAAAGATCTGTTTGTGTCAACGGACGCGGGTATAGCA
9345	threeSFvar	TMEM161B	76	114	38	9.17764	-0.726175	0	121	0	0	0	159	-1.1	-5.2984	-5.50838	0.209984		SRSF5 [-49:--40]	endogenous			686	0.238029	TGCGAGTTAGGGGACGGTATCTCCTACTACACTAGTCTTGACGTCATCAAGTCCTATAAAGATCATTGTGTATTCACAGGCTAAATTTATTGTGGTTTTTCCTGAACTTTTCCTTCTGCAGCAAAGTTCTATTTTCATTAACTACACACTATTTTAAAGTAGAAGATGGTGGTGAAAGATCTGTTTGTGTCAACGGACGCGGGTATAGCA
9346	threeSFvar	TMEM161B	76	114	38	9.17764	-0.726175	0	121	0	0	0	159	-1.1	-3.24286	-5.50838	2.26553		SRSF5 [-40:-31]	endogenous			157	0.0607585	TGCGAGTTAGGGGACGGTTTGGTCTTAACTACTAGTCTTGACGTCATCAAGTCCTATAAAGATCATTGTGTATAGCTCCTATTCACAGGCTGTGGTTTTTCCTGAACTTTTCCTTCTGCAGCAAAGTTCTATTTTCATTAACTACACACTATTTTAAAGTAGAAGATGGTGGTGAAAGATCTGTTTGTGTCAACGGACGCGGGTATAGCA
9347	threeSFvar	TMEM161B	76	114	38	9.17764	-0.726175	0	121	0	0	0	159	-1.1	-5.77635	-5.50838	-0.267971		SRSF5 [4:13]	endogenous			3516	0.783772	TGCGAGTTAGGGGACGGTAGCTCTGAGCCAACTAGTCTTGACGTCATCAAGTCCTATAAAGATCATTGTGTATAGCTCCTATAAATTTATTGTGGTTTTTCCTGAACTTTTCCTTCTGCAGCAAATTCACAGGCTCATTAACTACACACTATTTTAAAGTAGAAGATGGTGGTGAAAGATCTGTTTGTGTCAACGGACGCGGGTATAGCA
9348	threeSFvar	TMEM161B	76	114	38	9.17764	-2.75421	0	121	0	0	0	159	-1.1	-5.49185	-5.50838	0.0165306		SRSF5 [13:22]	endogenous			782	0.583147	TGCGAGTTAGGGGACGGTGGCGCTGCTAGCACTAGTCTTGACGTCATCAAGTCCTATAAAGATCATTGTGTATAGCTCCTATAAATTTATTGTGGTTTTTCCTGAACTTTTCCTTCTGCAGCAAAGTTCTATTTTTCACAGGCACACACTATTTTAAAGTAGAAGATGGTGGTGAAAGATCTGTTTGTGTCAACGGACGCGGGTATAGCA
9349	threeSFvar	TMEM161B	76	114	38	9.17764	-0.726175	0	121	0	0	0	159	-1.6		-5.50838			endogenous	SRSF5 [diff+3:diff+12]			4	0.0615385	TGCGAGTTAGGGGACGGTAACCACATTATTACTAGTCTTGACGTCATCAAGTCCTATAAAGATCATTGTGTATAGCTCCTATAAATTTATTGTGGTTTTTCCTGAACTTTTCCTTCTGCAGCAAAGTTCTATTTTCATTAACTACACACTATTTTAAAGTAGAATTCACAGGCGAAAGATCTGTTTGTGTCAACGGACGCGGGTATAGCA
9350	threeSFvar	TMEM161B	76	114	38	9.17764	-0.726175	0	121	0	0	0	159	-1.6	-5.17592	-5.50838	0.33246		endogenous	SRSF5 [diff+12:diff+21]			743	0.394793	TGCGAGTTAGGGGACGGTCGCCACACGACGACTAGTCTTGACGTCATCAAGTCCTATAAAGATCATTGTGTATAGCTCCTATAAATTTATTGTGGTTTTTCCTGAACTTTTCCTTCTGCAGCAAAGTTCTATTTTCATTAACTACACACTATTTTAAAGTAGAAGATGGTGGTTTCACAGGCGTTTGTGTCAACGGACGCGGGTATAGCA
9351	threeSFvar	TMEM161B	76	114	38	9.17764	-0.726175	0	121	0	0	0	159	-1.3		-5.50838			endogenous	SRSF5 [diff+21:diff+30]			13	0.00931232	TGCGAGTTAGGGGACGGTATCCGGGAGAAAACTAGTCTTGACGTCATCAAGTCCTATAAAGATCATTGTGTATAGCTCCTATAAATTTATTGTGGTTTTTCCTGAACTTTTCCTTCTGCAGCAAAGTTCTATTTTCATTAACTACACACTATTTTAAAGTAGAAGATGGTGGTGAAAGATCTTTCACAGGCAACGGACGCGGGTATAGCA
9352	threeSFvar	TMEM161B	76	114	38	9.17764	-0.726175	0	121	0	0	0	159	-1.1	-6.13955	-5.50838	-0.631168		SRSF6 [-58:-49]	endogenous			143	0.442724	TGCGAGTTAGGGGACGGTACCTCGTTTGTCACTAGTCTTGACGTCATCAAGTCCTATAAAGATCTGCGTCGATAGCTCCTATAAATTTATTGTGGTTTTTCCTGAACTTTTCCTTCTGCAGCAAAGTTCTATTTTCATTAACTACACACTATTTTAAAGTAGAAGATGGTGGTGAAAGATCTGTTTGTGTCAACGGACGCGGGTATAGCA
9353	threeSFvar	TMEM161B	76	114	38	9.17764	-0.726175	0	121	0	0	0	159	-1.1	-5.18763	-5.50838	0.320757		SRSF6 [-49:--40]	endogenous			674	0.522481	TGCGAGTTAGGGGACGGTCTGAACCACATGACTAGTCTTGACGTCATCAAGTCCTATAAAGATCATTGTGTACTGCGTCGATAAATTTATTGTGGTTTTTCCTGAACTTTTCCTTCTGCAGCAAAGTTCTATTTTCATTAACTACACACTATTTTAAAGTAGAAGATGGTGGTGAAAGATCTGTTTGTGTCAACGGACGCGGGTATAGCA
9354	threeSFvar	TMEM161B	76	114	38	9.17764	-0.726175	0	121	0	0	0	159	-1.1		-5.50838			SRSF6 [-40:-31]	endogenous			19	0.117284	TGCGAGTTAGGGGACGGTCATAAATTCTATACTAGTCTTGACGTCATCAAGTCCTATAAAGATCATTGTGTATAGCTCCTACTGCGTCGATGTGGTTTTTCCTGAACTTTTCCTTCTGCAGCAAAGTTCTATTTTCATTAACTACACACTATTTTAAAGTAGAAGATGGTGGTGAAAGATCTGTTTGTGTCAACGGACGCGGGTATAGCA
9355	threeSFvar	TMEM161B	76	114	38	9.17764	-0.726175	0	121	0	0	0	159	-1.1	-5.72567	-5.50838	-0.21729		SRSF6 [4:13]	endogenous			5230	0.654404	TGCGAGTTAGGGGACGGTACACGCTCTTCAACTAGTCTTGACGTCATCAAGTCCTATAAAGATCATTGTGTATAGCTCCTATAAATTTATTGTGGTTTTTCCTGAACTTTTCCTTCTGCAGCAAACTGCGTCGATCATTAACTACACACTATTTTAAAGTAGAAGATGGTGGTGAAAGATCTGTTTGTGTCAACGGACGCGGGTATAGCA
9356	threeSFvar	TMEM161B	76	114	38	9.17764	-0.934639	0	121	-0.6	0	0	159	-1.1	-5.85714	-5.50838	-0.348757		SRSF6 [13:22]	endogenous			8727	0.831856	TGCGAGTTAGGGGACGGTACTATTCCTGAAACTAGTCTTGACGTCATCAAGTCCTATAAAGATCATTGTGTATAGCTCCTATAAATTTATTGTGGTTTTTCCTGAACTTTTCCTTCTGCAGCAAAGTTCTATTTCTGCGTCGAACACACTATTTTAAAGTAGAAGATGGTGGTGAAAGATCTGTTTGTGTCAACGGACGCGGGTATAGCA
9357	threeSFvar	TMEM161B	76	114	38	9.17764	-0.726175	0	121	0	0	0	159	-0.9	-5.87036	-5.50838	-0.361981		endogenous	SRSF6 [diff+3:diff+12]			238	0.420495	TGCGAGTTAGGGGACGGTCTTTACGTCCATACTAGTCTTGACGTCATCAAGTCCTATAAAGATCATTGTGTATAGCTCCTATAAATTTATTGTGGTTTTTCCTGAACTTTTCCTTCTGCAGCAAAGTTCTATTTTCATTAACTACACACTATTTTAAAGTAGAACTGCGTCGAGAAAGATCTGTTTGTGTCAACGGACGCGGGTATAGCA
9359	threeSFvar	TMEM161B	76	114	38	9.17764	-0.726175	0	121	0	0	0	159	-0.7	-4.98868	-5.50838	0.519699		endogenous	SRSF6 [diff+21:diff+30]			262	0.246472	TGCGAGTTAGGGGACGGTAGCTCTGAGATCACTAGTCTTGACGTCATCAAGTCCTATAAAGATCATTGTGTATAGCTCCTATAAATTTATTGTGGTTTTTCCTGAACTTTTCCTTCTGCAGCAAAGTTCTATTTTCATTAACTACACACTATTTTAAAGTAGAAGATGGTGGTGAAAGATCTCTGCGTCGAAACGGACGCGGGTATAGCA
9360	threeSFvar	TMEM161B	76	114	38	9.17764	-0.726175	0	121	0	0	0	159	-1.1	-4.98185	-5.50838	0.526531		KeEnh1 [-58:-49]	endogenous			326	0.63301	TGCGAGTTAGGGGACGGTCCTGGCACTTTCACTAGTCTTGACGTCATCAAGTCCTATAAAGATCAGAAGAGTTAGCTCCTATAAATTTATTGTGGTTTTTCCTGAACTTTTCCTTCTGCAGCAAAGTTCTATTTTCATTAACTACACACTATTTTAAAGTAGAAGATGGTGGTGAAAGATCTGTTTGTGTCAACGGACGCGGGTATAGCA
9361	threeSFvar	TMEM161B	76	114	38	9.17764	-0.726175	0	121	0	0	0	159	-1.1	-5.36048	-5.50838	0.147902		KeEnh1 [-49:--40]	endogenous			505	0.28973	TGCGAGTTAGGGGACGGTGTCCACAACGATACTAGTCTTGACGTCATCAAGTCCTATAAAGATCATTGTGTACAGAAGAGTTAAATTTATTGTGGTTTTTCCTGAACTTTTCCTTCTGCAGCAAAGTTCTATTTTCATTAACTACACACTATTTTAAAGTAGAAGATGGTGGTGAAAGATCTGTTTGTGTCAACGGACGCGGGTATAGCA
9362	threeSFvar	TMEM161B	76	114	38	9.17764	-0.726175	0	121	0	0	0	159	-1.1		-5.50838			KeEnh1 [-40:-31]	endogenous			34	0.0393975	TGCGAGTTAGGGGACGGTGACTTAGTCTCCACTAGTCTTGACGTCATCAAGTCCTATAAAGATCATTGTGTATAGCTCCTACAGAAGAGTTGTGGTTTTTCCTGAACTTTTCCTTCTGCAGCAAAGTTCTATTTTCATTAACTACACACTATTTTAAAGTAGAAGATGGTGGTGAAAGATCTGTTTGTGTCAACGGACGCGGGTATAGCA
9363	threeSFvar	TMEM161B	76	114	38	9.17764	-0.726175	0	121	-0.2	-0.2	0	159	-1.1	-5.51062	-5.50838	-0.00223924		KeEnh1 [4:13]	endogenous			2609	0.496291	TGCGAGTTAGGGGACGGTCATATCGTTTGTACTAGTCTTGACGTCATCAAGTCCTATAAAGATCATTGTGTATAGCTCCTATAAATTTATTGTGGTTTTTCCTGAACTTTTCCTTCTGCAGCAAACAGAAGAGTTCATTAACTACACACTATTTTAAAGTAGAAGATGGTGGTGAAAGATCTGTTTGTGTCAACGGACGCGGGTATAGCA
9364	threeSFvar	TMEM161B	76	114	38	9.17764	-1.70836	0	121	-0.3	0	-0.2	159	-1.1	-5.3072	-5.50838	0.201183		KeEnh1 [13:22]	endogenous			2598	0.535008	TGCGAGTTAGGGGACGGTAGGCCGTTCGACACTAGTCTTGACGTCATCAAGTCCTATAAAGATCATTGTGTATAGCTCCTATAAATTTATTGTGGTTTTTCCTGAACTTTTCCTTCTGCAGCAAAGTTCTATTTCAGAAGAGTACACACTATTTTAAAGTAGAAGATGGTGGTGAAAGATCTGTTTGTGTCAACGGACGCGGGTATAGCA
9365	threeSFvar	TMEM161B	76	114	38	9.17764	-0.726175	0	121	0	0	0	159	-0.8	-4.54946	-5.50838	0.95892		endogenous	KeEnh1 [diff+3:diff+12]			586	0.229534	TGCGAGTTAGGGGACGGTACACGCTTGCCGACTAGTCTTGACGTCATCAAGTCCTATAAAGATCATTGTGTATAGCTCCTATAAATTTATTGTGGTTTTTCCTGAACTTTTCCTTCTGCAGCAAAGTTCTATTTTCATTAACTACACACTATTTTAAAGTAGAACAGAAGAGTGAAAGATCTGTTTGTGTCAACGGACGCGGGTATAGCA
9366	threeSFvar	TMEM161B	76	114	38	9.17764	-0.726175	0	121	0	0	0	159	-0.8	-5.0739	-5.50838	0.434486		endogenous	KeEnh1 [diff+12:diff+21]			1526	0.770318	TGCGAGTTAGGGGACGGTTCCTGGGCTAGAACTAGTCTTGACGTCATCAAGTCCTATAAAGATCATTGTGTATAGCTCCTATAAATTTATTGTGGTTTTTCCTGAACTTTTCCTTCTGCAGCAAAGTTCTATTTTCATTAACTACACACTATTTTAAAGTAGAAGATGGTGGTCAGAAGAGTGTTTGTGTCAACGGACGCGGGTATAGCA
9367	threeSFvar	TMEM161B	76	114	38	9.17764	-0.726175	0	121	0	0	0	159	-0.7	-4.99548	-5.50838	0.512899		endogenous	KeEnh1 [diff+21:diff+30]			329	0.20147	TGCGAGTTAGGGGACGGTCCTGGCATCATGACTAGTCTTGACGTCATCAAGTCCTATAAAGATCATTGTGTATAGCTCCTATAAATTTATTGTGGTTTTTCCTGAACTTTTCCTTCTGCAGCAAAGTTCTATTTTCATTAACTACACACTATTTTAAAGTAGAAGATGGTGGTGAAAGATCTCAGAAGAGTAACGGACGCGGGTATAGCA
9368	threeSFvar	TMEM161B	76	114	38	9.17764	-0.726175	0	121	0	0	0	159	-1.1	-5.0994	-5.50838	0.408979		KeSil1 [-58:-49]	endogenous			1623	0.617345	TGCGAGTTAGGGGACGGTTACCTCTACGTTACTAGTCTTGACGTCATCAAGTCCTATAAAGATCCCAGCAGTTAGCTCCTATAAATTTATTGTGGTTTTTCCTGAACTTTTCCTTCTGCAGCAAAGTTCTATTTTCATTAACTACACACTATTTTAAAGTAGAAGATGGTGGTGAAAGATCTGTTTGTGTCAACGGACGCGGGTATAGCA
9369	threeSFvar	TMEM161B	76	114	38	9.17764	-0.726175	0	121	0	0	0	159	-1.1	-4.69061	-5.50838	0.817769		KeSil1 [-49:--40]	endogenous			456	0.636872	TGCGAGTTAGGGGACGGTACTGCCTTGGACACTAGTCTTGACGTCATCAAGTCCTATAAAGATCATTGTGTACCCAGCAGTTAAATTTATTGTGGTTTTTCCTGAACTTTTCCTTCTGCAGCAAAGTTCTATTTTCATTAACTACACACTATTTTAAAGTAGAAGATGGTGGTGAAAGATCTGTTTGTGTCAACGGACGCGGGTATAGCA
9370	threeSFvar	TMEM161B	76	114	38	9.17764	-0.726175	0	121	0	0	0	159	-1.1		-5.50838			KeSil1 [-40:-31]	endogenous			13	0.0433333	TGCGAGTTAGGGGACGGTGCGACGCGTCCTACTAGTCTTGACGTCATCAAGTCCTATAAAGATCATTGTGTATAGCTCCTACCCAGCAGTTGTGGTTTTTCCTGAACTTTTCCTTCTGCAGCAAAGTTCTATTTTCATTAACTACACACTATTTTAAAGTAGAAGATGGTGGTGAAAGATCTGTTTGTGTCAACGGACGCGGGTATAGCA
9371	threeSFvar	TMEM161B	76	114	38	9.17764	-0.726175	0	121	0	0	0	159	-1.1	-5.56732	-5.50838	-0.0589387		KeSil1 [4:13]	endogenous			581	0.429099	TGCGAGTTAGGGGACGGTTCTCACCTCGGTACTAGTCTTGACGTCATCAAGTCCTATAAAGATCATTGTGTATAGCTCCTATAAATTTATTGTGGTTTTTCCTGAACTTTTCCTTCTGCAGCAAACCCAGCAGTTCATTAACTACACACTATTTTAAAGTAGAAGATGGTGGTGAAAGATCTGTTTGTGTCAACGGACGCGGGTATAGCA
9372	threeSFvar	TMEM161B	76	114	38	9.17764	-1.87569	0	121	0	0	0	159	-1.1	-5.50144	-5.50838	0.00694452		KeSil1 [13:22]	endogenous			1389	0.413393	TGCGAGTTAGGGGACGGTGTTACTGATCCGACTAGTCTTGACGTCATCAAGTCCTATAAAGATCATTGTGTATAGCTCCTATAAATTTATTGTGGTTTTTCCTGAACTTTTCCTTCTGCAGCAAAGTTCTATTTCCCAGCAGTACACACTATTTTAAAGTAGAAGATGGTGGTGAAAGATCTGTTTGTGTCAACGGACGCGGGTATAGCA
9373	threeSFvar	TMEM161B	76	114	38	9.17764	-0.726175	0	121	0	0	0	159	-0.5		-5.50838			endogenous	KeSil1 [diff+3:diff+12]			89	0.190171	TGCGAGTTAGGGGACGGTCCTTCTCCCACCACTAGTCTTGACGTCATCAAGTCCTATAAAGATCATTGTGTATAGCTCCTATAAATTTATTGTGGTTTTTCCTGAACTTTTCCTTCTGCAGCAAAGTTCTATTTTCATTAACTACACACTATTTTAAAGTAGAACCCAGCAGTGAAAGATCTGTTTGTGTCAACGGACGCGGGTATAGCA
9374	threeSFvar	TMEM161B	76	114	38	9.17764	-0.726175	0	121	0	0	0	159	-1.8	-6.06393	-5.50838	-0.555551		endogenous	KeSil1 [diff+12:diff+21]			679	0.755284	TGCGAGTTAGGGGACGGTTCGGCTATCGATACTAGTCTTGACGTCATCAAGTCCTATAAAGATCATTGTGTATAGCTCCTATAAATTTATTGTGGTTTTTCCTGAACTTTTCCTTCTGCAGCAAAGTTCTATTTTCATTAACTACACACTATTTTAAAGTAGAAGATGGTGGTCCCAGCAGTGTTTGTGTCAACGGACGCGGGTATAGCA
9375	threeSFvar	TMEM161B	76	114	38	9.17764	-0.726175	0	121	0	0	0	159	-0.7	-4.8357	-5.50838	0.672684		endogenous	KeSil1 [diff+21:diff+30]			266	0.476703	TGCGAGTTAGGGGACGGTTTTAATGGACCCACTAGTCTTGACGTCATCAAGTCCTATAAAGATCATTGTGTATAGCTCCTATAAATTTATTGTGGTTTTTCCTGAACTTTTCCTTCTGCAGCAAAGTTCTATTTTCATTAACTACACACTATTTTAAAGTAGAAGATGGTGGTGAAAGATCTCCCAGCAGTAACGGACGCGGGTATAGCA
9376	threeSFvar	TMEM161B	76	114	38	9.17764	-0.726175	0	121	0	0	0	159	-1.1		-5.50838			KeNeu1 [-58:-49]	endogenous			48	0.192	TGCGAGTTAGGGGACGGTATCAAAAGAGGCACTAGTCTTGACGTCATCAAGTCCTATAAAGATCAAAGAGGTTAGCTCCTATAAATTTATTGTGGTTTTTCCTGAACTTTTCCTTCTGCAGCAAAGTTCTATTTTCATTAACTACACACTATTTTAAAGTAGAAGATGGTGGTGAAAGATCTGTTTGTGTCAACGGACGCGGGTATAGCA
9377	threeSFvar	TMEM161B	76	114	38	9.17764	-0.726175	0	121	0	0	0	159	-1.1	-5.12412	-5.50838	0.384262		KeNeu1 [-49:--40]	endogenous			861	0.610638	TGCGAGTTAGGGGACGGTGACACCGCAATGACTAGTCTTGACGTCATCAAGTCCTATAAAGATCATTGTGTACAAAGAGGTTAAATTTATTGTGGTTTTTCCTGAACTTTTCCTTCTGCAGCAAAGTTCTATTTTCATTAACTACACACTATTTTAAAGTAGAAGATGGTGGTGAAAGATCTGTTTGTGTCAACGGACGCGGGTATAGCA
9378	threeSFvar	TMEM161B	76	114	38	9.17764	-0.726175	0	121	0	0	0	159	-1.1		-5.50838			KeNeu1 [-40:-31]	endogenous			6	0.0186916	TGCGAGTTAGGGGACGGTAGCTTCGCCGCCACTAGTCTTGACGTCATCAAGTCCTATAAAGATCATTGTGTATAGCTCCTACAAAGAGGTTGTGGTTTTTCCTGAACTTTTCCTTCTGCAGCAAAGTTCTATTTTCATTAACTACACACTATTTTAAAGTAGAAGATGGTGGTGAAAGATCTGTTTGTGTCAACGGACGCGGGTATAGCA
9379	threeSFvar	TMEM161B	76	114	38	9.17764	-0.726175	0	121	-0.1	-0.1	0	159	-1.1	-5.3022	-5.50838	0.206182		KeNeu1 [4:13]	endogenous			3277	0.572702	TGCGAGTTAGGGGACGGTGGGCGTCCCACTACTAGTCTTGACGTCATCAAGTCCTATAAAGATCATTGTGTATAGCTCCTATAAATTTATTGTGGTTTTTCCTGAACTTTTCCTTCTGCAGCAAACAAAGAGGTTCATTAACTACACACTATTTTAAAGTAGAAGATGGTGGTGAAAGATCTGTTTGTGTCAACGGACGCGGGTATAGCA
[truncated: 5,927 more rows]
