# Supplementary material for: Dissecting splicing decisions and cell-to-cell variability with designed sequence libraries
Source: Nat Commun. 2019 Oct 8;10:4572. doi: 10.1038/s41467-019-12642-3 (PMC6783452; doi:10.1038/s41467-019-12642-3)
Supplement: Supplementary file 13 — Supplementary Data 9 [file 41467_2019_12642_MOESM13_ESM.xlsx]

## Sheet: TableS9
splice site ID	chr	start	end	name	strand	intronlength
2452	chr1	881666	881781	SJ536_g3c=1_C=1_R1=286_R2=412	-	115
2717	chr1	982834	982952	SJ611_g3c=1_C=1_R1=57_R2=99	+	118
2744	chr1	987025	987107	SJ624_g3c=1_C=1_R1=67_R2=55	+	82
3138	chr1	1231318	1231394	SJ721_g3c=1_C=1_R1=45_R2=89	-	76
3148	chr1	1233313	1233392	SJ725_g3c=1_C=1_R1=48_R2=113	-	79
3237	chr1	1247881	1247972	SJ765_g3c=1_C=1_R1=114_R2=177	-	91
3255	chr1	1248329	1248414	SJ767_g3c=1_C=1_R1=251_R2=250	-	85
3392	chr1	1273563	1273648	SJ799_g3c=1_C=1_R1=178_R2=342	-	85
3396	chr1	1273816	1273901	SJ801_g3c=1_C=1_R1=153_R2=254	-	85
3475	chr1	1309282	1309379	SJ828_g3c=1_C=1_R1=606_R2=697	-	97
5510	chr1	3551638	3551723	SJ1383_g3c=1_C=1_R1=287_R2=359	-	85
6676	chr1	6697400	6697506	SJ1761_g3c=1_C=1_R1=166_R2=273	-	106
9263	chr1	11199492	11199589	SJ2501_g3c=1_C=1_R1=63_R2=80	-	97
9342	chr1	11307790	11307875	SJ2538_g3c=1_C=1_R1=97_R2=127	-	85
10001	chr1	12058935	12059044	SJ2735_g3c=1_C=1_R1=377_R2=545	+	109
11125	chr1	16059024	16059106	SJ3062_g3c=1_C=1_R1=126_R2=234	+	82
11276	chr1	16271334	16271431	SJ3102_g3c=1_C=1_R1=66_R2=83	-	97
11433	chr1	16531920	16532032	SJ3155_g3c=1_C=1_R1=181_R2=248	-	112
11651	chr1	16774469	16774554	SJ3213_g3c=1_C=1_R1=456_R2=393	+	85
12802	chr1	19525174	19525292	SJ3608_g3c=1_C=1_R1=64_R2=82	-	118
14182	chr1	22159877	22159959	SJ4098_g3c=1_C=1_R1=45_R2=126	-	82
15352	chr1	24123432	24123523	SJ4448_g3c=1_C=1_R1=431_R2=483	-	91
16793	chr1	26609060	26609139	SJ4883_g3c=1_C=1_R1=92_R2=211	-	79
17323	chr1	27269267	27269361	SJ5046_g3c=1_C=1_R1=203_R2=277	+	94
20173	chr1	32691921	32692003	SJ5913_g3c=1_C=1_R1=3577_R2=2863	+	82
20754	chr1	33138127	33138242	SJ6055_g3c=1_C=1_R1=921_R2=1095	+	115
20758	chr1	33138300	33138391	SJ6057_g3c=1_C=1_R1=734_R2=963	+	91
21002	chr1	33361040	33361155	SJ6136_g3c=1_C=1_R1=50_R2=86	-	115
21603	chr1	35656194	35656294	SJ6304_g3c=1_C=1_R1=864_R2=1257	-	100
21716	chr1	35847034	35847146	SJ6339_g3c=1_C=1_R1=457_R2=430	+	112
23054	chr1	38158250	38158347	SJ6783_g3c=1_C=1_R1=116_R2=85	+	97
23355	chr1	38435136	38435242	SJ6875_g3c=1_C=1_R1=1098_R2=787	-	106
23477	chr1	38484824	38484924	SJ6912_g3c=1_C=1_R1=634_R2=347	+	100
23877	chr1	39907992	39908083	SJ7046_g3c=1_C=1_R1=102_R2=97	+	91
23978	chr1	40029413	40029507	SJ7082_g3c=1_C=1_R1=124_R2=158	-	94
25499	chr1	43305849	43305940	SJ7566_g3c=1_C=1_R1=100_R2=46	+	91
25773	chr1	43826060	43826169	SJ7631_g3c=1_C=1_R1=582_R2=995	+	109
26289	chr1	44432313	44432395	SJ7866_g3c=1_C=1_R1=92_R2=130	+	82
26808	chr1	45221655	45221746	SJ8032_g3c=1_C=1_R1=979_R2=743	+	91
27348	chr1	45475154	45475239	SJ8183_g3c=1_C=1_R1=240_R2=235	-	85
27354	chr1	45475793	45475872	SJ8186_g3c=1_C=1_R1=240_R2=243	-	79
27409	chr1	45478887	45478963	SJ8206_g3c=1_C=1_R1=1527_R2=1749	+	76
27715	chr1	45808674	45808753	SJ8288_g3c=1_C=1_R1=51_R2=59	+	79
28516	chr1	46655029	46655129	SJ8529_g3c=1_C=1_R1=49_R2=66	-	100
28618	chr1	46726283	46726398	SJ8571_g3c=1_C=1_R1=48_R2=115	+	115
28646	chr1	46743652	46743743	SJ8585_g3c=1_C=1_R1=141_R2=305	+	91
28658	chr1	46744756	46744853	SJ8586_g3c=1_C=1_R1=129_R2=264	-	97
31071	chr1	53736825	53736898	SJ9343_g3c=1_C=1_R1=183_R2=298	-	73
31196	chr1	54262477	54262571	SJ9384_g3c=1_C=1_R1=430_R2=318	-	94
32162	chr1	58999732	58999829	SJ9709_g3c=1_C=1_R1=160_R2=112	-	97
33069	chr1	65855132	65855229	SJ10072_g3c=1_C=1_R1=621_R2=471	+	97
35024	chr1	78429847	78429938	SJ10688_g3c=1_C=1_R1=1020_R2=728	-	91
36162	chr1	90470597	90470691	SJ11052_g3c=1_C=1_R1=195_R2=252	+	94
37739	chr1	97278484	97278584	SJ11608_g3c=1_C=1_R1=55_R2=55	+	100
37919	chr1	100382053	100382153	SJ11683_g3c=1_C=1_R1=83_R2=52	+	100
40161	chr1	110171857	110171948	SJ12451_g3c=1_C=1_R1=141_R2=319	+	91
40210	chr1	110200293	110200393	SJ12466_g3c=1_C=1_R1=97_R2=144	+	100
40287	chr1	110280189	110280277	SJ12508_g3c=1_C=1_R1=78_R2=94	-	88
40437	chr1	110581928	110582016	SJ12562_g3c=1_C=1_R1=136_R2=130	+	88
47627	chr1	145439665	145439777	SJ14462_g3c=1_C=1_R1=1195_R2=884	+	112
47640	chr1	145439925	145440037	SJ14464_g3c=1_C=1_R1=1190_R2=770	+	112
47676	chr1	145440525	145440631	SJ14469_g3c=1_C=1_R1=3489_R2=3378	+	106
47895	chr1	145586691	145586803	SJ14533_g3c=1_C=1_R1=69_R2=48	-	112
50885	chr1	150049062	150049171	SJ15323_g3c=1_C=1_R1=129_R2=98	+	109
51760	chr1	150921754	150921842	SJ15618_g3c=0_C=1_R1=92_R2=95	+	88
52495	chr1	151261747	151261853	SJ15877_g3c=1_C=1_R1=82_R2=203	+	106
52746	chr1	151381057	151381169	SJ15962_g3c=1_C=1_R1=51_R2=120	-	112
53557	chr1	153903079	153903167	SJ16218_g3c=1_C=1_R1=83_R2=192	-	88
54093	chr1	154184854	154184933	SJ16373_g3c=1_C=1_R1=1494_R2=2687	-	79
54906	chr1	154965262	154965377	SJ16631_g3c=1_C=1_R1=125_R2=140	+	115
54983	chr1	155018329	155018435	SJ16652_g3c=1_C=1_R1=41_R2=61	-	106
55224	chr1	155145104	155145213	SJ16736_g3c=1_C=1_R1=460_R2=557	-	109
55633	chr1	155234341	155234435	SJ16896_g3c=1_C=1_R1=379_R2=542	-	94
56036	chr1	155295281	155295357	SJ17012_g3c=1_C=1_R1=101_R2=140	+	76
57706	chr1	156237974	156238080	SJ17525_g3c=1_C=1_R1=324_R2=291	-	106
59129	chr1	158615175	158615284	SJ17954_g3c=1_C=1_R1=104_R2=107	-	109
60073	chr1	161071961	161072076	SJ18240_g3c=1_C=1_R1=1466_R2=910	-	115
60391	chr1	161179978	161180093	SJ18362_g3c=1_C=1_R1=1012_R2=579	+	115
65855	chr1	185269015	185269130	SJ20095_g3c=1_C=1_R1=1069_R2=978	-	115
66117	chr1	186324690	186324766	SJ20167_g3c=1_C=1_R1=316_R2=206	-	76
67096	chr1	197091173	197091288	SJ20479_g3c=1_C=1_R1=72_R2=29	-	115
72774	chr1	222832999	222833075	SJ22437_g3c=1_C=1_R1=46_R2=59	+	76
75399	chr1	228296019	228296137	SJ23231_g3c=1_C=1_R1=45_R2=79	-	118
77084	chr1	235324382	235324488	SJ23760_g3c=1_C=1_R1=307_R2=356	-	106
79416	chr1	247040383	247040459	SJ24467_g3c=1_C=1_R1=113_R2=105	-	76
79939	chr1	249150621	249150712	SJ24618_g3c=1_C=1_R1=325_R2=345	-	91
81314	chr10	5808115	5808203	SJ112576_g3c=1_C=1_R1=2029_R2=1339	-	88
100462	chr10	75139712	75139788	SJ117668_g3c=1_C=1_R1=1294_R2=1197	-	76
100925	chr10	75528664	75528764	SJ117858_g3c=1_C=1_R1=595_R2=549	+	100
112256	chr10	133784291	133784367	SJ121756_g3c=1_C=1_R1=599_R2=377	-	76
113809	chr11	375773	375846	SJ122178_g3c=1_C=1_R1=131_R2=186	+	73
113812	chr11	376174	376250	SJ122180_g3c=1_C=1_R1=124_R2=126	+	76
113888	chr11	404135	404235	SJ122202_g3c=1_C=1_R1=110_R2=128	+	100
114065	chr11	489514	489587	SJ122271_g3c=1_C=1_R1=99_R2=194	+	73
116822	chr11	3800279	3800385	SJ123045_g3c=1_C=1_R1=446_R2=347	-	106
120599	chr11	6631266	6631378	SJ123952_g3c=1_C=1_R1=495_R2=458	+	112
120636	chr11	6636560	6636672	SJ123963_g3c=1_C=1_R1=87_R2=239	-	112
133228	chr11	62430631	62430707	SJ127710_g3c=1_C=1_R1=357_R2=284	-	76
138527	chr11	66259095	66259168	SJ129380_g3c=1_C=1_R1=105_R2=99	+	73
138991	chr11	66611111	66611229	SJ129568_g3c=1_C=1_R1=90_R2=149	+	118
142217	chr11	71944018	71944118	SJ130590_g3c=1_C=1_R1=358_R2=608	+	100
151068	chr11	118963985	118964058	SJ133687_g3c=0_C=0_R1=108_R2=166	+	73
197910	chr13	26975484	26975602	SJ148283_g3c=1_C=1_R1=65_R2=68	+	118
