# Supplementary material for: Dissecting splicing decisions and cell-to-cell variability with designed sequence libraries
Source: Nat Commun. 2019 Oct 8;10:4572. doi: 10.1038/s41467-019-12642-3 (PMC6783452; doi:10.1038/s41467-019-12642-3)
Supplement: Supplementary file 14 — Supplementary Data 10 [file 41467_2019_12642_MOESM14_ESM.xlsx]

## Sheet: SupplementaryData10
splice site ID	chr	start	end	name	strand	exonlength
4104	chr1	1460671	1461840	SJ988_g3c=1_C=1_R1=149_R2=180	+	71
5282	chr1	2442221	2442776	SJ1322_g3c=1_C=1_R1=27_R2=44	-	50
6037	chr1	5967282	5969211	SJ1561_g3c=1_C=1_R1=14_R2=13	-	62
6288	chr1	6269599	6269983	SJ1642_g3c=1_C=1_R1=12_R2=12	+	47
7248	chr1	8674745	8684368	SJ1919_g3c=1_C=1_R1=36_R2=26	-	71
8667	chr1	10421883	10423340	SJ2316_g3c=1_C=1_R1=27_R2=34	+	62
9104	chr1	11128141	11128701	SJ2435_g3c=1_C=1_R1=207_R2=163	-	62
9541	chr1	11796292	11805859	SJ2597_g3c=1_C=1_R1=173_R2=224	+	35
10234	chr1	12254089	12254640	SJ2806_g3c=1_C=1_R1=184_R2=191	+	35
10948	chr1	15833570	15834367	SJ2996_g3c=1_C=1_R1=270_R2=263	-	35
12245	chr1	17322659	17322748	SJ3394_g3c=1_C=1_R1=65_R2=98	-	47
14156	chr1	22150697	22150798	SJ4083_g3c=1_C=1_R1=22_R2=59	-	71
14272	chr1	22199584	22199867	SJ4154_g3c=1_C=1_R1=9_R2=24	-	50
15615	chr1	24746128	24766659	SJ4534_g3c=0_C=0_R1=26_R2=27	+	71
17372	chr1	27429049	27429163	SJ5059_g3c=1_C=1_R1=1_R2=9	-	71
17563	chr1	27687743	27687836	SJ5135_g3c=1_C=1_R1=7_R2=25	-	50
18321	chr1	28815737	28817462	SJ5353_g3c=1_C=1_R1=14_R2=14	+	62
21693	chr1	35825378	35826794	SJ6332_g3c=0_C=1_R1=9_R2=14	+	62
21963	chr1	36068975	36070833	SJ6433_g3c=1_C=1_R1=1896_R2=2214	-	50
21981	chr1	36075009	36096874	SJ6437_g3c=1_C=1_R1=1956_R2=2557	-	71
23461	chr1	38478537	38482030	SJ6908_g3c=1_C=1_R1=191_R2=247	+	62
23696	chr1	39681101	39696853	SJ6960_g3c=1_C=1_R1=33_R2=33	+	62
25505	chr1	43308587	43309074	SJ7569_g3c=1_C=1_R1=8_R2=7	-	47
26018	chr1	43917388	43917468	SJ7747_g3c=1_C=1_R1=7_R2=3	-	50
26099	chr1	44128758	44131366	SJ7790_g3c=1_C=1_R1=51_R2=85	+	50
28439	chr1	46487754	46488581	SJ8496_g3c=1_C=1_R1=70_R2=50	+	62
28707	chr1	46752171	46763234	SJ8595_g3c=1_C=1_R1=258_R2=304	-	71
