# Supplementary material for: Dissecting splicing decisions and cell-to-cell variability with designed sequence libraries
Source: Nat Commun. 2019 Oct 8;10:4572. doi: 10.1038/s41467-019-12642-3 (PMC6783452; doi:10.1038/s41467-019-12642-3)
Supplement: Supplementary file 15 — Supplementary Data 11 [file 41467_2019_12642_MOESM15_ESM.xlsx]

## Sheet: TableS11
splice site ID	chr	exon-intron boundary	name	strand
6037	chr1	5969273	SJ1561_g3c=1_C=1_R1=14_R2=13	-
8667	chr1	10423402	SJ2316_g3c=1_C=1_R1=27_R2=34	+
9104	chr1	11128763	SJ2435_g3c=1_C=1_R1=207_R2=163	-
18321	chr1	28817524	SJ5353_g3c=1_C=1_R1=14_R2=14	+
21693	chr1	35826856	SJ6332_g3c=0_C=1_R1=9_R2=14	+
23461	chr1	38482092	SJ6908_g3c=1_C=1_R1=191_R2=247	+
23696	chr1	39696915	SJ6960_g3c=1_C=1_R1=33_R2=33	+
28439	chr1	46488643	SJ8496_g3c=1_C=1_R1=70_R2=50	+
