# Supplementary material for: Dissecting splicing decisions and cell-to-cell variability with designed sequence libraries
Source: Nat Commun. 2019 Oct 8;10:4572. doi: 10.1038/s41467-019-12642-3 (PMC6783452; doi:10.1038/s41467-019-12642-3)
Supplement: Supplementary file 17 — Supplementary Data 13 [file 41467_2019_12642_MOESM17_ESM.xlsx]

## Sheet: Sheet1
Library amplification primers
irliftfor	AACAATTCGGACCGACGAAATGGGCCGCATTGC
irliftrev	ATTTCAAGGCGCGCCATCGTCATCAGCCGCAGTG
cassetteliftfor	AACATTTCGGACCGTATGGGGTTCGGTATGCGC
cassetteliftrev	ATTTAACGGCGCGCCATCGTCTCGGGGAGCCTT
fiveliftfor	AACATTTCGGACCGAGACAGATGCGCCGTGGAT
fiveliftrev	AACATTTGGCGCGCCGCATTGGATCGGGTGGCT
threeliftfor	ATTTAACCGGACCGATGCGAGTTAGGGGACGGT
threeliftrev	AACATTTGGCGCGCCTGTGCTATACCCGCGTCCGT
Amplify constant regions
EIF2Dfor	TTTCCAGGCGCGCCTCTGAGAGTGGACTGAGTTTGGTT
EIF2Drev	TTTCCATCTAGAGTCCTGGTAAGTGTGGAGCA
MCL1downstreamfor	TTTCCAGGCGCGCCTTGGAGTGGAAGTAGAATGAAGGATTT
MCL1downstreamrev	TTTCCATCTAGATGCCAAACCAGCTCCTACTCCAG
STAT3for	TTTCCAACTAGTGCCCCATACCTGAAGACCAAG
STAT3rev	TTTCCAGACGTCGTCACTTTGAGTACTAAACATAGCCC
MCL1upstreamfor	TTTCCAACTAGTTTACGACGGGTTGGGGATGG
MCL1upstreamrev	TTTCCAGACGTCTTGACATCCCACCCTTTCCG
Primers for amplification from cDNA
ir_rna_for	HNHNHGAGCTGTACAAGCCGGACCG
ir_rna_rev	ATTTCAAGGCGCGCCATCGTCATCAGCCGCAGTG
cas_rna_for	HNHNHGAGCTGTACAAGCCGGACCG
cas_rna_rev	TTTCCATCTAGATGCCAAACCAGCTCCTACTCCAG
five_rna_for	HNHNHGAGCTGTACAAGCCGGACCG
five_rna_rev	HNHNHCAGGCCTGACGTGAGCATCT
three_rna_for	HNHNHGAGCTGTACAAGCCGGACCG
three_rna_rev	AACATTTGGCGCGCCTGTGCTATACCCGCGTCCGT
Primers for amplification from genomic DNA (first PCR)
ir_gDNA_first_for	GGCGCCTACAACGTCAAC
ir_gDNA_first_rev	GGGGCTTTTCTGTCACCAATCC
five_gDNA_first_for	GGCGCCTACAACGTCAAC
five_gDNA_first_rev	GGGGCTTTTCTGTCACCAATCC
ir_gDNA_second_rev	GAGCGCACCCGTCCGAGC
five_gDNA_second_rev	AACATTTGGCGCGCCGCATTGGATCGGGTGGCT
Primers with bin-specific barcodes - Retained introns (second PCR)
Bin#1_1_Fw	HNHNHCTGTGAAGCGAAATGGGCCGCATTGC
Bin#1_2_Fw	HNHNHTCGTTATACGAAATGGGCCGCATTGC
Bin#1_3_Fw	HNHNHTATCGGATCGAAATGGGCCGCATTGC
Bin#2_1_Fw	HNHNHGCAGTCGACGAAATGGGCCGCATTGC
Bin#2_2_Fw	HNHNHAGTGCTGCCGAAATGGGCCGCATTGC
Bin#2_3_Fw	HNHNHATTCACCCCGAAATGGGCCGCATTGC
Bin#3_1_Fw	HNHNHTGAGGTGGCGAAATGGGCCGCATTGC
Bin#3_2_Fw	HNHNHAACTTGTCCGAAATGGGCCGCATTGC
Bin#3_3_Fw	HNHNHCTTCCACTCGAAATGGGCCGCATTGC
Bin#4_1_Fw	HNHNHAGGTATTGCGAAATGGGCCGCATTGC
Bin#4_2_Fw	HNHNHTTGCGCTCCGAAATGGGCCGCATTGC
Bin#4_3_Fw	HNHNHGTCCTACACGAAATGGGCCGCATTGC
Bin#5_1_Fw	HNHNHTCCAAGGCCGAAATGGGCCGCATTGC
Bin#5_2_Fw	HNHNHCTCTCTCGCGAAATGGGCCGCATTGC
Bin#5_3_Fw	HNHNHAATTTCATCGAAATGGGCCGCATTGC
Bin#6_1_Fw	HNHNHACATGGAGCGAAATGGGCCGCATTGC
Bin#6_2_Fw	HNHNHGACGCGTACGAAATGGGCCGCATTGC
Bin#6_3_Fw	HNHNHTCACATCCCGAAATGGGCCGCATTGC
Bin#7_1_Fw	HNHNHGTGAGTACCGAAATGGGCCGCATTGC
Bin#7_2_Fw	HNHNHGGCTTGGTCGAAATGGGCCGCATTGC
Bin#7_3_Fw	HNHNHGACAGAAGCGAAATGGGCCGCATTGC
Bin#8_1_Fw	HNHNHTTGAAGATCGAAATGGGCCGCATTGC
Bin#8_2_Fw	HNHNHTATACACCCGAAATGGGCCGCATTGC
Bin#8_3_Fw	HNHNHCGTAGCCTCGAAATGGGCCGCATTGC
Bin#9_1_Fw	HNHNHTCATCGGACGAAATGGGCCGCATTGC
Bin#9_2_Fw	HNHNHAGATCACCCGAAATGGGCCGCATTGC
Bin#9_3_Fw	HNHNHCGATGCGCCGAAATGGGCCGCATTGC
Bin#10_1_Fw	HNHNHCGCCGGTCCGAAATGGGCCGCATTGC
Bin#10_2_Fw	HNHNHCGGCGTGACGAAATGGGCCGCATTGC
Bin#10_3_Fw	HNHNHGGCTCCTGCGAAATGGGCCGCATTGC
Bin#11_1_Fw	HNHNHGCTTCTTCCGAAATGGGCCGCATTGC
Bin#11_2_Fw	HNHNHAGTATCTGCGAAATGGGCCGCATTGC
Bin#11_3_Fw	HNHNHACTATGACCGAAATGGGCCGCATTGC
Bin#12_1_Fw	HNHNHCCTTATCTCGAAATGGGCCGCATTGC
Bin#12_2_Fw	HNHNHATCCGCGTCGAAATGGGCCGCATTGC
Bin#12_3_Fw	HNHNHCCGAACTTCGAAATGGGCCGCATTGC
Bin#13_1_Fw	HNHNHTTAGTTCACGAAATGGGCCGCATTGC
Bin#13_2_Fw	HNHNHAATGAGAACGAAATGGGCCGCATTGC
Bin#13_3_Fw	HNHNHGATGAATCCGAAATGGGCCGCATTGC
Bin#14_1_Fw	HNHNHGTCGATCCCGAAATGGGCCGCATTGC
Bin#14_2_Fw	HNHNHAGGCCAAGCGAAATGGGCCGCATTGC
Bin#14_3_Fw	HNHNHGTATTCACCGAAATGGGCCGCATTGC
Bin#15_1_Fw	HNHNHCCAGTATGCGAAATGGGCCGCATTGC
Bin#15_2_Fw	HNHNHGAGGTTCGCGAAATGGGCCGCATTGC
Bin#15_3_Fw	HNHNHAGTTAAGACGAAATGGGCCGCATTGC
Bin#16_1_Fw	HNHNHTGACCATTCGAAATGGGCCGCATTGC
Bin#16_2_Fw	HNHNHATATCCTTCGAAATGGGCCGCATTGC
Bin#16_3_Fw	HNHNHCCTCTGGACGAAATGGGCCGCATTGC
Primers with bin-specific barcodes - Tandem 5' splice sites (second PCR)
Bin#1_1_Fw	HNHNHCTGTGAAGGACAGATGCGCCGTGGAT
Bin#1_2_Fw	HNHNHTCGTTATAGACAGATGCGCCGTGGAT
Bin#1_3_Fw	HNHNHTATCGGATGACAGATGCGCCGTGGAT
Bin#2_1_Fw	HNHNHGCAGTCGAGACAGATGCGCCGTGGAT
Bin#2_2_Fw	HNHNHAGTGCTGCGACAGATGCGCCGTGGAT
Bin#2_3_Fw	HNHNHATTCACCCGACAGATGCGCCGTGGAT
Bin#3_1_Fw	HNHNHTGAGGTGGGACAGATGCGCCGTGGAT
Bin#3_2_Fw	HNHNHAACTTGTCGACAGATGCGCCGTGGAT
Bin#3_3_Fw	HNHNHCTTCCACTGACAGATGCGCCGTGGAT
Bin#4_1_Fw	HNHNHAGGTATTGGACAGATGCGCCGTGGAT
Bin#4_2_Fw	HNHNHTTGCGCTCGACAGATGCGCCGTGGAT
Bin#4_3_Fw	HNHNHGTCCTACAGACAGATGCGCCGTGGAT
Bin#5_1_Fw	HNHNHTCCAAGGCGACAGATGCGCCGTGGAT
Bin#5_2_Fw	HNHNHCTCTCTCGGACAGATGCGCCGTGGAT
Bin#5_3_Fw	HNHNHAATTTCATGACAGATGCGCCGTGGAT
Bin#6_1_Fw	HNHNHACATGGAGGACAGATGCGCCGTGGAT
Bin#6_2_Fw	HNHNHGACGCGTAGACAGATGCGCCGTGGAT
Bin#6_3_Fw	HNHNHTCACATCCGACAGATGCGCCGTGGAT
Bin#7_1_Fw	HNHNHGTGAGTACGACAGATGCGCCGTGGAT
Bin#7_2_Fw	HNHNHGGCTTGGTGACAGATGCGCCGTGGAT
Bin#7_3_Fw	HNHNHGACAGAAGGACAGATGCGCCGTGGAT
Bin#8_1_Fw	HNHNHTTGAAGATGACAGATGCGCCGTGGAT
Bin#8_2_Fw	HNHNHTATACACCGACAGATGCGCCGTGGAT
Bin#8_3_Fw	HNHNHCGTAGCCTGACAGATGCGCCGTGGAT
Bin#9_1_Fw	HNHNHTCATCGGAGACAGATGCGCCGTGGAT
Bin#9_2_Fw	HNHNHAGATCACCGACAGATGCGCCGTGGAT
Bin#9_3_Fw	HNHNHCGATGCGCGACAGATGCGCCGTGGAT
Bin#10_1_Fw	HNHNHCGCCGGTCGACAGATGCGCCGTGGAT
Bin#10_2_Fw	HNHNHCGGCGTGAGACAGATGCGCCGTGGAT
Bin#10_3_Fw	HNHNHGGCTCCTGGACAGATGCGCCGTGGAT
Bin#11_1_Fw	HNHNHGCTTCTTCGACAGATGCGCCGTGGAT
Bin#11_2_Fw	HNHNHAGTATCTGGACAGATGCGCCGTGGAT
Bin#11_3_Fw	HNHNHACTATGACGACAGATGCGCCGTGGAT
Bin#12_1_Fw	HNHNHCCTTATCTGACAGATGCGCCGTGGAT
Bin#12_2_Fw	HNHNHATCCGCGTGACAGATGCGCCGTGGAT
Bin#12_3_Fw	HNHNHCCGAACTTGACAGATGCGCCGTGGAT
Bin#13_1_Fw	HNHNHTTAGTTCAGACAGATGCGCCGTGGAT
Bin#13_2_Fw	HNHNHAATGAGAAGACAGATGCGCCGTGGAT
Bin#13_3_Fw	HNHNHGATGAATCGACAGATGCGCCGTGGAT
Bin#14_1_Fw	HNHNHGTCGATCCGACAGATGCGCCGTGGAT
Bin#14_2_Fw	HNHNHAGGCCAAGGACAGATGCGCCGTGGAT
Bin#14_3_Fw	HNHNHGTATTCACGACAGATGCGCCGTGGAT
Bin#15_1_Fw	HNHNHCCAGTATGGACAGATGCGCCGTGGAT
Bin#15_2_Fw	HNHNHGAGGTTCGGACAGATGCGCCGTGGAT
Bin#15_3_Fw	HNHNHAGTTAAGAGACAGATGCGCCGTGGAT
Bin#16_1_Fw	HNHNHTGACCATTGACAGATGCGCCGTGGAT
Bin#16_2_Fw	HNHNHATATCCTTGACAGATGCGCCGTGGAT
Bin#16_3_Fw	HNHNHCCTCTGGAGACAGATGCGCCGTGGAT
